# Supplementary material for: Molecular Mechanisms of Grain Chalkiness Variation in Rice Panicles
Source: Plants (Basel). 2025 Jan 16;14(2):244. doi: 10.3390/plants14020244 (PMC11768284; doi:10.3390/plants14020244)
Supplement: Supplementary file 1 [file plants-14-00244-s001.zip]

Archive with 9 entries (8 files):
- plants-3325917-supplementary/supplement/
- plants-3325917-supplementary/supplement/genes.expression.xls
- plants-3325917-supplementary/supplement/supplement.pdf
- plants-3325917-supplementary/supplement/Y1-vs-Y2.filter.annot.xls
- plants-3325917-supplementary/supplement/Y1-vs-Y2.path.xls
- plants-3325917-supplementary/supplement/Y1-vs-Y3.filter.annot.xls
- plants-3325917-supplementary/supplement/Y1-vs-Y3.path.xls
- plants-3325917-supplementary/supplement/Y2-vs-Y3.filter.annot.xls
- plants-3325917-supplementary/supplement/Y2-vs-Y3.path.xls
