# Supplementary material for: Molecular Mechanisms of Grain Chalkiness Variation in Rice Panicles
Source: Plants (Basel). 2025 Jan 16;14(2):244. doi: 10.3390/plants14020244 (PMC11768284; doi:10.3390/plants14020244)
Supplement: Supplementary file 1 [file plants-14-00244-s001.zip › plants-3325917-supplementary/supplement/genes.expression.xls]

id	Y1-1_fpkm	Y1-2_fpkm	Y1-3_fpkm	Y2-1_fpkm	Y2-2_fpkm	Y2-3_fpkm	Y3-1_fpkm	Y3-2_fpkm	Y3-3_fpkm	Y1-1_count	Y1-2_count	Y1-3_count	Y2-1_count	Y2-2_count	Y2-3_count	Y3-1_count	Y3-2_count	Y3-3_count	Symbol	Description	KEGG_A_class	KEGG_B_class	Pathway	K_ID	GO Component	GO Function	GO Process	TF_family
BGIOSGA000001	13.253	11.43	10.514	15.546	19.835	12.822	7.345	6.576	6.801	91	98	76	168	151	92	63	52	55	CYSK	EEC72279.1 hypothetical protein OsI_05444 [Oryza sativa Indica Group]	Metabolism;Metabolism;Metabolism;Metabolism;Metabolism;Metabolism	Global and overview maps;Global and overview maps;Global and overview maps;Global and overview maps;Amino acid metabolism;Energy metabolism	ko01100//Metabolic pathways;ko01110//Biosynthesis of secondary metabolites;ko01200//Carbon metabolism;ko01230//Biosynthesis of amino acids;ko00270//Cysteine and methionine metabolism;ko00920//Sulfur metabolism	K01738;K01738;K01738;K01738;K01738;K01738	-	-	-	--
BGIOSGA000002	23.566	20.576	12.978	27.628	27.145	20.673	19.248	17.804	14.621	1285	1401	745	2371	1641	1178	1311	1118	939	At5g58410	EEC72276.1 hypothetical protein OsI_05440 [Oryza sativa Indica Group]	-	-	-	-	GO:0005737//cytoplasm;GO:0005829//cytosol;GO:1990112//RQC complex	GO:0008270//zinc ion binding;GO:0016740//transferase activity;GO:0043023//ribosomal large subunit binding;GO:0046872//metal ion binding;GO:0061630//ubiquitin protein ligase activity	GO:0016567//protein ubiquitination;GO:0019538//protein metabolic process;GO:0043161//proteasome-mediated ubiquitin-dependent protein catabolic process;GO:0072344//rescue of stalled ribosome;GO:1990116//ribosome-associated ubiquitin-dependent protein catabolic process	--
BGIOSGA000003	78.989	73.013	81.608	46.847	41.985	46.138	123.698	105.889	121.178	616	711	670	575	363	376	1205	951	1113	MYB44	EAY77443.1 hypothetical protein OsI_05437 [Oryza sativa Indica Group]	-	-	-	-	-	GO:0003677//DNA binding	-	MYB
BGIOSGA000004	0.664	0.462	0.192	0.66	0.807	0.718	0.508	0.727	0.466	23	20	7	36	31	26	22	29	19	At1g67720	EEC72273.1 hypothetical protein OsI_05434 [Oryza sativa Indica Group]	-	-	-	-	-	GO:0000166//nucleotide binding;GO:0004672//protein kinase activity;GO:0005524//ATP binding	GO:0006468//protein phosphorylation	--
BGIOSGA000005	1.587	4.356	3.445	4.176	4.907	1.735	1.452	0.787	1.347	7	24	16	29	24	8	8	4	7	GATA15	EEC72272.1 hypothetical protein OsI_05433 [Oryza sativa Indica Group]	-	-	-	-	-	GO:0003700//DNA-binding transcription factor activity;GO:0008270//zinc ion binding;GO:0043565//sequence-specific DNA binding	GO:0006355//regulation of transcription, DNA-templated	GATA
BGIOSGA000006	14.012	14.826	9.357	13.381	16.545	14.14	14.073	16.297	11.32	165	218	116	248	216	174	207	221	157	PP2C38	EAY77438.1 hypothetical protein OsI_05432 [Oryza sativa Indica Group]	-	-	-	-	-	GO:0004721//phosphoprotein phosphatase activity;GO:0004722//protein serine/threonine phosphatase activity;GO:0016787//hydrolase activity;GO:0017018//myosin phosphatase activity;GO:0043169//cation binding;GO:0046872//metal ion binding	-	--
BGIOSGA000007	7.637	6.378	11.296	9.15	10.333	6.786	4.717	4.453	9.264	70	73	109	132	105	65	54	47	100	COQ5	2-methoxy-6-polyprenyl-1,4-benzoquinol methylase, mitochondrial [Source:UniProtKB/TrEMBL;Acc:A2WZP1]	Metabolism;Metabolism;Metabolism	Global and overview maps;Global and overview maps;Metabolism of cofactors and vitamins	ko01100//Metabolic pathways;ko01110//Biosynthesis of secondary metabolites;ko00130//Ubiquinone and other terpenoid-quinone biosynthesis	K06127;K06127;K06127	GO:0005739//mitochondrion;GO:0005743//mitochondrial inner membrane;GO:0016020//membrane;GO:0031314//extrinsic component of mitochondrial inner membrane	GO:0008168//methyltransferase activity;GO:0008425//2-polyprenyl-6-methoxy-1,4-benzoquinone methyltransferase activity;GO:0016740//transferase activity;GO:0043333//2-octaprenyl-6-methoxy-1,4-benzoquinone methylase activity	GO:0006744//ubiquinone biosynthetic process;GO:0032259//methylation;GO:1901663//quinone biosynthetic process	--
BGIOSGA000008	0.511	0.068	0.324	0.054	0.691	0.081	0	0.074	0.217	6	1	4	1	9	1	0	1	3	GLUA2	EAY77434.1 hypothetical protein OsI_05427 [Oryza sativa Indica Group]	-	-	-	-	-	GO:0045735//nutrient reservoir activity	-	--
BGIOSGA000009	8.005	6.9	5.122	8.17	7.838	6.401	7.12	7.659	6.167	432	465	291	694	469	361	480	476	392	ABCB20	EEC72270.1 hypothetical protein OsI_05426 [Oryza sativa Indica Group]	Environmental Information Processing	Membrane transport	ko02010//ABC transporters	K05658	GO:0016020//membrane;GO:0016021//integral component of membrane	GO:0000166//nucleotide binding;GO:0005524//ATP binding;GO:0042626//ATPase-coupled transmembrane transporter activity;GO:0140359//ABC-type transporter activity	GO:0006623//protein targeting to vacuole;GO:0016192//vesicle-mediated transport;GO:0055085//transmembrane transport	--
BGIOSGA000010	1.796	2.637	2.133	4.756	3.916	2.006	2.397	0.39	0.381	12	22	15	50	29	14	20	3	3	TIP1-2	Aquaporin TIP1-3 [Source:Projected from Arabidopsis thaliana (AT4G01470) UniProtKB/Swiss-Prot;Acc:O82598]	-	-	-	-	GO:0016020//membrane	GO:0015267//channel activity	GO:0055085//transmembrane transport	--
BGIOSGA000011	0.575	0.921	0	0.73	1.037	1.1	0.92	0.998	0	1	2	0	2	2	2	2	2	0	--	XP_015612546.1 uncharacterized protein LOC112935997 [Oryza sativa Japonica Group]	-	-	-	-	-	-	-	--
BGIOSGA000012	1.033	2.838	1.683	2.908	3.329	1.13	0.946	0.641	1.128	7	24	12	31	25	8	8	5	9	PPA4	EEC72268.1 hypothetical protein OsI_05422 [Oryza sativa Indica Group]	Metabolism	Energy metabolism	ko00190//Oxidative phosphorylation	K01507	GO:0005737//cytoplasm	GO:0000287//magnesium ion binding;GO:0004427//inorganic diphosphatase activity;GO:0016787//hydrolase activity;GO:0046872//metal ion binding	GO:0006796//phosphate-containing compound metabolic process	--
BGIOSGA000013	2.304	3.228	3.89	1.382	1.674	1.041	2.408	2.611	2.879	36	63	64	34	29	17	47	47	53	PAE5	Pectin acetylesterase [Source:UniProtKB/TrEMBL;Acc:B8A9Y1]	-	-	-	-	GO:0005576//extracellular region;GO:0005618//cell wall	GO:0016787//hydrolase activity	GO:0071555//cell wall organization	--
BGIOSGA000014	13.86	14.178	8.588	10.749	13.063	9.533	16.491	17.347	11.883	512	654	334	625	535	368	761	738	517	--	EAY77422.1 hypothetical protein OsI_05416 [Oryza sativa Indica Group]	-	-	-	-	-	-	-	--
BGIOSGA000015	0.079	0.063	0.075	0.45	0.355	0.075	0.126	0.137	0	1	1	1	9	5	1	2	2	0	RLCK176	EEC72262.1 hypothetical protein OsI_05407 [Oryza sativa Indica Group]	-	-	-	-	-	GO:0000166//nucleotide binding;GO:0004672//protein kinase activity;GO:0004674//protein serine/threonine kinase activity;GO:0005524//ATP binding;GO:0016301//kinase activity;GO:0016740//transferase activity	GO:0006468//protein phosphorylation;GO:0016310//phosphorylation	--
BGIOSGA000016	3.089	2.278	2.239	4.648	3.519	4.278	1.366	1.341	2.001	38	35	29	90	48	55	21	19	29	rlmN	EEC72261.1 hypothetical protein OsI_05406 [Oryza sativa Indica Group]	-	-	-	-	GO:0005737//cytoplasm	GO:0003824//catalytic activity;GO:0008168//methyltransferase activity;GO:0008173//RNA methyltransferase activity;GO:0016740//transferase activity;GO:0046872//metal ion binding;GO:0051536//iron-sulfur cluster binding;GO:0051539//4 iron, 4 sulfur cluster binding	GO:0006364//rRNA processing;GO:0030488//tRNA methylation;GO:0032259//methylation;GO:0070475//rRNA base methylation	--
BGIOSGA000017	0.097	0.619	0	0.798	0.349	0.277	1.006	0.336	0.164	1	8	0	13	4	3	13	4	2	SPC25	Kinetochore protein SPC25 homolog [Source:Projected from Arabidopsis thaliana (AT3G48210) UniProtKB/Swiss-Prot;Acc:Q93VK9]	-	-	-	-	GO:0000775//chromosome, centromeric region;GO:0000776//kinetochore;GO:0005634//nucleus;GO:0005694//chromosome;GO:0031262//Ndc80 complex	-	GO:0007049//cell cycle;GO:0007059//chromosome segregation;GO:0051301//cell division	--
BGIOSGA000018	0	0	0	0	0	0	0	0	0	0	0	0	0	0	0	0	0	0	--	B8A9X1.1 RecName: Full=Small polypeptide ROTUNDIFOLIA LIKE 3; Short=Small polypeptide ROT-FOUR-LIKE 3 [Oryza sativa Indica Group]	-	-	-	-	GO:0005886//plasma membrane;GO:0016020//membrane	-	GO:0008285//negative regulation of cell population proliferation;GO:0048367//shoot system development	--
BGIOSGA000019	0	0	0	0	0	0	0	0	0	0	0	0	0	0	0	0	0	0	ZIP1	EAY77405.1 hypothetical protein OsI_05394 [Oryza sativa Indica Group]	-	-	-	-	GO:0005886//plasma membrane;GO:0016020//membrane;GO:0016021//integral component of membrane	GO:0046873//metal ion transmembrane transporter activity	GO:0030001//metal ion transport;GO:0055085//transmembrane transport	--
BGIOSGA000020	11.867	12.067	8.95	19.216	20.24	16.484	9.702	10.086	7.511	330	419	262	841	624	479	337	323	246	APUM1	XP_015640652.1 pumilio homolog 1 [Oryza sativa Japonica Group]	-	-	-	-	-	GO:0003723//RNA binding	GO:0006417//regulation of translation	--
BGIOSGA000021	0	0	0	0	0	0	0	0	0	0	0	0	0	0	0	0	0	0	ZIP1	KAF2920668.1 hypothetical protein DAI22_08g227557 [Oryza sativa Japonica Group]	-	-	-	-	GO:0005886//plasma membrane;GO:0016020//membrane;GO:0016021//integral component of membrane	GO:0046873//metal ion transmembrane transporter activity	GO:0030001//metal ion transport;GO:0055085//transmembrane transport	--
BGIOSGA000022	0	0	0	0	0	0	0	0	0	0	0	0	0	0	0	0	0	0	--	EAY77401.1 hypothetical protein OsI_05390 [Oryza sativa Indica Group]	-	-	-	-	-	-	-	--
BGIOSGA000023	0.808	2.265	1.663	0.599	0.486	1.546	0.862	2.806	1.486	6	21	13	7	4	12	8	24	13	PCL1	AAS90600.1 induced protein MgI1 [Oryza sativa Japonica Group]	-	-	-	-	GO:0005634//nucleus	GO:0003677//DNA binding;GO:0003700//DNA-binding transcription factor activity	GO:0006355//regulation of transcription, DNA-templated	G2-like
BGIOSGA000024	0.947	1.179	0.599	1.47	2.372	2.516	0.505	0.365	0.357	9	14	6	22	25	25	6	4	4	--	EEC72252.1 hypothetical protein OsI_05388 [Oryza sativa Indica Group]	-	-	-	-	GO:0005634//nucleus;GO:0009507//chloroplast	-	-	--
BGIOSGA000025	0.227	0.5	0	0.757	0.307	0.435	0.045	0.197	0.241	4	11	0	21	6	8	1	4	5	PCMP-H40	EEC72251.1 hypothetical protein OsI_05387 [Oryza sativa Indica Group]	-	-	-	-	-	GO:0003723//RNA binding;GO:0005515//protein binding	GO:0009451//RNA modification	--
BGIOSGA000026	0.482	0.154	0.092	0.735	0.782	0.369	0.077	0.502	0.327	5	2	1	12	9	4	1	6	4	GPDH	Glycerol-3-phosphate dehydrogenase [NAD(+)] [Source:UniProtKB/TrEMBL;Acc:A2WZK2]	Metabolism;Metabolism	Global and overview maps;Lipid metabolism	ko01110//Biosynthesis of secondary metabolites;ko00564//Glycerophospholipid metabolism	K00006;K00006	GO:0009331//glycerol-3-phosphate dehydrogenase complex	GO:0004367//glycerol-3-phosphate dehydrogenase [NAD+] activity;GO:0016491//oxidoreductase activity;GO:0016616//oxidoreductase activity, acting on the CH-OH group of donors, NAD or NADP as acceptor;GO:0047952//glycerol-3-phosphate dehydrogenase [NAD(P)+] activity;GO:0051287//NAD binding	GO:0005975//carbohydrate metabolic process;GO:0006072//glycerol-3-phosphate metabolic process;GO:0046168//glycerol-3-phosphate catabolic process	--
BGIOSGA000027	14.384	17.056	10.417	17.016	17.132	13.689	12.088	11.317	11.268	181	268	138	337	239	180	190	164	167	--	EEC72250.1 hypothetical protein OsI_05383 [Oryza sativa Indica Group]	-	-	-	-	-	-	-	--
BGIOSGA000028	3.589	3.727	2.929	4.311	5.665	4.722	1.796	2.191	1.904	64	83	55	121	112	88	40	45	40	At3g48250	EAY77393.1 hypothetical protein OsI_05381 [Oryza sativa Indica Group]	-	-	-	-	GO:0005739//mitochondrion	GO:0005515//protein binding	GO:0008380//RNA splicing	--
BGIOSGA000029	1.276	2.358	2.423	2.432	2.301	2.254	0.943	1.022	0.667	13	30	26	39	26	24	12	12	8	htpX2	XP_015640728.1 uncharacterized protein LOC4323840 isoform X1 [Oryza sativa Japonica Group]	-	-	-	-	GO:0009535//chloroplast thylakoid membrane	GO:0004222//metalloendopeptidase activity;GO:0008233//peptidase activity;GO:0008237//metallopeptidase activity;GO:0016787//hydrolase activity;GO:0046872//metal ion binding	GO:0006508//proteolysis;GO:0010150//leaf senescence;GO:0071586//CAAX-box protein processing;GO:1900055//regulation of leaf senescence	--
BGIOSGA000030	3.669	4.207	3.406	5.828	6.393	7.261	3.271	2.824	4.248	44	63	43	110	85	91	49	39	60	Os01g0970600	DEAD-box ATP-dependent RNA helicase 58, chloroplastic [Source:Projected from Arabidopsis thaliana (AT5G19210) UniProtKB/Swiss-Prot;Acc:Q3E9C3]	-	-	-	-	-	GO:0000166//nucleotide binding;GO:0003676//nucleic acid binding;GO:0005524//ATP binding	-	--
BGIOSGA000031	0	0	0	0	0	0	0	0	0	0	0	0	0	0	0	0	0	0	--	EEC72247.1 hypothetical protein OsI_05375 [Oryza sativa Indica Group]	-	-	-	-	-	-	-	--
BGIOSGA000032	2.146	0.859	1.401	0.682	2.056	2.823	0.429	1.281	1.594	16	8	11	8	17	22	4	11	14	--	XP_015634823.1 uncharacterized protein LOC4323836 isoform X2 [Oryza sativa Japonica Group]	-	-	-	-	-	-	-	--
BGIOSGA000033	1.799	3.138	2.075	2.204	3.477	2.828	3.24	3.849	2.182	28	61	34	54	60	46	63	69	40	--	EEC72244.1 hypothetical protein OsI_05371 [Oryza sativa Indica Group]	-	-	-	-	-	-	-	--
BGIOSGA000034	0	0	0	0	0	0	0	0	0	0	0	0	0	0	0	0	0	0	--	-	-	-	-	-	-	-	-	--
BGIOSGA000035	15.856	16.741	16.185	19.247	16.935	14.116	14.967	16.166	16.075	201	265	216	384	238	187	237	236	240	Os01g0969100	EAY77382.1 hypothetical protein OsI_05369 [Oryza sativa Indica Group]	Metabolism;Metabolism	Global and overview maps;Carbohydrate metabolism	ko01100//Metabolic pathways;ko00520//Amino sugar and nucleotide sugar metabolism	K12449;K12449	-	GO:0003824//catalytic activity;GO:0016831//carboxy-lyase activity	-	--
BGIOSGA000036	21.357	35.17	32.001	15.481	16.279	15.832	39.492	28.209	39.331	71	146	112	81	60	55	164	108	154	--	EAY77381.1 hypothetical protein OsI_05368 [Oryza sativa Indica Group]	-	-	-	-	GO:0016020//membrane;GO:0016021//integral component of membrane	-	-	--
BGIOSGA000037	0	0	0	0	0	0	0	0	0	0	0	0	0	0	0	0	0	0	Os05g0574000	EAY77377.1 hypothetical protein OsI_05363 [Oryza sativa Indica Group]	-	-	-	-	-	GO:0008970//phospholipase A1 activity;GO:0016787//hydrolase activity	GO:0006629//lipid metabolic process;GO:0016042//lipid catabolic process	--
BGIOSGA000038	0	0	0	0	0	0	0	0	0	0	0	0	0	0	0	0	0	0	--	EAY77374.1 hypothetical protein OsI_05360 [Oryza sativa Indica Group]	-	-	-	-	-	-	-	--
BGIOSGA000039	0	0	0	0	0	0.283	0	0	0	0	0	0	0	0	3	0	0	0	--	EAY77372.1 hypothetical protein OsI_05358 [Oryza sativa Indica Group]	-	-	-	-	-	-	-	--
BGIOSGA000040	0	0	0	0.13	0	0.098	0	0	0	0	0	0	2	0	1	0	0	0	--	EAY77371.1 hypothetical protein OsI_05357 [Oryza sativa Indica Group]	-	-	-	-	-	-	-	--
BGIOSGA000041	1.975	1.624	1.42	2.17	1.878	2.809	2.008	1.483	1.722	37	38	28	64	39	55	47	32	38	PRORP2	EEC72240.1 hypothetical protein OsI_05356 [Oryza sativa Indica Group]	-	-	-	-	GO:0043231//intracellular membrane-bounded organelle	GO:0004518//nuclease activity;GO:0004526//ribonuclease P activity;GO:0005515//protein binding	GO:0008033//tRNA processing;GO:0090305//nucleic acid phosphodiester bond hydrolysis;GO:0090501//RNA phosphodiester bond hydrolysis;GO:0090502//RNA phosphodiester bond hydrolysis, endonucleolytic	--
BGIOSGA000042	0	0.258	0	0	0	0	0.773	0	0	0	1	0	0	0	0	3	0	0	--	EEC72236.1 hypothetical protein OsI_05351 [Oryza sativa Indica Group]	-	-	-	-	-	-	-	--
BGIOSGA000043	0	0	0	0	0	0	0	0	0	0	0	0	0	0	0	0	0	0	SNRPD2	EEC72234.1 hypothetical protein OsI_05349 [Oryza sativa Indica Group]	Genetic Information Processing	Transcription	ko03040//Spliceosome	K11096	GO:0005634//nucleus;GO:0005829//cytosol;GO:0030532//small nuclear ribonucleoprotein complex;GO:1990904//ribonucleoprotein complex	-	GO:0006397//mRNA processing;GO:0008380//RNA splicing	--
BGIOSGA000044	0	0	0	0	0	0	0	0	0	0	0	0	0	0	0	0	0	0	PLT5	EAY77363.1 hypothetical protein OsI_05348 [Oryza sativa Indica Group]	-	-	-	-	GO:0016020//membrane;GO:0016021//integral component of membrane	GO:0015144//carbohydrate transmembrane transporter activity;GO:0015293//symporter activity;GO:0022857//transmembrane transporter activity	GO:0008643//carbohydrate transport;GO:0034219//carbohydrate transmembrane transport;GO:0055085//transmembrane transport	--
BGIOSGA000045	38.29	39.607	34.13	47.114	46.236	39.96	35.873	40.656	31.98	552	713	518	1069	739	602	646	675	543	--	XP_015649195.1 protein phosphatase 1 regulatory subunit SDS22 isoform X2 [Oryza sativa Japonica Group]	-	-	-	-	-	GO:0005515//protein binding	-	--
BGIOSGA000046	0	0	0	0	0	0.156	0	0	0.138	0	0	0	0	0	1	0	0	1	CCB3	XP_015649213.1 protein COFACTOR ASSEMBLY OF COMPLEX C SUBUNIT B CCB3, chloroplastic [Oryza sativa Japonica Group]	-	-	-	-	GO:0009507//chloroplast;GO:0009535//chloroplast thylakoid membrane;GO:0016020//membrane;GO:0016021//integral component of membrane	-	GO:0010190//cytochrome b6f complex assembly	--
BGIOSGA000047	12.517	11.896	9.799	22.984	20.45	16.453	7.524	8.719	6.112	546	648	450	1578	989	750	410	438	314	OXP1	5-oxoprolinase [Source:Projected from Arabidopsis thaliana (AT5G37830) UniProtKB/Swiss-Prot;Acc:Q9FIZ7]	Metabolism;Metabolism	Global and overview maps;Metabolism of other amino acids	ko01100//Metabolic pathways;ko00480//Glutathione metabolism	K01469;K01469	GO:0005829//cytosol;GO:0009506//plasmodesma	GO:0003824//catalytic activity;GO:0016787//hydrolase activity;GO:0017168//5-oxoprolinase (ATP-hydrolyzing) activity	GO:0006751//glutathione catabolic process	--
BGIOSGA000048	1.01	0.708	0.24	1.444	1.594	0.121	0.303	0.438	0.536	8	7	2	18	14	1	3	4	5	AHA1	BAC05618.1 plasma membrane H+-ATPase-like [Oryza sativa Japonica Group]	Metabolism;Metabolism	Global and overview maps;Energy metabolism	ko01100//Metabolic pathways;ko00190//Oxidative phosphorylation	K01535;K01535	GO:0016020//membrane;GO:0016021//integral component of membrane	GO:0000166//nucleotide binding	-	--
BGIOSGA000049	0.585	1.875	1.482	2.603	3.695	2.8	0.312	1.016	0.497	3	12	8	21	21	15	2	6	3	--	EEC72227.1 hypothetical protein OsI_05337 [Oryza sativa Indica Group]	-	-	-	-	GO:0005886//plasma membrane	-	-	--
BGIOSGA000050	0	0	0	0	0	0	0	0	0	0	0	0	0	0	0	0	0	0	--	XP_015644544.1 uncharacterized protein LOC4324468 [Oryza sativa Japonica Group]	-	-	-	-	-	-	-	--
BGIOSGA000051	9.753	11.033	14.244	13.866	16.055	15.283	7.613	5.293	5.693	80	113	123	179	146	131	78	50	55	--	XP_015623114.1 coiled-coil domain-containing protein R3HCC1L [Oryza sativa Japonica Group]	-	-	-	-	-	GO:0003676//nucleic acid binding	-	--
BGIOSGA000052	0.198	0.105	0.042	0.223	0.158	0.168	0.105	0.057	0.168	9	6	2	16	8	8	6	3	9	NRPE1	EEC72224.1 hypothetical protein OsI_05331 [Oryza sativa Indica Group]	Genetic Information Processing	Transcription	ko03020//RNA polymerase	K16251	GO:0000428//DNA-directed RNA polymerase complex;GO:0043229//intracellular organelle	GO:0003677//DNA binding;GO:0003899//DNA-directed 5'-3' RNA polymerase activity;GO:0016740//transferase activity;GO:0016779//nucleotidyltransferase activity	GO:0006351//transcription, DNA-templated	--
BGIOSGA000053	0	0	0	0	0	0	0	0	0	0	0	0	0	0	0	0	0	0	LECRK1	EAY77345.1 hypothetical protein OsI_05328 [Oryza sativa Indica Group]	-	-	-	-	GO:0016020//membrane;GO:0016021//integral component of membrane	GO:0000166//nucleotide binding;GO:0004672//protein kinase activity;GO:0004674//protein serine/threonine kinase activity;GO:0005524//ATP binding;GO:0016301//kinase activity;GO:0016740//transferase activity	GO:0006468//protein phosphorylation;GO:0016310//phosphorylation;GO:0048544//recognition of pollen	--
BGIOSGA000054	20.52	17.184	26.528	26.725	23.655	21.511	15.132	17.005	24.147	241	252	328	494	308	264	222	230	334	AC97	XP_015621552.1 actin-97 [Oryza sativa Japonica Group]	-	-	-	-	GO:0005856//cytoskeleton	GO:0000166//nucleotide binding;GO:0005524//ATP binding	-	--
BGIOSGA000055	1.647	3.716	8.532	8.655	6.481	8.309	2.517	1.56	2.161	11	31	60	91	48	58	21	12	17	YKT61	XP_015622494.1 VAMP-like protein YKT61 [Oryza sativa Japonica Group]	Genetic Information Processing	Folding, sorting and degradation	ko04130//SNARE interactions in vesicular transport	K08516	GO:0005737//cytoplasm;GO:0016020//membrane;GO:0016021//integral component of membrane	-	GO:0016192//vesicle-mediated transport	--
BGIOSGA000056	0	0	0	0	0	0	0	0	0	0	0	0	0	0	0	0	0	0	--	EEC72221.1 hypothetical protein OsI_05325 [Oryza sativa Indica Group]	-	-	-	-	GO:0005634//nucleus	GO:0003677//DNA binding	GO:0006260//DNA replication;GO:0006281//DNA repair;GO:0006310//DNA recombination	--
BGIOSGA000057	0	0	0	0	0	0	0	0	0	0	0	0	0	0	0	0	0	0	--	EEC72218.1 hypothetical protein OsI_05320 [Oryza sativa Indica Group]	-	-	-	-	-	-	-	--
BGIOSGA000058	7.944	8.994	10.147	11.748	13.589	8.781	7.346	7.611	6.628	58	82	78	135	110	67	67	64	57	SYP61	XP_015625156.1 syntaxin-61 [Oryza sativa Japonica Group]	Genetic Information Processing	Folding, sorting and degradation	ko04130//SNARE interactions in vesicular transport	K08500	GO:0005794//Golgi apparatus;GO:0016020//membrane;GO:0016021//integral component of membrane;GO:0110165//cellular anatomical entity	-	GO:0015031//protein transport;GO:0016192//vesicle-mediated transport;GO:0048193//Golgi vesicle transport	--
BGIOSGA000059	0	0	0	0	0	0	0	0	0	0	0	0	0	0	0	0	0	0	--	EEC72215.1 hypothetical protein OsI_05315 [Oryza sativa Indica Group]	-	-	-	-	GO:0016020//membrane;GO:0016021//integral component of membrane	-	-	--
BGIOSGA000060	16.987	19.618	17.324	13.179	14.354	14.715	19.897	16.458	22.469	95	137	102	116	89	86	139	106	148	RPS10-1	XP_006645354.1 40S ribosomal protein S10-1-like [Oryza brachyantha]	Genetic Information Processing	Translation	ko03010//Ribosome	K02947	-	-	-	--
BGIOSGA000061	2.682	2.708	1.828	4.038	5.207	3.906	2.334	1.519	1.634	46	58	33	109	99	70	50	30	33	--	XP_015622171.1 putative box C/D snoRNA protein SPCC613.07 [Oryza sativa Japonica Group]	-	-	-	-	GO:0005622//intracellular anatomical structure	GO:0008270//zinc ion binding	-	--
BGIOSGA000062	28.748	45.795	30.572	29.583	34.386	47.246	28.768	26.591	42.716	92	183	103	149	122	158	115	98	161	Os01g0962400	Ubiquitin-fold modifier 1 [Source:UniProtKB/TrEMBL;Acc:A2WZD3]	-	-	-	-	-	-	GO:0071569//protein ufmylation	--
BGIOSGA000063	5.842	9.092	7.852	8.614	8.152	9.809	6.971	7.753	5.802	53	103	75	123	82	93	79	81	62	--	At1g71190 [Source:Projected from Arabidopsis thaliana (AT1G71190) UniProtKB/TrEMBL;Acc:Q9C989]	-	-	-	-	GO:0016020//membrane;GO:0016021//integral component of membrane	GO:0016787//hydrolase activity;GO:0016811//hydrolase activity, acting on carbon-nitrogen (but not peptide) bonds, in linear amides	GO:0006665//sphingolipid metabolic process;GO:0006672//ceramide metabolic process	--
BGIOSGA000064	6.312	6.116	4.293	7.873	8.294	6.861	5.49	3.925	4.499	81	98	58	159	118	92	88	58	68	--	XP_015616192.1 uncharacterized protein LOC4324546 isoform X1 [Oryza sativa Japonica Group]	-	-	-	-	-	-	-	--
BGIOSGA000065	0	0	0	0	0	0	0	0	0	0	0	0	0	0	0	0	0	0	--	BAS76340.1 Os01g0961400 [Oryza sativa Japonica Group]	-	-	-	-	-	GO:0003676//nucleic acid binding;GO:0004523//RNA-DNA hybrid ribonuclease activity	GO:0090502//RNA phosphodiester bond hydrolysis, endonucleolytic	--
BGIOSGA000066	0	0	0	0	0	0	0	0	0	0	0	0	0	0	0	0	0	0	--	EAY77321.1 hypothetical protein OsI_05303 [Oryza sativa Indica Group]	-	-	-	-	-	-	-	--
BGIOSGA000067	0.118	0.095	0	0	0	0	0	0	0	2	2	0	0	0	0	0	0	0	NPF2.3	XP_015635338.1 protein NRT1/ PTR FAMILY 2.3 [Oryza sativa Japonica Group]	-	-	-	-	GO:0016020//membrane;GO:0016021//integral component of membrane	GO:0022857//transmembrane transporter activity	GO:0055085//transmembrane transport	--
BGIOSGA000068	3.106	1.583	4.291	1.973	3.056	4.053	0.904	1.716	3.116	11	7	16	11	12	15	4	7	13	PAM16L2	XP_015627964.1 mitochondrial import inner membrane translocase subunit PAM16 like 2 [Oryza sativa Japonica Group]	-	-	-	-	GO:0005739//mitochondrion;GO:0005743//mitochondrial inner membrane;GO:0005744//TIM23 mitochondrial import inner membrane translocase complex;GO:0016020//membrane	-	GO:0015031//protein transport;GO:0030150//protein import into mitochondrial matrix	--
BGIOSGA000069	0.262	0.981	0.249	0.278	0.552	0.084	0.56	0.304	0.074	3	14	3	5	7	1	8	4	1	--	XP_015642595.1 uncharacterized protein LOC9271196 isoform X1 [Oryza sativa Japonica Group]	-	-	-	-	-	-	-	--
BGIOSGA000070	46.951	47.299	35.221	49.912	47.886	48.105	40.376	42.209	33.948	566	712	447	947	640	606	608	586	482	RGLG3	E3 ubiquitin-protein ligase RGLG3 [Source:Projected from Arabidopsis thaliana (AT5G63970) UniProtKB/Swiss-Prot;Acc:Q8RX26]	-	-	-	-	GO:0005634//nucleus;GO:0005737//cytoplasm	GO:0004842//ubiquitin-protein transferase activity;GO:0061630//ubiquitin protein ligase activity	GO:0009611//response to wounding;GO:0009867//jasmonic acid mediated signaling pathway;GO:0042742//defense response to bacterium;GO:0070534//protein K63-linked ubiquitination	--
BGIOSGA000071	4.073	4.902	2.622	6.251	6.869	4.894	2.754	1.914	1.547	114.79	172.51	77.78	277.27	214.62	144.12	96.96	62.13	51.34	At1g06840	EEC72208.1 hypothetical protein OsI_05296 [Oryza sativa Indica Group]	-	-	-	-	GO:0016020//membrane;GO:0016021//integral component of membrane	GO:0000166//nucleotide binding;GO:0004672//protein kinase activity;GO:0004674//protein serine/threonine kinase activity;GO:0005515//protein binding;GO:0005524//ATP binding;GO:0016301//kinase activity;GO:0016740//transferase activity	GO:0006468//protein phosphorylation;GO:0016310//phosphorylation	--
BGIOSGA000072	0	0	0	0	0	0	0	0	0	0	0	0	0	0	0	0	0	0	mnmG	EEC72207.1 hypothetical protein OsI_05295 [Oryza sativa Indica Group]	-	-	-	-	-	GO:0050660//flavin adenine dinucleotide binding	GO:0008033//tRNA processing	--
BGIOSGA000073	3.353	3.247	3.818	4.371	6.524	3.548	3.092	2.064	1.994	25.21	30.49	30.22	51.73	54.38	27.88	29.04	17.87	17.66	At1g06840	EEC72206.1 hypothetical protein OsI_05294 [Oryza sativa Indica Group]	-	-	-	-	-	GO:0004672//protein kinase activity;GO:0005524//ATP binding	GO:0006468//protein phosphorylation	--
BGIOSGA000074	4.841	5.493	3.79	7.092	6.752	5.491	3.804	4.048	3.235	108	153	89	249	167	128	106	104	85	mnmG	XP_015649137.1 uncharacterized protein LOC4325242 isoform X1 [Oryza sativa Japonica Group]	-	-	-	-	-	GO:0050660//flavin adenine dinucleotide binding	GO:0002098//tRNA wobble uridine modification;GO:0008033//tRNA processing	--
BGIOSGA000075	1.625	1.637	1.295	2.631	2.742	3.16	1.427	1.684	1.157	31	39	26	79	58	63	34	37	26	PSD2	Phosphatidylserine decarboxylase proenzyme 2 [Source:UniProtKB/TrEMBL;Acc:B8A9J6]	Metabolism;Metabolism;Metabolism	Global and overview maps;Global and overview maps;Lipid metabolism	ko01100//Metabolic pathways;ko01110//Biosynthesis of secondary metabolites;ko00564//Glycerophospholipid metabolism	K01613;K01613;K01613	GO:0016020//membrane	GO:0004609//phosphatidylserine decarboxylase activity;GO:0005509//calcium ion binding;GO:0016829//lyase activity;GO:0016831//carboxy-lyase activity	GO:0006629//lipid metabolic process;GO:0006646//phosphatidylethanolamine biosynthetic process;GO:0008654//phospholipid biosynthetic process;GO:0016540//protein autoprocessing	--
BGIOSGA000076	5.309	7.44	5.988	4.006	5.986	10.161	2.922	0.576	2.817	16	28	19	19	20	32	11	2	10	ASR3	XP_015650008.1 abscisic stress-ripening protein 3 [Oryza sativa Japonica Group]	-	-	-	-	-	-	-	--
BGIOSGA000077	4.436	4.611	6.366	4.858	8.343	6.684	4.534	2.541	3.446	47	61	71	81	98	74	60	31	43	LDAH	EEC72200.1 hypothetical protein OsI_05281 [Oryza sativa Indica Group]	-	-	-	-	GO:0005811//lipid droplet	GO:0016298//lipase activity;GO:0016787//hydrolase activity	GO:0019915//lipid storage	--
BGIOSGA000078	0	0	0	0	0	0	0.123	0	0	0	0	0	0	0	0	1	0	0	At1g71250	EAY77303.1 hypothetical protein OsI_05279 [Oryza sativa Indica Group]	-	-	-	-	-	GO:0016788//hydrolase activity, acting on ester bonds	-	--
BGIOSGA000079	1.768	3.895	1.848	1.798	2.153	2.115	1.84	2.303	1.727	20	55	22	32	27	25	26	30	23	CPFTSY	XP_015629030.1 cell division protein FtsY homolog, chloroplastic [Oryza sativa Japonica Group]	Genetic Information Processing	Folding, sorting and degradation	ko03060//Protein export	K03110	GO:0005622//intracellular anatomical structure	GO:0000166//nucleotide binding;GO:0005525//GTP binding	GO:0006614//SRP-dependent cotranslational protein targeting to membrane	--
BGIOSGA000080	1.283	1.798	0.609	0.544	0.675	0.512	0.599	1.486	1.907	12	21	6	8	7	5	7	16	21	--	EEC72188.1 hypothetical protein OsI_05262 [Oryza sativa Indica Group]	-	-	-	-	-	-	-	--
BGIOSGA000081	0	0	0	0	0.308	0	1.137	0	0.237	0	0	0	0	0.87	0	3.62	0	0.71	--	XP_015621299.1 uncharacterized protein LOC4325410 [Oryza sativa Japonica Group]	-	-	-	-	GO:0000139//Golgi membrane;GO:0005794//Golgi apparatus	GO:0016740//transferase activity;GO:0016757//glycosyltransferase activity;GO:0016763//pentosyltransferase activity	-	--
BGIOSGA000082	8.243	7.963	8.016	16.543	16.234	14.774	2.848	3.351	3.515	126	152	129	398	275.13	236	54.38	59	63.29	MUCI21	EAY77282.1 hypothetical protein OsI_05257 [Oryza sativa Indica Group]	-	-	-	-	GO:0000139//Golgi membrane;GO:0005794//Golgi apparatus;GO:0016020//membrane;GO:0016021//integral component of membrane	GO:0016740//transferase activity;GO:0016757//glycosyltransferase activity;GO:0016763//pentosyltransferase activity	-	--
BGIOSGA000083	7.12	7.03	6.3	8.242	7.566	7	4.841	5.759	5.88	73	90	68	133	86	75	62	68	71	--	EAY77280.1 hypothetical protein OsI_05255 [Oryza sativa Indica Group]	-	-	-	-	-	GO:0005515//protein binding	-	--
BGIOSGA000084	0	0	0	0	0	0	0	0	0	0	0	0	0	0	0	0	0	0	--	EAY77279.1 hypothetical protein OsI_05254 [Oryza sativa Indica Group]	-	-	-	-	GO:0005634//nucleus;GO:0005737//cytoplasm;GO:0016020//membrane;GO:0016021//integral component of membrane	-	GO:0009725//response to hormone;GO:0046622//positive regulation of organ growth	--
BGIOSGA000085	0	0	0	0	0	0	0	0	0	0	0	0	0	0	0	0	0	0	--	BAS76281.1 Os01g0955550 [Oryza sativa Japonica Group]	-	-	-	-	-	-	-	--
BGIOSGA000086	0	0	0	0	0	0	0	0	0	0	0	0	0	0	0	0	0	0	CML23	EAY77275.1 hypothetical protein OsI_05249 [Oryza sativa Indica Group]	Organismal Systems	Environmental adaptation	ko04626//Plant-pathogen interaction	K13448	-	GO:0005509//calcium ion binding	-	--
BGIOSGA000087	0.212	0	0	0	0.382	0	0	0.368	0.36	1	0	0	0	2	0	0	2	2	CML31	EAY77274.1 hypothetical protein OsI_05248 [Oryza sativa Indica Group]	Organismal Systems	Environmental adaptation	ko04626//Plant-pathogen interaction	K13448	-	GO:0005509//calcium ion binding	-	--
BGIOSGA000088	16.618	13.506	19.012	24.414	22.623	17.912	9.446	10.246	12.326	269	273	324	622	406	303	191	191	235	NPC2	Non-specific phospholipase C2 [Source:Projected from Arabidopsis thaliana (AT2G26870) UniProtKB/Swiss-Prot;Acc:O81020]	Metabolism;Metabolism;Metabolism;Metabolism;Metabolism	Global and overview maps;Global and overview maps;Lipid metabolism;Carbohydrate metabolism;Lipid metabolism	ko01100//Metabolic pathways;ko01110//Biosynthesis of secondary metabolites;ko00564//Glycerophospholipid metabolism;ko00562//Inositol phosphate metabolism;ko00565//Ether lipid metabolism	K01114;K01114;K01114;K01114;K01114	GO:0005794//Golgi apparatus;GO:0009507//chloroplast	GO:0004629//phospholipase C activity;GO:0016788//hydrolase activity, acting on ester bonds	GO:0009395//phospholipid catabolic process;GO:0042742//defense response to bacterium;GO:0048229//gametophyte development;GO:0048364//root development	--
BGIOSGA000089	0.302	0.302	0	0	0	0	0	0	0	4	5	0	0	0	0	0	0	0	AP25	EAY77272.1 hypothetical protein OsI_05246 [Oryza sativa Indica Group]	-	-	-	-	-	GO:0004190//aspartic-type endopeptidase activity	GO:0006508//proteolysis	--
BGIOSGA000090	10.834	12.634	8.004	12.6	12.344	8.731	6.999	7.097	4.035	171	249	133	313	216	144	138	129	75	LRP1	Lateral root primordium (LRP) protein-related [Source:Projected from Arabidopsis thaliana (AT5G12330) TAIR;Acc:AT5G12330]	-	-	-	-	GO:0005634//nucleus	GO:0003700//DNA-binding transcription factor activity	GO:0006355//regulation of transcription, DNA-templated	SRS
BGIOSGA000091	0	0.879	0	0	0	0	0	0	0	0	3	0	0	0	0	0	0	0	--	-	-	-	-	-	-	-	-	--
BGIOSGA000092	0	0	0	0	0	0	0	0	0	0	0	0	0	0	0	0	0	0	--	EAY77265.1 hypothetical protein OsI_05239 [Oryza sativa Indica Group]	-	-	-	-	-	-	-	--
BGIOSGA000093	1.3	0.651	0.926	1.962	1.173	0.622	1.041	0.565	1.104	8	5	6	19	8	4	8	4	8	Os01g0953600	XP_015614534.1 probable NADPH:quinone oxidoreductase 1 [Oryza sativa Japonica Group]	-	-	-	-	-	GO:0003955//NAD(P)H dehydrogenase (quinone) activity;GO:0016491//oxidoreductase activity	-	--
BGIOSGA000094	15.809	14.413	10.704	14.217	12.797	10.396	10.449	10.982	7.228	195	222	139	276	175	134	161	156	105	--	BAB64706.1 C2 domain-containing protein-like [Oryza sativa Japonica Group]	-	-	-	-	-	-	-	--
BGIOSGA000095	0	0	0	0	0	0	0	0	0	0	0	0	0	0	0	0	0	0	RGA3	EAY77261.1 hypothetical protein OsI_05235 [Oryza sativa Indica Group]	-	-	-	-	-	GO:0005515//protein binding;GO:0043531//ADP binding	GO:0006952//defense response	--
BGIOSGA000096	0	0	0	0	0	0	0	0	0	0	0	0	0	0	0	0	0	0	--	EAY77258.1 hypothetical protein OsI_05232 [Oryza sativa Indica Group]	-	-	-	-	-	-	-	--
BGIOSGA000097	0	0	0	0	0	0	0	0	0	0	0	0	0	0	0	0	0	0	IRO2	Protein IRON-RELATED TRANSCRIPTION FACTOR 2 [Source:UniProtKB/Swiss-Prot;Acc:A2WZ60]	-	-	-	-	GO:0005634//nucleus	GO:0003677//DNA binding;GO:0003700//DNA-binding transcription factor activity;GO:0046983//protein dimerization activity	GO:0006355//regulation of transcription, DNA-templated;GO:0006357//regulation of transcription by RNA polymerase II;GO:0009723//response to ethylene;GO:0009873//ethylene-activated signaling pathway;GO:0010104//regulation of ethylene-activated signaling pathway;GO:0045893//positive regulation of transcription, DNA-templated;GO:0046685//response to arsenic-containing substance;GO:0046686//response …	bHLH
BGIOSGA000098	15.504	13.877	10.256	23.141	21.574	15.963	11.446	10.423	9.817	527	589	367	1238	813	567	486	408	393	PRAF1	EEC72175.1 hypothetical protein OsI_05225 [Oryza sativa Indica Group]	-	-	-	-	-	GO:0046872//metal ion binding	-	--
BGIOSGA000099	0	0	0	0	0	0	0	0	0	0	0	0	0	0	0	0	0	0	LAF3	EEC72173.1 hypothetical protein OsI_05221 [Oryza sativa Indica Group]	-	-	-	-	-	-	-	--
BGIOSGA000100	0	0	0	0	0	0	0	0	0	0	0	0	0	0	0	0	0	0	FIS1A	Mitochondrial fission 1 protein [Source:UniProtKB/TrEMBL;Acc:B8A977]	-	-	-	-	GO:0005739//mitochondrion;GO:0005741//mitochondrial outer membrane;GO:0016020//membrane;GO:0016021//integral component of membrane	GO:0005515//protein binding	GO:0000266//mitochondrial fission;GO:0006996//organelle organization;GO:0016559//peroxisome fission	--
BGIOSGA000101	0	0	0	0	0	0	0	0	0	0	0	0	0	0	0	0	0	0	CYP94A1	EAY77244.1 hypothetical protein OsI_05218 [Oryza sativa Indica Group]	-	-	-	-	GO:0016020//membrane;GO:0016021//integral component of membrane	GO:0004497//monooxygenase activity;GO:0005506//iron ion binding;GO:0016491//oxidoreductase activity;GO:0016705//oxidoreductase activity, acting on paired donors, with incorporation or reduction of molecular oxygen;GO:0020037//heme binding;GO:0046872//metal ion binding	-	--
BGIOSGA000102	0.827	1.04	1.29	1.989	2.024	2.374	0.52	0.205	0.451	14	22	23	53	38	42	11	4	9	CYP94A1	EAY77243.1 hypothetical protein OsI_05217 [Oryza sativa Indica Group]	-	-	-	-	GO:0016020//membrane	GO:0004497//monooxygenase activity;GO:0005506//iron ion binding;GO:0016491//oxidoreductase activity;GO:0016705//oxidoreductase activity, acting on paired donors, with incorporation or reduction of molecular oxygen;GO:0020037//heme binding;GO:0046872//metal ion binding	-	--
BGIOSGA000103	16.631	17.303	14.86	19.396	21.47	17.974	18.122	17.594	17.318	371	482	349	681	531	419	505	452	455	FY	Transducin/WD40 repeat-like superfamily protein [Source:Projected from Arabidopsis thaliana (AT5G13480) TAIR;Acc:AT5G13480]	Genetic Information Processing	Translation	ko03015//mRNA surveillance pathway	K15542	GO:0005634//nucleus;GO:0080008//Cul4-RING E3 ubiquitin ligase complex	GO:0005515//protein binding	GO:0009793//embryo development ending in seed dormancy;GO:0009909//regulation of flower development;GO:0031124//mRNA 3'-end processing	--
BGIOSGA000104	2.627	2.525	4.742	4.09	3.555	3.646	3.471	2.966	2.342	20	24	38	49	30	29	33	26	21	PLPBP	EEC72167.1 hypothetical protein OsI_05211 [Oryza sativa Indica Group]	-	-	-	-	-	GO:0030170//pyridoxal phosphate binding	-	--
BGIOSGA000105	12.508	9.528	9.128	9.886	9.906	6.423	8.548	9.272	10.75	82	78	63	102	72	44	70	70	83	--	XP_015633399.1 pyridoxal phosphate homeostasis protein isoform X1 [Oryza sativa Japonica Group]	-	-	-	-	GO:0005634//nucleus;GO:0005737//cytoplasm	-	-	--
BGIOSGA000106	0	0	0	0	0	0	0	0	0	0	0	0	0	0	0	0	0	0	FIS1A	EEC72165.1 hypothetical protein OsI_05208 [Oryza sativa Indica Group]	-	-	-	-	GO:0005739//mitochondrion;GO:0005741//mitochondrial outer membrane;GO:0016020//membrane	GO:0005515//protein binding	GO:0000266//mitochondrial fission;GO:0006996//organelle organization	--
BGIOSGA000107	0	0	0	0	0	0	0	0	0	0	0	0	0	0	0	0	0	0	--	EEC72163.1 hypothetical protein OsI_05206 [Oryza sativa Indica Group]	-	-	-	-	-	-	-	--
BGIOSGA000108	0	0.253	0	0	0	0	0	0	0	0	1	0	0	0	0	0	0	0	--	EEC72160.1 hypothetical protein OsI_05197 [Oryza sativa Indica Group]	-	-	-	-	-	-	-	--
BGIOSGA000109	11.594	16.352	12.328	17.041	19.354	20.036	6.372	10.368	6.758	67	118	75	155	124	121	46	69	46	CML10	XP_015622317.1 probable calcium-binding protein CML10 [Oryza sativa Japonica Group]	Organismal Systems	Environmental adaptation	ko04626//Plant-pathogen interaction	K13448	-	GO:0005509//calcium ion binding	-	--
BGIOSGA000110	5.968	6.913	5.467	7.381	6.441	6.527	4.266	5.182	4.072	56	81	54	109	67	64	50	56	45	HY2	EEC72158.1 hypothetical protein OsI_05195 [Oryza sativa Indica Group]	Metabolism;Metabolism	Global and overview maps;Metabolism of cofactors and vitamins	ko01110//Biosynthesis of secondary metabolites;ko00860//Porphyrin metabolism	K08101;K08101	-	GO:0016491//oxidoreductase activity;GO:0016636//oxidoreductase activity, acting on the CH-CH group of donors, iron-sulfur protein as acceptor;GO:0050897//cobalt ion binding	GO:0010024//phytochromobilin biosynthetic process	--
BGIOSGA000111	4.119	4.52	4.347	6.736	8.393	6.058	2.198	2.318	2.655	54	74	60	139	122	83	36	35	41	OSB2	EEC72157.1 hypothetical protein OsI_05193 [Oryza sativa Indica Group]	-	-	-	-	-	GO:0003677//DNA binding;GO:0003697//single-stranded DNA binding	GO:0006260//DNA replication	--
BGIOSGA000112	0.319	0.407	0.905	0.887	0.748	1.093	0.305	0.136	0	5.02	8	15	22	13.06	18	6	2.46	0	NPR5	XP_015627734.1 BTB/POZ domain and ankyrin repeat-containing protein NPR5 [Oryza sativa Japonica Group]	Environmental Information Processing	Signal transduction	ko04075//Plant hormone signal transduction	K14508	-	GO:0005515//protein binding	GO:0006952//defense response;GO:0099402//plant organ development	--
BGIOSGA000113	0.91	0.429	0.458	1.225	0.966	0.717	0.386	0.605	0.5	17	10	9	36	20	14	9	13	11	PUB44	EAY77220.1 hypothetical protein OsI_05191 [Oryza sativa Indica Group]	-	-	-	-	-	GO:0005515//protein binding	-	--
BGIOSGA000114	0.287	1.381	1.774	1.278	1.426	0.825	0.23	1.372	0.488	2	12	13	14	11	6	2	11	4	PROC1	Pyrroline-5-carboxylate reductase [Source:Projected from Arabidopsis thaliana (AT5G14800) UniProtKB/Swiss-Prot;Acc:P54904]	Metabolism;Metabolism;Metabolism;Metabolism	Global and overview maps;Global and overview maps;Global and overview maps;Amino acid metabolism	ko01100//Metabolic pathways;ko01110//Biosynthesis of secondary metabolites;ko01230//Biosynthesis of amino acids;ko00330//Arginine and proline metabolism	K00286;K00286;K00286;K00286	GO:0005618//cell wall	GO:0004735//pyrroline-5-carboxylate reductase activity	GO:0006561//proline biosynthetic process;GO:0009408//response to heat;GO:0009651//response to salt stress	--
BGIOSGA000115	0.091	0	0	0	0.247	0	0	0.449	0.079	0.98	0	0	0	2.94	0	0	5.54	1	NPR5	EAY77216.1 hypothetical protein OsI_05187 [Oryza sativa Indica Group]	Environmental Information Processing	Signal transduction	ko04075//Plant hormone signal transduction	K14508	-	GO:0005515//protein binding	GO:0099402//plant organ development	--
BGIOSGA000116	0	0	0	0	0	0	0	0	0	0	0	0	0	0	0	0	0	0	--	EEC72152.1 hypothetical protein OsI_05184 [Oryza sativa Indica Group]	-	-	-	-	-	-	GO:0006952//defense response	--
BGIOSGA000117	0	0	0	0	0	0	0	0	0	0	0	0	0	0	0	0	0	0	--	EEC72151.1 hypothetical protein OsI_05183 [Oryza sativa Indica Group]	-	-	-	-	-	GO:0008234//cysteine-type peptidase activity;GO:0016787//hydrolase activity	GO:0006508//proteolysis	--
BGIOSGA000118	0	0	0	0	0	0	0	0	0	0	0	0	0	0	0	0	0	0	BANGLUC	EAY77211.1 hypothetical protein OsI_05182 [Oryza sativa Indica Group]	-	-	-	-	-	GO:0004553//hydrolase activity, hydrolyzing O-glycosyl compounds;GO:0016787//hydrolase activity;GO:0016798//hydrolase activity, acting on glycosyl bonds	GO:0005975//carbohydrate metabolic process;GO:0008152//metabolic process	--
BGIOSGA000119	0	0	0	0	0	0	0	0	0	0	0	0	0	0	0	0	0	0	BAT1	EEC72150.1 hypothetical protein OsI_05181 [Oryza sativa Indica Group]	-	-	-	-	GO:0016020//membrane;GO:0016021//integral component of membrane	GO:0022857//transmembrane transporter activity	GO:0055085//transmembrane transport	--
BGIOSGA000120	0	0	0	0	0	0	0	0	0	0	0	0	0	0	0	0	0	0	--	EEC72149.1 hypothetical protein OsI_05180 [Oryza sativa Indica Group]	-	-	-	-	-	-	-	--
BGIOSGA000121	0	0	0	0	0	0	0	0	0	0	0	0	0	0	0	0	0	0	--	EEC72147.1 hypothetical protein OsI_05178 [Oryza sativa Indica Group]	-	-	-	-	-	-	-	--
BGIOSGA000122	0	0	0	0	0	0	0	0	0	0	0	0	0	0	0	0	0	0	--	EAY77197.1 hypothetical protein OsI_05166 [Oryza sativa Indica Group]	-	-	-	-	-	-	-	--
BGIOSGA000123	0	0	0	0	0	0	0	0	0	0	0	0	0	0	0	0	0	0	--	EEC72140.1 hypothetical protein OsI_05165 [Oryza sativa Indica Group]	-	-	-	-	-	-	-	--
BGIOSGA000124	0	0	0.068	0	0	0	0.058	0	0.183	0	0	1	0	0	0	1	0	3	Os03g0232800	EAY77195.1 hypothetical protein OsI_05164 [Oryza sativa Indica Group]	-	-	-	-	-	GO:0008374//O-acyltransferase activity	GO:0006629//lipid metabolic process	--
BGIOSGA000125	0.706	0.646	0.575	0.385	0.182	0.386	0	0.088	0	7	8	6	6	2	4	0	1	0	BANGLUC	EAY77193.1 hypothetical protein OsI_05162 [Oryza sativa Indica Group]	-	-	-	-	-	GO:0004553//hydrolase activity, hydrolyzing O-glycosyl compounds;GO:0016787//hydrolase activity;GO:0016798//hydrolase activity, acting on glycosyl bonds	GO:0005975//carbohydrate metabolic process;GO:0008152//metabolic process	--
BGIOSGA000126	3.274	3.218	2.969	3.121	3.826	3.027	2.264	2.326	2.211	88	108	84	132	114	85	76	72	70	BAT1	EEC72139.1 hypothetical protein OsI_05159 [Oryza sativa Indica Group]	-	-	-	-	GO:0016020//membrane;GO:0016021//integral component of membrane	GO:0003676//nucleic acid binding;GO:0003723//RNA binding;GO:0022857//transmembrane transporter activity	GO:0055085//transmembrane transport	--
BGIOSGA000127	0	0	0	0	0	0	0	0.053	0	0	0	0	0	0	0	0	1	0	BAT1	XP_015641784.1 amino-acid permease BAT1 homolog isoform X1 [Oryza sativa Japonica Group]	-	-	-	-	GO:0016020//membrane;GO:0016021//integral component of membrane	GO:0022857//transmembrane transporter activity	GO:0055085//transmembrane transport	--
BGIOSGA000128	0	0	0	0	0	0	0	0	0	0	0	0	0	0	0	0	0	0	BAT1	EAY77187.1 hypothetical protein OsI_05157 [Oryza sativa Indica Group]	-	-	-	-	GO:0016020//membrane;GO:0016021//integral component of membrane	GO:0022857//transmembrane transporter activity	GO:0055085//transmembrane transport	--
BGIOSGA000129	0.345	0.092	0.273	0.293	0.208	0.055	0.138	0.05	0	6	2	5	8	4	1	3	1	0	BAT1	XP_015641813.1 amino-acid permease BAT1 homolog [Oryza sativa Japonica Group]	-	-	-	-	GO:0016020//membrane	GO:0004553//hydrolase activity, hydrolyzing O-glycosyl compounds;GO:0022857//transmembrane transporter activity	GO:0005975//carbohydrate metabolic process;GO:0055085//transmembrane transport	--
BGIOSGA000130	2.193	2.07	2.008	3.682	4.238	3.672	1.818	2.652	2.46	28	33	27	74	60	49	29	39	37	At3g10140	DNA repair protein recA homolog 2, mitochondrial [Source:Projected from Arabidopsis thaliana (AT3G10140) UniProtKB/Swiss-Prot;Acc:Q8RY99]	-	-	-	-	GO:0005634//nucleus	GO:0000166//nucleotide binding;GO:0003677//DNA binding;GO:0003697//single-stranded DNA binding;GO:0005524//ATP binding;GO:0008094//ATP-dependent activity, acting on DNA;GO:0140664//ATP-dependent DNA damage sensor activity	GO:0000002//mitochondrial genome maintenance;GO:0006259//DNA metabolic process;GO:0006281//DNA repair;GO:0009408//response to heat	--
BGIOSGA000131	0	0	0	0	0	0	0	0	0	0	0	0	0	0	0	0	0	0	VIT_06s0061g00120	EEC72137.1 hypothetical protein OsI_05155 [Oryza sativa Indica Group]	-	-	-	-	-	GO:0004553//hydrolase activity, hydrolyzing O-glycosyl compounds;GO:0016787//hydrolase activity;GO:0016798//hydrolase activity, acting on glycosyl bonds	GO:0005975//carbohydrate metabolic process;GO:0008152//metabolic process	--
BGIOSGA000132	0	0	0	0	0	0	0	0	0	0	0	0	0	0	0	0	0	0	BANGLUC	EAY77184.1 hypothetical protein OsI_05154 [Oryza sativa Indica Group]	-	-	-	-	-	GO:0004553//hydrolase activity, hydrolyzing O-glycosyl compounds;GO:0016787//hydrolase activity;GO:0016798//hydrolase activity, acting on glycosyl bonds	GO:0005975//carbohydrate metabolic process;GO:0008152//metabolic process	--
BGIOSGA000133	0.288	0.154	0.091	0.977	0.52	1.103	0	0.25	0	3	2	1	16	6	12	0	3	0	BANGLUC	EAY77183.1 hypothetical protein OsI_05153 [Oryza sativa Indica Group]	-	-	-	-	-	GO:0004553//hydrolase activity, hydrolyzing O-glycosyl compounds;GO:0016787//hydrolase activity;GO:0016798//hydrolase activity, acting on glycosyl bonds	GO:0005975//carbohydrate metabolic process;GO:0008152//metabolic process	--
BGIOSGA000134	0	0	0	0	0	0	0	0	0	0	0	0	0	0	0	0	0	0	--	EEC72136.1 hypothetical protein OsI_05152 [Oryza sativa Indica Group]	-	-	-	-	-	-	-	--
BGIOSGA000135	194.413	180.668	177.738	221.518	209.616	220.475	131.791	138.609	138.76	1945	2257	1872	3488	2325	2305	1647	1597	1635	BANGLUC	EEE55985.1 hypothetical protein OsJ_04727 [Oryza sativa Japonica Group]	-	-	-	-	-	GO:0004553//hydrolase activity, hydrolyzing O-glycosyl compounds;GO:0016787//hydrolase activity;GO:0016798//hydrolase activity, acting on glycosyl bonds	GO:0005975//carbohydrate metabolic process;GO:0008152//metabolic process	--
BGIOSGA000136	0.219	0	0.208	0	0.197	0	0.409	0	0.31	3	0	3	0	3	0	7	0	5	--	XP_015646178.1 uncharacterized protein LOC4326053 [Oryza sativa Japonica Group]	-	-	-	-	-	-	-	--
BGIOSGA000137	0.142	0.227	0	0.27	0	0	0.454	0	0	1	2	0	3	0	0	4	0	0	--	EEC72135.1 hypothetical protein OsI_05149 [Oryza sativa Indica Group]	-	-	-	-	-	GO:0005515//protein binding	-	--
BGIOSGA000138	0	0.067	0	0	0	0	0	0	0	0	1	0	0	0	0	0	0	0	--	EAY77178.1 hypothetical protein OsI_05148 [Oryza sativa Indica Group]	-	-	-	-	-	GO:0005515//protein binding	-	--
BGIOSGA000139	0	0	0	0	0	0	0	0	0	0	0	0	0	0	0	0	0	0	--	EAY77177.1 hypothetical protein OsI_05147 [Oryza sativa Indica Group]	-	-	-	-	-	GO:0005515//protein binding	-	--
BGIOSGA000140	24.202	19.046	24.187	17.353	20.238	17.29	23.815	23.205	21.548	288	283	303	325	267	215	354	318	302	PAP16	Purple acid phosphatase 16 [Source:Projected from Arabidopsis thaliana (AT3G10150) UniProtKB/TrEMBL;Acc:A0A1I9LQV7]	-	-	-	-	-	GO:0016787//hydrolase activity	-	--
BGIOSGA000141	0	0	0	0	0	0	0	0	0	0	0	0	0	0	0	0	0	0	--	EAY77173.1 hypothetical protein OsI_05143 [Oryza sativa Indica Group]	-	-	-	-	-	-	-	--
BGIOSGA000142	17.924	16.618	18.551	17.633	17.442	17.705	15.532	14.56	15.055	279	323	304	432	301	288	302	261	276	HXK3	Phosphotransferase [Source:UniProtKB/TrEMBL;Acc:A2WYX3]	Metabolism;Metabolism;Metabolism;Metabolism;Metabolism;Metabolism;Metabolism;Metabolism;Metabolism	Global and overview maps;Global and overview maps;Global and overview maps;Carbohydrate metabolism;Carbohydrate metabolism;Carbohydrate metabolism;Carbohydrate metabolism;Carbohydrate metabolism;Biosynthesis of other secondary metabolites	ko01100//Metabolic pathways;ko01110//Biosynthesis of secondary metabolites;ko01200//Carbon metabolism;ko00500//Starch and sucrose metabolism;ko00010//Glycolysis / Gluconeogenesis;ko00520//Amino sugar and nucleotide sugar metabolism;ko00051//Fructose and mannose metabolism;ko00052//Galactose metabolism;ko00524//Neomycin, kanamycin and gentamicin biosynthesis	K00844;K00844;K00844;K00844;K00844;K00844;K00844;K00844;K00844	-	GO:0000166//nucleotide binding;GO:0004340//glucokinase activity;GO:0004396//hexokinase activity;GO:0005524//ATP binding;GO:0005536//glucose binding;GO:0008865//fructokinase activity;GO:0016301//kinase activity;GO:0016740//transferase activity;GO:0016773//phosphotransferase activity, alcohol group as acceptor	GO:0001678//cellular glucose homeostasis;GO:0005975//carbohydrate metabolic process;GO:0006096//glycolytic process;GO:0016310//phosphorylation;GO:0019318//hexose metabolic process;GO:0046835//carbohydrate phosphorylation;GO:0051156//glucose 6-phosphate metabolic process	--
BGIOSGA000143	0	0	0	0	0	0	0	0	0	0	0	0	0	0	0	0	0	0	--	EEC72133.1 hypothetical protein OsI_05136 [Oryza sativa Indica Group]	-	-	-	-	-	-	-	--
BGIOSGA000144	3.121	3.905	3.15	3.966	3.695	3.92	2.342	2.033	2.484	16	25	17	32	21	21	15	12	15	--	EEC72132.1 hypothetical protein OsI_05130 [Oryza sativa Indica Group]	-	-	-	-	-	-	-	--
BGIOSGA000145	0.773	0.813	0.551	0.676	0.785	0.277	0.58	0.629	1.354	16	21	12	22	18	6	15	15	33	--	EEC72131.1 hypothetical protein OsI_05129 [Oryza sativa Indica Group]	-	-	-	-	-	-	-	--
BGIOSGA000146	1.08	2.161	1.346	1.929	1.278	1.679	1.729	1.582	0.745	16	40	21	45	21	26	32	27	13	--	EAY77162.1 hypothetical protein OsI_05128 [Oryza sativa Indica Group]	-	-	-	-	-	-	-	--
BGIOSGA000147	10.77	11.233	8.862	16.71	14.741	12.943	7.92	7.884	8.347	172	224	149	420	261	216	158	145	157	--	EEC72129.1 hypothetical protein OsI_05125 [Oryza sativa Indica Group]	-	-	-	-	GO:0016020//membrane;GO:0016021//integral component of membrane	-	-	--
BGIOSGA000148	0	0	0	0	0	0	0	0	0	0	0	0	0	0	0	0	0	0	--	BAD87311.1 unknown protein [Oryza sativa Japonica Group]	-	-	-	-	-	-	-	--
BGIOSGA000149	0	0	0	0	0	0	0	0	0	0	0	0	0	0	0	0	0	0	--	EAY77152.1 hypothetical protein OsI_05118 [Oryza sativa Indica Group]	-	-	-	-	-	-	-	--
BGIOSGA000150	2.51	2.323	0.265	2.658	3.119	2.028	1.92	1.695	0.332	45	52	5	75	62	38	43	35	7	RGA2	EEC72126.1 hypothetical protein OsI_05115 [Oryza sativa Indica Group]	-	-	-	-	-	GO:0000166//nucleotide binding;GO:0005524//ATP binding;GO:0043531//ADP binding	GO:0006952//defense response;GO:0051707//response to other organism	--
BGIOSGA000151	0	0	0	0	0	0	0	0	0	0	0	0	0	0	0	0	0	0	--	EEC72125.1 hypothetical protein OsI_05114 [Oryza sativa Indica Group]	-	-	-	-	-	-	-	--
BGIOSGA000152	3.038	2.355	1.381	3.203	2.682	2.072	2.354	2.497	1.701	94	91	45	156	92	67	91	89	62	RGA2	EEC72124.1 hypothetical protein OsI_05113 [Oryza sativa Indica Group]	-	-	-	-	-	GO:0000166//nucleotide binding;GO:0005515//protein binding;GO:0005524//ATP binding;GO:0043531//ADP binding	GO:0006952//defense response;GO:0051707//response to other organism	--
BGIOSGA000153	2.045	2.409	1.771	1.682	1.953	1.497	2.456	1.358	0.919	34	50	31	44	36	26	51	26	18	CLP	EEC72123.1 hypothetical protein OsI_05112 [Oryza sativa Indica Group]	-	-	-	-	-	GO:0004190//aspartic-type endopeptidase activity	GO:0006508//proteolysis	--
BGIOSGA000154	24.061	31.406	29.385	30.675	30.581	31.248	24.015	23.471	26.797	154	251	198	309	217	209	192	173	202	GIP2	XP_015629518.1 basic 7S globulin [Oryza sativa Japonica Group]	-	-	-	-	-	GO:0004190//aspartic-type endopeptidase activity	GO:0006508//proteolysis	--
BGIOSGA000155	4.544	8.551	9.783	2.743	2.322	1.522	5.093	6.905	4.63	60	141	136	57	34	21	84	105	72	CLP	EAY77146.1 hypothetical protein OsI_05111 [Oryza sativa Indica Group]	-	-	-	-	GO:0048046//apoplast	GO:0004190//aspartic-type endopeptidase activity;GO:0008843//endochitinase activity	GO:0006508//proteolysis;GO:0048364//root development;GO:0048367//shoot system development;GO:0050832//defense response to fungus	--
BGIOSGA000156	0.076	0.061	0.072	0.193	0	0.218	0.061	0.066	0.065	1	1	1	4	0	3	1	1	1	CLP	EAY77145.1 hypothetical protein OsI_05110 [Oryza sativa Indica Group]	-	-	-	-	-	GO:0004190//aspartic-type endopeptidase activity	GO:0006508//proteolysis	--
BGIOSGA000157	0	0	0	0	0	0	0	0	0	0	0	0	0	0	0	0	0	0	CLP	EAY77144.1 hypothetical protein OsI_05109 [Oryza sativa Indica Group]	-	-	-	-	-	GO:0004190//aspartic-type endopeptidase activity	GO:0006508//proteolysis	--
BGIOSGA000158	0.261	0.209	0	0.608	0.078	0.25	0.279	0.272	0.517	3	3	0	11	1	3	4	3.6	7	--	EEC72122.1 hypothetical protein OsI_05108 [Oryza sativa Indica Group]	-	-	-	-	-	-	-	--
BGIOSGA000159	0	0	0	0	0	0	0	0	0	0	0	0	0	0	0	0	0	0	GIP1	EEC72121.1 hypothetical protein OsI_05107 [Oryza sativa Indica Group]	-	-	-	-	-	GO:0004190//aspartic-type endopeptidase activity	GO:0006508//proteolysis	--
BGIOSGA000160	0.126	0	0	0	0	0	0.503	0.153	0	1	0	0	0	0	0	5	1.4	0	CLP	KAF2954210.1 hypothetical protein DAI22_01g463600 [Oryza sativa Japonica Group]	-	-	-	-	-	GO:0004190//aspartic-type endopeptidase activity	GO:0006508//proteolysis	--
BGIOSGA000161	17.691	18.094	15.792	14.085	13.362	13.258	27.302	23.783	22.532	166	212	156	208	139	130	320	257	249	--	EEC72120.1 hypothetical protein OsI_05106 [Oryza sativa Indica Group]	-	-	-	-	GO:0005789//endoplasmic reticulum membrane;GO:0016020//membrane;GO:0016021//integral component of membrane	-	-	--
BGIOSGA000162	0	0	0	0	0	0	0	0	0	0	0	0	0	0	0	0	0	0	--	EEC72119.1 hypothetical protein OsI_05105 [Oryza sativa Indica Group]	-	-	-	-	-	-	-	--
BGIOSGA000163	0	0	0	0	0	0	0	0	0	0	0	0	0	0	0	0	0	0	--	EEC72118.1 hypothetical protein OsI_05103 [Oryza sativa Indica Group]	-	-	-	-	-	-	-	--
BGIOSGA000164	4.545	4.308	7.665	6.011	5.773	4.616	3.49	3.141	3.308	49	58	87	102	69	52	47	39	42	faeA	XP_015616791.1 probable feruloyl esterase A [Oryza sativa Japonica Group]	-	-	-	-	-	GO:0016787//hydrolase activity	GO:0006629//lipid metabolic process	--
BGIOSGA000165	44.179	48.998	61.866	56.14	71.207	46.781	46.185	47.063	52.722	291	403	429	582	520	322	380	357	409	SDH4	NP_001384948.1 succinate dehydrogenase subunit 4, mitochondrial [Oryza sativa Japonica Group]	-	-	-	-	GO:0005743//mitochondrial inner membrane;GO:0005749//mitochondrial respiratory chain complex II, succinate dehydrogenase complex (ubiquinone);GO:0045273//respiratory chain complex II	-	GO:0006099//tricarboxylic acid cycle;GO:0006121//mitochondrial electron transport, succinate to ubiquinone	--
BGIOSGA000166	0	0	0.079	0.159	0	0.16	0	0	0	0	0	1	3	0	2	0	0	0	At5g49770	EAY77133.1 hypothetical protein OsI_05098 [Oryza sativa Indica Group]	-	-	-	-	GO:0016020//membrane;GO:0016021//integral component of membrane	GO:0004672//protein kinase activity;GO:0005524//ATP binding	GO:0006468//protein phosphorylation	--
BGIOSGA000167	35.177	35.868	35.725	64.567	62.055	52.401	17.018	20.017	18.76	882	1123	943	2548	1725	1373	533	578	554	SPATA20	EEC72113.1 hypothetical protein OsI_05096 [Oryza sativa Indica Group]	-	-	-	-	GO:0009507//chloroplast	GO:0003824//catalytic activity	GO:0005975//carbohydrate metabolic process	--
BGIOSGA000168	0.526	0.211	0.333	0.446	0.158	0.755	1.194	1.142	0.521	6	3	4	8	2	9	17	15	7	SRG1	EAY77129.1 hypothetical protein OsI_05094 [Oryza sativa Indica Group]	-	-	-	-	-	GO:0016491//oxidoreductase activity;GO:0046872//metal ion binding	GO:1901601//strigolactone biosynthetic process	--
BGIOSGA000169	0	0	0	0	0	0	0	0	0	0	0	0	0	0	0	0	0	0	NFYB5	Nuclear transcription factor Y subunit B-4 [Source:Projected from Arabidopsis thaliana (AT1G09030) UniProtKB/Swiss-Prot;Acc:O04027]	-	-	-	-	GO:0005634//nucleus;GO:0016602//CCAAT-binding factor complex	GO:0001228//DNA-binding transcription activator activity, RNA polymerase II-specific;GO:0043565//sequence-specific DNA binding;GO:0046982//protein heterodimerization activity	GO:0006355//regulation of transcription, DNA-templated;GO:0045944//positive regulation of transcription by RNA polymerase II	NF-YB
BGIOSGA000170	0	0	0	0	0	0	0	0	0	0	0	0	0	0	0	0	0	0	NFYB4	Nuclear transcription factor Y subunit B-4 [Source:Projected from Arabidopsis thaliana (AT1G09030) UniProtKB/Swiss-Prot;Acc:O04027]	-	-	-	-	GO:0005634//nucleus;GO:0016602//CCAAT-binding factor complex	GO:0001228//DNA-binding transcription activator activity, RNA polymerase II-specific;GO:0043565//sequence-specific DNA binding;GO:0046982//protein heterodimerization activity	GO:0006355//regulation of transcription, DNA-templated;GO:0045944//positive regulation of transcription by RNA polymerase II	NF-YB
BGIOSGA000171	0.067	0	0	0.043	0	0.323	0	0	0	1	0	0	1	0	5	0	0	0	GAF1	EAY77125.1 hypothetical protein OsI_05090 [Oryza sativa Indica Group]	-	-	-	-	-	GO:0003676//nucleic acid binding	-	C2H2
BGIOSGA000172	2.073	1.66	1.274	2.014	2.749	1.4	1.659	1.164	1.553	17	17	11	26	25	12	17	11	15	PIR7A	Probable esterase PIR7A [Source:UniProtKB/Swiss-Prot;Acc:A2WYS8]	-	-	-	-	-	GO:0016787//hydrolase activity;GO:0052689//carboxylic ester hydrolase activity	-	--
BGIOSGA000173	0.359	0.575	0.341	0.608	1.079	0.458	0.67	0.208	0.102	3	6	3	8	10	4	7	2	1	PIR7B	EAY77123.1 hypothetical protein OsI_05085 [Oryza sativa Indica Group]	-	-	-	-	-	-	-	--
BGIOSGA000174	0.972	0.973	0.346	1.621	1.534	0.93	0.486	0.211	0.619	8	10	3	21	14	8	5	2	6	PIR7B	EEC72109.1 hypothetical protein OsI_05084 [Oryza sativa Indica Group]	-	-	-	-	-	-	-	--
BGIOSGA000175	0.26	1.455	0	0.165	1.171	0.497	0	0	0.441	1	7	0	1	5	2	0	0	2	PIR7B	EAY77121.1 hypothetical protein OsI_05083 [Oryza sativa Indica Group]	-	-	-	-	-	-	-	--
BGIOSGA000176	87.053	87.306	83.031	99.856	87.092	95.745	42.991	50.446	47.652	971	1216	975	1753	1077	1116	599	648	626	SRC2	XP_015642536.1 protein SRC2 [Oryza sativa Japonica Group]	-	-	-	-	-	-	GO:0006952//defense response	--
BGIOSGA000177	35.573	35.95	33.12	37.177	36.543	42.012	22.771	21.941	23.193	504	636	494	829	574	622	403	358	387	ATG18A	Autophagy-related protein 18a [Source:Projected from Arabidopsis thaliana (AT3G62770) UniProtKB/Swiss-Prot;Acc:Q93VB2]	-	-	-	-	-	GO:0005515//protein binding	-	--
BGIOSGA000178	0.275	0.551	0	0.35	0	0.395	0	0	0	2	5	0	4	0	3	0	0	0	GST3	EAY77115.1 hypothetical protein OsI_05077 [Oryza sativa Indica Group]	Metabolism;Metabolism	Global and overview maps;Metabolism of other amino acids	ko01100//Metabolic pathways;ko00480//Glutathione metabolism	K00799;K00799	-	GO:0004364//glutathione transferase activity	GO:0042221//response to chemical	--
BGIOSGA000179	2.254	2.307	2.141	2.467	2.937	3.955	2.907	2.501	2.446	18	23	18	31	26	33	29	23	23	--	EEC72107.1 hypothetical protein OsI_05076 [Oryza sativa Indica Group]	-	-	-	-	-	-	-	--
BGIOSGA000180	0	0	0	0	0	0	0	0	0	0	0	0	0	0	0	0	0	0	Os01g0933500	EEC72106.1 hypothetical protein OsI_05075 [Oryza sativa Indica Group]	-	-	-	-	-	-	GO:0009909//regulation of flower development	--
BGIOSGA000181	43.877	47.763	37.56	19.448	23.936	24.891	42.803	41.522	33.909	334	454	301	233	202	198	407	364	304	HIPP33	EAY77113.1 hypothetical protein OsI_05074 [Oryza sativa Indica Group]	-	-	-	-	-	GO:0046872//metal ion binding	GO:0030001//metal ion transport	--
BGIOSGA000182	0	0.11	0	0	0	0.132	0.11	0.119	0	0	1	0	0	0	1	1	1	0	--	EEC72105.1 hypothetical protein OsI_05073 [Oryza sativa Indica Group]	-	-	-	-	-	-	-	--
BGIOSGA000183	0	0	0.546	0.365	0	0.55	0	0	0	0	0	2	2	0	2	0	0	0	RALF	XP_015648434.1 protein RALF-like 33 [Oryza sativa Japonica Group]	-	-	-	-	GO:0005576//extracellular region	-	-	--
BGIOSGA000184	0	0.103	0.041	0.054	0	0.082	0.308	0.297	0.145	0	3	1	2	0	2	9	8	4	HAK6	Potassium transporter [Source:UniProtKB/TrEMBL;Acc:B8A8S8]	-	-	-	-	GO:0016020//membrane;GO:0016021//integral component of membrane	GO:0015079//potassium ion transmembrane transporter activity	GO:0006811//ion transport;GO:0006813//potassium ion transport;GO:0071805//potassium ion transmembrane transport	--
BGIOSGA000185	12.766	15.661	12.603	13.072	12.923	10.786	16.145	16.922	14.759	188	288	195.4	303	211	166	297	287	256	BIN4	EEC72102.1 hypothetical protein OsI_05068 [Oryza sativa Indica Group]	-	-	-	-	GO:0009330//DNA topoisomerase type II (double strand cut, ATP-hydrolyzing) complex	GO:0003690//double-stranded DNA binding	GO:0042023//DNA endoreduplication	LBD
BGIOSGA000186	0	0	0	0	0	0	0	0	0	0	0	0	0	0	0	0	0	0	--	EEC72101.1 hypothetical protein OsI_05067 [Oryza sativa Indica Group]	-	-	-	-	-	-	-	--
BGIOSGA000187	1.196	1.87	1.19	1.775	2.158	0.981	0.41	1.088	0.532	21	41	22	49.05	42	18	9	22	11	RPN1A	EEC72100.1 hypothetical protein OsI_05066 [Oryza sativa Indica Group]	Genetic Information Processing	Folding, sorting and degradation	ko03050//Proteasome	K03028	GO:0000502//proteasome complex;GO:0016020//membrane;GO:0016021//integral component of membrane	-	-	--
BGIOSGA000188	0	0	0	0	0	0	0	0	0	0	0	0	0	0	0	0	0	0	--	EAY77103.1 hypothetical protein OsI_05064 [Oryza sativa Indica Group]	-	-	-	-	-	-	-	--
BGIOSGA000189	0	0	0	0	0	0	0	0	0	0	0	0	0	0	0	0	0	0	HAK6	EAY77102.1 hypothetical protein OsI_05063 [Oryza sativa Indica Group]	-	-	-	-	GO:0016020//membrane	GO:0015079//potassium ion transmembrane transporter activity	GO:0006811//ion transport;GO:0006813//potassium ion transport;GO:0071805//potassium ion transmembrane transport	--
BGIOSGA000190	0	0	0	0	0.135	0	0	0	0.127	0	0	0	0	1	0	0	0	1	At3g14260	EAY77096.1 hypothetical protein OsI_05057 [Oryza sativa Indica Group]	-	-	-	-	-	-	-	--
BGIOSGA000191	1.336	1.654	2.423	3.318	2.958	1.976	1.264	0.949	0.516	11	17	21	43	27	17	13	9	5	TPK1	Thiamine pyrophosphokinase [Source:UniProtKB/TrEMBL;Acc:B8A8S1]	Metabolism;Metabolism	Global and overview maps;Metabolism of cofactors and vitamins	ko01100//Metabolic pathways;ko00730//Thiamine metabolism	K00949;K00949	GO:0005829//cytosol	GO:0000166//nucleotide binding;GO:0004788//thiamine diphosphokinase activity;GO:0005524//ATP binding;GO:0016301//kinase activity;GO:0016740//transferase activity;GO:0030975//thiamine binding	GO:0006772//thiamine metabolic process;GO:0009229//thiamine diphosphate biosynthetic process;GO:0016310//phosphorylation;GO:0042723//thiamine-containing compound metabolic process	--
BGIOSGA000192	7.712	6.788	7.325	13.566	13.049	11.344	3.776	5.479	4.924	121	133	121	335	227	186	74	99	91	Taz	EEC72095.1 hypothetical protein OsI_05055 [Oryza sativa Indica Group]	Metabolism	Lipid metabolism	ko00564//Glycerophospholipid metabolism	K13511	-	GO:0016746//acyltransferase activity	GO:0006644//phospholipid metabolic process	--
BGIOSGA000193	0	0.081	0.385	0.064	0.183	0.194	0.162	0	0.172	0	1	4	1	2	2	2	0	2	--	EEC72094.1 hypothetical protein OsI_05054 [Oryza sativa Indica Group]	Metabolism;Metabolism	Global and overview maps;Glycan biosynthesis and metabolism	ko01100//Metabolic pathways;ko00531//Glycosaminoglycan degradation	K10532;K10532	-	-	-	--
BGIOSGA000194	2.581	2.319	1.876	1.171	1.009	1.764	2.529	1.715	2.571	39.22	44	30	28	17	28	48	30	46	Hgsnat	XP_015621257.1 heparan-alpha-glucosaminide N-acetyltransferase isoform X1 [Oryza sativa Japonica Group]	Metabolism;Metabolism	Global and overview maps;Glycan biosynthesis and metabolism	ko01100//Metabolic pathways;ko00531//Glycosaminoglycan degradation	K10532;K10532	-	-	-	--
BGIOSGA000195	0.457	0	0	0	0	0	0	0	0	5.78	0	0	0	0	0	0	0	0	Hgsnat	XP_015621257.1 heparan-alpha-glucosaminide N-acetyltransferase isoform X1 [Oryza sativa Japonica Group]	Metabolism;Metabolism	Global and overview maps;Glycan biosynthesis and metabolism	ko01100//Metabolic pathways;ko00531//Glycosaminoglycan degradation	K10532;K10532	-	-	-	--
BGIOSGA000196	2.072	2.212	2.887	4.037	2.99	2.776	0.885	1.08	1.29	15	20	22	46	24	21	8	9	11	--	EAY77087.1 hypothetical protein OsI_05048 [Oryza sativa Indica Group]	-	-	-	-	-	-	-	--
BGIOSGA000197	0	0	0	0	0	0	0	0	0	0	0	0	0	0	0	0	0	0	RTS	Anther-specific protein RTS [Source:UniProtKB/Swiss-Prot;Acc:Q40629]	-	-	-	-	-	-	GO:0009555//pollen development;GO:0048656//anther wall tapetum formation;GO:0048658//anther wall tapetum development	--
BGIOSGA000198	7.077	5.59	5.986	8.007	9.094	6.958	5.2	3.788	4.033	73	72	65	130	104	75	67	45	49	Cbr3	EAY77081.1 hypothetical protein OsI_05042 [Oryza sativa Indica Group]	Metabolism;Metabolism;Metabolism	Global and overview maps;Metabolism of cofactors and vitamins;Lipid metabolism	ko01100//Metabolic pathways;ko00790//Folate biosynthesis;ko00590//Arachidonic acid metabolism	K00079;K00079;K00079	-	-	-	--
BGIOSGA000199	4.409	4.802	2.932	3.698	3.579	4.219	6.212	4.594	4.118	50	68	35	66	45	50	88	60	55	ACR4	XP_015613429.1 serine/threonine-protein kinase-like protein ACR4 isoform X1 [Oryza sativa Japonica Group]	-	-	-	-	GO:0005886//plasma membrane;GO:0016020//membrane;GO:0016021//integral component of membrane	GO:0000166//nucleotide binding;GO:0004672//protein kinase activity;GO:0005524//ATP binding	GO:0006468//protein phosphorylation	--
BGIOSGA000200	8.014	9.521	7.612	16.36	15.404	14.708	5.101	3.365	5.8	122	181	122	392	260	234	97	59	104	Os01g0928800	XP_015613397.1 long chain base biosynthesis protein 2d [Oryza sativa Japonica Group]	Metabolism;Metabolism	Global and overview maps;Lipid metabolism	ko01100//Metabolic pathways;ko00600//Sphingolipid metabolism	K00654;K00654	GO:0005789//endoplasmic reticulum membrane;GO:0016020//membrane;GO:0016021//integral component of membrane	GO:0003824//catalytic activity;GO:0004758//serine C-palmitoyltransferase activity;GO:0016740//transferase activity;GO:0030170//pyridoxal phosphate binding	GO:0006665//sphingolipid metabolic process;GO:0009058//biosynthetic process	--
BGIOSGA000201	0.129	0.155	0	0	0.291	0.062	0	0	0	2	3	0	0	5	1	0	0	0	Os01g0928700	XP_015613384.1 long chain base biosynthesis protein 2c [Oryza sativa Japonica Group]	Metabolism;Metabolism	Global and overview maps;Lipid metabolism	ko01100//Metabolic pathways;ko00600//Sphingolipid metabolism	K00654;K00654	GO:0005789//endoplasmic reticulum membrane;GO:0016020//membrane;GO:0016021//integral component of membrane	GO:0003824//catalytic activity;GO:0004758//serine C-palmitoyltransferase activity;GO:0016740//transferase activity;GO:0030170//pyridoxal phosphate binding	GO:0006665//sphingolipid metabolic process;GO:0009058//biosynthetic process	--
BGIOSGA000202	0	0	0.306	0.082	0.272	0	0	0	0	0	0	5	2	4.68	0	0	0	0	Os01g0928600	EAY77076.1 hypothetical protein OsI_05036 [Oryza sativa Indica Group]	Metabolism;Metabolism	Global and overview maps;Lipid metabolism	ko01100//Metabolic pathways;ko00600//Sphingolipid metabolism	K00654;K00654	GO:0005789//endoplasmic reticulum membrane;GO:0016020//membrane;GO:0016021//integral component of membrane	GO:0003824//catalytic activity;GO:0004758//serine C-palmitoyltransferase activity;GO:0016740//transferase activity;GO:0030170//pyridoxal phosphate binding	GO:0006665//sphingolipid metabolic process;GO:0009058//biosynthetic process	--
BGIOSGA000203	0	0	0	0	0	0	0.298	0	0	0	0	0	0	0	0	3	0	0	LAX2	EEC72090.1 hypothetical protein OsI_05035 [Oryza sativa Indica Group]	-	-	-	-	-	-	GO:0007275//multicellular organism development	--
BGIOSGA000204	0	0	0	0	0.113	0.091	0	0	0	0	0	0	0	1.32	1	0	0	0	Os01g0928600	EEC72089.1 hypothetical protein OsI_05034 [Oryza sativa Indica Group]	Metabolism;Metabolism	Global and overview maps;Lipid metabolism	ko01100//Metabolic pathways;ko00600//Sphingolipid metabolism	K00654;K00654	GO:0016020//membrane;GO:0016021//integral component of membrane	GO:0003824//catalytic activity;GO:0030170//pyridoxal phosphate binding	GO:0009058//biosynthetic process	--
BGIOSGA000205	3.833	5.387	4.397	4.733	5.154	4.568	7.759	6.406	6.141	53	93	64	103	79	66	134	102	100	SCD2	EEC72087.1 hypothetical protein OsI_05032 [Oryza sativa Indica Group]	-	-	-	-	-	-	GO:0000911//cytokinesis by cell plate formation	--
BGIOSGA000206	97.483	99.525	89.956	67.934	76.529	77.886	104.211	101.475	110.527	1157	1475	1124	1269	1007	966	1545	1387	1545	SCRM	XP_015651003.1 transcription factor ICE1 [Oryza sativa Japonica Group]	-	-	-	-	-	GO:0046983//protein dimerization activity	-	bHLH
BGIOSGA000207	6.877	6.455	5.14	5.73	6.355	6.635	6.498	6.999	7.849	122	143	96	160	125	123	144	143	164	AK1	EEC72085.1 hypothetical protein OsI_05030 [Oryza sativa Indica Group]	Metabolism;Metabolism;Metabolism;Metabolism;Metabolism;Metabolism;Metabolism;Metabolism	Global and overview maps;Global and overview maps;Global and overview maps;Amino acid metabolism;Amino acid metabolism;Global and overview maps;Amino acid metabolism;Biosynthesis of other secondary metabolites	ko01100//Metabolic pathways;ko01110//Biosynthesis of secondary metabolites;ko01230//Biosynthesis of amino acids;ko00270//Cysteine and methionine metabolism;ko00260//Glycine, serine and threonine metabolism;ko01210//2-Oxocarboxylic acid metabolism;ko00300//Lysine biosynthesis;ko00261//Monobactam biosynthesis	K00928;K00928;K00928;K00928;K00928;K00928;K00928;K00928	-	GO:0000166//nucleotide binding;GO:0004072//aspartate kinase activity;GO:0005524//ATP binding;GO:0016301//kinase activity;GO:0016740//transferase activity	GO:0008652//cellular amino acid biosynthetic process;GO:0009088//threonine biosynthetic process;GO:0009089//lysine biosynthetic process via diaminopimelate;GO:0016310//phosphorylation	--
BGIOSGA000208	2.775	4.825	3.69	5.994	3.933	3.338	6.092	4.268	5.317	35	76	49	119	55	44	96	62	79	--	EEC72081.1 hypothetical protein OsI_05025 [Oryza sativa Indica Group]	-	-	-	-	-	-	-	--
BGIOSGA000209	0	0	0.646	0	0.409	0	0	0.394	0.192	0	0	3	0	2	0	0	2	1	--	EEC72080.1 hypothetical protein OsI_05024 [Oryza sativa Indica Group]	-	-	-	-	-	GO:0046872//metal ion binding	GO:0030001//metal ion transport	--
BGIOSGA000210	0	0	0	0	0	0	0	0	0	0	0	0	0	0	0	0	0	0	--	EAY77060.1 hypothetical protein OsI_05021 [Oryza sativa Indica Group]	-	-	-	-	-	-	-	--
BGIOSGA000211	0	0	0	0	0	0	0	0	0	0	0	0	0	0	0	0	0	0	--	EEC72077.1 hypothetical protein OsI_05020 [Oryza sativa Indica Group]	-	-	-	-	-	GO:0046872//metal ion binding	GO:0030001//metal ion transport	--
BGIOSGA000212	8.393	8.263	5.266	7.29	6.32	6.263	4.931	5.483	4.642	109	134	72	149	91	85	80	82	71	Os01g0926700	XP_015621850.1 probable glucuronosyltransferase Os01g0926700 [Oryza sativa Japonica Group]	-	-	-	-	GO:0005794//Golgi apparatus;GO:0016020//membrane	GO:0016757//glycosyltransferase activity	GO:0006486//protein glycosylation	--
BGIOSGA000213	18.259	10.843	13.89	18.778	15.841	13.993	12.14	10.883	9.065	236	175	189	382	227	189	196	162	138	Os01g0926600	XP_015622242.1 probable glucuronosyltransferase Os01g0926600 [Oryza sativa Japonica Group]	-	-	-	-	GO:0005794//Golgi apparatus;GO:0016020//membrane	GO:0016757//glycosyltransferase activity	GO:0006486//protein glycosylation	--
BGIOSGA000214	4.946	5.606	4.12	5.946	4.941	4.296	5.239	4.162	3.618	65	92	57	123	72	59	86	63	56	Os01g0926400	EAY77054.1 hypothetical protein OsI_05011 [Oryza sativa Indica Group]	-	-	-	-	GO:0005794//Golgi apparatus;GO:0016020//membrane	GO:0016757//glycosyltransferase activity	GO:0006486//protein glycosylation	--
BGIOSGA000215	30.476	29.883	41.375	54.832	54.307	50.716	20.351	22.397	23.541	410	502	586	1161	810	713	342	347	373	tal	XP_015617463.1 uncharacterized protein LOC4327239 [Oryza sativa Japonica Group]	Metabolism;Metabolism;Metabolism;Metabolism;Metabolism	Global and overview maps;Global and overview maps;Global and overview maps;Global and overview maps;Carbohydrate metabolism	ko01100//Metabolic pathways;ko01110//Biosynthesis of secondary metabolites;ko01200//Carbon metabolism;ko01230//Biosynthesis of amino acids;ko00030//Pentose phosphate pathway	K00616;K00616;K00616;K00616;K00616	GO:0005737//cytoplasm	GO:0004801//transaldolase activity	GO:0005975//carbohydrate metabolic process;GO:0006098//pentose-phosphate shunt	--
BGIOSGA000216	0	0	0	0	0	0	0	0	0	0	0	0	0	0	0	0	0	0	Os01g0926400	EEC72074.1 hypothetical protein OsI_05008 [Oryza sativa Indica Group]	-	-	-	-	GO:0016020//membrane	GO:0016757//glycosyltransferase activity	GO:0006486//protein glycosylation	--
BGIOSGA000217	0	0	0	0	0	0	0	0	0	0	0	0	0	0	0	0	0	0	tal	EEC72073.1 hypothetical protein OsI_05007 [Oryza sativa Indica Group]	Metabolism;Metabolism;Metabolism;Metabolism;Metabolism	Global and overview maps;Global and overview maps;Global and overview maps;Global and overview maps;Carbohydrate metabolism	ko01100//Metabolic pathways;ko01110//Biosynthesis of secondary metabolites;ko01200//Carbon metabolism;ko01230//Biosynthesis of amino acids;ko00030//Pentose phosphate pathway	K00616;K00616;K00616;K00616;K00616	GO:0005737//cytoplasm	GO:0004801//transaldolase activity	GO:0005975//carbohydrate metabolic process;GO:0006098//pentose-phosphate shunt	--
BGIOSGA000218	18.228	16.701	20.59	15.442	13.479	22.785	16.827	16.683	19.38	111	127	132	148	91	145	128	117	139	UBC27	Ubiquitin-conjugating enzyme 27 [Source:Projected from Arabidopsis thaliana (AT5G50870) UniProtKB/TrEMBL;Acc:F4KAG5]	Genetic Information Processing	Folding, sorting and degradation	ko04120//Ubiquitin mediated proteolysis	K04649	GO:0005634//nucleus;GO:0005829//cytosol	GO:0000166//nucleotide binding;GO:0004842//ubiquitin-protein transferase activity;GO:0005515//protein binding;GO:0005524//ATP binding;GO:0016740//transferase activity;GO:0061631//ubiquitin conjugating enzyme activity	GO:0006511//ubiquitin-dependent protein catabolic process;GO:0016567//protein ubiquitination	--
BGIOSGA000219	7.501	8.248	10.9	11.843	13.127	9.749	5.825	6.319	6.036	134	184	205	333	260	182	130	130	127	At1g54610	EEC72071.1 hypothetical protein OsI_05004 [Oryza sativa Indica Group]	-	-	-	-	-	GO:0000166//nucleotide binding;GO:0004672//protein kinase activity;GO:0005524//ATP binding;GO:0016301//kinase activity;GO:0016740//transferase activity	GO:0006468//protein phosphorylation;GO:0016310//phosphorylation	--
BGIOSGA000220	3.351	2.309	4.96	3.862	4.077	3.952	3.307	2.571	2.382	43	37	67	78	58	53	53	38	36	PAT07	S-acyltransferase [Source:UniProtKB/TrEMBL;Acc:B8ABQ7]	-	-	-	-	GO:0016020//membrane;GO:0016021//integral component of membrane	GO:0016409//palmitoyltransferase activity;GO:0016740//transferase activity;GO:0016746//acyltransferase activity;GO:0019706//protein-cysteine S-palmitoyltransferase activity	-	--
BGIOSGA000221	0.553	0.676	0.553	0.907	0.368	0.334	0.513	0.759	0.915	19	29	20	49	14	12	22	30	37	RPP13	EEC72068.1 hypothetical protein OsI_04999 [Oryza sativa Indica Group]	-	-	-	-	-	GO:0000166//nucleotide binding;GO:0005524//ATP binding;GO:0043531//ADP binding	GO:0006397//mRNA processing;GO:0006952//defense response;GO:0051707//response to other organism	--
BGIOSGA000222	3.759	2.571	2.752	5.125	4.591	3.897	2.821	3.264	2.327	48	41	37	103	65	52	45	48	35	--	EEC72067.1 hypothetical protein OsI_04998 [Oryza sativa Indica Group]	-	-	-	-	-	-	-	--
BGIOSGA000223	0	0	0	0	0	0	0	0	0	0	0	0	0	0	0	0	0	0	--	EAY77041.1 hypothetical protein OsI_04997 [Oryza sativa Indica Group]	Environmental Information Processing	Signal transduction	ko04075//Plant hormone signal transduction	K14488	-	-	GO:0009733//response to auxin	--
BGIOSGA000224	29.091	25.478	26.222	34.45	36.177	39.447	20.91	21.498	17.448	235	257	223	438	324	333	211	200	166	RPL7A-1	EAY77039.1 hypothetical protein OsI_04994 [Oryza sativa Indica Group]	Genetic Information Processing	Translation	ko03010//Ribosome	K02936	GO:0005840//ribosome;GO:0022625//cytosolic large ribosomal subunit;GO:1990904//ribonucleoprotein complex	GO:0003723//RNA binding	GO:0042254//ribosome biogenesis	--
BGIOSGA000225	17.2	16.118	10.244	21.539	18.644	13.76	17.718	15.807	12.262	823	963	516	1622	989	688	1059	871	691	EXA1	EAY77037.1 hypothetical protein OsI_04992 [Oryza sativa Indica Group]	-	-	-	-	-	GO:0005515//protein binding	-	--
BGIOSGA000226	15.763	16.743	15.725	22.294	23.498	16.536	14.942	13.458	14.504	239	317	251	532	395	262	283	235	259	SPBC1711.16	XP_015645860.1 uncharacterized WD repeat-containing protein C17D11.16 [Oryza sativa Japonica Group]	-	-	-	-	GO:0005634//nucleus	GO:0005515//protein binding	GO:0006364//rRNA processing	--
BGIOSGA000227	32.186	27.129	20.242	29.741	33.737	29.534	28.884	24.055	24.146	438	461	290	637	509	420	491	377	387	FBX6	F-box only protein 6 [Source:Projected from Arabidopsis thaliana (AT1G27340) UniProtKB/Swiss-Prot;Acc:Q9FZK1]	-	-	-	-	-	GO:0005515//protein binding	GO:0010305//leaf vascular tissue pattern formation;GO:0010928//regulation of auxin mediated signaling pathway;GO:0060776//simple leaf morphogenesis	--
BGIOSGA000228	9.335	8.558	4.658	16.476	14.856	12.663	4.806	4.285	3.79	297	340	156	825	524	421	191	157	142	HK3	Probable histidine kinase 3 [Source:UniProtKB/Swiss-Prot;Acc:A2WYI4]	Environmental Information Processing	Signal transduction	ko04075//Plant hormone signal transduction	K14489	GO:0005622//intracellular anatomical structure;GO:0005886//plasma membrane;GO:0016021//integral component of membrane	GO:0000155//phosphorelay sensor kinase activity;GO:0004673//protein histidine kinase activity;GO:0016772//transferase activity, transferring phosphorus-containing groups;GO:0043424//protein histidine kinase binding	GO:0000160//phosphorelay signal transduction system;GO:0006970//response to osmotic stress;GO:0007165//signal transduction;GO:0009409//response to cold;GO:0009414//response to water deprivation;GO:0009651//response to salt stress;GO:0009736//cytokinin-activated signaling pathway;GO:0009909//regulation of flower development;GO:0010029//regulation of seed germination;GO:0010087//phloem or xylem his…	--
BGIOSGA000229	0	0	0	0	0	0	0	0	0	0	0	0	0	0	0	0	0	0	--	EAY77022.1 hypothetical protein OsI_04978 [Oryza sativa Indica Group]	-	-	-	-	-	-	-	--
BGIOSGA000230	0.999	1.23	0.511	1.659	0.831	0.956	0.184	0.467	0.457	13	20	7	34	12	13	3	7	7	--	EAY77019.1 hypothetical protein OsI_04975 [Oryza sativa Indica Group]	-	-	-	-	-	-	-	--
BGIOSGA000231	1.073	0.991	0.549	1.416	1.489	1.658	0.727	0.215	0.981	13	15	7	27	20	21	11	3	14	At1g67340	EAY77017.1 hypothetical protein OsI_04973 [Oryza sativa Indica Group]	-	-	-	-	-	GO:0005515//protein binding;GO:0046872//metal ion binding	-	--
BGIOSGA000232	0.295	0.65	0.351	0.422	0.067	0.071	0.355	0.577	0.063	4	11	5	9	1	1	6	9	1	KING1	XP_015616061.1 SNF1-related protein kinase regulatory subunit gamma-1 [Oryza sativa Japonica Group]	-	-	-	-	-	-	-	--
BGIOSGA000233	15.418	14.059	12.257	17.566	18.576	14.897	13.574	13.843	11.848	411	468	344	737	549	415	452	425	372	DRP3A	EEC72053.1 hypothetical protein OsI_04962 [Oryza sativa Indica Group]	-	-	-	-	GO:0005737//cytoplasm	GO:0000166//nucleotide binding;GO:0003924//GTPase activity;GO:0005525//GTP binding	-	--
BGIOSGA000234	0	0	0	0	0	0.147	0	0	0	0	0	0	0	0	1	0	0	0	--	EEC72052.1 hypothetical protein OsI_04961 [Oryza sativa Indica Group]	-	-	-	-	-	-	-	--
BGIOSGA000235	5.726	4.744	9.378	5.269	5.699	5.102	4.584	5.487	6.036	29	30	50	42	32	27	29	32	36	e(y)2	Transcription and mRNA export factor SUS1 [Source:UniProtKB/TrEMBL;Acc:B8A8E7]	-	-	-	-	GO:0000124//SAGA complex;GO:0005634//nucleus;GO:0005643//nuclear pore;GO:0005654//nucleoplasm;GO:0043229//intracellular organelle;GO:0070390//transcription export complex 2;GO:0071819//DUBm complex	GO:0003713//transcription coactivator activity	GO:0006325//chromatin organization;GO:0006368//transcription elongation from RNA polymerase II promoter;GO:0006406//mRNA export from nucleus;GO:0015031//protein transport;GO:0016578//histone deubiquitination;GO:0045893//positive regulation of transcription, DNA-templated;GO:0051028//mRNA transport	--
BGIOSGA000236	3.179	6.364	4.831	8.281	6.38	6.388	3.69	3.45	6.005	40	100	64	164	89	84	58	50	89	CBSX6	CBS domain-containing protein CBSX6 [Source:Projected from Arabidopsis thaliana (AT1G65320) UniProtKB/Swiss-Prot;Acc:Q8GZA4]	-	-	-	-	GO:0005773//vacuole	-	-	--
BGIOSGA000237	98.989	101.803	126.217	161.022	146.177	127.31	82.231	90.038	80.538	1221	1568	1639	3126	1999	1641	1267	1279	1170	SSI2	Stearoyl-[acyl-carrier-protein] 9-desaturase 2, chloroplastic [Source:UniProtKB/Swiss-Prot;Acc:A2WYF4]	Metabolism;Metabolism;Metabolism;Metabolism	Global and overview maps;Global and overview maps;Lipid metabolism;Lipid metabolism	ko01100//Metabolic pathways;ko01212//Fatty acid metabolism;ko00061//Fatty acid biosynthesis;ko01040//Biosynthesis of unsaturated fatty acids	K03921;K03921;K03921;K03921	GO:0009507//chloroplast;GO:0009536//plastid	GO:0016491//oxidoreductase activity;GO:0045300//acyl-[acyl-carrier-protein] desaturase activity;GO:0046872//metal ion binding;GO:0102786//stearoyl-[acp] desaturase activity	GO:0006629//lipid metabolic process;GO:0006631//fatty acid metabolic process;GO:0006633//fatty acid biosynthetic process;GO:0006952//defense response	--
BGIOSGA000238	0	0	0	0.056	0	0	0.071	0	0	0	0	0	1	0	0	1	0	0	PIN5A	Auxin efflux carrier component [Source:UniProtKB/TrEMBL;Acc:B8A8E6]	-	-	-	-	GO:0016020//membrane;GO:0016021//integral component of membrane	-	GO:0009734//auxin-activated signaling pathway;GO:0055085//transmembrane transport	--
BGIOSGA000239	7.392	6.376	5.272	14.089	13.334	11.069	2.616	2.68	2.51	285	307	214	855	570	446	126	119	114	SPS1	Sucrose phosphate synthase, Sucrose synthesis in pollen germinatio [Source: Projected from Oryza sativa (Os01g0919400)]	Metabolism;Metabolism;Metabolism	Global and overview maps;Global and overview maps;Carbohydrate metabolism	ko01100//Metabolic pathways;ko01110//Biosynthesis of secondary metabolites;ko00500//Starch and sucrose metabolism	K00696;K00696;K00696	GO:0005634//nucleus;GO:0005794//Golgi apparatus	GO:0000981//DNA-binding transcription factor activity, RNA polymerase II-specific;GO:0003677//DNA binding;GO:0003824//catalytic activity;GO:0016157//sucrose synthase activity;GO:0016740//transferase activity;GO:0016757//glycosyltransferase activity;GO:0043565//sequence-specific DNA binding;GO:0046524//sucrose-phosphate synthase activity	GO:0005985//sucrose metabolic process;GO:0005986//sucrose biosynthetic process;GO:0006355//regulation of transcription, DNA-templated;GO:0006357//regulation of transcription by RNA polymerase II	HD-ZIP
BGIOSGA000240	0	0	0	0	0	0	0	0	0	0	0	0	0	0	0	0	0	0	--	EEC72044.1 hypothetical protein OsI_04950 [Oryza sativa Indica Group]	-	-	-	-	-	-	-	--
BGIOSGA000241	0.293	0.268	0.398	0	0	0	0.469	0.472	0.746	7	8	10	0	0	0	14	13	21	--	EEC72042.1 hypothetical protein OsI_04947 [Oryza sativa Indica Group]	-	-	-	-	-	-	-	--
BGIOSGA000242	6.3	6.444	5.095	7.57	6.132	7.043	4.744	3.521	3.76	101	129	86	191	109	118	95	65	71	--	EEC72041.1 hypothetical protein OsI_04945 [Oryza sativa Indica Group]	-	-	-	-	GO:0016020//membrane;GO:0016021//integral component of membrane	-	GO:0006952//defense response;GO:0010090//trichome morphogenesis;GO:0010150//leaf senescence	--
BGIOSGA000243	19.439	29.603	34.205	17.008	24.719	14.942	39.032	30.438	46.809	61	116	113	84	86	49	153	110	173	SUMO1	Small ubiquitin-related modifier [Source:UniProtKB/TrEMBL;Acc:A2WYE1]	-	-	-	-	GO:0005634//nucleus	GO:0005515//protein binding	GO:0016925//protein sumoylation	--
BGIOSGA000244	5.049	5.054	2.698	6.416	9.108	8.455	5.81	4.11	5.358	16	20	9	32	32	28	23	15	20	SUMO1	Small ubiquitin-related modifier [Source:UniProtKB/TrEMBL;Acc:A2WYE0]	-	-	-	-	GO:0005634//nucleus	GO:0005515//protein binding	GO:0016925//protein sumoylation	--
BGIOSGA000245	2.601	0.781	2.162	3.925	2.248	1.867	0.781	1.694	1.564	24	9	21	57	23	18	9	18	17	XRI1	EEC72039.1 hypothetical protein OsI_04941 [Oryza sativa Indica Group]	-	-	-	-	-	-	GO:0007140//male meiotic nuclear division;GO:0007143//female meiotic nuclear division	--
BGIOSGA000246	0	0	0	0	0	0	0	0	0	0	0	0	0	0	0	0	0	0	--	EAY76984.1 hypothetical protein OsI_04940 [Oryza sativa Indica Group]	-	-	-	-	-	-	-	--
BGIOSGA000247	0.453	0.182	0	0.072	0	0	0	0	0.192	4	2	0	1	0	0	0	0	2	--	EEC72038.1 hypothetical protein OsI_04939 [Oryza sativa Indica Group]	-	-	-	-	-	-	-	--
BGIOSGA000248	0	0	0.115	0	0	0	0	0	0	0	0	2	0	0	0	0	0	0	--	EEC72037.1 hypothetical protein OsI_04938 [Oryza sativa Indica Group]	-	-	-	-	-	-	-	--
BGIOSGA000249	11.093	13.384	11.508	15.581	14.812	11.593	13.204	12.801	12.27	152	229	166	336	225	166	226	202	198	Os01g0917400	EAY76977.1 hypothetical protein OsI_04935 [Oryza sativa Indica Group]	-	-	-	-	-	GO:0003677//DNA binding;GO:0046872//metal ion binding	-	C3H
BGIOSGA000250	0	0	0	0	0	0	0	0	0	0	0	0	0	0	0	0	0	0	--	EEC72034.1 hypothetical protein OsI_04934 [Oryza sativa Indica Group]	-	-	-	-	-	-	-	--
BGIOSGA000251	10.123	9.354	11.834	7.586	3.512	6.21	11.429	6.085	14.545	39	45	48	46	15	25	55	27	66	--	XP_015631637.1 IAA-amino acid hydrolase ILR1-like 6 [Oryza sativa Japonica Group]	-	-	-	-	-	-	-	--
BGIOSGA000252	0	0	0	0	0	0	0	0	0	0	0	0	0	0	0	0	0	0	WAV3	EEC72031.1 hypothetical protein OsI_04925 [Oryza sativa Indica Group]	-	-	-	-	-	-	-	--
BGIOSGA000253	0.505	0.135	0.107	0.143	0.405	0.215	0.09	0.097	0.048	9	3	2	4	8	4	2	2	1	EXO70B2	EAY76966.1 hypothetical protein OsI_04924 [Oryza sativa Indica Group]	-	-	-	-	GO:0000145//exocyst	GO:0005546//phosphatidylinositol-4,5-bisphosphate binding	GO:0006887//exocytosis;GO:0015031//protein transport	--
BGIOSGA000254	0	0	0	0	0	0	0	0	0	0	0	0	0	0	0	0	0	0	EXO70B2	EAY76965.1 hypothetical protein OsI_04923 [Oryza sativa Indica Group]	-	-	-	-	GO:0000145//exocyst	GO:0005546//phosphatidylinositol-4,5-bisphosphate binding	GO:0006887//exocytosis;GO:0015031//protein transport	--
BGIOSGA000255	22.061	18.947	14.698	19.777	18.717	14	21.8	19.266	14.129	1229	1318	862	1734	1156	815	1517	1236	927	THO2	THO complex subunit 2 [Source:Projected from Arabidopsis thaliana (AT1G24706) UniProtKB/Swiss-Prot;Acc:F4IAT2]	Genetic Information Processing;Genetic Information Processing	Transcription;Translation	ko03040//Spliceosome;ko03013//Nucleocytoplasmic transport	K12879;K12879	GO:0000347//THO complex;GO:0005634//nucleus;GO:0016607//nuclear speck	GO:0003723//RNA binding	GO:0006397//mRNA processing;GO:0006406//mRNA export from nucleus;GO:0035196//production of miRNAs involved in gene silencing by miRNA;GO:1990428//miRNA transport	--
BGIOSGA000256	8.755	7.604	6.384	9.245	9.677	10.149	5.38	5.247	3.979	142	154	109	236	174	172	109	98	76	PQBP1	EEC72028.1 hypothetical protein OsI_04916 [Oryza sativa Indica Group]	Genetic Information Processing	Transcription	ko03040//Spliceosome	K12865	-	GO:0005515//protein binding	-	--
BGIOSGA000257	12.353	12.305	9.291	14.794	14.622	11.011	12.517	12.901	11.437	365	454	289	688	479	340	462	439	398	At1g31730	EAY76957.1 hypothetical protein OsI_04915 [Oryza sativa Indica Group]	-	-	-	-	GO:0005794//Golgi apparatus;GO:0005829//cytosol;GO:0009506//plasmodesma;GO:0016020//membrane;GO:0030117//membrane coat;GO:0030124//AP-4 adaptor complex	-	GO:0006886//intracellular protein transport;GO:0015031//protein transport;GO:0016192//vesicle-mediated transport	--
BGIOSGA000258	0	0	0	0	0	0	0	0	0	0	0	0	0	0	0	0	0	0	--	XP_015616656.1 glycine-rich cell wall structural protein 2-like [Oryza sativa Japonica Group]	-	-	-	-	-	-	-	--
BGIOSGA000259	0	0	0	0	0	0	0	0	0	0	0	0	0	0	0	0	0	0	--	EAY76955.1 hypothetical protein OsI_04913 [Oryza sativa Indica Group]	-	-	-	-	-	-	-	--
BGIOSGA000260	0	0	0	0	0	0	0	0	0	0	0	0	0	0	0	0	0	0	--	EEC72027.1 hypothetical protein OsI_04912 [Oryza sativa Indica Group]	-	-	-	-	-	-	-	--
BGIOSGA000261	14.575	18.967	21.728	12.99	15.154	17.24	18.474	17.577	22	72	117	113	101	83	89	114	100	128	FKBP15-1	Peptidylprolyl isomerase [Source:UniProtKB/TrEMBL;Acc:A2WYA7]	-	-	-	-	-	GO:0003755//peptidyl-prolyl cis-trans isomerase activity;GO:0016853//isomerase activity	GO:0000413//protein peptidyl-prolyl isomerization;GO:0061077//chaperone-mediated protein folding	--
BGIOSGA000262	11.752	14.011	11.798	12.601	13.431	13.483	12.99	14.496	13.721	176	262	186	297	223	211	243	250	242	BHLH62	XP_015621927.1 transcription factor bHLH77 isoform X2 [Oryza sativa Japonica Group]	-	-	-	-	GO:0005634//nucleus	GO:0046983//protein dimerization activity	GO:0006355//regulation of transcription, DNA-templated	bHLH
BGIOSGA000263	11.343	10.009	6.965	8.033	9.677	6.291	12.203	11.261	9.017	314	346	203	350	297	182	422	359	294	SEC	Probable UDP-N-acetylglucosamine--peptide N-acetylglucosaminyltransferase SEC [Source:Projected from Arabidopsis thaliana (AT3G04240) UniProtKB/Swiss-Prot;Acc:Q9M8Y0]	Metabolism	Glycan biosynthesis and metabolism	ko00514//Other types of O-glycan biosynthesis	K09667	GO:0043229//intracellular organelle	GO:0005515//protein binding;GO:0016757//glycosyltransferase activity;GO:0097363//protein O-GlcNAc transferase activity	GO:0006486//protein glycosylation	--
BGIOSGA000264	1.971	2.367	1.352	1.878	1.777	1.781	0.876	2.091	1.022	18	27	13	27	18	17	10	22	11	--	EAY76948.1 hypothetical protein OsI_04906 [Oryza sativa Indica Group]	-	-	-	-	-	-	-	--
BGIOSGA000265	0.035	0	0	0	0	0.033	0	0.03	0	1	0	0	0	0	1	0	1	0	--	EEC72024.1 hypothetical protein OsI_04905 [Oryza sativa Indica Group]	-	-	-	-	GO:0016020//membrane;GO:0016021//integral component of membrane	-	-	--
BGIOSGA000266	0	0	0	0	0	0	0	0	0	0	0	0	0	0	0	0	0	0	--	-	-	-	-	-	-	-	-	--
BGIOSGA000267	0.164	0.262	0	0.347	0.197	0	0.044	0	0	3	6	0	10	4	0	1	0	0	PCMP-H77	EEC72021.1 hypothetical protein OsI_04901 [Oryza sativa Indica Group]	-	-	-	-	-	GO:0005515//protein binding	-	--
BGIOSGA000268	0.625	0.626	1.187	0.695	2.114	0.748	0.125	0.136	0.531	4	5	8	7	15	5	1	1	4	--	EAY76938.1 hypothetical protein OsI_04896 [Oryza sativa Indica Group]	-	-	-	-	-	-	-	--
BGIOSGA000269	0	0	0	0.085	0	0.128	0	0	0	0	0	0	2	0	2	0	0	0	--	EAY76937.1 hypothetical protein OsI_04895 [Oryza sativa Indica Group]	-	-	-	-	GO:0005634//nucleus	GO:0000981//DNA-binding transcription factor activity, RNA polymerase II-specific;GO:0000987//cis-regulatory region sequence-specific DNA binding;GO:0003677//DNA binding;GO:0046983//protein dimerization activity	GO:0006351//transcription, DNA-templated;GO:0006355//regulation of transcription, DNA-templated;GO:0045944//positive regulation of transcription by RNA polymerase II	M-type
BGIOSGA000270	0	0.236	0	0	0	0	0	0	0	0	2	0	0	0	0	0	0	0	GDI1	XP_015625033.1 rho GDP-dissociation inhibitor 1 [Oryza sativa Japonica Group]	-	-	-	-	GO:0005737//cytoplasm	GO:0005094//Rho GDP-dissociation inhibitor activity	GO:0050790//regulation of catalytic activity	--
BGIOSGA000271	0.636	0.611	0.363	0.606	0.516	0.609	0.255	0.828	0.378	10	12	6	15	9	10	5	15	7	PCMP-E33	EAY76934.1 hypothetical protein OsI_04892 [Oryza sativa Indica Group]	-	-	-	-	-	GO:0003676//nucleic acid binding;GO:0003723//RNA binding;GO:0005515//protein binding	-	--
BGIOSGA000272	2.246	2.248	1.6	1.902	1.013	1.612	0.899	0.162	0.318	12	15	9	16	6	9	6	1	2	--	EEC72016.1 hypothetical protein OsI_04890 [Oryza sativa Indica Group]	-	-	-	-	-	-	-	--
BGIOSGA000273	0.455	0.501	0.432	0.614	0.154	0.054	0.592	0.543	0.193	8	11	8	17	3	1	13	11	4	PCMP-E28	EAY76931.1 hypothetical protein OsI_04889 [Oryza sativa Indica Group]	-	-	-	-	-	GO:0005515//protein binding	-	--
BGIOSGA000274	0	0	0	0	0	0	0	0	0	0	0	0	0	0	0	0	0	0	--	EEC72015.1 hypothetical protein OsI_04886 [Oryza sativa Indica Group]	-	-	-	-	-	-	-	--
BGIOSGA000275	4.68	3.979	2.394	4.987	4.871	7.028	1.96	2.251	1.956	65	69	35	109	75	102	34	36	32	--	Protein arginine methyltransferase NDUFAF7 [Source:UniProtKB/TrEMBL;Acc:B8A842]	-	-	-	-	GO:0005739//mitochondrion	GO:0008168//methyltransferase activity;GO:0016740//transferase activity;GO:0035243//protein-arginine omega-N symmetric methyltransferase activity	GO:0006479//protein methylation;GO:0032259//methylation	--
BGIOSGA000276	38.596	36.645	28.011	60.113	53.276	42.053	20.563	19.31	14.152	873	1035	667	2140	1336	994	581	503	377	VP1	B3 domain-containing transcription factor ABI3 [Source:Projected from Arabidopsis thaliana (AT3G24650) UniProtKB/Swiss-Prot;Acc:Q01593]	-	-	-	-	GO:0005634//nucleus	GO:0003677//DNA binding;GO:0003700//DNA-binding transcription factor activity	GO:0006351//transcription, DNA-templated;GO:0006355//regulation of transcription, DNA-templated;GO:0009737//response to abscisic acid	B3
BGIOSGA000277	57.836	54.007	42.354	48.215	47.636	41.562	47.973	46.322	49.862	1301	1517	1003	1707	1188	977	1348	1200	1321	ABCB26	ABC transporter B family member 26, chloroplastic [Source:Projected from Arabidopsis thaliana (AT1G70610) UniProtKB/Swiss-Prot;Acc:Q8RY46]	-	-	-	-	GO:0009941//chloroplast envelope;GO:0016020//membrane;GO:0016021//integral component of membrane	GO:0000166//nucleotide binding;GO:0005524//ATP binding;GO:0042626//ATPase-coupled transmembrane transporter activity;GO:0140359//ABC-type transporter activity	GO:0055085//transmembrane transport	--
BGIOSGA000278	0	0.448	0	0	0.252	0	0.224	0	0	0	2	0	0	1	0	1	0	0	--	EEC72010.1 hypothetical protein OsI_04876 [Oryza sativa Indica Group]	-	-	-	-	-	-	-	--
BGIOSGA000279	70.842	72.099	48.584	81.799	81.002	69.73	55.721	56.433	52.458	1259	1600	909	2288	1596	1295	1237	1155	1098	Os01g0911100	P-loop containing nucleoside triphosphate hydrolases superfamily protein [Source:Projected from Arabidopsis thaliana (AT5G63120) TAIR;Acc:AT5G63120]	Genetic Information Processing	Transcription	ko03040//Spliceosome	K12823	-	GO:0003676//nucleic acid binding;GO:0003724//RNA helicase activity;GO:0003729//mRNA binding;GO:0005524//ATP binding	-	--
BGIOSGA000280	10.537	12.964	12.92	13.572	13.306	11.458	7.285	9.316	6.913	110	169	142	223	154	125	95	112	85	ngdn	Sas10/Utp3/C1D family [Source:Projected from Arabidopsis thaliana (AT1G07840) TAIR;Acc:AT1G07840]	-	-	-	-	-	-	-	--
BGIOSGA000281	0	0	0	0	0	0.318	0	0.576	0	0	0	0	0	0	1	0	2	0	--	XP_015648563.1 uncharacterized protein LOC4324873 [Oryza sativa Japonica Group]	-	-	-	-	-	-	-	--
BGIOSGA000282	0	0	0	0	0	0.302	0	0	0	0	0	0	0	0	1	0	0	0	--	XP_015648552.1 protein S100-A9 [Oryza sativa Japonica Group]	-	-	-	-	-	-	-	--
BGIOSGA000283	0	0	0	0.048	0	0	0	0	0	0	0	0	1	0	0	0	0	0	--	EAY76914.1 hypothetical protein OsI_04875 [Oryza sativa Indica Group]	-	-	-	-	-	-	-	--
BGIOSGA000284	0	0	0.08	0	0	0	0	0	0.071	0	0	1	0	0	0	0	0	1	--	EAY76910.1 hypothetical protein OsI_04871 [Oryza sativa Indica Group]	-	-	-	-	-	-	-	--
BGIOSGA000285	15.909	17.675	13.976	19.515	17.667	18.216	18.993	17.567	17.255	173	240	160	334	213	207	258	220	221	HDT1	EEC72004.1 hypothetical protein OsI_04865 [Oryza sativa Indica Group]	-	-	-	-	-	-	-	--
BGIOSGA000286	0	0.079	0	0	0.089	0.188	0	0	0	0	1	0	0	1	2	0	0	0	--	EEC72003.1 hypothetical protein OsI_04864 [Oryza sativa Indica Group]	-	-	-	-	-	-	-	--
BGIOSGA000287	5.004	4.617	3.552	7.227	7.543	4.888	3.493	3.758	2.72	289	333	216	657	483	295	252	250	185	DCL3A	EEC72002.1 hypothetical protein OsI_04862 [Oryza sativa Indica Group]	-	-	-	-	GO:0005730//nucleolus	GO:0000166//nucleotide binding;GO:0003723//RNA binding;GO:0004386//helicase activity;GO:0004518//nuclease activity;GO:0004525//ribonuclease III activity;GO:0005515//protein binding;GO:0005524//ATP binding;GO:0016891//endoribonuclease activity, producing 5'-phosphomonoesters	GO:0006396//RNA processing;GO:0031047//gene silencing by RNA;GO:0090305//nucleic acid phosphodiester bond hydrolysis;GO:0090501//RNA phosphodiester bond hydrolysis;GO:0090502//RNA phosphodiester bond hydrolysis, endonucleolytic	C2H2
BGIOSGA000288	0.141	0	0.134	0.045	0	0	0	0	0	2	0	2	1	0	0	0	0	0	--	EAY76901.1 hypothetical protein OsI_04860 [Oryza sativa Indica Group]	-	-	-	-	GO:0016020//membrane;GO:0016021//integral component of membrane	-	-	--
BGIOSGA000289	0	0	0	0	0.14	0	0	0	0	0	0	0	0	1	0	0	0	0	--	EAY76900.1 hypothetical protein OsI_04859 [Oryza sativa Indica Group]	-	-	-	-	-	-	-	--
BGIOSGA000290	25.638	26.99	23.96	27.062	26.482	24.138	23.173	25.255	23.407	372	489	366	618	426	366	420	422	400	RGLG2	EEE55855.1 hypothetical protein OsJ_04480 [Oryza sativa Japonica Group]	-	-	-	-	-	-	-	--
BGIOSGA000291	22.711	27.745	20.748	34.971	34.902	30.454	20.844	22.735	19.16	314	479	302	761	535	440	360	362	312	MRS2-F	Magnesium transporter MRS2-F [Source:UniProtKB/Swiss-Prot;Acc:A2WY50]	-	-	-	-	GO:0016020//membrane;GO:0016021//integral component of membrane	GO:0015095//magnesium ion transmembrane transporter activity	GO:0006811//ion transport;GO:1903830//magnesium ion transmembrane transport	--
BGIOSGA000292	2.076	1.247	2.959	1.319	0.468	1.49	0.416	2.254	1.322	4	3	6	4	1	3	1	5	3	--	XP_015614457.1 uncharacterized protein LOC4324987 [Oryza sativa Japonica Group]	-	-	-	-	-	-	-	--
BGIOSGA000293	3.053	2.165	3.066	4.489	4.956	5.592	2.025	1.893	1.926	35	31	37	81	63	67	29	25	26	TBC1D13	EEC71997.1 hypothetical protein OsI_04852 [Oryza sativa Indica Group]	-	-	-	-	-	-	-	--
BGIOSGA000294	6.652	7.475	6.42	10.293	11.612	9.856	7.902	5.217	5.921	124	174	126	302	240	192	184	112	130	--	XP_015622051.1 probable UDP-N-acetylglucosamine--peptide N-acetylglucosaminyltransferase SPINDLY [Oryza sativa Japonica Group]	-	-	-	-	GO:0043229//intracellular organelle	GO:0005515//protein binding	-	--
BGIOSGA000295	0	0	0	0	0	0	0	0	0	0	0	0	0	0	0	0	0	0	--	EEC71994.1 hypothetical protein OsI_04845 [Oryza sativa Indica Group]	-	-	-	-	-	-	-	--
BGIOSGA000296	0	0	0	0	0	0	0	0	0	0	0	0	0	0	0	0	0	0	--	EEC71993.1 hypothetical protein OsI_04844 [Oryza sativa Indica Group]	-	-	-	-	-	-	-	--
BGIOSGA000297	0	0	0	0	0	0	0	0	0	0	0	0	0	0	0	0	0	0	--	EEC71992.1 hypothetical protein OsI_04843 [Oryza sativa Indica Group]	-	-	-	-	GO:0005634//nucleus	GO:0000981//DNA-binding transcription factor activity, RNA polymerase II-specific;GO:0000987//cis-regulatory region sequence-specific DNA binding;GO:0003677//DNA binding;GO:0046983//protein dimerization activity	GO:0006351//transcription, DNA-templated;GO:0006355//regulation of transcription, DNA-templated;GO:0045944//positive regulation of transcription by RNA polymerase II	M-type
BGIOSGA000298	10.831	8.89	5.785	10.751	11.404	9.959	9.473	9.305	7.004	281	288	158	439	328	270	307	278	214	VPS53	EEC71991.1 hypothetical protein OsI_04842 [Oryza sativa Indica Group]	-	-	-	-	GO:0000938//GARP complex;GO:0005768//endosome;GO:0005794//Golgi apparatus;GO:0005829//cytosol;GO:0010008//endosome membrane;GO:0016020//membrane	-	GO:0042147//retrograde transport, endosome to Golgi	--
BGIOSGA000299	4.844	5.563	4.662	4.252	4.944	4.269	5	5.534	7.414	76	109	77	105	86	70	98	100	137	--	EEC71990.1 hypothetical protein OsI_04841 [Oryza sativa Indica Group]	-	-	-	-	GO:0016020//membrane;GO:0016021//integral component of membrane	GO:0008120//ceramide glucosyltransferase activity;GO:0016740//transferase activity;GO:0016757//glycosyltransferase activity;GO:0102769//dihydroceramide glucosyltransferase activity	GO:0006665//sphingolipid metabolic process;GO:0006679//glucosylceramide biosynthetic process	--
BGIOSGA000300	0	0	0	0	0	0	0	0	0	0	0	0	0	0	0	0	0	0	--	EEC71989.1 hypothetical protein OsI_04840 [Oryza sativa Indica Group]	-	-	-	-	-	-	-	--
BGIOSGA000301	436.082	436.033	328.054	584.823	574.637	509.25	346.958	374.963	355.126	2764	3451	2189	5834	4038	3373	2747	2737	2651	FBA3	BAD82730.1 putative fructose-bisphosphate aldolase isoenzyme C-1 [Oryza sativa Japonica Group]	Metabolism;Metabolism;Metabolism;Metabolism;Metabolism;Metabolism;Metabolism;Metabolism	Global and overview maps;Global and overview maps;Global and overview maps;Global and overview maps;Carbohydrate metabolism;Energy metabolism;Carbohydrate metabolism;Carbohydrate metabolism	ko01100//Metabolic pathways;ko01110//Biosynthesis of secondary metabolites;ko01200//Carbon metabolism;ko01230//Biosynthesis of amino acids;ko00010//Glycolysis / Gluconeogenesis;ko00710//Carbon fixation in photosynthetic organisms;ko00030//Pentose phosphate pathway;ko00051//Fructose and mannose metabolism	K01623;K01623;K01623;K01623;K01623;K01623;K01623;K01623	-	GO:0004332//fructose-bisphosphate aldolase activity	GO:0006096//glycolytic process	--
BGIOSGA000302	0.191	0.344	0.272	0.121	0.215	0.274	0.459	0.373	0.324	4	9	6	4	5	6	12	9	8	Os01g0905400	EAY76879.1 hypothetical protein OsI_04836 [Oryza sativa Indica Group]	-	-	-	-	GO:0005634//nucleus	GO:0003677//DNA binding	GO:0006351//transcription, DNA-templated;GO:0006355//regulation of transcription, DNA-templated	B3
BGIOSGA000303	0	0	0	0	0	0	0	0	0	0	0	0	0	0	0	0	0	0	RR26	EAY76876.1 hypothetical protein OsI_04833 [Oryza sativa Indica Group]	Environmental Information Processing	Signal transduction	ko04075//Plant hormone signal transduction	K14491	GO:0005634//nucleus	GO:0003677//DNA binding;GO:0003700//DNA-binding transcription factor activity	GO:0006355//regulation of transcription, DNA-templated	--
BGIOSGA000304	3.423	3.36	4.3	5.612	5.577	5.441	2.563	1.726	2.297	62	76	82	160	112	103	58	36	49	RR26	Two-component response regulator [Source:UniProtKB/TrEMBL;Acc:B8A7T0]	Environmental Information Processing	Signal transduction	ko04075//Plant hormone signal transduction	K14491	GO:0005634//nucleus	GO:0003677//DNA binding;GO:0003700//DNA-binding transcription factor activity	GO:0000160//phosphorelay signal transduction system;GO:0006355//regulation of transcription, DNA-templated;GO:0009736//cytokinin-activated signaling pathway	ARR-B
BGIOSGA000305	3.668	4.443	3.223	3.408	3.846	2.983	4.735	5.335	5.372	80	121	74	117	93	68	129	134	138	SERGT1	Peptidyl serine alpha-galactosyltransferase [Source:Projected from Arabidopsis thaliana (AT3G01720) UniProtKB/Swiss-Prot;Acc:Q8VYF9]	Metabolism	Glycan biosynthesis and metabolism	ko00514//Other types of O-glycan biosynthesis	K20781	GO:0016020//membrane;GO:0016021//integral component of membrane	GO:0016740//transferase activity;GO:0016757//glycosyltransferase activity	-	--
BGIOSGA000306	0.577	0.55	0.339	0.541	0.347	0.604	0.769	0.668	0.187	21	25	13	31	14	23	35	28	8	SMC2-2	Structural maintenance of chromosomes protein [Source:UniProtKB/TrEMBL;Acc:B8A7S9]	-	-	-	-	GO:0005634//nucleus;GO:0005694//chromosome	GO:0005515//protein binding;GO:0005524//ATP binding;GO:0016887//ATP hydrolysis activity	GO:0000819//sister chromatid segregation;GO:0030261//chromosome condensation;GO:0051276//chromosome organization;GO:0051321//meiotic cell cycle	--
BGIOSGA000307	1.055	1.637	1.253	1.802	1.844	1.893	0.634	0.859	1.232	16	31	20	43	31	30	12	15	22	ADCK1	EEC71983.1 hypothetical protein OsI_04827 [Oryza sativa Indica Group]	-	-	-	-	-	GO:0004672//protein kinase activity;GO:0005524//ATP binding	GO:0006468//protein phosphorylation	--
BGIOSGA000308	0	0	0	0	0	0	0	0	0	0	0	0	0	0	0	0	0	0	--	EAY76868.1 hypothetical protein OsI_04826 [Oryza sativa Indica Group]	-	-	-	-	-	-	-	--
BGIOSGA000309	11.355	13.86	11.455	12.041	11.867	9.742	13.416	13.124	13.365	145	221	154	242	168	130	214	193	201	CXE16	EAY76860.1 hypothetical protein OsI_04819 [Oryza sativa Indica Group]	-	-	-	-	-	GO:0016787//hydrolase activity	-	--
BGIOSGA000310	8.972	8.527	4.544	13.668	12.48	8.689	3.05	3.825	2.868	332	394	177	796	512	336	141	163	125	ABCC3	EEC71977.1 hypothetical protein OsI_04817 [Oryza sativa Indica Group]	-	-	-	-	GO:0016020//membrane;GO:0016021//integral component of membrane	GO:0000166//nucleotide binding;GO:0005524//ATP binding;GO:0042626//ATPase-coupled transmembrane transporter activity;GO:0140359//ABC-type transporter activity	GO:0055085//transmembrane transport	--
BGIOSGA000311	4.295	5.732	5.252	7.151	7.97	5.621	2.332	2.443	2.515	87	145	112	228	179	119	59	57	60	PTAC10	EAY76857.1 hypothetical protein OsI_04816 [Oryza sativa Indica Group]	-	-	-	-	GO:0000427//plastid-encoded plastid RNA polymerase complex	GO:0003676//nucleic acid binding;GO:0003723//RNA binding	-	--
BGIOSGA000312	11.415	8.542	12.087	7.728	7.258	12.356	7.79	6.662	6.832	61	57	68	65	43	69	52	41	43	yuiD	XP_015624381.1 uncharacterized protein LOC4325009 [Oryza sativa Japonica Group]	-	-	-	-	GO:0016020//membrane;GO:0016021//integral component of membrane	-	-	--
BGIOSGA000313	8.046	8.036	10.97	11.789	17.077	10.961	3.562	3.781	5.064	85	106	122	196	200	121	47	46	63	At2g19490	EEC71973.1 hypothetical protein OsI_04810 [Oryza sativa Indica Group]	Genetic Information Processing	Replication and repair	ko03440//Homologous recombination	K03553	GO:0005634//nucleus	GO:0000166//nucleotide binding;GO:0003677//DNA binding;GO:0003697//single-stranded DNA binding;GO:0005524//ATP binding;GO:0008094//ATP-dependent activity, acting on DNA;GO:0140664//ATP-dependent DNA damage sensor activity	GO:0006259//DNA metabolic process;GO:0006281//DNA repair;GO:0006310//DNA recombination;GO:0006974//cellular response to DNA damage stimulus	--
BGIOSGA000314	4.028	4.71	1.798	5.912	3.633	3.392	3.58	3.463	2.257	100	146	47	231	100	88	111	99	66	PUB45	RING-type E3 ubiquitin transferase [Source:UniProtKB/TrEMBL;Acc:B8A7R7]	-	-	-	-	-	GO:0004842//ubiquitin-protein transferase activity;GO:0005515//protein binding	GO:0016567//protein ubiquitination	--
BGIOSGA000315	0	0.148	0.527	0	0.667	0.177	0	0	0.157	0	1	3	0	4	1	0	0	1	OTU4	XP_025878196.1 OTU domain-containing protein At3g57810 isoform X4 [Oryza sativa Japonica Group]	-	-	-	-	-	-	-	--
BGIOSGA000316	0	0.148	0.044	0.235	0.209	0.133	0.037	0.08	0.079	0	4	1	8	5	3	1	2	2	BBM2	EEC71967.1 hypothetical protein OsI_04803 [Oryza sativa Indica Group]	-	-	-	-	GO:0005634//nucleus	GO:0003677//DNA binding;GO:0003700//DNA-binding transcription factor activity	GO:0006351//transcription, DNA-templated;GO:0006355//regulation of transcription, DNA-templated	AP2
BGIOSGA000317	0	0	0	0.05	0	0	0	0	0.199	0	0	0	1	0	0	0	0	3	--	EAY76842.1 hypothetical protein OsI_04802 [Oryza sativa Indica Group]	-	-	-	-	-	-	-	--
BGIOSGA000318	5.353	5.372	2.832	4.822	4.645	3.631	3.526	3.118	4.372	79	99	44	112	76	56	65	53	76	--	EEC71966.1 hypothetical protein OsI_04801 [Oryza sativa Indica Group]	-	-	-	-	-	-	-	--
BGIOSGA000319	0.354	0.453	0.739	0.899	0.447	0.542	0.34	0.491	0.06	5	8	11	20	7	8	6	8	1	At4g10440	EAY76840.1 hypothetical protein OsI_04800 [Oryza sativa Indica Group]	-	-	-	-	GO:0016020//membrane	GO:0008168//methyltransferase activity;GO:0016740//transferase activity	GO:0032259//methylation	--
BGIOSGA000320	1.827	2.717	2.148	3.316	2.432	3.33	2.786	2.719	2.511	21	39	26	60	31	40	40	36	34	PTI11	EEC71964.1 hypothetical protein OsI_04798 [Oryza sativa Indica Group]	Organismal Systems	Environmental adaptation	ko04626//Plant-pathogen interaction	K13436	-	GO:0000166//nucleotide binding;GO:0004672//protein kinase activity;GO:0004713//protein tyrosine kinase activity;GO:0005524//ATP binding	GO:0006468//protein phosphorylation;GO:0018108//peptidyl-tyrosine phosphorylation	--
BGIOSGA000321	0	0	0	0	0	0	0.655	0	0	0	0	0	0	0	0	3	0	0	--	EEC71961.1 hypothetical protein OsI_04795 [Oryza sativa Indica Group]	-	-	-	-	GO:0016020//membrane;GO:0016021//integral component of membrane	-	-	--
BGIOSGA000322	4.704	3.955	5.01	4.867	5.182	4.308	3.873	3.822	3.994	140	147	157	228	171	134	144	131	140	SRL2	ARM repeat superfamily protein [Source:Projected from Arabidopsis thaliana (AT1G05960) TAIR;Acc:AT1G05960]	-	-	-	-	GO:0005886//plasma membrane	-	GO:0009555//pollen development	--
BGIOSGA000323	0	0	0	0	0	0	0	0	0	0	0	0	0	0	0	0	0	0	--	EAY76832.1 hypothetical protein OsI_04792 [Oryza sativa Indica Group]	-	-	-	-	GO:0016020//membrane;GO:0016021//integral component of membrane	-	-	--
BGIOSGA000324	0	0.198	0	0.157	0	0.472	0	0	0	0	2	0	2	0	4	0	0	0	--	EEC71959.1 hypothetical protein OsI_04790 [Oryza sativa Indica Group]	-	-	-	-	-	-	-	--
BGIOSGA000325	25.084	24.628	15.952	35.787	34.309	26.25	21.155	20.775	16.226	823	1009	551	1848	1248	900	867	785	627	SYN4	Cohesin-like protein [Source:UniProtKB/TrEMBL;Acc:Q7XYH6]	-	-	-	-	GO:0000228//nuclear chromosome;GO:0005634//nucleus;GO:0008278//cohesin complex	GO:0005515//protein binding	GO:0006302//double-strand break repair;GO:0007062//sister chromatid cohesion;GO:0070601//centromeric sister chromatid cohesion	--
BGIOSGA000326	30.426	29.005	36.979	23.245	25.724	22.661	35.392	34.059	36.79	415	494	531	499	389	323	603	535	591	FH1	Formin-like protein [Source:UniProtKB/TrEMBL;Acc:A2WXY2]	-	-	-	-	GO:0016020//membrane	GO:0003779//actin binding;GO:0051015//actin filament binding	GO:0030036//actin cytoskeleton organization;GO:0045010//actin nucleation	--
BGIOSGA000327	0.495	0.892	0.941	0.393	1.563	1.185	0.099	0.322	1.051	4	9	8	5	14	10	1	3	10	RNS2	EEC71956.1 hypothetical protein OsI_04784 [Oryza sativa Indica Group]	-	-	-	-	-	GO:0003723//RNA binding;GO:0033897//ribonuclease T2 activity	GO:0090502//RNA phosphodiester bond hydrolysis, endonucleolytic	--
BGIOSGA000328	8.103	7.221	9.323	11.168	9.162	11.468	4.66	6.045	6.59	71	79	86	154	89	105	51	61	68	RNS2	EAY76823.1 hypothetical protein OsI_04783 [Oryza sativa Indica Group]	-	-	-	-	-	GO:0003723//RNA binding;GO:0033897//ribonuclease T2 activity	GO:0090502//RNA phosphodiester bond hydrolysis, endonucleolytic	--
BGIOSGA000329	3.388	4.833	5.431	4.507	4.87	3.242	3.306	2.666	3.326	32	57	54	67	51	32	39	29	37	CDKB1-1	EEC71955.1 hypothetical protein OsI_04781 [Oryza sativa Indica Group]	-	-	-	-	-	GO:0000166//nucleotide binding;GO:0004672//protein kinase activity;GO:0004674//protein serine/threonine kinase activity;GO:0005524//ATP binding;GO:0016301//kinase activity;GO:0016740//transferase activity	GO:0006468//protein phosphorylation;GO:0016310//phosphorylation	--
BGIOSGA000330	1.399	0.776	0.92	0.479	0.874	0.309	0	0.374	0.731	13	9	9	7	9	3	0	4	8	--	EAY76820.1 hypothetical protein OsI_04780 [Oryza sativa Indica Group]	-	-	-	-	-	-	-	--
BGIOSGA000331	1.055	1.141	1.203	1.307	2.475	1.767	0.422	0.55	0.269	20	27	24	39	52	35	10	12	6	--	EEC71952.1 hypothetical protein OsI_04777 [Oryza sativa Indica Group]	-	-	-	-	GO:0005634//nucleus;GO:0009534//chloroplast thylakoid	-	GO:0009704//de-etiolation;GO:0071277//cellular response to calcium ion;GO:0090333//regulation of stomatal closure	--
BGIOSGA000332	0.193	0.772	0.183	0	0	0	0.309	0.167	0	1	5	1	0	0	0	2	1	0	--	XP_015621612.1 uncharacterized protein LOC4325096 [Oryza sativa Japonica Group]	-	-	-	-	GO:0016020//membrane;GO:0016021//integral component of membrane	-	-	--
BGIOSGA000333	39.514	44.593	45.715	66.678	62.764	61.238	21.351	20.797	23.03	523	737	637	1389	921	847	353	317	359	CRT3	EAY76813.1 hypothetical protein OsI_04772 [Oryza sativa Indica Group]	Genetic Information Processing;Cellular Processes	Folding, sorting and degradation;Transport and catabolism	ko04141//Protein processing in endoplasmic reticulum;ko04145//Phagosome	K08057;K08057	GO:0005783//endoplasmic reticulum;GO:0005788//endoplasmic reticulum lumen;GO:0016020//membrane;GO:0016021//integral component of membrane	GO:0005509//calcium ion binding;GO:0005515//protein binding;GO:0030246//carbohydrate binding;GO:0046872//metal ion binding;GO:0051082//unfolded protein binding	GO:0006457//protein folding	--
BGIOSGA000334	27.327	27.234	29.707	22.186	21.727	21.114	30.79	32.254	39.187	270	336	309	345	238	218	380	367	456	Os01g0895100	Membrane-associated protein VIPP1, chloroplastic [Source:Projected from Arabidopsis thaliana (AT1G65260) UniProtKB/Swiss-Prot;Acc:O80796]	-	-	-	-	GO:0009508//plastid chromosome;GO:0009535//chloroplast thylakoid membrane;GO:0009570//chloroplast stroma;GO:0009941//chloroplast envelope	-	GO:0010027//thylakoid membrane organization;GO:0016050//vesicle organization	--
BGIOSGA000335	0	0	0	0	0	0	0	0	0	0	0	0	0	0	0	0	0	0	--	-	-	-	-	-	-	-	-	--
BGIOSGA000336	0	0	0	0	0	0	0	0	0	0	0	0	0	0	0	0	0	0	--	EEC71947.1 hypothetical protein OsI_04766 [Oryza sativa Indica Group]	-	-	-	-	GO:0016020//membrane;GO:0016021//integral component of membrane	-	-	--
BGIOSGA000337	5.737	4.931	7.178	4.446	5.301	7.097	4.257	5.103	5.822	41	44	54	50	42	53	38	42	49	--	XP_015632051.1 uncharacterized protein LOC4324965 isoform X3 [Oryza sativa Japonica Group]	-	-	-	-	-	-	GO:0006457//protein folding;GO:0015031//protein transport	--
BGIOSGA000338	0.825	1.102	0.784	0.787	0.744	1.316	1.872	1.194	1.635	6	10	6	9	6	10	17	10	14	--	EAY76806.1 hypothetical protein OsI_04764 [Oryza sativa Indica Group]	-	-	-	-	-	GO:0008270//zinc ion binding	-	--
BGIOSGA000339	24.597	17.707	18.269	25.853	23.484	24.915	9.217	13.065	15.552	188	169	147	311	199	199	88	115	140	FRK1	EEC71945.1 hypothetical protein OsI_04762 [Oryza sativa Indica Group]	Metabolism;Metabolism;Metabolism;Metabolism;Metabolism	Global and overview maps;Global and overview maps;Carbohydrate metabolism;Carbohydrate metabolism;Carbohydrate metabolism	ko01100//Metabolic pathways;ko01110//Biosynthesis of secondary metabolites;ko00500//Starch and sucrose metabolism;ko00520//Amino sugar and nucleotide sugar metabolism;ko00051//Fructose and mannose metabolism	K00847;K00847;K00847;K00847;K00847	-	GO:0016301//kinase activity;GO:0016740//transferase activity;GO:0016773//phosphotransferase activity, alcohol group as acceptor	GO:0016310//phosphorylation	--
BGIOSGA000340	0	0	0	0	0	0	0	0	0	0	0	0	0	0	0	0	0	0	--	EEC71944.1 hypothetical protein OsI_04760 [Oryza sativa Indica Group]	-	-	-	-	-	-	-	--
BGIOSGA000341	0	0	0	0	0	0	0	0	0	0	0	0	0	0	0	0	0	0	--	EAY76801.1 hypothetical protein OsI_04759 [Oryza sativa Indica Group]	-	-	-	-	GO:0016020//membrane;GO:0016021//integral component of membrane	-	-	--
BGIOSGA000342	0.108	0	0.103	0.206	0	0.413	0	0	0	1	0	1	3	0	4	0	0	0	At3g07570	EAY76800.1 hypothetical protein OsI_04758 [Oryza sativa Indica Group]	-	-	-	-	-	-	-	--
BGIOSGA000343	0.486	0.39	0.539	0.618	0.293	0.776	0.26	0.282	0.413	6	6	7	12	4	10	4	4	6	PAE5	Pectin acetylesterase [Source:UniProtKB/TrEMBL;Acc:B8A7E7]	-	-	-	-	GO:0005576//extracellular region;GO:0005618//cell wall	GO:0016787//hydrolase activity	GO:0071555//cell wall organization	--
BGIOSGA000344	0.73	1.104	1.232	0.412	0.512	0.853	0.389	0.211	0.551	9	17	16	8	7	11	6	3	8	PAE5	Pectin acetylesterase [Source:UniProtKB/TrEMBL;Acc:B8A7E6]	-	-	-	-	GO:0005576//extracellular region;GO:0005618//cell wall	GO:0016787//hydrolase activity	GO:0071555//cell wall organization	--
BGIOSGA000345	0.393	0.314	0.522	0.549	0.354	0.225	0.754	0.136	0.4	5	5	7	11	5	3	12	2	6	PAE5	Pectin acetylesterase [Source:UniProtKB/TrEMBL;Acc:A2WXV0]	-	-	-	-	GO:0005576//extracellular region;GO:0005618//cell wall	GO:0016787//hydrolase activity	GO:0071555//cell wall organization	--
BGIOSGA000346	3.605	3.305	5.006	4.623	4.543	4.051	2.518	2.032	3.148	26.88	30.77	39.3	54.26	37.56	31.57	23.45	17.45	27.65	exosc3	EAY76792.1 hypothetical protein OsI_04749 [Oryza sativa Indica Group]	Genetic Information Processing	Folding, sorting and degradation	ko03018//RNA degradation	K03681	GO:0000176//nuclear exosome (RNase complex);GO:0000178//exosome (RNase complex);GO:0005737//cytoplasm	GO:0003723//RNA binding	GO:0010468//regulation of gene expression	--
BGIOSGA000347	0	0	0	0	0	0	0.066	0	0	0	0	0	0	0	0	1	0	0	HEXO3	EEC71936.1 hypothetical protein OsI_04746 [Oryza sativa Indica Group]	Metabolism;Metabolism;Metabolism;Metabolism;Metabolism;Metabolism;Metabolism	Global and overview maps;Carbohydrate metabolism;Glycan biosynthesis and metabolism;Glycan biosynthesis and metabolism;Glycan biosynthesis and metabolism;Glycan biosynthesis and metabolism;Glycan biosynthesis and metabolism	ko01100//Metabolic pathways;ko00520//Amino sugar and nucleotide sugar metabolism;ko00513//Various types of N-glycan biosynthesis;ko00511//Other glycan degradation;ko00531//Glycosaminoglycan degradation;ko00603//Glycosphingolipid biosynthesis - globo and isoglobo series;ko00604//Glycosphingolipid biosynthesis - ganglio series	K12373;K12373;K12373;K12373;K12373;K12373;K12373	-	GO:0004553//hydrolase activity, hydrolyzing O-glycosyl compounds;GO:0004563//beta-N-acetylhexosaminidase activity;GO:0016787//hydrolase activity;GO:0016798//hydrolase activity, acting on glycosyl bonds;GO:0102148//N-acetyl-beta-D-galactosaminidase activity	GO:0005975//carbohydrate metabolic process;GO:0008152//metabolic process	--
BGIOSGA000348	0	0	0	0	0	0	0	0	0	0	0	0	0	0	0	0	0	0	--	EEC71935.1 hypothetical protein OsI_04743 [Oryza sativa Indica Group]	-	-	-	-	-	-	-	--
BGIOSGA000349	0	0	0	0	0	0	0	0	0	0	0	0	0	0	0	0	0	0	--	EEC71933.1 hypothetical protein OsI_04741 [Oryza sativa Indica Group]	-	-	-	-	GO:0016020//membrane;GO:0016021//integral component of membrane	-	-	--
BGIOSGA000350	0	0	0	0	0	0	0	0	0	0	0	0	0	0	0	0	0	0	--	BAS75648.1 Os01g0890001 [Oryza sativa Japonica Group]	-	-	-	-	-	-	-	--
BGIOSGA000351	0	0	0	0	0	0	0	0	0	0	0	0	0	0	0	0	0	0	exosc3	EAY76780.1 hypothetical protein OsI_04736 [Oryza sativa Indica Group]	Genetic Information Processing	Folding, sorting and degradation	ko03018//RNA degradation	K03681	GO:0000178//exosome (RNase complex);GO:0005737//cytoplasm	GO:0003723//RNA binding	-	--
BGIOSGA000352	0	0	0	0	0.106	0	0	0.068	0.033	0	0	0	0	3	0	0	2	1	At2g19130	EAY76778.1 hypothetical protein OsI_04734 [Oryza sativa Indica Group]	-	-	-	-	GO:0016020//membrane;GO:0016021//integral component of membrane	GO:0000166//nucleotide binding;GO:0004672//protein kinase activity;GO:0004674//protein serine/threonine kinase activity;GO:0005524//ATP binding;GO:0016301//kinase activity;GO:0016740//transferase activity;GO:0106310//protein serine kinase activity	GO:0006468//protein phosphorylation;GO:0016310//phosphorylation;GO:0048544//recognition of pollen	--
BGIOSGA000353	0.189	0.151	0.09	0.42	0.681	0.09	0.151	0.082	0	2	2	1	7	8	1	2	1	0	STR4A	Rhodanese-like domain-containing protein 4A, chloroplastic [Source:Projected from Arabidopsis thaliana (AT3G25480) UniProtKB/Swiss-Prot;Acc:Q56XR7]	-	-	-	-	-	-	-	--
BGIOSGA000354	18.728	21.195	21.411	23.656	26.198	17.922	12.569	12.562	11.426	167	236	201	332	259	167	140	129	120	RPC53	EEC71928.1 hypothetical protein OsI_04731 [Oryza sativa Indica Group]	Genetic Information Processing	Transcription	ko03020//RNA polymerase	K03026	GO:0005634//nucleus;GO:0005666//RNA polymerase III complex	GO:0003677//DNA binding;GO:0003899//DNA-directed 5'-3' RNA polymerase activity	GO:0006383//transcription by RNA polymerase III	--
BGIOSGA000355	0	0	0	0	0	0	0	0	0	0	0	0	0	0	0	0	0	0	--	EEC71927.1 hypothetical protein OsI_04730 [Oryza sativa Indica Group]	-	-	-	-	-	GO:0003676//nucleic acid binding;GO:0003700//DNA-binding transcription factor activity	GO:0006355//regulation of transcription, DNA-templated	C2H2
BGIOSGA000356	0	0	0	0	0.264	0	0	0	0	0	0	0	0	1	0	0	0	0	--	XP_015630051.1 uncharacterized protein LOC4324903 [Oryza sativa Japonica Group]	-	-	-	-	-	-	-	--
BGIOSGA000357	0	0	0	0	0	0	0	0	0	0	0	0	0	0	0	0	0	0	--	EEC71926.1 hypothetical protein OsI_04727 [Oryza sativa Indica Group]	-	-	-	-	GO:0016020//membrane;GO:0016021//integral component of membrane	-	-	--
BGIOSGA000358	21.326	21.479	20.692	32.628	26.08	22.286	16.078	15.11	15.219	326	410	333	785	442	356	307	266	274	rio2	EAY76769.1 hypothetical protein OsI_04725 [Oryza sativa Indica Group]	Genetic Information Processing	Translation	ko03008//Ribosome biogenesis in eukaryotes	K07179	-	GO:0000166//nucleotide binding;GO:0004672//protein kinase activity;GO:0004674//protein serine/threonine kinase activity;GO:0005524//ATP binding;GO:0016301//kinase activity;GO:0016740//transferase activity	GO:0006468//protein phosphorylation;GO:0016310//phosphorylation	--
BGIOSGA000359	12.194	11.054	10.399	21.559	19.586	15.4	6.532	5.983	5.812	538	609	483	1497	958	710	360	304	302	At1g74260	EAY76767.1 hypothetical protein OsI_04723 [Oryza sativa Indica Group]	Metabolism;Metabolism;Metabolism	Global and overview maps;Global and overview maps;Nucleotide metabolism	ko01100//Metabolic pathways;ko01110//Biosynthesis of secondary metabolites;ko00230//Purine metabolism	K01952;K01952;K01952	-	GO:0000166//nucleotide binding;GO:0004642//phosphoribosylformylglycinamidine synthase activity;GO:0005524//ATP binding;GO:0016874//ligase activity;GO:0046872//metal ion binding	GO:0006164//purine nucleotide biosynthetic process;GO:0006189//'de novo' IMP biosynthetic process;GO:0006541//glutamine metabolic process	--
BGIOSGA000360	0	0	0	0	0	0	0	0	0	0	0	0	0	0	0	0	0	0	--	EEC71922.1 hypothetical protein OsI_04720 [Oryza sativa Indica Group]	-	-	-	-	-	-	-	--
BGIOSGA000361	29.238	29.08	23.965	33.933	32.221	25.271	28.409	30.712	27.828	248	308	214	453	303	224	301	300	278	OsI_04717	PHD finger protein ALFIN-LIKE 6 [Source:UniProtKB/Swiss-Prot;Acc:A2WXR5]	-	-	-	-	GO:0005634//nucleus	GO:0042393//histone binding;GO:0046872//metal ion binding	GO:0006325//chromatin organization;GO:0006355//regulation of transcription, DNA-templated	--
BGIOSGA000362	1.042	1.148	0.99	1.573	1.058	1.122	2.504	1.584	0.885	8	11	8	19	9	9	24	14	8	prfB	XP_015627980.1 uncharacterized protein LOC9268172 [Oryza sativa Japonica Group]	-	-	-	-	-	GO:0003747//translation release factor activity	GO:0006415//translational termination	--
BGIOSGA000363	8.11	9.477	5.475	5.347	6.487	5.272	13.802	13.642	9.918	159	232	113	165	141	108	338	308	229	CLPX3	EEC71918.1 hypothetical protein OsI_04712 [Oryza sativa Indica Group]	-	-	-	-	-	GO:0005524//ATP binding;GO:0016887//ATP hydrolysis activity;GO:0051082//unfolded protein binding;GO:0140662//ATP-dependent protein folding chaperone	GO:0006457//protein folding	--
BGIOSGA000364	2.13	4.359	5.17	3.158	5.763	4.756	1.895	1.644	2.009	9	23	23	21	27	21	10	8	10	--	XP_015641148.1 protein TRIGALACTOSYLDIACYLGLYCEROL 5, chloroplastic [Oryza sativa Japonica Group]	-	-	-	-	GO:0016020//membrane;GO:0016021//integral component of membrane	-	-	--
BGIOSGA000365	0	0	0	0	0	0	0	0	0	0	0	0	0	0	0	0	0	0	--	EAY76752.1 hypothetical protein OsI_04708 [Oryza sativa Indica Group]	-	-	-	-	-	GO:0008270//zinc ion binding;GO:0046872//metal ion binding	-	--
BGIOSGA000366	4.896	6.607	6.803	8.468	8.587	8.069	4.718	3.621	5.389	54	91	79	147	105	93	65	46	70	--	EAY76749.1 hypothetical protein OsI_04705 [Oryza sativa Indica Group]	-	-	-	-	-	-	-	--
BGIOSGA000367	0.814	0.652	0.601	0.345	0.082	0.433	0.507	0	0.154	9	9	7	6	1	5	7	0	2	--	EAY76747.1 hypothetical protein OsI_04703 [Oryza sativa Indica Group]	-	-	-	-	-	-	-	--
BGIOSGA000368	9.044	7.669	8.675	8.169	9.117	9.248	7.595	5.774	5.496	102	108	103	145	114	109	107	75	73	--	EAY76744.1 hypothetical protein OsI_04700 [Oryza sativa Indica Group]	-	-	-	-	-	-	-	--
BGIOSGA000369	3.385	3.567	3.102	4.792	4.606	3.239	3.185	3.249	3.126	57	75	55	127	86	57	67	63	62	--	EEC71914.1 hypothetical protein OsI_04699 [Oryza sativa Indica Group]	-	-	-	-	-	-	-	--
BGIOSGA000370	17.629	20.465	14.902	21.323	23.195	17.644	15.926	12.991	12.909	218	316	194	415	318	228	246	185	188	--	Putative G protein-coupled receptor [Source:UniProtKB/TrEMBL;Acc:A2WXP6]	-	-	-	-	GO:0016020//membrane;GO:0016021//integral component of membrane	-	-	--
BGIOSGA000371	6.307	7.205	7.841	11.02	10.625	10.562	6.386	5.638	6.458	68	97	89	187	127	119	86	70	82	slr0305	EAY76740.1 hypothetical protein OsI_04696 [Oryza sativa Indica Group]	-	-	-	-	GO:0009507//chloroplast;GO:0016020//membrane;GO:0016021//integral component of membrane	-	-	--
BGIOSGA000372	8.867	5.523	2.184	6.677	5.628	4.714	1.84	1.711	2.789	27	21	7	32	19	15	7	6	10	--	XP_015621534.1 uncharacterized protein LOC4324878 isoform X1 [Oryza sativa Japonica Group]	-	-	-	-	GO:0016020//membrane;GO:0016021//integral component of membrane	-	-	--
BGIOSGA000373	4.649	4.647	3.218	5.13	5.234	4.346	4.79	4.35	3.856	129	161	94	224	161	126	166	139	126	At5g08430	EEC71912.1 hypothetical protein OsI_04692 [Oryza sativa Indica Group]	-	-	-	-	-	GO:0003677//DNA binding;GO:0005515//protein binding;GO:0046872//metal ion binding	-	--
BGIOSGA000374	87.028	96.149	83.169	139.314	125.386	117.829	61.449	63.617	57.802	822	1134	827	2071	1313	1163	725	692	643	NAC048	EAY76735.1 hypothetical protein OsI_04690 [Oryza sativa Indica Group]	-	-	-	-	GO:0005634//nucleus	GO:0003677//DNA binding;GO:0043565//sequence-specific DNA binding	GO:0006355//regulation of transcription, DNA-templated;GO:0009409//response to cold;GO:0045893//positive regulation of transcription, DNA-templated;GO:0048364//root development;GO:1900150//regulation of defense response to fungus;GO:1901002//positive regulation of response to salt stress;GO:1902584//positive regulation of response to water deprivation	NAC
BGIOSGA000375	14.663	17.646	14.54	16.79	14.425	10.678	16.833	16.195	13.715	364	547	380	656	397	277	522	463	401	At5g64030	EAY76734.1 hypothetical protein OsI_04689 [Oryza sativa Indica Group]	-	-	-	-	GO:0016020//membrane;GO:0016021//integral component of membrane	GO:0008168//methyltransferase activity	-	--
BGIOSGA000376	1.918	2.048	1.417	1.625	2.499	4.283	0.853	1.481	0.905	9	12	7	12	13	21	5	8	5	--	EAY76731.1 hypothetical protein OsI_04686 [Oryza sativa Indica Group]	-	-	-	-	-	-	-	--
BGIOSGA000377	1.379	2.455	2.329	7.498	8.156	5.133	2.454	1.331	1.041	9	20	16	77	59	35	20	10	8	MADS2	XP_015623988.1 MADS-box transcription factor 2 isoform X1 [Oryza sativa Japonica Group]	-	-	-	-	GO:0005634//nucleus	GO:0000977//RNA polymerase II transcription regulatory region sequence-specific DNA binding;GO:0003677//DNA binding;GO:0003700//DNA-binding transcription factor activity;GO:0046983//protein dimerization activity	GO:0006351//transcription, DNA-templated;GO:0006355//regulation of transcription, DNA-templated;GO:0045944//positive regulation of transcription by RNA polymerase II	MIKC
BGIOSGA000378	0	0	0	0.125	0.059	0	0	0.114	0	0	0	0	3	1	0	0	2	0	AAP2	XP_015629427.1 amino acid permease 4 [Oryza sativa Japonica Group]	-	-	-	-	GO:0005886//plasma membrane;GO:0016020//membrane;GO:0016021//integral component of membrane	-	GO:0006865//amino acid transport	--
BGIOSGA000379	0	0	0.144	0	0	0	0	0	0	0	0	1	0	0	0	0	0	0	ndhN	NdhN [Source:Projected from Arabidopsis thaliana (AT5G58260) UniProtKB/TrEMBL;Acc:A0A178UG88]	-	-	-	-	GO:0009535//chloroplast thylakoid membrane;GO:0009941//chloroplast envelope;GO:0016020//membrane	GO:0016655//oxidoreductase activity, acting on NAD(P)H, quinone or similar compound as acceptor;GO:0048038//quinone binding	GO:0010258//NADH dehydrogenase complex (plastoquinone) assembly;GO:0050832//defense response to fungus	--
BGIOSGA000380	0	0	0	0	0	0	0	0	0	0	0	0	0	0	0	0	0	0	--	EEC71906.1 hypothetical protein OsI_04678 [Oryza sativa Indica Group]	-	-	-	-	-	-	-	--
BGIOSGA000381	1.86	2.606	1.963	1.805	2.004	1.631	1.448	1.48	1.316	36	63	40	55	43	33	35	33	30	PERK13	EEC71904.1 hypothetical protein OsI_04676 [Oryza sativa Indica Group]	-	-	-	-	-	GO:0000166//nucleotide binding;GO:0004672//protein kinase activity;GO:0004713//protein tyrosine kinase activity;GO:0004714//transmembrane receptor protein tyrosine kinase activity;GO:0005524//ATP binding	GO:0006468//protein phosphorylation;GO:0018108//peptidyl-tyrosine phosphorylation	--
BGIOSGA000382	49.633	46.26	58.651	58.282	63.104	62.815	40.344	43.392	45.738	586	682	729	1083	826	775	595	590	636	SKP2A	XP_015612144.1 F-box protein SKP2A [Oryza sativa Japonica Group]	Genetic Information Processing	Folding, sorting and degradation	ko04120//Ubiquitin mediated proteolysis	K03875	-	GO:0005515//protein binding	-	--
BGIOSGA000383	29.427	30.415	24.982	31.142	35.998	33.176	23.778	25.712	22.799	320	413	286	533	434	377	323	322	292	SCL1	Scarecrow-like protein 1 [Source:Projected from Arabidopsis thaliana (AT1G21450) UniProtKB/Swiss-Prot;Acc:Q9SDQ3]	-	-	-	-	-	GO:0000976//transcription cis-regulatory region binding	-	GRAS
BGIOSGA000384	0.062	0	0	0	0.056	0.177	0	0	0	1	0	0	0	1	3	0	0	0	At1g03050	EAY76714.1 hypothetical protein OsI_04669 [Oryza sativa Indica Group]	-	-	-	-	GO:0005794//Golgi apparatus;GO:0005905//clathrin-coated pit;GO:0030136//clathrin-coated vesicle;GO:0031410//cytoplasmic vesicle	GO:0005543//phospholipid binding;GO:0005545//1-phosphatidylinositol binding;GO:0030276//clathrin binding	GO:0006897//endocytosis;GO:0048268//clathrin coat assembly;GO:0051179//localization;GO:0072583//clathrin-dependent endocytosis	--
BGIOSGA000385	0.291	0.583	0.415	0.333	0.262	0.362	1.211	0.834	0.494	10	25	15	18	10	13	52	33	20	PKL	EEC71901.1 hypothetical protein OsI_04668 [Oryza sativa Indica Group]	-	-	-	-	GO:0005634//nucleus	GO:0000166//nucleotide binding;GO:0004386//helicase activity;GO:0005524//ATP binding;GO:0016787//hydrolase activity;GO:0046872//metal ion binding;GO:0140658//ATP-dependent chromatin remodeler activity	GO:0006338//chromatin remodeling	--
BGIOSGA000386	1.642	0.704	0.613	0.335	0.529	0.561	0.516	0.153	0.299	28	15	11	9	10	10	11	3	6	PCMP-E41	EAY76712.1 hypothetical protein OsI_04667 [Oryza sativa Indica Group]	-	-	-	-	-	GO:0005515//protein binding	-	--
BGIOSGA000387	0	0	0	0	0	0	0	0	0	0	0	0	0	0	0	0	0	0	CCX1	EAY76710.1 hypothetical protein OsI_04665 [Oryza sativa Indica Group]	-	-	-	-	GO:0016020//membrane;GO:0016021//integral component of membrane	-	-	--
BGIOSGA000388	0	0	0	0	0	0	0	0	0	0	0	0	0	0	0	0	0	0	CCX1	EAY76709.1 hypothetical protein OsI_04664 [Oryza sativa Indica Group]	-	-	-	-	GO:0016020//membrane;GO:0016021//integral component of membrane	-	-	--
BGIOSGA000389	1.399	2.182	1.539	3.556	3.388	4.017	1.828	0.895	1.063	19	37	22	76	51	57	31	14	17	TBL7	EAY76708.1 hypothetical protein OsI_04663 [Oryza sativa Indica Group]	-	-	-	-	GO:0000139//Golgi membrane;GO:0005794//Golgi apparatus;GO:0016020//membrane;GO:0016021//integral component of membrane	GO:0016413//O-acetyltransferase activity;GO:0016740//transferase activity;GO:1990538//xylan O-acetyltransferase activity	GO:1990937//xylan acetylation	--
BGIOSGA000390	8.032	7.337	10.568	5.935	4.347	4.441	10.764	10.487	10.608	135	154	187	157	81	78	226	203	210	PME51	Pectinesterase [Source:UniProtKB/TrEMBL;Acc:A2WXL1]	-	-	-	-	GO:0005576//extracellular region;GO:0005618//cell wall	GO:0016787//hydrolase activity;GO:0030599//pectinesterase activity;GO:0045330//aspartyl esterase activity	GO:0042545//cell wall modification;GO:0045490//pectin catabolic process;GO:0071555//cell wall organization	--
BGIOSGA000391	4.413	5.353	6.534	4.7	5.151	3.788	4.675	3.212	3.361	68	103	106	114	88	61	90	57	61	--	EAY76703.1 hypothetical protein OsI_04658 [Oryza sativa Indica Group]	-	-	-	-	GO:0005634//nucleus	GO:0005515//protein binding;GO:0008168//methyltransferase activity;GO:0016279//protein-lysine N-methyltransferase activity;GO:0016740//transferase activity	GO:0018026//peptidyl-lysine monomethylation;GO:0032259//methylation	--
BGIOSGA000392	0	0	0	0	0	0	0	0	0	0	0	0	0	0	0	0	0	0	LIGB	EAY76699.1 hypothetical protein OsI_04653 [Oryza sativa Indica Group]	Metabolism;Metabolism	Global and overview maps;Biosynthesis of other secondary metabolites	ko01110//Biosynthesis of secondary metabolites;ko00965//Betalain biosynthesis	K15777;K15777	-	GO:0008198//ferrous iron binding;GO:0008270//zinc ion binding;GO:0016491//oxidoreductase activity;GO:0016701//oxidoreductase activity, acting on single donors with incorporation of molecular oxygen;GO:0046872//metal ion binding;GO:0051213//dioxygenase activity	GO:0006725//cellular aromatic compound metabolic process	--
BGIOSGA000393	3.587	4.469	5.206	7.851	6.291	6.007	0.798	2.682	1.777	36	56	55	124	70	63	10	31	21	LIGB	EEC71897.1 hypothetical protein OsI_04652 [Oryza sativa Indica Group]	Metabolism;Metabolism	Global and overview maps;Biosynthesis of other secondary metabolites	ko01110//Biosynthesis of secondary metabolites;ko00965//Betalain biosynthesis	K15777;K15777	-	GO:0008198//ferrous iron binding;GO:0008270//zinc ion binding;GO:0016491//oxidoreductase activity;GO:0016701//oxidoreductase activity, acting on single donors with incorporation of molecular oxygen;GO:0046872//metal ion binding;GO:0051213//dioxygenase activity	GO:0006725//cellular aromatic compound metabolic process	--
BGIOSGA000394	20.125	15.73	19.705	15.151	13.863	15.433	11.366	12.388	11.528	292	285	301	346	223	234	206	207	197	AAP5	EAY76697.1 hypothetical protein OsI_04651 [Oryza sativa Indica Group]	-	-	-	-	GO:0005886//plasma membrane;GO:0016020//membrane;GO:0016021//integral component of membrane	-	GO:0006865//amino acid transport	--
BGIOSGA000395	0.345	0.83	0.459	0.351	0.311	0.066	0.442	0.54	1.114	5	15	7	8	5	1	8	9	19	AAP6	EAY76696.1 hypothetical protein OsI_04649 [Oryza sativa Indica Group]	-	-	-	-	GO:0005886//plasma membrane;GO:0016020//membrane;GO:0016021//integral component of membrane	-	GO:0006865//amino acid transport	--
BGIOSGA000396	0.966	1.675	0.764	1.431	0.581	0.308	0.515	0.838	1.366	6	13	5	14	4	2	4	6	10	--	EAY76694.1 hypothetical protein OsI_04647 [Oryza sativa Indica Group]	-	-	-	-	GO:0016020//membrane;GO:0016021//integral component of membrane	-	-	--
BGIOSGA000397	18.201	18.132	21.084	21.437	19.421	17.63	15.46	9.444	13.57	82	102	100	152	97	83	87	49	72	--	XP_015634531.1 uncharacterized protein LOC4325089 [Oryza sativa Japonica Group]	-	-	-	-	-	-	-	--
BGIOSGA000398	1.609	0.552	0.655	0.292	0.415	0.88	0.368	0	0.195	7	3	3	2	2	4	2	0	1	RAD52-1	RAD52-1B.2 [Source:Projected from Arabidopsis thaliana (AT1G71310) UniProtKB/TrEMBL;Acc:A0A178W7H6]	-	-	-	-	GO:0005634//nucleus;GO:0005739//mitochondrion	GO:0003677//DNA binding;GO:0003690//double-stranded DNA binding;GO:0003697//single-stranded DNA binding;GO:0050897//cobalt ion binding	GO:0000373//Group II intron splicing;GO:0000724//double-strand break repair via homologous recombination	--
BGIOSGA000399	71.169	70.563	45.345	60.662	64.286	59.431	62.704	64.436	56.667	1382	1711	927	1854	1384	1206	1521	1441	1296	SUN4	EEC71894.1 hypothetical protein OsI_04640 [Oryza sativa Indica Group]	-	-	-	-	GO:0016020//membrane;GO:0016021//integral component of membrane	GO:0043621//protein self-association	-	--
BGIOSGA000400	13.337	10.324	10.134	9.716	9.543	10.72	7.26	9.805	11.777	150	145	120	172	119	126	102	127	156	--	EAY76684.1 hypothetical protein OsI_04639 [Oryza sativa Indica Group]	-	-	-	-	-	GO:0005515//protein binding	-	--
BGIOSGA000401	0	0.135	0	0	0	0	0.068	0.073	0	0	2	0	0	0	0	1	1	0	BC10	EAY76682.1 hypothetical protein OsI_04637 [Oryza sativa Indica Group]	-	-	-	-	GO:0016020//membrane;GO:0016021//integral component of membrane	GO:0008375//acetylglucosaminyltransferase activity;GO:0016740//transferase activity;GO:0016757//glycosyltransferase activity	-	--
BGIOSGA000402	3.584	4.857	4.124	5.299	4.6	4.155	3.255	3.411	3.745	52	88	63	121	74	63	59	57	64	At4g06599	EEC71890.1 hypothetical protein OsI_04634 [Oryza sativa Indica Group]	-	-	-	-	GO:0005634//nucleus	GO:0004721//phosphoprotein phosphatase activity;GO:0004722//protein serine/threonine phosphatase activity;GO:0005515//protein binding;GO:0017018//myosin phosphatase activity	-	--
BGIOSGA000403	0.605	0.162	0.671	0	0.91	0.097	0	0.175	0.086	6	2	7	0	10	1	0	2	1	--	EAY76676.1 hypothetical protein OsI_04631 [Oryza sativa Indica Group]	-	-	-	-	-	-	-	--
BGIOSGA000404	1.533	1.3	1.028	2.234	2.358	2.157	0.794	1.018	0.306	17	18	12	39	29	25	11	13	4	aq_1628	EEC71889.1 hypothetical protein OsI_04629 [Oryza sativa Indica Group]	-	-	-	-	-	GO:0003677//DNA binding;GO:0003824//catalytic activity;GO:0003887//DNA-directed DNA polymerase activity;GO:0016787//hydrolase activity	GO:0006261//DNA-dependent DNA replication;GO:0071897//DNA biosynthetic process;GO:0090304//nucleic acid metabolic process	--
BGIOSGA000405	2.079	1.772	2.102	4.346	3.145	3.401	1.235	1.223	1.366	31	33	33	102	52	53	23	21	24	dguok	EAY76671.1 hypothetical protein OsI_04626 [Oryza sativa Indica Group]	-	-	-	-	-	-	-	--
BGIOSGA000406	20.552	21.272	19.016	22.79	24.178	18.6	18.432	16.668	17.738	424	548	413	740	553	401	475	396	431	PSI1	EEC71888.1 hypothetical protein OsI_04625 [Oryza sativa Indica Group]	-	-	-	-	-	-	GO:0045927//positive regulation of growth	--
BGIOSGA000407	5.1	6.237	3.622	6.233	6.652	5.848	6.602	6.364	4.467	222	339	166	427	321	266	359	319	229	EDRF1	EEC71887.1 hypothetical protein OsI_04624 [Oryza sativa Indica Group]	-	-	-	-	GO:0005886//plasma membrane	-	-	--
BGIOSGA000408	0	0	0	0	0	0	0	0	0	0	0	0	0	0	0	0	0	0	--	EAY76666.1 hypothetical protein OsI_04622 [Oryza sativa Indica Group]	-	-	-	-	-	-	-	--
BGIOSGA000409	0	0	0	0	0	0	0	0	0	0	0	0	0	0	0	0	0	0	--	EAY76665.1 hypothetical protein OsI_04621 [Oryza sativa Indica Group]	-	-	-	-	-	-	-	--
BGIOSGA000410	0.935	1.31	1.498	3.86	2.213	1.565	0.468	1.167	0.595	16	28	27	104	42	28	10	23	12	ASE1	Amidophosphoribosyltransferase [Source:UniProtKB/TrEMBL;Acc:A2WXG7]	Metabolism;Metabolism;Metabolism;Metabolism	Global and overview maps;Global and overview maps;Nucleotide metabolism;Amino acid metabolism	ko01100//Metabolic pathways;ko01110//Biosynthesis of secondary metabolites;ko00230//Purine metabolism;ko00250//Alanine, aspartate and glutamate metabolism	K00764;K00764;K00764;K00764	-	GO:0004044//amidophosphoribosyltransferase activity;GO:0016740//transferase activity;GO:0016757//glycosyltransferase activity;GO:0046872//metal ion binding;GO:0051536//iron-sulfur cluster binding	GO:0006164//purine nucleotide biosynthetic process;GO:0006189//'de novo' IMP biosynthetic process;GO:0009113//purine nucleobase biosynthetic process;GO:0009116//nucleoside metabolic process	--
BGIOSGA000411	0	0.694	0.103	0	0	0	0	0	0	0	8	1	0	0	0	0	0	0	--	EEC71886.1 hypothetical protein OsI_04618 [Oryza sativa Indica Group]	-	-	-	-	-	-	-	--
BGIOSGA000412	9.546	8.73	8.455	10.614	11.694	9.814	9.914	7.337	7.558	148	169	138	259	201	159	192	131	138	PDPK2	EEC71885.1 hypothetical protein OsI_04617 [Oryza sativa Indica Group]	-	-	-	-	-	GO:0004672//protein kinase activity;GO:0004674//protein serine/threonine kinase activity;GO:0005524//ATP binding	GO:0006468//protein phosphorylation	--
BGIOSGA000413	31.915	27.753	22.393	28.025	29.954	26.795	28.176	28.81	23.825	1060	1151	783	1465	1103	930	1169	1102	932	XRN3	EAY76660.1 hypothetical protein OsI_04616 [Oryza sativa Indica Group]	Genetic Information Processing;Genetic Information Processing	Folding, sorting and degradation;Translation	ko03018//RNA degradation;ko03008//Ribosome biogenesis in eukaryotes	K12619;K12619	GO:0005634//nucleus	GO:0003676//nucleic acid binding;GO:0004518//nuclease activity;GO:0004527//exonuclease activity;GO:0004534//5'-3' exoribonuclease activity;GO:0008270//zinc ion binding;GO:0016787//hydrolase activity	GO:0006139//nucleobase-containing compound metabolic process;GO:0006397//mRNA processing;GO:0016070//RNA metabolic process;GO:0090305//nucleic acid phosphodiester bond hydrolysis;GO:0090503//RNA phosphodiester bond hydrolysis, exonucleolytic	--
BGIOSGA000414	0	0	0	0	0	0	0	0	0	0	0	0	0	0	0	0	0	0	--	EEC71880.1 hypothetical protein OsI_04607 [Oryza sativa Indica Group]	-	-	-	-	-	-	-	--
BGIOSGA000415	0.173	0.069	0	0.275	0.234	0.083	0.277	0.225	0.073	2	1	0	5	3	1	4	3	1	--	EAY76649.1 hypothetical protein OsI_04606 [Oryza sativa Indica Group]	-	-	-	-	-	-	-	--
BGIOSGA000416	0	0.26	0.618	0.413	0.586	2.178	1.301	0.847	0	0	1	2	2	2	7	5	3	0	--	EEC71878.1 hypothetical protein OsI_04602 [Oryza sativa Indica Group]	-	-	-	-	-	-	-	--
BGIOSGA000417	0	0	0	0	0	0	0	0	0	0	0	0	0	0	0	0	0	0	--	EEC71876.1 hypothetical protein OsI_04597 [Oryza sativa Indica Group]	-	-	-	-	GO:0016020//membrane;GO:0016021//integral component of membrane	-	-	--
BGIOSGA000418	0	0	0	0	0	0	0	0	0	0	0	0	0	0	0	0	0	0	At2g19130	EEC71875.1 hypothetical protein OsI_04595 [Oryza sativa Indica Group]	-	-	-	-	GO:0016020//membrane;GO:0016021//integral component of membrane	GO:0004672//protein kinase activity	GO:0048544//recognition of pollen	--
BGIOSGA000419	0	0	0.076	0	0	0	0	0	0.034	0	0	2	0	0	0	0	0	1	At2g19130	EEC71874.1 hypothetical protein OsI_04594 [Oryza sativa Indica Group]	-	-	-	-	GO:0016020//membrane;GO:0016021//integral component of membrane	GO:0000166//nucleotide binding;GO:0004672//protein kinase activity;GO:0004674//protein serine/threonine kinase activity;GO:0005524//ATP binding;GO:0016301//kinase activity;GO:0016740//transferase activity;GO:0106310//protein serine kinase activity	GO:0006468//protein phosphorylation;GO:0016310//phosphorylation;GO:0048544//recognition of pollen	--
BGIOSGA000420	3.239	3.195	2.235	4.354	5.289	4.241	1.801	1.332	1.679	95	117	69	201	172	130	66	45	58	Os01g0870100	BAD81711.1 putative DMI1 protein [Oryza sativa Japonica Group]	-	-	-	-	GO:0005634//nucleus;GO:0016020//membrane;GO:0016021//integral component of membrane;GO:0031965//nuclear membrane	-	GO:0006811//ion transport	--
BGIOSGA000421	0.884	1.275	0.168	1.91	0.638	1.185	0.991	1.228	0.901	5	9	1	17	4	7	7	8	6	7-Aug	AUGMIN subunit 7 [Source:Projected from Arabidopsis thaliana (AT5G17620) UniProtKB/Swiss-Prot;Acc:Q0WTP1]	-	-	-	-	GO:0005876//spindle microtubule;GO:0009524//phragmoplast	GO:0051011//microtubule minus-end binding	-	--
BGIOSGA000422	0	0.047	0.056	0	0.053	0	0	0.051	0	0	1	1	0	1	0	0	1	0	RhGT1	Glycosyltransferase [Source:UniProtKB/TrEMBL;Acc:A2WXD5]	-	-	-	-	-	GO:0008194//UDP-glycosyltransferase activity;GO:0016740//transferase activity;GO:0016757//glycosyltransferase activity;GO:0016758//hexosyltransferase activity	-	--
BGIOSGA000423	0.073	0.253	0.231	0.293	0.438	0.232	0.331	0.232	0.144	3	13	10	19	20	10	17	11	7	pds5	EEC71871.1 hypothetical protein OsI_04583 [Oryza sativa Indica Group]	-	-	-	-	GO:0005634//nucleus	-	GO:0007049//cell cycle;GO:0007064//mitotic sister chromatid cohesion;GO:0035825//homologous recombination;GO:0051301//cell division	--
BGIOSGA000424	0	0	0	0	0	0	0	0	0	0	0	0	0	0	0	0	0	0	HMA3	EEC71870.1 hypothetical protein OsI_04581 [Oryza sativa Indica Group]	-	-	-	-	-	-	-	--
BGIOSGA000425	6.428	6.851	6.896	10.372	10.177	12.346	4.628	4.658	4.437	139	185	157	353	244	279	125	116	113	--	EEC71869.1 hypothetical protein OsI_04580 [Oryza sativa Indica Group]	-	-	-	-	GO:0016020//membrane;GO:0016021//integral component of membrane	-	-	--
BGIOSGA000426	0.609	0.404	0.179	0.36	0.322	0.442	0.454	0.565	0.196	29	24	9	27	17	22	27	31	11	Os01g0868300	DNA polymerase [Source:UniProtKB/TrEMBL;Acc:B8A6Y4]	Genetic Information Processing	Replication and repair	ko03030//DNA replication	K02320	GO:0005634//nucleus	GO:0000166//nucleotide binding;GO:0001882//nucleoside binding;GO:0003676//nucleic acid binding;GO:0003677//DNA binding;GO:0003887//DNA-directed DNA polymerase activity;GO:0003896//DNA primase activity;GO:0016740//transferase activity;GO:0016779//nucleotidyltransferase activity;GO:0046872//metal ion binding;GO:0051539//4 iron, 4 sulfur cluster binding	GO:0006260//DNA replication;GO:0006269//DNA replication, synthesis of RNA primer;GO:0006270//DNA replication initiation;GO:0006273//lagging strand elongation;GO:0009965//leaf morphogenesis;GO:0071897//DNA biosynthetic process;GO:1902975//mitotic DNA replication initiation	--
BGIOSGA000427	10.303	9.41	10.029	9.522	6.989	7.578	12.406	13.974	12.218	121	138	124	176	91	93	182	189	169	PAT08	S-acyltransferase [Source:UniProtKB/TrEMBL;Acc:B8A6Y3]	-	-	-	-	GO:0016020//membrane;GO:0016021//integral component of membrane	GO:0016409//palmitoyltransferase activity;GO:0016740//transferase activity;GO:0016746//acyltransferase activity;GO:0019706//protein-cysteine S-palmitoyltransferase activity	-	--
BGIOSGA000428	4.389	3.881	5.559	3.718	3.464	3.412	1.391	1.35	1.863	48	53	64	64	42	39	19	17	24	ERF110	BAD81992.1 AP2 domain transcription factor-like [Oryza sativa Japonica Group]	-	-	-	-	GO:0005634//nucleus	GO:0003677//DNA binding;GO:0003700//DNA-binding transcription factor activity	GO:0006351//transcription, DNA-templated;GO:0006355//regulation of transcription, DNA-templated;GO:0009873//ethylene-activated signaling pathway	ERF
BGIOSGA000429	37.013	36.879	43.742	34.45	37.07	35.775	32.703	30.635	31.322	299	372	372	438	332	302	330	285	298	LCV2	XP_015613630.1 protein LIKE COV 2 isoform X2 [Oryza sativa Japonica Group]	-	-	-	-	GO:0016020//membrane;GO:0016021//integral component of membrane	-	-	--
BGIOSGA000430	4.943	5.615	5.35	8.253	4.562	5.61	4.601	3.394	1.952	43	61	49	113	44	51	50	34	20	BZIP12	bZIP transcription factor, Abiotic stress response, ABA signaling, Suppressor of floral transition upon drought stres [Source: Projected from Oryza sativa (Os01g0867300)]	Environmental Information Processing	Signal transduction	ko04075//Plant hormone signal transduction	K14432	GO:0005634//nucleus	GO:0003677//DNA binding;GO:0003700//DNA-binding transcription factor activity;GO:0043565//sequence-specific DNA binding	GO:0006355//regulation of transcription, DNA-templated;GO:0009738//abscisic acid-activated signaling pathway;GO:0009789//positive regulation of abscisic acid-activated signaling pathway;GO:0045893//positive regulation of transcription, DNA-templated;GO:1901002//positive regulation of response to salt stress;GO:1902584//positive regulation of response to water deprivation	bZIP
BGIOSGA000431	1.839	5.646	2.912	3.311	8.847	6.453	3.19	1.597	4.164	6	23	10	17	32	22	13	6	16	LSM3A	XP_015641494.1 sm-like protein LSM3A [Oryza sativa Japonica Group]	Genetic Information Processing;Genetic Information Processing	Transcription;Folding, sorting and degradation	ko03040//Spliceosome;ko03018//RNA degradation	K12622;K12622	GO:0005634//nucleus;GO:0005681//spliceosomal complex;GO:0005688//U6 snRNP;GO:0046540//U4/U6 x U5 tri-snRNP complex;GO:0120114//Sm-like protein family complex;GO:1990904//ribonucleoprotein complex	GO:0003723//RNA binding	GO:0000398//mRNA splicing, via spliceosome;GO:0000956//nuclear-transcribed mRNA catabolic process;GO:0006397//mRNA processing;GO:0008380//RNA splicing	--
BGIOSGA000432	1.016	2.442	2.575	3.659	2.75	3.242	1.085	1.177	0.863	3	9	8	17	9	10	4	4	3	BOLA2	Protein BOLA2 [Source:Projected from Arabidopsis thaliana (AT5G09830) UniProtKB/Swiss-Prot;Acc:Q9FIC3]	-	-	-	-	GO:0005634//nucleus;GO:0005737//cytoplasm;GO:0005829//cytosol	GO:0051537//2 iron, 2 sulfur cluster binding	GO:0006979//response to oxidative stress;GO:0010039//response to iron ion;GO:0097428//protein maturation by iron-sulfur cluster transfer	--
BGIOSGA000433	34.15	38.119	36.027	60.389	59.833	52.923	15.121	15.876	18.988	226	315	251	629	439	366	125	121	148	IPP	XP_015641483.1 soluble inorganic pyrophosphatase [Oryza sativa Japonica Group]	Metabolism	Energy metabolism	ko00190//Oxidative phosphorylation	K01507	GO:0005737//cytoplasm	GO:0000287//magnesium ion binding;GO:0004427//inorganic diphosphatase activity;GO:0016787//hydrolase activity;GO:0046872//metal ion binding	GO:0006796//phosphate-containing compound metabolic process	--
BGIOSGA000434	0	0	0	0	0	0	0	0	0	0	0	0	0	0	0	0	0	0	DOF3.5	XP_015646108.1 dof zinc finger protein 4-like [Oryza sativa Japonica Group]	-	-	-	-	GO:0005634//nucleus	GO:0003677//DNA binding;GO:0003700//DNA-binding transcription factor activity	GO:0006355//regulation of transcription, DNA-templated	Dof
BGIOSGA000435	0	0	0.075	0	0	0	0.191	0.069	0	0	0	1	0	0	0	3	1	0	PUB23	RING-type E3 ubiquitin transferase [Source:UniProtKB/TrEMBL;Acc:A2WXA6]	-	-	-	-	-	GO:0004842//ubiquitin-protein transferase activity;GO:0005515//protein binding;GO:0061630//ubiquitin protein ligase activity	GO:0016567//protein ubiquitination	--
BGIOSGA000436	0.041	0	0	0	0	0	0	0	0	1	0	0	0	0	0	0	0	0	PER18	Peroxidase [Source:UniProtKB/TrEMBL;Acc:B8A6X3]	Metabolism;Metabolism;Metabolism	Global and overview maps;Global and overview maps;Biosynthesis of other secondary metabolites	ko01100//Metabolic pathways;ko01110//Biosynthesis of secondary metabolites;ko00940//Phenylpropanoid biosynthesis	K00430;K00430;K00430	-	GO:0004601//peroxidase activity;GO:0020037//heme binding;GO:0046872//metal ion binding	GO:0006979//response to oxidative stress;GO:0042744//hydrogen peroxide catabolic process;GO:0098869//cellular oxidant detoxification	--
BGIOSGA000437	0	0	0	0	0	0	0	0.081	0.079	0	0	0	0	0	0	0	1	1	UGT91C1	UDP-glycosyltransferase 91C1 [Source:Projected from Arabidopsis thaliana (AT5G49690) UniProtKB/Swiss-Prot;Acc:Q9LTA3]	-	-	-	-	GO:0005829//cytosol	GO:0008194//UDP-glycosyltransferase activity;GO:0016740//transferase activity;GO:0016758//hexosyltransferase activity	-	--
BGIOSGA000438	145.462	162.268	170.729	253.564	227.439	226.797	110.343	129.484	134.509	1392	1939	1720	3819	2413	2268	1319	1427	1516	At2g26230	Uricase [Source:UniProtKB/TrEMBL;Acc:A2WXA2]	Metabolism;Metabolism;Metabolism	Global and overview maps;Nucleotide metabolism;Biosynthesis of other secondary metabolites	ko01100//Metabolic pathways;ko00230//Purine metabolism;ko00232//Caffeine metabolism	K00365;K00365;K00365	GO:0005777//peroxisome	GO:0004846//urate oxidase activity;GO:0016491//oxidoreductase activity	GO:0006144//purine nucleobase metabolic process;GO:0007031//peroxisome organization;GO:0019628//urate catabolic process	--
BGIOSGA000439	7.065	6.534	4.847	5.273	6.12	3.81	7.654	7.79	5.546	252	291	182	296	242	142	341	320	233	NEK5	EAY76596.1 hypothetical protein OsI_04545 [Oryza sativa Indica Group]	-	-	-	-	GO:0016020//membrane;GO:0016021//integral component of membrane	GO:0000166//nucleotide binding;GO:0004672//protein kinase activity;GO:0005524//ATP binding;GO:0016301//kinase activity;GO:0016740//transferase activity	GO:0006468//protein phosphorylation;GO:0016310//phosphorylation	--
BGIOSGA000440	0	0.431	0	1.455	0.607	0.258	0.431	0.468	0.114	0	4	0	17	5	2	4	4	1	--	DL119 protein [Source:UniProtKB/TrEMBL;Acc:A2WX99]	-	-	-	-	GO:0016020//membrane;GO:0016021//integral component of membrane	GO:0005515//protein binding	GO:0098542//defense response to other organism	--
BGIOSGA000441	0.136	0.326	0.129	0.173	0.122	0.39	0	0	0	1	3	1	2	1	3	0	0	0	--	BAB63813.1 putative harpin inducing protein [Oryza sativa Japonica Group]	-	-	-	-	GO:0016020//membrane;GO:0016021//integral component of membrane	-	GO:0098542//defense response to other organism	--
BGIOSGA000442	1.546	2.589	1.602	3.126	2.155	3.093	0.113	0.488	0.716	11	23	12	35	17	23	1	4	6	OFP8	XP_015643359.1 transcription repressor OFP8 [Oryza sativa Japonica Group]	-	-	-	-	GO:0005634//nucleus;GO:0005737//cytoplasm	-	GO:0045892//negative regulation of transcription, DNA-templated;GO:1900457//regulation of brassinosteroid mediated signaling pathway	--
BGIOSGA000443	9.58	10.776	15.644	12.037	12.913	13.906	10.169	10.282	10.328	89	125	153	176	133	135	118	110	113	--	EAY76587.1 hypothetical protein OsI_04535 [Oryza sativa Indica Group]	-	-	-	-	GO:0016020//membrane;GO:0016021//integral component of membrane	-	-	--
BGIOSGA000444	0.966	0.516	0	0	2.032	0.616	0	0.279	0.273	3	2	0	0	7	2	0	1	1	--	EAY76585.1 hypothetical protein OsI_04532 [Oryza sativa Indica Group]	-	-	-	-	-	-	-	--
BGIOSGA000445	9.485	12.531	10.935	14.629	13.528	14.973	10.709	8.729	8.811	117	193	142	284	185	193	165	124	128	SNX1	Sorting nexin 1 [Source:Projected from Arabidopsis thaliana (AT5G06140) UniProtKB/Swiss-Prot;Acc:Q9FG38]	Cellular Processes	Transport and catabolism	ko04144//Endocytosis	K17917	GO:0005768//endosome;GO:0005771//multivesicular body;GO:0005829//cytosol;GO:0016020//membrane;GO:0030904//retromer complex;GO:0043231//intracellular membrane-bounded organelle	GO:0035091//phosphatidylinositol binding	GO:0006623//protein targeting to vacuole;GO:0006896//Golgi to vacuole transport;GO:0009958//positive gravitropism;GO:0010252//auxin homeostasis;GO:0048364//root development	--
BGIOSGA000446	0.263	0.843	0.833	1.226	1.028	0.504	1.404	1.295	0.819	3	12	10	22	13	6	20	17	11	--	EAY76577.1 hypothetical protein OsI_04523 [Oryza sativa Indica Group]	-	-	-	-	GO:0005739//mitochondrion	GO:0005524//ATP binding	-	--
BGIOSGA000447	1.049	0.367	0.187	0.791	0.71	0.314	0.367	0.057	0.445	16	7	3	19	12	5	7	1	8	--	EEC71848.1 hypothetical protein OsI_04522 [Oryza sativa Indica Group]	-	-	-	-	-	GO:0050734//hydroxycinnamoyltransferase activity	-	--
BGIOSGA000448	0.998	2.198	1.896	2.536	3.601	1.433	0.399	0.867	0.847	4	11	8	16	16	6	2	4	4	--	EAY76573.1 hypothetical protein OsI_04519 [Oryza sativa Indica Group]	-	-	-	-	GO:0016020//membrane;GO:0016021//integral component of membrane	-	-	--
BGIOSGA000449	0.538	0	0	0.274	0.097	0.103	0.086	0.093	0.091	5	0	0	4	1	1	1	1	1	--	EAY76572.1 hypothetical protein OsI_04518 [Oryza sativa Indica Group]	-	-	-	-	-	-	-	--
BGIOSGA000450	15.4	12.456	14.409	10.372	9.932	9.21	16.088	14.375	13.337	200	202	197	212	143	125	261	215	204	At1g67190	XP_015621491.1 F-box/LRR-repeat protein At1g67190 [Oryza sativa Japonica Group]	-	-	-	-	GO:0005737//cytoplasm	GO:0005515//protein binding	-	--
BGIOSGA000451	1.493	1.004	0.681	1.821	1.993	1.029	0.574	0.622	0.203	25	21	12	48	37	18	12	12	4	LG2	EEC71846.1 hypothetical protein OsI_04511 [Oryza sativa Indica Group]	Environmental Information Processing	Signal transduction	ko04075//Plant hormone signal transduction	K14431	-	GO:0003677//DNA binding;GO:0003700//DNA-binding transcription factor activity;GO:0043565//sequence-specific DNA binding	GO:0006351//transcription, DNA-templated;GO:0006355//regulation of transcription, DNA-templated;GO:0006952//defense response;GO:0045893//positive regulation of transcription, DNA-templated	bZIP
BGIOSGA000452	0.515	0.825	0.245	1.745	1.781	1.232	0.893	0.373	0.947	6	12	3	32	23	15	13	5	13	WIP4	XP_015625834.1 protein TRANSPARENT TESTA 1 [Oryza sativa Japonica Group]	-	-	-	-	GO:0005634//nucleus;GO:0110165//cellular anatomical entity	GO:0003676//nucleic acid binding;GO:0003700//DNA-binding transcription factor activity	GO:0006355//regulation of transcription, DNA-templated;GO:0010468//regulation of gene expression	C2H2
BGIOSGA000453	5.787	7.707	8.894	6.775	7.038	5.911	6.09	7.001	7.343	89	148	144	164	120	95	117	124	133	TAF12	Transcription initiation factor TFIID subunit 12 [Source:Projected from Arabidopsis thaliana (AT3G10070) UniProtKB/Swiss-Prot;Acc:Q9SR71]	Genetic Information Processing	Transcription	ko03022//Basal transcription factors	K03126	GO:0000124//SAGA complex;GO:0005634//nucleus;GO:0005669//transcription factor TFIID complex;GO:0046695//SLIK (SAGA-like) complex	GO:0046982//protein heterodimerization activity	GO:0006352//DNA-templated transcription, initiation	--
BGIOSGA000454	0	0	0	0	0	0	0	0	0	0	0	0	0	0	0	0	0	0	--	EEC71840.1 hypothetical protein OsI_04503 [Oryza sativa Indica Group]	-	-	-	-	GO:0016020//membrane;GO:0016021//integral component of membrane	-	-	--
BGIOSGA000455	0.123	0.344	0.058	0.467	0.221	0.645	0.147	0.053	0	2	7	1	12	4	11	3	1	0	CYP94C1	QZQ78864.1 cytochrome P450 [Oryza sativa Indica Group]	-	-	-	-	GO:0016020//membrane	GO:0004497//monooxygenase activity;GO:0005506//iron ion binding;GO:0016705//oxidoreductase activity, acting on paired donors, with incorporation or reduction of molecular oxygen;GO:0020037//heme binding	-	--
BGIOSGA000456	3.572	2.554	1.569	4.136	5.127	3.816	2.284	2.183	1.741	125.4	111.97	58	228.54	199.56	140	100.17	88.28	72	--	EEC71839.1 hypothetical protein OsI_04500 [Oryza sativa Indica Group]	-	-	-	-	-	GO:0003677//DNA binding;GO:0005515//protein binding	-	--
BGIOSGA000457	19.091	20.656	24.709	24.395	28.434	24.893	16.589	17.611	15.91	86.6	117	118	174.17	143	118	94	92	85	Os01g0857700	EAY76553.1 hypothetical protein OsI_04498 [Oryza sativa Indica Group]	Genetic Information Processing	Transcription	ko03040//Spliceosome	K12873	GO:0005634//nucleus	-	-	--
BGIOSGA000458	0.715	0.859	0.34	1.098	0.484	0.684	0.859	0.518	0.557	12	18	6	29	9	12	18	10	11	--	EAY76552.1 hypothetical protein OsI_04497 [Oryza sativa Indica Group]	-	-	-	-	-	-	-	--
BGIOSGA000459	0	0	0	0	0	0	0	0.229	0	0	0	0	0	0	0	0	1	0	--	EEC71837.1 hypothetical protein OsI_04496 [Oryza sativa Indica Group]	-	-	-	-	-	-	-	--
BGIOSGA000460	0.185	0.099	0.059	0.196	0.278	0.649	0.148	0.107	0.052	3	2	1	5	5	11	3	2	1	GAT1	GABA transporter 1 [Source:Projected from Arabidopsis thaliana (AT1G08230) UniProtKB/Swiss-Prot;Acc:F4HW02]	-	-	-	-	GO:0005886//plasma membrane;GO:0016020//membrane;GO:0016021//integral component of membrane	GO:0015185//gamma-aminobutyric acid transmembrane transporter activity	GO:0006865//amino acid transport;GO:0015812//gamma-aminobutyric acid transport	--
BGIOSGA000461	2.6	3.377	3.605	4.197	4.5	3.968	3.882	2.38	2.924	37	60	54	94	71	59	69	39	49	KDTA	Probable 3-deoxy-D-manno-octulosonic acid transferase, mitochondrial [Source:Projected from Arabidopsis thaliana (AT5G03770) UniProtKB/Swiss-Prot;Acc:Q8VZA5]	Metabolism	Global and overview maps	ko01100//Metabolic pathways	K02527	-	GO:0016740//transferase activity;GO:0043842//Kdo transferase activity	-	--
BGIOSGA000462	0.703	0.788	2.67	0.179	0.634	1.883	2.025	1.22	0.477	5	7	20	2	5	14	18	10	4	At5g58770	Alkyl transferase [Source:UniProtKB/TrEMBL;Acc:A2WX52]	Metabolism;Metabolism	Global and overview maps;Metabolism of terpenoids and polyketides	ko01110//Biosynthesis of secondary metabolites;ko00900//Terpenoid backbone biosynthesis	K11778;K11778	-	GO:0016740//transferase activity;GO:0016765//transferase activity, transferring alkyl or aryl (other than methyl) groups	-	--
BGIOSGA000463	9.492	9.018	4.426	12.199	12.492	9.372	6.493	7.343	5.202	220	261	108	445	321	227	188	196	142	CPL2	Carboxyl-terminal domain (Ctd) phosphatase-like 2 [Source:Projected from Arabidopsis thaliana (AT5G01270) UniProtKB/TrEMBL;Acc:F4K802]	-	-	-	-	GO:0005634//nucleus	GO:0003723//RNA binding;GO:0004722//protein serine/threonine phosphatase activity;GO:0008420//RNA polymerase II CTD heptapeptide repeat phosphatase activity;GO:0016791//phosphatase activity;GO:0017018//myosin phosphatase activity	GO:0006970//response to osmotic stress;GO:0009733//response to auxin;GO:0048589//developmental growth;GO:0070940//dephosphorylation of RNA polymerase II C-terminal domain	--
BGIOSGA000464	2.666	1.603	2.111	3.678	4.13	3.888	2.36	2.204	0.97	42	31.54	35	91.19	72.12	64	46.43	39.98	18	--	-	-	-	-	-	-	-	-	--
BGIOSGA000465	3.078	5.237	2.558	4.562	5.205	4.295	1.437	1.336	1.524	24	51	21	56	45	35	14	12	14	NUP62	EEC71829.1 hypothetical protein OsI_04485 [Oryza sativa Indica Group]	Genetic Information Processing	Translation	ko03013//Nucleocytoplasmic transport	K14306	GO:0005635//nuclear envelope;GO:0005643//nuclear pore	GO:0017056//structural constituent of nuclear pore	GO:0006913//nucleocytoplasmic transport;GO:0015031//protein transport	--
BGIOSGA000466	1.084	0.814	0.708	1.722	2.322	2.075	0.488	0.941	0.633	16	15	11	40	38	32	9	16	11	HSPRO2	XP_015638006.1 nematode resistance protein-like HSPRO1 [Oryza sativa Japonica Group]	-	-	-	-	-	GO:0020037//heme binding;GO:0046872//metal ion binding	GO:0006952//defense response;GO:0019441//tryptophan catabolic process to kynurenine	--
BGIOSGA000467	0	0	0	0	0	0	0	0	0	0	0	0	0	0	0	0	0	0	--	EAY76536.1 hypothetical protein OsI_04479 [Oryza sativa Indica Group]	-	-	-	-	-	-	-	--
BGIOSGA000468	15.317	14.44	13.22	6.242	4.314	5.195	13.437	11.729	11.39	237	279	215.35	152	74	84	259.7	209	207.57	GPAT6	EEC71826.1 hypothetical protein OsI_04478 [Oryza sativa Indica Group]	Metabolism;Metabolism;Metabolism;Metabolism	Global and overview maps;Global and overview maps;Lipid metabolism;Lipid metabolism	ko01100//Metabolic pathways;ko01110//Biosynthesis of secondary metabolites;ko00564//Glycerophospholipid metabolism;ko00561//Glycerolipid metabolism	K13508;K13508;K13508;K13508	GO:0016020//membrane;GO:0016021//integral component of membrane	GO:0016746//acyltransferase activity	-	--
BGIOSGA000469	0.48	0.128	0.152	0.712	0.722	0.306	0.385	0.278	0.952	3	1	1	7	5	2	3	2	7	WOX9	XP_015642985.1 WUSCHEL-related homeobox 9 [Oryza sativa Japonica Group]	-	-	-	-	GO:0005634//nucleus	GO:0003677//DNA binding;GO:0003700//DNA-binding transcription factor activity	GO:0006355//regulation of transcription, DNA-templated;GO:0099402//plant organ development	WOX
BGIOSGA000470	0	0	0	0	0	0	0	0	0	0	0	0	0	0	0	0	0	0	--	EAY76531.1 hypothetical protein OsI_04474 [Oryza sativa Indica Group]	-	-	-	-	-	-	-	--
BGIOSGA000471	0	0	0.664	1.076	0	0	0.441	0	1.952	0	0	1.65	4	0	0	1.3	0	5.43	GPAT6	EEC71825.1 hypothetical protein OsI_04472 [Oryza sativa Indica Group]	Metabolism;Metabolism;Metabolism;Metabolism	Global and overview maps;Global and overview maps;Lipid metabolism;Lipid metabolism	ko01100//Metabolic pathways;ko01110//Biosynthesis of secondary metabolites;ko00564//Glycerophospholipid metabolism;ko00561//Glycerolipid metabolism	K13508;K13508;K13508;K13508	-	-	-	--
BGIOSGA000472	0.322	0.258	0.204	0.068	1.161	0	0	0.093	0.182	3	3	2	1	12	0	0	1	2	DIVARICATA	EAY76528.1 hypothetical protein OsI_04470 [Oryza sativa Indica Group]	-	-	-	-	GO:0005634//nucleus	GO:0003677//DNA binding	-	MYB
BGIOSGA000473	0	0	0	0	0	0	0	0	0	0	0	0	0	0	0	0	0	0	--	BAS75267.1 Os01g0853201 [Oryza sativa Japonica Group]	-	-	-	-	-	-	-	--
BGIOSGA000474	6.631	8.937	6.299	9.351	9.337	7.893	5.309	5.056	5.493	41	69	41	91	64	51	41	36	40	--	EEC71822.1 hypothetical protein OsI_04466 [Oryza sativa Indica Group]	-	-	-	-	GO:0016020//membrane;GO:0016021//integral component of membrane	-	-	--
BGIOSGA000475	11.957	12.346	12.643	11.897	11.463	11.802	10.355	11.231	10.152	159	205	177	249	169	164	172	172	159	--	EAY76522.1 hypothetical protein OsI_04463 [Oryza sativa Indica Group]	-	-	-	-	GO:0005634//nucleus	-	-	--
BGIOSGA000476	1.281	0.684	0.761	1.424	1.444	1.073	0.299	0.278	0.136	24	16	15	42	30	21	7	6	3	OPSL1	EEC71821.1 hypothetical protein OsI_04462 [Oryza sativa Indica Group]	-	-	-	-	-	-	-	--
BGIOSGA000477	2.708	2.781	2.408	3.75	4.51	3.588	2.168	2.894	2.299	78	100	73	170	144	108	78	96	78	PHT4;3	Phosphate transporter 43 [Source:Projected from Arabidopsis thaliana (AT3G46980) UniProtKB/TrEMBL;Acc:A0A1I9LP04]	-	-	-	-	GO:0016020//membrane;GO:0016021//integral component of membrane	GO:0000166//nucleotide binding;GO:0004672//protein kinase activity;GO:0005315//inorganic phosphate transmembrane transporter activity;GO:0005524//ATP binding;GO:0016301//kinase activity;GO:0016740//transferase activity;GO:0022857//transmembrane transporter activity	GO:0006468//protein phosphorylation;GO:0016310//phosphorylation;GO:0055085//transmembrane transport	--
BGIOSGA000478	74.501	70.836	68.189	137.854	135.086	109.371	33.172	37.507	37.908	1949	2314	1878	5676	3918	2990	1084	1130	1168	PHS2	Alpha-1,4 glucan phosphorylase [Source:UniProtKB/TrEMBL;Acc:B8ACF5]	Metabolism;Metabolism;Metabolism	Global and overview maps;Global and overview maps;Carbohydrate metabolism	ko01100//Metabolic pathways;ko01110//Biosynthesis of secondary metabolites;ko00500//Starch and sucrose metabolism	K00688;K00688;K00688	GO:0005829//cytosol;GO:0009507//chloroplast	GO:0004645//1,4-alpha-oligoglucan phosphorylase activity;GO:0008184//glycogen phosphorylase activity;GO:0016740//transferase activity;GO:0016757//glycosyltransferase activity;GO:0030170//pyridoxal phosphate binding;GO:0102250//linear malto-oligosaccharide phosphorylase activity;GO:0102499//SHG alpha-glucan phosphorylase activity	GO:0005975//carbohydrate metabolic process;GO:0009414//response to water deprivation;GO:0046686//response to cadmium ion	--
BGIOSGA000479	6.4	6.314	6.079	7.131	7.446	5.414	7.574	7.168	5.198	69	85	69	121	89	61	102	89	66	Os01g0851400	EEC71818.1 hypothetical protein OsI_04458 [Oryza sativa Indica Group]	Genetic Information Processing	Folding, sorting and degradation	ko04141//Protein processing in endoplasmic reticulum	K11863	GO:0005634//nucleus	GO:0004843//thiol-dependent deubiquitinase;GO:0008233//peptidase activity;GO:0008234//cysteine-type peptidase activity;GO:0016787//hydrolase activity	GO:0006508//proteolysis;GO:0016579//protein deubiquitination	--
BGIOSGA000480	11.675	11.498	8.842	5.313	8.112	8.153	11.494	12.33	11.52	74	91	59	53	57	54	91	90	86	RTNLB12	Reticulon-like protein [Source:UniProtKB/TrEMBL;Acc:A2WX19]	-	-	-	-	GO:0005783//endoplasmic reticulum;GO:0005789//endoplasmic reticulum membrane;GO:0016020//membrane;GO:0016021//integral component of membrane	-	GO:0009617//response to bacterium	--
BGIOSGA000481	4.758	5.827	3.403	5.868	5.402	4.553	4.974	4.034	4.325	85	130	64	165	107	85	111	83	91	OFUT19	EEC71817.1 hypothetical protein OsI_04456 [Oryza sativa Indica Group]	-	-	-	-	-	GO:0016740//transferase activity;GO:0016757//glycosyltransferase activity	GO:0006004//fucose metabolic process	--
BGIOSGA000482	11.082	9.809	9.469	17.957	17.122	14.055	7.216	8.61	7.338	209	231	188	533	358	277	170	187	163	PKP2	Pyruvate kinase [Source:UniProtKB/TrEMBL;Acc:B8ACE9]	Metabolism;Metabolism;Metabolism;Metabolism;Metabolism;Metabolism	Global and overview maps;Global and overview maps;Global and overview maps;Global and overview maps;Carbohydrate metabolism;Carbohydrate metabolism	ko01100//Metabolic pathways;ko01110//Biosynthesis of secondary metabolites;ko01200//Carbon metabolism;ko01230//Biosynthesis of amino acids;ko00010//Glycolysis / Gluconeogenesis;ko00620//Pyruvate metabolism	K00873;K00873;K00873;K00873;K00873;K00873	GO:0005739//mitochondrion;GO:0009570//chloroplast stroma	GO:0000166//nucleotide binding;GO:0000287//magnesium ion binding;GO:0003824//catalytic activity;GO:0004743//pyruvate kinase activity;GO:0005524//ATP binding;GO:0016301//kinase activity;GO:0016740//transferase activity;GO:0030955//potassium ion binding;GO:0046872//metal ion binding	GO:0006096//glycolytic process;GO:0006633//fatty acid biosynthetic process;GO:0010431//seed maturation;GO:0016310//phosphorylation;GO:0032787//monocarboxylic acid metabolic process;GO:0046686//response to cadmium ion;GO:1901564//organonitrogen compound metabolic process	--
BGIOSGA000483	0	0	0	0	0	0	0	0	0	0	0	0	0	0	0	0	0	0	ssa1	EEC71810.1 hypothetical protein OsI_04447 [Oryza sativa Indica Group]	-	-	-	-	GO:0019867//outer membrane	GO:0003677//DNA binding;GO:0004252//serine-type endopeptidase activity;GO:0008233//peptidase activity;GO:0008236//serine-type peptidase activity;GO:0016787//hydrolase activity	GO:0006508//proteolysis	--
BGIOSGA000484	0	0	0	0	0	0	0	0	0	0	0	0	0	0	0	0	0	0	fls	EEC71809.1 hypothetical protein OsI_04446 [Oryza sativa Indica Group]	-	-	-	-	GO:0019867//outer membrane	GO:0004252//serine-type endopeptidase activity;GO:0008233//peptidase activity;GO:0008236//serine-type peptidase activity;GO:0016787//hydrolase activity	GO:0006508//proteolysis	--
BGIOSGA000485	2.177	1.432	2.068	1.926	1.963	2.827	2.116	1.755	2.574	28	23	28	39	28	38	34	26	39	MYB1	Transcription factor MYB1 [Source:Projected from Arabidopsis thaliana (AT3G09230) UniProtKB/Swiss-Prot;Acc:Q42575]	-	-	-	-	-	GO:0003677//DNA binding	-	MYB
BGIOSGA000486	9.196	9.819	6.831	9.139	9.996	8.687	6.607	6.142	7.608	78	104	61	122	94	77	70	60	76	--	EAY76503.1 hypothetical protein OsI_04444 [Oryza sativa Indica Group]	-	-	-	-	-	GO:0008270//zinc ion binding	-	--
BGIOSGA000487	48.969	56.453	73.149	74.146	72.488	68.024	32.721	37.035	42.752	248	357	390	591	407	360	207	216	255	--	XP_015632009.1 universal stress protein PHOS32 [Oryza sativa Japonica Group]	-	-	-	-	-	-	-	--
BGIOSGA000488	1.648	1.178	1.621	1.832	1.061	2.027	0.518	1.124	0.999	28	25	29	49	20	36	11	22	20	ROPGEF7	EAY76499.1 hypothetical protein OsI_04439 [Oryza sativa Indica Group]	-	-	-	-	-	GO:0005085//guanyl-nucleotide exchange factor activity	GO:0050790//regulation of catalytic activity	--
BGIOSGA000489	0	0	0	0	0	0	0	0	0	0	0	0	0	0	0	0	0	0	--	KAF0920859.1 hypothetical protein E2562_037504 [Oryza meyeriana var. granulata] [Oryza meyeriana]	-	-	-	-	-	GO:0005504//fatty acid binding	GO:0009627//systemic acquired resistance	--
BGIOSGA000490	2.966	4.87	3.663	4.429	3.077	2.839	4.631	5.28	2.896	20	41	26	47	23	20	39	41	23	RAB11C	XP_015624957.1 ras-related protein Rab2BV [Oryza sativa Japonica Group]	Cellular Processes	Transport and catabolism	ko04144//Endocytosis	K07904	-	GO:0003924//GTPase activity;GO:0005525//GTP binding	-	--
BGIOSGA000491	0	0	0	0	0	0	0	0	0	0	0	0	0	0	0	0	0	0	--	XP_015624966.1 uncharacterized protein LOC9267523 [Oryza sativa Japonica Group]	-	-	-	-	-	-	-	--
BGIOSGA000492	1.523	1.682	2.643	3.57	3.741	4.12	0.63	0.638	0.713	29	40	53	107	79	82	15	14	16	BLH9	Putative transcription factor qSH-1 [Source:UniProtKB/TrEMBL;Acc:A2WWZ8]	-	-	-	-	GO:0005634//nucleus	GO:0003677//DNA binding	GO:0006355//regulation of transcription, DNA-templated	TALE
BGIOSGA000493	0.367	0.294	0	0.794	0.795	0.07	0.059	0.064	0	5	5	0	17	12	1	1	1	0	CRR2	Pentatricopeptide repeat-containing protein At3g46790, chloroplastic [Source:Projected from Arabidopsis thaliana (AT3G46790) UniProtKB/Swiss-Prot;Acc:Q9STF3]	-	-	-	-	-	GO:0003723//RNA binding;GO:0005515//protein binding;GO:0008270//zinc ion binding	GO:0009451//RNA modification;GO:0031425//chloroplast RNA processing;GO:0031426//polycistronic mRNA processing	--
BGIOSGA000494	5.364	3.805	2.475	6.232	6.083	4.693	3.926	2.928	4.424	35	31	17	64	44	32	32	22	34	PRA1A1	PRA1 family protein [Source:UniProtKB/TrEMBL;Acc:B8AC40]	-	-	-	-	GO:0005783//endoplasmic reticulum;GO:0016020//membrane;GO:0016021//integral component of membrane	-	GO:0016192//vesicle-mediated transport	--
BGIOSGA000495	5.225	4.184	5.757	2.921	1.885	3	3.346	3.267	6.033	25	25	29	22	10	15	20	18	34	OsI_04425	CASP-like protein 5B1 [Source:UniProtKB/Swiss-Prot;Acc:B8AC36]	-	-	-	-	GO:0005886//plasma membrane;GO:0016020//membrane;GO:0016021//integral component of membrane	-	-	--
BGIOSGA000496	15.798	16.475	12.207	14.944	16.642	17.6	16.517	16.328	19.77	268	349	218	399	313	312	350	319	395	TAF12B	Transcription initiation factor TFIID subunit 12b [Source:Projected from Arabidopsis thaliana (AT1G17440) UniProtKB/Swiss-Prot;Acc:Q940A7]	Genetic Information Processing	Transcription	ko03022//Basal transcription factors	K03126	GO:0000124//SAGA complex;GO:0005634//nucleus;GO:0005669//transcription factor TFIID complex;GO:0046695//SLIK (SAGA-like) complex	GO:0046982//protein heterodimerization activity	GO:0006352//DNA-templated transcription, initiation;GO:0009736//cytokinin-activated signaling pathway;GO:0009867//jasmonic acid mediated signaling pathway;GO:0010104//regulation of ethylene-activated signaling pathway	--
BGIOSGA000497	2.579	2.661	3.297	4.128	3.265	3.512	3.494	4.349	3.748	52	67	70	131	73	74	88	101	89	At2g39750	S-adenosyl-L-methionine-dependent methyltransferases superfamily protein [Source:Projected from Arabidopsis thaliana (AT1G77260) TAIR;Acc:AT1G77260]	-	-	-	-	-	GO:0008168//methyltransferase activity	-	--
BGIOSGA000498	0.273	0.109	0.583	1.126	0.246	0.261	0.164	0.237	0.058	4	2	9	26	4	4	3	4	1	--	EAY76475.1 hypothetical protein OsI_04412 [Oryza sativa Indica Group]	-	-	-	-	-	-	GO:0045927//positive regulation of growth	--
BGIOSGA000499	0	0	0	0	0	0	0	0	0	0	0	0	0	0	0	0	0	0	RING1	EAY76472.1 hypothetical protein OsI_04409 [Oryza sativa Indica Group]	-	-	-	-	-	-	-	--
BGIOSGA000500	6.335	6.473	6.778	11.567	6.896	6.062	3.964	2.34	3.401	87	111	98	250	105	87	68	37	55	PCS1	EAY76471.1 hypothetical protein OsI_04407 [Oryza sativa Indica Group]	-	-	-	-	-	GO:0004190//aspartic-type endopeptidase activity	GO:0006508//proteolysis	--
BGIOSGA000501	4.341	3.561	2.816	4.44	3.629	3.242	3.645	3.585	2.427	41	42	28	66	38	32	43	39	27	PAT16	S-acyltransferase [Source:UniProtKB/TrEMBL;Acc:B8AC27]	-	-	-	-	GO:0016020//membrane;GO:0016021//integral component of membrane	GO:0016409//palmitoyltransferase activity;GO:0016740//transferase activity;GO:0016746//acyltransferase activity;GO:0019706//protein-cysteine S-palmitoyltransferase activity	-	--
BGIOSGA000502	0	0	0.283	0	0	0	0.477	0	0.253	0	0	1	0	0	0	2	0	1	--	BAS75179.1 Os01g0843500 [Oryza sativa Japonica Group]	-	-	-	-	-	-	-	--
BGIOSGA000503	0	0	0	0.054	0	0	0	0	0	0	0	0	1	0	0	0	0	0	--	EAY76465.1 hypothetical protein OsI_04399 [Oryza sativa Indica Group]	-	-	-	-	GO:0016020//membrane;GO:0016021//integral component of membrane	-	-	--
BGIOSGA000504	0.059	0.095	0.17	0	0.268	0	0	0	0	1	2	3	0	5	0	0	0	0	--	EEC71782.1 hypothetical protein OsI_04398 [Oryza sativa Indica Group]	-	-	-	-	GO:0016020//membrane;GO:0016021//integral component of membrane	-	-	--
BGIOSGA000505	0	0	0	0	0	0	0	0	0	0	0	0	0	0	0	0	0	0	--	EAY76463.1 hypothetical protein OsI_04397 [Oryza sativa Indica Group]	-	-	-	-	GO:0016020//membrane;GO:0016021//integral component of membrane	-	-	--
BGIOSGA000506	0	0	0.174	0.058	0.083	0	0	0	0	0	0	2	1	1	0	0	0	0	WRKY49	KAF2953262.1 hypothetical protein DAI22_01g396000 [Oryza sativa Japonica Group]	-	-	-	-	GO:0005634//nucleus	GO:0003677//DNA binding;GO:0003700//DNA-binding transcription factor activity;GO:0043565//sequence-specific DNA binding	GO:0006355//regulation of transcription, DNA-templated;GO:0050896//response to stimulus	WRKY
BGIOSGA000507	3.768	3.595	4.949	5.781	6.218	5.447	2.663	3.341	2.961	94	112	130	227	172	142	83	96	87	FTSH3	EAY76461.1 hypothetical protein OsI_04395 [Oryza sativa Indica Group]	-	-	-	-	GO:0005737//cytoplasm;GO:0016020//membrane;GO:0016021//integral component of membrane;GO:0043231//intracellular membrane-bounded organelle	GO:0000166//nucleotide binding;GO:0004176//ATP-dependent peptidase activity;GO:0004222//metalloendopeptidase activity;GO:0005524//ATP binding;GO:0008233//peptidase activity;GO:0008237//metallopeptidase activity;GO:0008270//zinc ion binding;GO:0016787//hydrolase activity;GO:0016887//ATP hydrolysis activity	GO:0006508//proteolysis	--
BGIOSGA000508	0	0	0	0	0	0	0	0	0	0	0	0	0	0	0	0	0	0	LAC12	Laccase [Source:UniProtKB/TrEMBL;Acc:B8AC19]	-	-	-	-	GO:0005576//extracellular region;GO:0048046//apoplast	GO:0005507//copper ion binding;GO:0016491//oxidoreductase activity;GO:0046872//metal ion binding;GO:0052716//hydroquinone:oxygen oxidoreductase activity	GO:0046274//lignin catabolic process	--
BGIOSGA000509	0.087	0	0	0.333	0	0.167	0.07	0.076	0	1	0	0	6	0	2	1	1	0	TPP4	Trehalose 6-phosphate phosphatase [Source:UniProtKB/TrEMBL;Acc:B8AC18]	Metabolism;Metabolism;Metabolism	Global and overview maps;Global and overview maps;Carbohydrate metabolism	ko01100//Metabolic pathways;ko01110//Biosynthesis of secondary metabolites;ko00500//Starch and sucrose metabolism	K01087;K01087;K01087	-	GO:0003824//catalytic activity;GO:0004805//trehalose-phosphatase activity;GO:0016787//hydrolase activity	GO:0005992//trehalose biosynthetic process	--
BGIOSGA000510	0.695	1.113	1.76	1.765	1.88	4.875	0.741	0.603	1.573	3	6	8	12	9	22	4	3	8	--	EAY76456.1 hypothetical protein OsI_04391 [Oryza sativa Indica Group]	-	-	-	-	-	-	-	--
BGIOSGA000511	11.018	12.307	12.945	6.08	9.415	7.492	12.767	14.603	11.571	38	53	47	33	36	27	55	58	47	RPL36A	60S ribosomal protein L36 [Source:UniProtKB/TrEMBL;Acc:A2WWV9]	Genetic Information Processing	Translation	ko03010//Ribosome	K02920	GO:0005840//ribosome;GO:1990904//ribonucleoprotein complex	GO:0003735//structural constituent of ribosome	GO:0006412//translation	--
BGIOSGA000512	0.278	0.134	0.106	0.071	0	0.053	0.045	0	0.095	5	3	2	2	0	1	1	0	2	LAC4	Laccase [Source:UniProtKB/TrEMBL;Acc:B8AC16]	-	-	-	-	GO:0005576//extracellular region;GO:0048046//apoplast	GO:0005507//copper ion binding;GO:0016491//oxidoreductase activity;GO:0046872//metal ion binding;GO:0052716//hydroquinone:oxygen oxidoreductase activity	GO:0046274//lignin catabolic process	--
BGIOSGA000513	1.869	2.594	2.682	4.037	3.708	3.338	1.762	1.587	2.01	45	78	68	153	99	84	53	44	57	RNR1	Ribonuclease II, chloroplastic/mitochondrial [Source:Projected from Arabidopsis thaliana (AT5G02250) UniProtKB/Swiss-Prot;Acc:Q6NQJ6]	-	-	-	-	-	GO:0003723//RNA binding;GO:0004540//ribonuclease activity	GO:0090501//RNA phosphodiester bond hydrolysis;GO:0090503//RNA phosphodiester bond hydrolysis, exonucleolytic	--
BGIOSGA000514	14.67	18.06	12.617	19.012	15.075	12.92	12.562	14.386	11.092	201	309	182	410	229	185	215	227	179	ESMD1	EEC71770.1 hypothetical protein OsI_04380 [Oryza sativa Indica Group]	-	-	-	-	-	GO:0016740//transferase activity;GO:0016757//glycosyltransferase activity	GO:0006004//fucose metabolic process	--
BGIOSGA000515	8.798	8.552	5.214	10.942	9.428	8.779	4.274	7.705	5.236	117	142	73	229	139	122	71	118	82	FLA4	EEC71769.1 hypothetical protein OsI_04379 [Oryza sativa Indica Group]	-	-	-	-	-	-	-	--
BGIOSGA000516	9.328	10.753	9.347	5.861	5.825	8.337	9.847	9.079	9.747	91	131	96	90	63	85	120	102	112	WOX5	WUSCHEL-related homeobox 5 [Source:UniProtKB/Swiss-Prot;Acc:A2WWU7]	-	-	-	-	GO:0005634//nucleus	GO:0003677//DNA binding;GO:0003700//DNA-binding transcription factor activity	GO:0006355//regulation of transcription, DNA-templated;GO:0007275//multicellular organism development;GO:0099402//plant organ development	WOX
BGIOSGA000517	16.956	18.764	17.453	28.716	26.194	18.763	11.649	11.457	9.842	275	380	298	733	471	318	236	214	188	--	XP_015621384.1 uncharacterized protein LOC4327389 [Oryza sativa Japonica Group]	-	-	-	-	-	-	GO:0006950//response to stress	--
BGIOSGA000518	6.1	5.197	9.985	5.03	3.98	3.602	6.442	5.071	6.061	47	50	81	61	34	29	62	45	55	At1g18250	XP_015618086.1 osmotin-like protein [Oryza sativa Japonica Group]	-	-	-	-	-	-	-	--
BGIOSGA000519	26.127	27.898	38.305	33.682	38.765	31.162	18.643	19.07	18.004	138	184	213	280	227	172	123	116	112	UBC7	XP_015618097.1 ubiquitin-conjugating enzyme E2 7 [Oryza sativa Japonica Group]	Genetic Information Processing;Genetic Information Processing	Folding, sorting and degradation;Folding, sorting and degradation	ko04141//Protein processing in endoplasmic reticulum;ko04120//Ubiquitin mediated proteolysis	K10575;K10575	-	GO:0000166//nucleotide binding;GO:0005524//ATP binding;GO:0016740//transferase activity	-	--
BGIOSGA000520	38.623	50.998	52.41	55.506	62.831	49.499	32.208	35.533	34.55	168	277	240	380	303	225	175	178	177	H2B.11	Histone H2B.11 [Source:UniProtKB/Swiss-Prot;Acc:A2WWU2]	-	-	-	-	GO:0000786//nucleosome;GO:0005634//nucleus;GO:0005694//chromosome	GO:0003677//DNA binding;GO:0030527//structural constituent of chromatin;GO:0046982//protein heterodimerization activity	-	--
BGIOSGA000521	1.163	0.807	0.81	0.887	0.909	0.742	0.621	0.539	0.329	15	13	11	18	13	10	10	8	5	UFC	EAY76435.1 hypothetical protein OsI_04368 [Oryza sativa Indica Group]	-	-	-	-	GO:0005886//plasma membrane;GO:0016020//membrane;GO:0031234//extrinsic component of cytoplasmic side of plasma membrane	-	GO:0051258//protein polymerization;GO:0051302//regulation of cell division;GO:0090708//specification of plant organ axis polarity;GO:2000067//regulation of root morphogenesis	--
BGIOSGA000522	8.999	10.128	10.935	8.551	9.945	7.525	10.06	11.756	11.014	111	156	142	166	136	97	155	167	160	At3g55350	EEC71765.1 hypothetical protein OsI_04365 [Oryza sativa Indica Group]	-	-	-	-	GO:0005634//nucleus	GO:0016787//hydrolase activity;GO:0046872//metal ion binding	-	--
BGIOSGA000523	0.148	0.118	0	0.469	0	0	0	0	0	1	1	0	5	0	0	0	0	0	ZAT5	EAY76430.1 hypothetical protein OsI_04363 [Oryza sativa Indica Group]	-	-	-	-	-	GO:0003676//nucleic acid binding	-	C2H2
BGIOSGA000524	0	0	0	0.222	0	0.335	0	0	0	0	0	0	1	0	1	0	0	0	--	EAY76428.1 hypothetical protein OsI_04361 [Oryza sativa Indica Group]	-	-	-	-	-	-	-	--
BGIOSGA000525	0	0	0	0	0	0	0	0	0	0	0	0	0	0	0	0	0	0	--	EAY76426.1 hypothetical protein OsI_04359 [Oryza sativa Indica Group]	-	-	-	-	-	-	-	--
BGIOSGA000526	20.125	20.324	13.213	18.287	21.489	17.772	18.125	18.182	16.774	272	343	188	389	322	251	306	283	267	AFC1	AT3G53570 protein [Source:Projected from Arabidopsis thaliana (AT3G53570) UniProtKB/TrEMBL;Acc:B9DH08]	-	-	-	-	-	GO:0004672//protein kinase activity;GO:0005524//ATP binding	GO:0006468//protein phosphorylation	--
BGIOSGA000527	4.023	3.78	2.94	3.048	4.536	2.961	2.973	2.889	3.876	52	61	40	62	65	40	48	43	59	MTP5	XP_015612688.1 metal tolerance protein 5 isoform X1 [Oryza sativa Japonica Group]	-	-	-	-	GO:0005773//vacuole;GO:0005774//vacuolar membrane;GO:0016020//membrane;GO:0016021//integral component of membrane	GO:0008324//cation transmembrane transporter activity	GO:0006812//cation transport;GO:0055085//transmembrane transport;GO:0098655//cation transmembrane transport	--
BGIOSGA000528	0	0	0	0	0	0	0	0	0	0	0	0	0	0	0	0	0	0	--	-	-	-	-	-	-	-	-	--
BGIOSGA000529	0	0	0	0	0	0	0	0	0	0	0	0	0	0	0	0	0	0	--	EAY76422.1 hypothetical protein OsI_04354 [Oryza sativa Indica Group]	-	-	-	-	-	-	-	--
BGIOSGA000530	0	0	0.245	0	0	0	0	0	0	0	0	2	0	0	0	0	0	0	DIR25	Dirigent protein [Source:UniProtKB/TrEMBL;Acc:B8ABQ6]	-	-	-	-	GO:0005576//extracellular region;GO:0048046//apoplast	-	GO:0009699//phenylpropanoid biosynthetic process	--
BGIOSGA000531	4.738	4.628	4.72	5.764	5.89	4.977	5.135	4.616	4.955	82	100	86	157	113	90	111	92	101	NPR4	XP_015622043.1 ankyrin repeat-containing protein NPR4 [Oryza sativa Japonica Group]	-	-	-	-	GO:0016020//membrane;GO:0016021//integral component of membrane	GO:0005515//protein binding	-	--
BGIOSGA000532	41.126	40.381	39.472	42.308	36.385	35.385	39.394	42.108	40.445	575	705	581	931	564	517	688	678	666	CAND7	EAY76414.1 hypothetical protein OsI_04345 [Oryza sativa Indica Group]	-	-	-	-	GO:0016020//membrane;GO:0016021//integral component of membrane	-	-	--
BGIOSGA000533	0	0	0	0.074	0.21	0.558	0.093	0	0	0	0	0	1	2	5	1	0	0	Gpr107	EAY76413.1 hypothetical protein OsI_04344 [Oryza sativa Indica Group]	-	-	-	-	GO:0016020//membrane;GO:0016021//integral component of membrane	-	-	--
BGIOSGA000534	2.067	2.023	1.927	3.331	3.417	1.904	1.317	1.495	0.91	54	66	53	137	99	52	43	45	28	NET2A	EAY76409.1 hypothetical protein OsI_04339 [Oryza sativa Indica Group]	-	-	-	-	GO:0110165//cellular anatomical entity	GO:0003779//actin binding	-	--
BGIOSGA000535	0	0	0	0.183	0	0	0	0	0	0	0	0	3	0	0	0	0	0	COL2	EAY76408.1 hypothetical protein OsI_04338 [Oryza sativa Indica Group]	-	-	-	-	GO:0005634//nucleus	GO:0005515//protein binding	GO:0009909//regulation of flower development	--
BGIOSGA000536	56.665	58.267	67.927	61.277	61.333	61.165	54.798	47.826	55.714	500	642	631	851	600	564	604	486	579	DIR17	XP_015617597.1 uncharacterized protein LOC4327454 [Oryza sativa Japonica Group]	-	-	-	-	-	GO:0003677//DNA binding	-	--
BGIOSGA000537	7.178	6.155	5.077	6.593	6.052	4.816	4.903	4.167	3.412	184	197	137	266	172	129	157	123	103	TBC1D9B	XP_015621935.1 TBC1 domain family member 8B isoform X2 [Oryza sativa Japonica Group]	-	-	-	-	-	-	-	--
BGIOSGA000538	0	0	0	0	0	0	0	0	0	0	0	0	0	0	0	0	0	0	--	BAS75096.1 Os01g0834800 [Oryza sativa Japonica Group]	-	-	-	-	-	-	-	--
BGIOSGA000539	58.519	82.013	93	67.069	82.423	88.091	57.658	51.4	77.397	260	455	435	469	406	409	320	263	405	RPS23	GJN17251.1 hypothetical protein PR202_gb04304 [Eleusine coracana subsp. coracana] [Eleusine coracana]	Genetic Information Processing	Translation	ko03010//Ribosome	K02973	GO:0005840//ribosome;GO:0015935//small ribosomal subunit;GO:1990904//ribonucleoprotein complex	GO:0003735//structural constituent of ribosome	GO:0006412//translation	--
BGIOSGA000540	6.319	6.167	3.376	4.14	5.521	3.59	7.429	4.458	5.533	32	39	18	33	31	19	47	26	33	NFYB2	EEC71753.1 hypothetical protein OsI_04328 [Oryza sativa Indica Group]	-	-	-	-	GO:0005634//nucleus;GO:0016602//CCAAT-binding factor complex	GO:0001228//DNA-binding transcription activator activity, RNA polymerase II-specific;GO:0043565//sequence-specific DNA binding;GO:0046982//protein heterodimerization activity	GO:0006355//regulation of transcription, DNA-templated;GO:0045944//positive regulation of transcription by RNA polymerase II	NF-YB
BGIOSGA000541	0	0	0	0	0	0	0	0	0	0	0	0	0	0	0	0	0	0	--	EEC71751.1 hypothetical protein OsI_04324 [Oryza sativa Indica Group]	-	-	-	-	-	-	-	--
BGIOSGA000542	3.402	2.986	2.796	2.452	2.419	2.567	2.619	2.84	2.055	52	57	45	59	41	41	50	50	37	ICR2	EAY76394.1 hypothetical protein OsI_04323 [Oryza sativa Indica Group]	-	-	-	-	-	-	-	--
BGIOSGA000543	94.437	86.998	72.678	102.29	95.32	96.026	66.447	69.395	58.255	1470	1691	1191	2506	1645	1562	1292	1244	1068	IQD1	XP_015621415.1 protein IQ-DOMAIN 1 [Oryza sativa Japonica Group]	-	-	-	-	-	GO:0005515//protein binding	-	--
BGIOSGA000544	9.043	10.815	9.607	12.361	17.225	12.525	6.811	7.181	5.354	152	227	170	327	321	220	143	139	106	Os01g0833700	Coatomer subunit delta [Source:UniProtKB/TrEMBL;Acc:B8ABP1]	-	-	-	-	GO:0000139//Golgi membrane;GO:0005737//cytoplasm;GO:0005794//Golgi apparatus;GO:0016020//membrane;GO:0030126//COPI vesicle coat;GO:0030663//COPI-coated vesicle membrane;GO:0031410//cytoplasmic vesicle	-	GO:0006890//retrograde vesicle-mediated transport, Golgi to endoplasmic reticulum;GO:0015031//protein transport;GO:0016192//vesicle-mediated transport	--
BGIOSGA000545	0	0	0	0.236	0	0	0	0.646	0	0	0	0	2	0	0	0	4	0	--	EAY76389.1 hypothetical protein OsI_04320 [Oryza sativa Indica Group]	-	-	-	-	-	-	GO:0006508//proteolysis;GO:0030163//protein catabolic process	--
BGIOSGA000546	0.141	0.227	0.202	0.36	0.128	0.203	0.227	0	0.12	2	4	3	8	2	3	4	0	2	SCPL27	Carboxypeptidase [Source:UniProtKB/TrEMBL;Acc:A2WWP2]	-	-	-	-	-	GO:0004180//carboxypeptidase activity;GO:0004185//serine-type carboxypeptidase activity;GO:0008233//peptidase activity;GO:0016787//hydrolase activity	GO:0006508//proteolysis	--
BGIOSGA000547	2.159	2.306	3.516	4.704	7.142	5.806	2.14	2.232	3.754	21	28	36	72	77	59	26	25	43	ctdspl2	EEC71746.1 hypothetical protein OsI_04315 [Oryza sativa Indica Group]	-	-	-	-	GO:0005634//nucleus	GO:0016791//phosphatase activity	-	--
BGIOSGA000548	9.044	10.544	9.475	8.957	11.276	11.836	12.883	11.664	14.793	68	99	75	106	94	93	121	101	131	At3g47300	EAY76380.1 hypothetical protein OsI_04310 [Oryza sativa Indica Group]	-	-	-	-	-	-	-	--
BGIOSGA000549	4.3	4.696	5.322	6.623	3.879	4.863	4.799	3.847	4.868	33	45	43	80	33	39	46	34	44	Os01g0832000	Farnesol kinase, chloroplastic [Source:Projected from Arabidopsis thaliana (AT5G58560) UniProtKB/Swiss-Prot;Acc:Q67ZM7]	Metabolism;Metabolism	Global and overview maps;Metabolism of terpenoids and polyketides	ko01110//Biosynthesis of secondary metabolites;ko00900//Terpenoid backbone biosynthesis	K15892;K15892	GO:0016020//membrane;GO:0016021//integral component of membrane;GO:0031969//chloroplast membrane	GO:0016301//kinase activity;GO:0052668//CTP:farnesol kinase activity;GO:0052670//geraniol kinase activity;GO:0052671//geranylgeraniol kinase activity	GO:0006720//isoprenoid metabolic process;GO:0009737//response to abscisic acid;GO:0016487//farnesol metabolic process;GO:0048440//carpel development	--
BGIOSGA000550	0	0	0	0	0	0	0	0	0	0	0	0	0	0	0	0	0	0	AMT2-2	Ammonium transporter [Source:UniProtKB/TrEMBL;Acc:B8ABN3]	-	-	-	-	GO:0005886//plasma membrane;GO:0005887//integral component of plasma membrane;GO:0016020//membrane;GO:0016021//integral component of membrane	GO:0008519//ammonium transmembrane transporter activity	GO:0072488//ammonium transmembrane transport	--
BGIOSGA000551	0.194	0.104	0.123	0.205	0.175	0.309	0.052	0	0.274	3	2	2	5	3	5	1	0	5	AMT2-3	Ammonium transporter [Source:UniProtKB/TrEMBL;Acc:A2WWM8]	-	-	-	-	GO:0005886//plasma membrane;GO:0005887//integral component of plasma membrane;GO:0016020//membrane;GO:0016021//integral component of membrane	GO:0008519//ammonium transmembrane transporter activity	GO:0072488//ammonium transmembrane transport	--
BGIOSGA000552	0	0	0	0.108	0	0	0	0	0	0	0	0	1	0	0	0	0	0	ATL66	EAY76371.1 hypothetical protein OsI_04302 [Oryza sativa Indica Group]	-	-	-	-	GO:0016020//membrane;GO:0016021//integral component of membrane	GO:0004842//ubiquitin-protein transferase activity	GO:0016567//protein ubiquitination	--
BGIOSGA000553	0.815	0.587	0.619	2.123	1.69	1.715	0.848	0.354	0.484	10	9	8	41	23	22	13	5	7	--	EAY76368.1 hypothetical protein OsI_04299 [Oryza sativa Indica Group]	-	-	-	-	-	GO:0016491//oxidoreductase activity	-	--
BGIOSGA000554	79.605	78.885	54.508	86.056	82.185	68.34	38.603	39.286	36.323	1390	1720	1002	2365	1591	1247	842	790	747	Rnf5	XP_015651015.1 uncharacterized protein LOC9270054 [Oryza sativa Japonica Group]	Genetic Information Processing	Folding, sorting and degradation	ko04141//Protein processing in endoplasmic reticulum	K10666	GO:0005783//endoplasmic reticulum	GO:0046872//metal ion binding;GO:0061630//ubiquitin protein ligase activity	GO:0006511//ubiquitin-dependent protein catabolic process;GO:0016567//protein ubiquitination	--
BGIOSGA000555	27.166	26.485	21.26	46.415	40.643	33.964	16.263	16.871	15.243	460	560	379	1237	763	601	344	329	304	ABCI8	XP_015651045.1 uncharacterized protein LOC4327425 [Oryza sativa Japonica Group]	-	-	-	-	-	-	GO:0016226//iron-sulfur cluster assembly	--
BGIOSGA000556	0.095	0.19	0.36	0.03	0.299	0.226	0.152	0.205	0.201	2	5	8	1	7	5	4	5	5	YSL18	Iron(III)-deoxymugineic acid transporter, Translocation of iron in reproductive organs and phloem in joint [Source: Projected from Oryza sativa (Os01g0829900)]	-	-	-	-	GO:0016020//membrane;GO:0016021//integral component of membrane	GO:0035673//oligopeptide transmembrane transporter activity	GO:0035672//oligopeptide transmembrane transport;GO:0055085//transmembrane transport	--
BGIOSGA000557	4.075	5.794	5.767	3.329	2.175	2.626	6.991	6.572	10.239	49	87	73	63	29	33	105	91	145	--	EAY76361.1 hypothetical protein OsI_04293 [Oryza sativa Indica Group]	-	-	-	-	-	-	-	--
BGIOSGA000558	0	0	0	0	0	0	0	0	0	0	0	0	0	0	0	0	0	0	--	EAY76360.1 hypothetical protein OsI_04292 [Oryza sativa Indica Group]	-	-	-	-	-	-	-	--
BGIOSGA000559	0	0	0	0	0	0	0	0	0	0	0	0	0	0	0	0	0	0	--	EAY76358.1 hypothetical protein OsI_04290 [Oryza sativa Indica Group]	-	-	-	-	-	-	-	--
BGIOSGA000560	0.342	0	0	0.218	0.154	0.328	0.274	0.297	0.436	2	0	0	2	1	2	2	2	3	At1g58430	EEC71733.1 hypothetical protein OsI_04284 [Oryza sativa Indica Group]	-	-	-	-	-	GO:0016788//hydrolase activity, acting on ester bonds	-	--
BGIOSGA000561	4.619	3.468	2.194	4.769	4.036	3.867	3.004	3.008	4.289	32	30	16	52	31	28	26	24	35	PRA1B2	PRA1 family protein [Source:UniProtKB/TrEMBL;Acc:A2WWK0]	-	-	-	-	GO:0005783//endoplasmic reticulum;GO:0016020//membrane;GO:0016021//integral component of membrane	-	GO:0016192//vesicle-mediated transport	--
BGIOSGA000562	2.358	3.369	1.392	2.47	2.817	1.83	2.806	3.265	3.355	37	66	23	61	49	30	55	59	62	SNX2B	EEC71731.1 hypothetical protein OsI_04279 [Oryza sativa Indica Group]	-	-	-	-	GO:0005768//endosome;GO:0016020//membrane	GO:0035091//phosphatidylinositol binding	-	--
BGIOSGA000563	1.467	1.032	1.056	1.441	1.243	1.404	1.53	1.235	0.83	33	29	25	51	31	33	43	32	22	RER6	EEC71730.1 hypothetical protein OsI_04278 [Oryza sativa Indica Group]	-	-	-	-	GO:0031969//chloroplast membrane	-	-	--
BGIOSGA000564	0.187	0.15	0	0.832	0.844	0	0.15	0	0	1	1	0	7	5	0	1	0	0	--	XP_015642622.1 uncharacterized protein LOC4327519 [Oryza sativa Japonica Group]	-	-	-	-	-	-	-	--
BGIOSGA000565	0	0	0	0	0	0	0	0	0	0	0	0	0	0	0	0	0	0	--	EEC71729.1 hypothetical protein OsI_04276 [Oryza sativa Indica Group]	-	-	-	-	-	GO:0008234//cysteine-type peptidase activity;GO:0016787//hydrolase activity	GO:0006508//proteolysis	--
BGIOSGA000566	1.249	0.471	0.349	0.607	0.464	0.914	1.059	1.085	0.499	17	8	5	13	7	13	18	17	8	AVT6C	EEC71727.1 hypothetical protein OsI_04271 [Oryza sativa Indica Group]	-	-	-	-	GO:0005886//plasma membrane;GO:0016020//membrane;GO:0016021//integral component of membrane	-	GO:0006865//amino acid transport	--
BGIOSGA000567	7.874	9.896	8.298	12.051	13.168	9.955	10.583	10.83	8.15	137	215	152	330	254	181	230	217	167	TOL6	EEC71726.1 hypothetical protein OsI_04270 [Oryza sativa Indica Group]	-	-	-	-	GO:0005622//intracellular anatomical structure;GO:0016020//membrane	GO:0035091//phosphatidylinositol binding;GO:0043130//ubiquitin binding	GO:0006886//intracellular protein transport;GO:0015031//protein transport;GO:0043328//protein transport to vacuole involved in ubiquitin-dependent protein catabolic process via the multivesicular body sorting pathway	--
BGIOSGA000568	1.058	0.897	0.414	0.91	1.235	1.549	0.847	0.487	0.317	17	18	7	23	22	26	17	9	6	--	EAY76335.1 hypothetical protein OsI_04269 [Oryza sativa Indica Group]	-	-	-	-	GO:0016020//membrane;GO:0016021//integral component of membrane	-	-	--
BGIOSGA000569	0.119	0.524	0.452	2.155	1.342	1.082	0.191	0.155	0.253	2	11	8	57	25	19	4	3	5	NFD4	XP_015622356.1 protein NUCLEAR FUSION DEFECTIVE 4 [Oryza sativa Japonica Group]	-	-	-	-	GO:0016020//membrane;GO:0016021//integral component of membrane	-	-	--
BGIOSGA000570	0	0	0	0	0	0	0	0	0	0	0	0	0	0	0	0	0	0	--	EEC71722.1 hypothetical protein OsI_04259 [Oryza sativa Indica Group]	-	-	-	-	-	-	-	--
BGIOSGA000571	0.709	0.757	0.494	0.961	0.938	1.04	0.643	0.369	0.321	15	20	11	32	22	23	17	9	8	PUB16	RING-type E3 ubiquitin transferase [Source:UniProtKB/TrEMBL;Acc:A2WWH9]	-	-	-	-	-	GO:0004842//ubiquitin-protein transferase activity;GO:0005515//protein binding	GO:0016567//protein ubiquitination;GO:0051865//protein autoubiquitination	--
BGIOSGA000572	0.441	0.647	0.838	0.467	0.133	1.617	0.235	0.638	0.312	6	11	12	10	2	23	4	10	5	--	EEC71721.1 hypothetical protein OsI_04256 [Oryza sativa Indica Group]	-	-	-	-	-	-	GO:0009639//response to red or far red light;GO:0009959//negative gravitropism	--
BGIOSGA000573	0.169	0	0.483	0.215	0.458	0.486	0.068	0.074	0.144	2	0	6	4	6	6	1	1	2	OFP2	Transcription repressor OFP2 [Source:Projected from Arabidopsis thaliana (AT2G30400) UniProtKB/Swiss-Prot;Acc:O04351]	-	-	-	-	GO:0005634//nucleus	GO:0003677//DNA binding	GO:0045892//negative regulation of transcription, DNA-templated	--
BGIOSGA000574	0	0	0	0	0	0	0	0	0	0	0	0	0	0	0	0	0	0	OFP2	EAY76320.1 hypothetical protein OsI_04254 [Oryza sativa Indica Group]	-	-	-	-	GO:0005634//nucleus	-	GO:0045892//negative regulation of transcription, DNA-templated	--
BGIOSGA000575	0	0	0	0	0	0	1.063	0	0	0	0	0	0	0	0	4	0	0	--	EAY76314.1 hypothetical protein OsI_04248 [Oryza sativa Indica Group]	-	-	-	-	-	-	-	--
BGIOSGA000576	9.31	13.633	17.181	11.83	19.434	16.8	4.685	5.774	6.55	35	64	68	70	81	66	22	25	29	LTP10	Non-specific lipid-transfer protein [Source:UniProtKB/TrEMBL;Acc:A2WWG7]	-	-	-	-	-	GO:0008289//lipid binding	GO:0006869//lipid transport	--
BGIOSGA000577	0.462	0	0	0	0	0.147	0.247	0.134	0.523	3	0	0	0	0	1	2	1	4	ATL72	EAY76312.1 hypothetical protein OsI_04246 [Oryza sativa Indica Group]	-	-	-	-	GO:0016020//membrane;GO:0016021//integral component of membrane	-	-	--
BGIOSGA000578	0	0	0	0	0	0	0	0	0	0	0	0	0	0	0	0	0	0	--	EAY76311.1 hypothetical protein OsI_04245 [Oryza sativa Indica Group]	-	-	-	-	-	-	-	--
BGIOSGA000579	3.556	4.035	2.928	3.804	4.865	3.176	2.515	3.809	2.919	60	85	52	101	91	56	53	74	58	PIX7	ATSIK [Source:Projected from Arabidopsis thaliana (AT3G08760) UniProtKB/TrEMBL;Acc:A0A384KX76]	-	-	-	-	-	GO:0004672//protein kinase activity;GO:0005524//ATP binding	GO:0006468//protein phosphorylation	--
BGIOSGA000580	0.611	0.68	0.806	1.488	1.133	1.105	0.544	0.678	1.009	18	25	25	69	37	34	20	23	35	IRK	EAY76307.1 hypothetical protein OsI_04242 [Oryza sativa Indica Group]	-	-	-	-	GO:0016020//membrane;GO:0016021//integral component of membrane	GO:0000166//nucleotide binding;GO:0004672//protein kinase activity;GO:0005515//protein binding;GO:0005524//ATP binding	GO:0006468//protein phosphorylation	--
BGIOSGA000581	16.799	18.043	21.401	17.906	21.808	23.062	17.722	20.518	19.729	214	287	287	359	308	307	282	301	296	At4g13780	EAY76306.1 hypothetical protein OsI_04241 [Oryza sativa Indica Group]	-	-	-	-	-	GO:0000049//tRNA binding;GO:0003723//RNA binding	-	--
BGIOSGA000582	48.229	48.182	33.453	40.899	42.531	40.816	47.225	42.898	46.183	493	615	360	658	482	436	603	505	556	FAX3	Protein FATTY ACID EXPORT 3, chloroplastic [Source:Projected from Arabidopsis thaliana (AT2G38550) UniProtKB/Swiss-Prot;Acc:Q9ZVH7]	-	-	-	-	GO:0005739//mitochondrion;GO:0009706//chloroplast inner membrane;GO:0016020//membrane;GO:0016021//integral component of membrane	-	-	--
BGIOSGA000583	0	0.072	0	0	0	0	0	0	0	0	1	0	0	0	0	0	0	0	WRKY54	EAY76303.1 hypothetical protein OsI_04237 [Oryza sativa Indica Group]	-	-	-	-	GO:0005634//nucleus	GO:0003677//DNA binding;GO:0003700//DNA-binding transcription factor activity;GO:0043565//sequence-specific DNA binding	GO:0006355//regulation of transcription, DNA-templated;GO:0050896//response to stimulus	WRKY
BGIOSGA000584	0	0	0	0	0	0	0	0	0	0	0	0	0	0	0	0	0	0	--	EEC71715.1 hypothetical protein OsI_04236 [Oryza sativa Indica Group]	Genetic Information Processing	Transcription	ko03022//Basal transcription factors	K03130	-	-	-	--
BGIOSGA000585	0	0	0	0	0	0	0	0	0	0	0	0	0	0	0	0	0	0	--	BAS74971.1 Os01g0820800 [Oryza sativa Japonica Group]	-	-	-	-	-	-	-	--
BGIOSGA000586	0.134	0	0	0	0	0	0.107	0	0	2	0	0	0	0	0	2	0	0	CYP73A4	Cinnamate-4-hydroxylase [Source:Projected from Arabidopsis thaliana (AT2G30490) UniProtKB/TrEMBL;Acc:B1GV49]	Metabolism;Metabolism;Metabolism;Metabolism;Metabolism;Metabolism	Global and overview maps;Global and overview maps;Biosynthesis of other secondary metabolites;Metabolism of cofactors and vitamins;Biosynthesis of other secondary metabolites;Biosynthesis of other secondary metabolites	ko01100//Metabolic pathways;ko01110//Biosynthesis of secondary metabolites;ko00940//Phenylpropanoid biosynthesis;ko00130//Ubiquinone and other terpenoid-quinone biosynthesis;ko00941//Flavonoid biosynthesis;ko00945//Stilbenoid, diarylheptanoid and gingerol biosynthesis	K00487;K00487;K00487;K00487;K00487;K00487	GO:0005774//vacuolar membrane;GO:0005783//endoplasmic reticulum;GO:0005794//Golgi apparatus;GO:0005886//plasma membrane;GO:0009505//plant-type cell wall;GO:0009506//plasmodesma;GO:0016020//membrane	GO:0004497//monooxygenase activity;GO:0005506//iron ion binding;GO:0016705//oxidoreductase activity, acting on paired donors, with incorporation or reduction of molecular oxygen;GO:0016710//trans-cinnamate 4-monooxygenase activity;GO:0020037//heme binding;GO:0042802//identical protein binding	GO:0006744//ubiquinone biosynthetic process;GO:0009555//pollen development;GO:0009808//lignin metabolic process;GO:0080167//response to karrikin	--
BGIOSGA000587	25.172	26.649	17.1	28.644	30.718	25.393	25.267	23.617	20.248	646	854	462	1157	874	681	810	698	612	scy1	EEC71713.1 hypothetical protein OsI_04229 [Oryza sativa Indica Group]	-	-	-	-	-	GO:0004672//protein kinase activity;GO:0005524//ATP binding	GO:0006468//protein phosphorylation	--
BGIOSGA000588	0.845	0.629	0.631	0.998	1.416	0.578	1.547	0.944	0.769	14	13	11	26	26	10	32	18	15	SYT2	EEC71710.1 hypothetical protein OsI_04223 [Oryza sativa Indica Group]	-	-	-	-	GO:0012505//endomembrane system;GO:0016020//membrane;GO:0016021//integral component of membrane;GO:0043229//intracellular organelle	GO:0008289//lipid binding	GO:0006869//lipid transport	--
BGIOSGA000589	0	0.161	0.254	0.043	0	0.064	0.107	0	0.057	0	3	4	1	0	1	2	0	1	SYT2	EEC71709.1 hypothetical protein OsI_04222 [Oryza sativa Indica Group]	-	-	-	-	GO:0016020//membrane;GO:0016021//integral component of membrane	GO:0008289//lipid binding	GO:0006869//lipid transport	--
BGIOSGA000590	0	0	0	0	0	0	0	0	0	0	0	0	0	0	0	0	0	0	--	BAD73352.1 unknown protein [Oryza sativa Japonica Group]	-	-	-	-	-	-	-	--
BGIOSGA000591	6.927	6.572	5.534	10.247	11.311	7.887	4.465	4.319	3.227	195	231	164	454	353	232	157	140	107	At1g06840	EEC71706.1 hypothetical protein OsI_04218 [Oryza sativa Indica Group]	-	-	-	-	GO:0016020//membrane;GO:0016021//integral component of membrane	GO:0000166//nucleotide binding;GO:0004672//protein kinase activity;GO:0004674//protein serine/threonine kinase activity;GO:0005515//protein binding;GO:0005524//ATP binding;GO:0016301//kinase activity;GO:0016740//transferase activity	GO:0006468//protein phosphorylation;GO:0016310//phosphorylation	--
BGIOSGA000592	0.435	0.384	0.237	0.372	0.271	0.911	0.119	0.129	0.129	6.66	7.35	3.82	8.96	4.61	14.58	2.27	2.28	2.33	PCMP-E31	XP_015621085.1 pentatricopeptide repeat-containing protein At3g14730 [Oryza sativa Japonica Group]	-	-	-	-	-	GO:0005515//protein binding	-	--
BGIOSGA000593	54.35	53.117	49.331	59.553	63.191	55.738	39.625	42.795	45.747	768.34	937.65	734.18	1325.04	990.39	823.42	699.73	696.72	761.67	--	XP_015613002.1 uncharacterized protein LOC4327494 isoform X1 [Oryza sativa Japonica Group]	-	-	-	-	-	GO:0005515//protein binding	-	--
BGIOSGA000594	0.74	0.395	0.82	1.645	1.891	1.062	0.494	0.535	0.838	6	4	7	21	17	9	5	5	8	TDA4	EAY76274.1 hypothetical protein OsI_04209 [Oryza sativa Indica Group]	-	-	-	-	GO:0016020//membrane;GO:0016021//integral component of membrane	-	-	--
BGIOSGA000595	1.473	3.201	1.199	1.938	2.467	1.409	1.431	1.37	1.608	14	38	12	29	26	14	17	15	18	At1g09575	XP_015625821.1 calcium uniporter protein 6, mitochondrial [Oryza sativa Japonica Group]	-	-	-	-	GO:0005739//mitochondrion;GO:0005743//mitochondrial inner membrane;GO:0016020//membrane;GO:0016021//integral component of membrane	GO:0005262//calcium channel activity;GO:0015292//uniporter activity	GO:0006811//ion transport;GO:0006816//calcium ion transport;GO:0051560//mitochondrial calcium ion homeostasis;GO:0070588//calcium ion transmembrane transport	--
BGIOSGA000596	1.209	1.21	1.22	0.144	0.341	0.434	1.391	2.231	1.54	16	20	17	3	5	6	23	34	24	MOR1	EAY76269.1 hypothetical protein OsI_04205 [Oryza sativa Indica Group]	-	-	-	-	GO:0016020//membrane;GO:0016021//integral component of membrane;GO:0043232//intracellular non-membrane-bounded organelle;GO:0099080//supramolecular complex	GO:0051010//microtubule plus-end binding;GO:0061863//microtubule plus end polymerase	GO:0007051//spindle organization;GO:0016043//cellular component organization;GO:0030951//establishment or maintenance of microtubule cytoskeleton polarity;GO:0046785//microtubule polymerization	--
BGIOSGA000597	11.833	10.008	5.683	12.099	12.856	8.231	10.402	10.462	7.289	714	754	361	1149	860	519	784	727	518	MOR1	EEC71701.1 hypothetical protein OsI_04204 [Oryza sativa Indica Group]	-	-	-	-	GO:0005737//cytoplasm;GO:0043232//intracellular non-membrane-bounded organelle;GO:0099080//supramolecular complex	GO:0051010//microtubule plus-end binding;GO:0061863//microtubule plus end polymerase	GO:0007051//spindle organization;GO:0016043//cellular component organization;GO:0030951//establishment or maintenance of microtubule cytoskeleton polarity;GO:0046785//microtubule polymerization	--
BGIOSGA000598	0	0.163	0.096	1.613	1.832	1.652	0.244	0	0	0	2	1	25	20	17	3	0	0	NAC068	EAY76267.1 hypothetical protein OsI_04203 [Oryza sativa Indica Group]	-	-	-	-	GO:0005634//nucleus	GO:0003677//DNA binding	GO:0006355//regulation of transcription, DNA-templated	NAC
BGIOSGA000599	0	0	0	0	0.301	0	0	0.145	0	0	0	0	0	2	0	0	1	0	PCMP-E14	EEC71700.1 hypothetical protein OsI_04201 [Oryza sativa Indica Group]	-	-	-	-	-	GO:0005515//protein binding	-	--
BGIOSGA000600	0.19	0.304	1.082	0.965	0.599	0.545	0.076	0.082	0.081	2	4	12	16	7	6	1	1	1	PCMP-H28	EEC71699.1 hypothetical protein OsI_04200 [Oryza sativa Indica Group]	-	-	-	-	-	GO:0005515//protein binding	-	--
BGIOSGA000601	2.956	2.104	2.496	2.504	5.036	5.343	0.789	2.567	1.952	9	8	8	12	17	17	3	9	7	--	EAY76263.1 hypothetical protein OsI_04198 [Oryza sativa Indica Group]	-	-	-	-	-	-	-	--
BGIOSGA000602	5.173	5.37	5.641	5.356	7.776	6.967	2.454	4.492	3.904	27	35	31	44	45	38	16	27	24	At5g19025	EAY76262.1 hypothetical protein OsI_04197 [Oryza sativa Indica Group]	-	-	-	-	GO:0005840//ribosome;GO:0016020//membrane;GO:0016021//integral component of membrane	GO:0003735//structural constituent of ribosome	GO:0006412//translation	--
BGIOSGA000603	10.805	11.507	12.666	11.759	8.502	8.47	13.987	13.874	12.785	94	125	116	161	82	77	152	139	131	CBR1	NADH-cytochrome b5 reductase [Source:UniProtKB/TrEMBL;Acc:A2WWB5]	Metabolism	Carbohydrate metabolism	ko00520//Amino sugar and nucleotide sugar metabolism	K00326	GO:0005737//cytoplasm;GO:0016020//membrane;GO:0016021//integral component of membrane;GO:0031090//organelle membrane;GO:0043231//intracellular membrane-bounded organelle	GO:0004128//cytochrome-b5 reductase activity, acting on NAD(P)H;GO:0016491//oxidoreductase activity	-	--
BGIOSGA000604	1.392	2.23	1.711	2.029	2.512	2.194	0.918	1.067	1.947	17	34	22	39	34	28	14	15	28	CS26	Cysteine synthase [Source:UniProtKB/TrEMBL;Acc:B8ABA1]	Metabolism;Metabolism;Metabolism	Global and overview maps;Global and overview maps;Amino acid metabolism	ko01100//Metabolic pathways;ko01230//Biosynthesis of amino acids;ko00270//Cysteine and methionine metabolism	K22846;K22846;K22846	GO:0009507//chloroplast;GO:0031977//thylakoid lumen	GO:0004124//cysteine synthase activity;GO:0016740//transferase activity	GO:0006535//cysteine biosynthetic process from serine;GO:0008652//cellular amino acid biosynthetic process;GO:0009643//photosynthetic acclimation;GO:0010310//regulation of hydrogen peroxide metabolic process;GO:0015979//photosynthesis;GO:0019344//cysteine biosynthetic process;GO:0090322//regulation of superoxide metabolic process	--
BGIOSGA000605	11.27	11.549	8.165	13.623	13.654	11.196	5.62	5.93	5.595	236	302	180	449	317	245	147	143	138	SKIP24	EEC71696.1 hypothetical protein OsI_04194 [Oryza sativa Indica Group]	-	-	-	-	-	GO:0005515//protein binding	-	--
BGIOSGA000606	1.083	0.578	0.743	0.191	0.326	0.633	0.241	0.679	0.153	18	12	13	5	6	11	5	13	3	IP5P10	EEC71695.1 hypothetical protein OsI_04192 [Oryza sativa Indica Group]	-	-	-	-	-	GO:0003824//catalytic activity;GO:0004445//inositol-polyphosphate 5-phosphatase activity;GO:0016787//hydrolase activity;GO:0016791//phosphatase activity	GO:0046855//inositol phosphate dephosphorylation;GO:0046856//phosphatidylinositol dephosphorylation	--
BGIOSGA000607	0	0	0	0	0	0	0	0	0	0	0	0	0	0	0	0	0	0	BGLU3	EEC71693.1 hypothetical protein OsI_04188 [Oryza sativa Indica Group]	Metabolism;Metabolism;Metabolism;Metabolism;Metabolism	Global and overview maps;Global and overview maps;Carbohydrate metabolism;Biosynthesis of other secondary metabolites;Metabolism of other amino acids	ko01100//Metabolic pathways;ko01110//Biosynthesis of secondary metabolites;ko00500//Starch and sucrose metabolism;ko00999//Biosynthesis of various plant secondary metabolites;ko00460//Cyanoamino acid metabolism	K01188;K01188;K01188;K01188;K01188	-	GO:0004553//hydrolase activity, hydrolyzing O-glycosyl compounds;GO:0004565//beta-galactosidase activity;GO:0008422//beta-glucosidase activity;GO:0016787//hydrolase activity;GO:0033907//beta-D-fucosidase activity	GO:0005975//carbohydrate metabolic process	--
BGIOSGA000608	0	0	0	0	0	0	0.051	0.112	0	0	0	0	0	0	0	1	2	0	BGLU2	EEC71692.1 hypothetical protein OsI_04187 [Oryza sativa Indica Group]	Metabolism;Metabolism;Metabolism;Metabolism;Metabolism	Global and overview maps;Global and overview maps;Carbohydrate metabolism;Biosynthesis of other secondary metabolites;Metabolism of other amino acids	ko01100//Metabolic pathways;ko01110//Biosynthesis of secondary metabolites;ko00500//Starch and sucrose metabolism;ko00999//Biosynthesis of various plant secondary metabolites;ko00460//Cyanoamino acid metabolism	K01188;K01188;K01188;K01188;K01188	-	GO:0004553//hydrolase activity, hydrolyzing O-glycosyl compounds;GO:0004565//beta-galactosidase activity;GO:0008422//beta-glucosidase activity;GO:0016787//hydrolase activity;GO:0033907//beta-D-fucosidase activity	GO:0005975//carbohydrate metabolic process	--
BGIOSGA000609	0.229	0	0	0	0	0	0	0	0	2	0	0	0	0	0	0	0	0	BGLU3	EAY76251.1 hypothetical protein OsI_04186 [Oryza sativa Indica Group]	Metabolism;Metabolism;Metabolism;Metabolism;Metabolism	Global and overview maps;Global and overview maps;Carbohydrate metabolism;Biosynthesis of other secondary metabolites;Metabolism of other amino acids	ko01100//Metabolic pathways;ko01110//Biosynthesis of secondary metabolites;ko00500//Starch and sucrose metabolism;ko00999//Biosynthesis of various plant secondary metabolites;ko00460//Cyanoamino acid metabolism	K01188;K01188;K01188;K01188;K01188	-	GO:0004553//hydrolase activity, hydrolyzing O-glycosyl compounds;GO:0004565//beta-galactosidase activity;GO:0008422//beta-glucosidase activity;GO:0033907//beta-D-fucosidase activity	GO:0005975//carbohydrate metabolic process	--
BGIOSGA000610	0	0	0	0.631	0.806	0	0	0	0.702	0	0	0	2.5	2.25	0	0	0	2.08	RPL30	EAY76249.1 hypothetical protein OsI_04184 [Oryza sativa Indica Group]	Genetic Information Processing	Translation	ko03010//Ribosome	K02908	GO:0005840//ribosome	GO:0003723//RNA binding;GO:0003735//structural constituent of ribosome	GO:0006412//translation	--
BGIOSGA000611	0	0	0	0	0	0	0	0	0	0	0	0	0	0	0	0	0	0	--	EAY76248.1 hypothetical protein OsI_04183 [Oryza sativa Indica Group]	-	-	-	-	-	GO:0005515//protein binding	-	--
BGIOSGA000612	6.681	7.94	5.05	11.275	10.303	10.45	6.211	4.554	5.124	93	138	74	247	159	152	108	73	84	VPS36	Vacuolar protein sorting-associated protein 36 [Source:Projected from Arabidopsis thaliana (AT5G04920) UniProtKB/Swiss-Prot;Acc:Q9FF81]	Cellular Processes	Transport and catabolism	ko04144//Endocytosis	K12190	GO:0000814//ESCRT II complex;GO:0005737//cytoplasm;GO:0005768//endosome;GO:0005769//early endosome;GO:0005770//late endosome;GO:0005886//plasma membrane;GO:0031902//late endosome membrane	GO:0032266//phosphatidylinositol-3-phosphate binding;GO:0043130//ubiquitin binding	GO:0007033//vacuole organization;GO:0009793//embryo development ending in seed dormancy;GO:0015031//protein transport;GO:0032509//endosome transport via multivesicular body sorting pathway;GO:0043328//protein transport to vacuole involved in ubiquitin-dependent protein catabolic process via the multivesicular body sorting pathway;GO:0071985//multivesicular body sorting pathway;GO:0090351//seedlin…	--
BGIOSGA000613	1.74	1.277	1.584	2.073	1.569	2.081	1.393	1.259	1.785	24	22	23	45	24	30	24	20	29	DPBF3	EEC71688.1 hypothetical protein OsI_04179 [Oryza sativa Indica Group]	Environmental Information Processing	Signal transduction	ko04075//Plant hormone signal transduction	K14432	GO:0005634//nucleus	GO:0003677//DNA binding;GO:0003700//DNA-binding transcription factor activity;GO:0003824//catalytic activity;GO:0047627//adenylylsulfatase activity	GO:0006355//regulation of transcription, DNA-templated;GO:0009738//abscisic acid-activated signaling pathway;GO:0045893//positive regulation of transcription, DNA-templated	bZIP
BGIOSGA000614	20.902	18.591	23.017	25.68	23.525	27.613	15.919	14.937	18.533	226	251	262	437	282	312	215	186	236	RER3	EEC71687.1 hypothetical protein OsI_04178 [Oryza sativa Indica Group]	-	-	-	-	GO:0016020//membrane;GO:0016021//integral component of membrane;GO:0031969//chloroplast membrane	-	-	--
BGIOSGA000615	1.709	0.456	1.082	0.633	3.019	1.908	0.912	1.979	1.674	6	2	4	3.5	11.75	7	4	8	6.92	RPL30	XP_015633083.1 60S ribosomal protein L30 [Oryza sativa Japonica Group]	Genetic Information Processing	Translation	ko03010//Ribosome	K02908	GO:0005840//ribosome;GO:0022625//cytosolic large ribosomal subunit	GO:0003723//RNA binding;GO:0003735//structural constituent of ribosome	GO:0006412//translation	--
BGIOSGA000616	0	0	0	0	0	0	0.122	0	0	0	0	0	0	0	0	1	0	0	--	EAY76240.1 hypothetical protein OsI_04176 [Oryza sativa Indica Group]	-	-	-	-	GO:0005622//intracellular anatomical structure	GO:0005515//protein binding	GO:0006886//intracellular protein transport;GO:0015031//protein transport	--
BGIOSGA000617	0	0	0	0	0	0	0	0	0	0	0	0	0	0	0	0	0	0	NAC045	EAY76231.1 hypothetical protein OsI_04167 [Oryza sativa Indica Group]	-	-	-	-	GO:0005634//nucleus	GO:0003677//DNA binding	GO:0006355//regulation of transcription, DNA-templated	NAC
BGIOSGA000618	3.256	2.959	2.617	2.586	3.05	2.037	2.206	3.045	2.712	52	59	44	65	54	34	44	56	51	ARAD1	EAY76230.1 hypothetical protein OsI_04166 [Oryza sativa Indica Group]	-	-	-	-	GO:0005794//Golgi apparatus;GO:0016020//membrane	GO:0016757//glycosyltransferase activity	GO:0006486//protein glycosylation	--
BGIOSGA000619	0.036	0.202	0.24	0.137	0.195	0.31	0.115	0.031	0.061	1	7	7	6	6	9	4	1	2	At1g51810	EAY76225.1 hypothetical protein OsI_04161 [Oryza sativa Indica Group]	-	-	-	-	-	GO:0000166//nucleotide binding;GO:0004672//protein kinase activity;GO:0004674//protein serine/threonine kinase activity;GO:0005524//ATP binding;GO:0016301//kinase activity;GO:0016740//transferase activity	GO:0006468//protein phosphorylation;GO:0016310//phosphorylation	--
BGIOSGA000620	0.584	0.715	0.392	0.546	0.496	0.493	0.302	0.656	0.321	17	26	12	25	16	15	11	22	11	SIRK	EEC71683.1 hypothetical protein OsI_04160 [Oryza sativa Indica Group]	-	-	-	-	GO:0016020//membrane;GO:0016021//integral component of membrane	GO:0000166//nucleotide binding;GO:0004672//protein kinase activity;GO:0004674//protein serine/threonine kinase activity;GO:0005515//protein binding;GO:0005524//ATP binding;GO:0016301//kinase activity;GO:0016740//transferase activity	GO:0006468//protein phosphorylation;GO:0016310//phosphorylation	--
BGIOSGA000621	1.026	0.948	0.974	1.015	1.512	1.359	0.789	0.702	0.67	52	60	52	81	85	72	50	41	40	At2g19210	EEC71681.1 hypothetical protein OsI_04158 [Oryza sativa Indica Group]	-	-	-	-	GO:0016020//membrane;GO:0016021//integral component of membrane	GO:0000166//nucleotide binding;GO:0004672//protein kinase activity;GO:0004674//protein serine/threonine kinase activity;GO:0005515//protein binding;GO:0005524//ATP binding;GO:0016301//kinase activity;GO:0016740//transferase activity	GO:0006468//protein phosphorylation;GO:0016310//phosphorylation	--
BGIOSGA000622	1.092	0.828	0.601	1.278	1.918	1.045	0.552	0.799	0.537	19	18	11	35	37	19	12	16	11	RNC1	EEC71679.1 hypothetical protein OsI_04153 [Oryza sativa Indica Group]	-	-	-	-	-	GO:0003676//nucleic acid binding;GO:0003723//RNA binding;GO:0004525//ribonuclease III activity	GO:0006364//rRNA processing;GO:0006396//RNA processing;GO:0090501//RNA phosphodiester bond hydrolysis;GO:0090502//RNA phosphodiester bond hydrolysis, endonucleolytic	--
BGIOSGA000623	7.697	9.189	11.166	8.358	10.35	8.436	8.178	8.749	9.862	55	82	84	94	82	63	73	72	83	Os01g0810000	U3 small nucleolar RNA-associated protein 11 [Source:UniProtKB/TrEMBL;Acc:B8A7F1]	-	-	-	-	GO:0005634//nucleus;GO:0005730//nucleolus;GO:0032040//small-subunit processome	-	GO:0006364//rRNA processing;GO:0009561//megagametogenesis	--
BGIOSGA000624	4.414	3.643	4.063	6.73	7.043	5.783	1.522	2.064	1.614	65	67	63	156	115	89	28	35	28	TGAL1	EEC71673.1 hypothetical protein OsI_04142 [Oryza sativa Indica Group]	Environmental Information Processing	Signal transduction	ko04075//Plant hormone signal transduction	K14431	-	GO:0003677//DNA binding;GO:0003700//DNA-binding transcription factor activity;GO:0043565//sequence-specific DNA binding	GO:0006351//transcription, DNA-templated;GO:0006355//regulation of transcription, DNA-templated;GO:0006952//defense response	bZIP
BGIOSGA000625	0.087	0.232	0.138	0.258	0.366	0.222	0	0.101	0.049	3	10	5	14	14	8	0	4	2	RGA1	EAY76204.1 hypothetical protein OsI_04140 [Oryza sativa Indica Group]	-	-	-	-	-	GO:0000166//nucleotide binding;GO:0005524//ATP binding;GO:0043531//ADP binding	GO:0006952//defense response;GO:0051707//response to other organism	--
BGIOSGA000626	1.714	1.525	4.161	1.815	2.92	1.276	1.525	1.654	1.455	9	10	23	15	17	7	10	10	9	--	EEC71671.1 hypothetical protein OsI_04138 [Oryza sativa Indica Group]	-	-	-	-	-	-	-	--
BGIOSGA000627	1.073	0	0	0	0	0	0	0	0	3	0	0	0	0	0	0	0	0	--	EEC71669.1 hypothetical protein OsI_04135 [Oryza sativa Indica Group]	-	-	-	-	-	-	-	--
BGIOSGA000628	7.069	6.564	7.429	9.413	7.732	8.06	6.562	4.244	5.044	94	109	104	197	114	112	109	65	79	At2g26850	XP_015649737.1 F-box protein At2g26850 isoform X2 [Oryza sativa Japonica Group]	-	-	-	-	-	GO:0005515//protein binding	-	--
BGIOSGA000629	3.097	4.252	2.206	2.881	5.487	3.599	3.984	4.226	3.662	28	48	21	41	55	34	45	44	39	RBL20	EEC71667.1 hypothetical protein OsI_04130 [Oryza sativa Indica Group]	-	-	-	-	GO:0005634//nucleus;GO:0016020//membrane;GO:0016021//integral component of membrane	GO:0004252//serine-type endopeptidase activity;GO:0005515//protein binding	-	--
BGIOSGA000630	3.813	3.909	6.81	5.04	9.906	7.007	4.885	5.431	4.404	25	32	47	52	72	48	40	41	34	NRPB5A	XP_015649715.1 DNA-directed RNA polymerases II and IV subunit 5A [Oryza sativa Japonica Group]	Genetic Information Processing	Transcription	ko03020//RNA polymerase	K03013	GO:0005634//nucleus;GO:0055029//nuclear DNA-directed RNA polymerase complex	GO:0003677//DNA binding;GO:0003899//DNA-directed 5'-3' RNA polymerase activity	GO:0006351//transcription, DNA-templated	--
BGIOSGA000631	11.789	11.653	10.374	13.245	14.834	11.68	10.44	10.069	8.509	367	453	340	649	512	380	406	361	312	CYCB1-1	EEC71664.1 hypothetical protein OsI_04127 [Oryza sativa Indica Group]	-	-	-	-	GO:0005634//nucleus	GO:0003779//actin binding	GO:0007015//actin filament organization;GO:0010119//regulation of stomatal movement	--
BGIOSGA000632	0.613	1.596	0.437	1.071	0.829	0.587	0.736	0.532	0.911	4	13	3	11	6	4	6	4	7	--	EAY76190.1 hypothetical protein OsI_04123 [Oryza sativa Indica Group]	-	-	-	-	GO:0016020//membrane;GO:0016021//integral component of membrane	-	-	--
BGIOSGA000633	0.575	1.227	2.366	0.487	0.518	0.55	1.38	2.163	1.301	3	8	13	4	3	3	9	13	8	RPL34	50S ribosomal protein L34, chloroplastic [Source:Projected from Arabidopsis thaliana (AT1G29070) UniProtKB/Swiss-Prot;Acc:Q9LP37]	Genetic Information Processing	Translation	ko03010//Ribosome	K02914	GO:0005840//ribosome;GO:1990904//ribonucleoprotein complex	GO:0003735//structural constituent of ribosome	GO:0006412//translation	--
BGIOSGA000634	0	0	0	0	0	0	0	0	0	0	0	0	0	0	0	0	0	0	At5g07050	WAT1-related protein [Source:UniProtKB/TrEMBL;Acc:A2WW40]	-	-	-	-	GO:0016020//membrane;GO:0016021//integral component of membrane	GO:0022857//transmembrane transporter activity	GO:0055085//transmembrane transport	--
BGIOSGA000635	0	0	0	0	0.073	0	0.065	0.07	0.068	0	0	0	0	1	0	1	1	1	At5g07050	WAT1-related protein [Source:UniProtKB/TrEMBL;Acc:B8AAW9]	-	-	-	-	GO:0016020//membrane;GO:0016021//integral component of membrane	GO:0022857//transmembrane transporter activity	GO:0055085//transmembrane transport	--
BGIOSGA000636	0.24	0	0	0	0.433	0	0	0	0.612	1	0	0	0	2	0	0	0	3	--	EEC71657.1 hypothetical protein OsI_04112 [Oryza sativa Indica Group]	-	-	-	-	-	-	-	--
BGIOSGA000637	0	0	0	0	0	0	0	0	0	0	0	0	0	0	0	0	0	0	--	EAY76179.1 hypothetical protein OsI_04111 [Oryza sativa Indica Group]	-	-	-	-	-	-	-	--
BGIOSGA000638	17.782	17.089	13.85	28.133	26.063	24.418	10.677	9.11	12.154	200	240	164	498	325	287	150	118	161	At2g25520	EAY76177.1 hypothetical protein OsI_04109 [Oryza sativa Indica Group]	-	-	-	-	GO:0016020//membrane;GO:0016021//integral component of membrane	-	-	--
BGIOSGA000639	0.078	0.125	0	0	0.14	0.074	0	0.068	0.066	1	2	0	0	2	1	0	1	1	PIN9	Auxin efflux carrier component [Source:UniProtKB/TrEMBL;Acc:B8AAW7]	-	-	-	-	GO:0016020//membrane;GO:0016021//integral component of membrane	-	GO:0009734//auxin-activated signaling pathway;GO:0055085//transmembrane transport	--
BGIOSGA000640	0	0	0	0.286	0	0	0.721	0.586	0.191	0	0	0	2	0	0	4	3	1	--	EAY76174.1 hypothetical protein OsI_04106 [Oryza sativa Indica Group]	-	-	-	-	-	-	-	--
BGIOSGA000641	6.884	8.865	8.924	12.412	11.327	9.258	6.032	5.573	4.581	74	119	101	210	135	104	81	69	58	--	A2WW22.1 RecName: Full=Protein GAMETE CELL DEFECTIVE 1, mitochondrial; Short=OsGCD1; Flags: Precursor [Oryza sativa Indica Group]	-	-	-	-	GO:0005739//mitochondrion	-	GO:0007006//mitochondrial membrane organization;GO:0007033//vacuole organization;GO:0007154//cell communication;GO:0009555//pollen development;GO:0009793//embryo development ending in seed dormancy;GO:0009846//pollen germination;GO:0009960//endosperm development;GO:0010342//endosperm cellularization;GO:0010468//regulation of gene expression;GO:0010581//regulation of starch biosynthetic process;GO…	--
BGIOSGA000642	4.883	4.406	4.965	6.336	6.513	5.989	3.689	2.448	3.796	71	80	76	145	105	91	67	41	65	Os01g0801600	Glycerol-3-phosphate dehydrogenase [NAD(+)] [Source:UniProtKB/TrEMBL;Acc:A2WW21]	Metabolism;Metabolism	Global and overview maps;Lipid metabolism	ko01110//Biosynthesis of secondary metabolites;ko00564//Glycerophospholipid metabolism	K00006;K00006	GO:0009331//glycerol-3-phosphate dehydrogenase complex	GO:0004367//glycerol-3-phosphate dehydrogenase [NAD+] activity;GO:0016491//oxidoreductase activity;GO:0016616//oxidoreductase activity, acting on the CH-OH group of donors, NAD or NADP as acceptor;GO:0047952//glycerol-3-phosphate dehydrogenase [NAD(P)+] activity;GO:0051287//NAD binding	GO:0005975//carbohydrate metabolic process;GO:0006072//glycerol-3-phosphate metabolic process;GO:0046168//glycerol-3-phosphate catabolic process	--
BGIOSGA000643	0.19	0	0.724	0.182	0	0	0.152	0.331	0	2	0	8	3	0	0	2	4	0	BANGLUC	XP_015643849.1 putative glucan endo-1,3-beta-glucosidase GVI [Oryza sativa Japonica Group]	-	-	-	-	-	GO:0004553//hydrolase activity, hydrolyzing O-glycosyl compounds;GO:0016787//hydrolase activity;GO:0016798//hydrolase activity, acting on glycosyl bonds	GO:0005975//carbohydrate metabolic process;GO:0008152//metabolic process	--
BGIOSGA000644	5.647	5.276	8.403	5.92	6.791	7.385	4.445	4.331	5.913	60	70	94	99	80	82	59	53	74	--	EEC71655.1 hypothetical protein OsI_04098 [Oryza sativa Indica Group]	-	-	-	-	-	-	-	--
BGIOSGA000645	17.556	18.668	14.452	26.213	22.257	19.6	9.526	10.163	15.237	180	239	156	423	253	210	122	120	184	--	EAY76156.1 hypothetical protein OsI_04089 [Oryza sativa Indica Group]	-	-	-	-	GO:0016020//membrane;GO:0016021//integral component of membrane	-	-	--
BGIOSGA000646	0	0	0	0	0	0	0	0	0	0	0	0	0	0	0	0	0	0	--	EAY76154.1 hypothetical protein OsI_04087 [Oryza sativa Indica Group]	-	-	-	-	-	-	-	--
BGIOSGA000647	0	0	0	0.292	0	0	0	0	0	0	0	0	1	0	0	0	0	0	--	EEC71647.1 hypothetical protein OsI_04086 [Oryza sativa Indica Group]	-	-	-	-	-	-	-	--
BGIOSGA000648	0	0	0	0	0	0	0	0	0	0	0	0	0	0	0	0	0	0	--	EEC71646.1 hypothetical protein OsI_04085 [Oryza sativa Indica Group]	-	-	-	-	GO:0016020//membrane;GO:0016021//integral component of membrane	-	-	--
BGIOSGA000649	0.205	0.123	0.243	0.391	0.092	0.539	0.492	0.712	0.696	4	3	5	12	2	11	12	16	16	--	BAB92411.1 NBS-LRR resistance protein RGH1-like [Oryza sativa Japonica Group]	-	-	-	-	-	GO:0043531//ADP binding	GO:0006952//defense response	--
BGIOSGA000650	0.374	0.187	0.222	0.148	0.042	0.089	0.15	0.365	0.278	8	5	5	5	1	2	4	9	7	--	EEC71644.1 hypothetical protein OsI_04079 [Oryza sativa Indica Group]	-	-	-	-	GO:0016020//membrane;GO:0016021//integral component of membrane	-	-	--
BGIOSGA000651	0.167	0	0.158	0	0	0	0	0.145	0	1	0	1	0	0	0	0	1	0	--	EAY76146.1 hypothetical protein OsI_04078 [Oryza sativa Indica Group]	-	-	-	-	GO:0009535//chloroplast thylakoid membrane	-	GO:0048564//photosystem I assembly;GO:0080183//response to photooxidative stress	--
BGIOSGA000652	6.358	2.546	3.586	6.312	5.914	3.993	2.863	3.278	3.036	32	16	19	50	33	21	18	19	18	--	EEC71641.1 hypothetical protein OsI_04074 [Oryza sativa Indica Group]	-	-	-	-	-	-	-	--
BGIOSGA000653	1.43	1.146	0	0	0.968	1.027	1.145	0.621	0	4	4	0	0	3	3	4	2	0	--	XP_025877539.1 putative E3 ubiquitin-protein ligase RING1a isoform X2 [Oryza sativa Japonica Group]	-	-	-	-	-	-	-	--
BGIOSGA000654	12.429	11.211	8.389	8.271	9.264	8.076	14.925	14.258	11.609	190	214	135	199	157	129	285	251	209	RING1A	EEC71638.1 hypothetical protein OsI_04070 [Oryza sativa Indica Group]	-	-	-	-	-	GO:0046872//metal ion binding	-	--
BGIOSGA000655	8.456	14.635	13.343	16.031	17.96	12.137	10.481	9.829	7.874	62	134	103	185	146	93	96	83	68	--	EEC71635.1 hypothetical protein OsI_04067 [Oryza sativa Indica Group]	Metabolism;Metabolism	Global and overview maps;Lipid metabolism	ko01100//Metabolic pathways;ko00564//Glycerophospholipid metabolism	K01094;K01094	-	GO:0008962//phosphatidylglycerophosphatase activity;GO:0016787//hydrolase activity	-	--
BGIOSGA000656	0	0	0	0	0	0	0	0	0	0	0	0	0	0	0	0	0	0	--	EEC71632.1 hypothetical protein OsI_04062 [Oryza sativa Indica Group]	-	-	-	-	-	-	-	--
BGIOSGA000657	43.284	57.55	57.191	49.361	57.311	53.899	32.652	31.802	40.52	156	259	217	280	229	203	147	132	172	GOS2	XP_015621165.1 protein translation factor SUI1 homolog isoform X2 [Oryza sativa Japonica Group]	-	-	-	-	-	GO:0003743//translation initiation factor activity	GO:0006413//translational initiation	--
BGIOSGA000658	0.287	0.46	0.819	0.183	0.648	0.412	0.345	0.499	0.122	2	4	6	2	5	3	3	4	1	--	EAY76125.1 hypothetical protein OsI_04054 [Oryza sativa Indica Group]	-	-	-	-	-	-	-	--
BGIOSGA000659	0	0.241	0	0.382	0	0	0.722	0	0.511	0	1	0	2	0	0	3	0	2	--	XP_015633594.1 uncharacterized protein LOC4324133 [Oryza sativa Japonica Group]	-	-	-	-	-	-	-	--
BGIOSGA000660	1.709	1.141	0.541	0.181	0.771	0.818	0.456	0.742	0.967	6	5	2	1	3	3	2	3	4	--	EAY76123.1 hypothetical protein OsI_04052 [Oryza sativa Indica Group]	-	-	-	-	-	-	-	--
BGIOSGA000661	0.68	1.815	0.646	0.864	0.818	0.868	0.544	0.394	0.192	3	10	3	6	4	4	3	2	1	--	BAS74732.1 Os01g0793600 [Oryza sativa Japonica Group]	-	-	-	-	-	-	-	--
BGIOSGA000662	14.666	15.237	12.349	19.291	16.947	16.386	14.279	13.767	12.25	185	240	164	383	237	216	225	200	182	--	EAY76121.1 hypothetical protein OsI_04050 [Oryza sativa Indica Group]	-	-	-	-	-	-	-	--
BGIOSGA000663	11.161	13.303	8.629	12.204	14.749	11.177	8.104	6.987	10.578	43	64	35	74	63	45	39	31	48	--	XP_015621690.1 uncharacterized protein LOC4324130 isoform X2 [Oryza sativa Japonica Group]	-	-	-	-	-	-	-	--
BGIOSGA000664	0	0	0.114	0	0	0	0	0	0	0	0	1	0	0	0	0	0	0	AS1	EEC71625.1 hypothetical protein OsI_04046 [Oryza sativa Indica Group]	Metabolism;Metabolism;Metabolism;Metabolism	Global and overview maps;Global and overview maps;Amino acid metabolism;Biosynthesis of other secondary metabolites	ko01100//Metabolic pathways;ko01110//Biosynthesis of secondary metabolites;ko00350//Tyrosine metabolism;ko00950//Isoquinoline alkaloid biosynthesis	K00422;K00422;K00422;K00422	-	GO:0016491//oxidoreductase activity;GO:0046872//metal ion binding	-	--
BGIOSGA000665	0.212	0	0	0	0	0.203	0	0.184	0	1	0	0	0	0	1	0	1	0	AS1	EAY76118.1 hypothetical protein OsI_04045 [Oryza sativa Indica Group]	Metabolism;Metabolism;Metabolism;Metabolism	Global and overview maps;Global and overview maps;Amino acid metabolism;Biosynthesis of other secondary metabolites	ko01100//Metabolic pathways;ko01110//Biosynthesis of secondary metabolites;ko00350//Tyrosine metabolism;ko00950//Isoquinoline alkaloid biosynthesis	K00422;K00422;K00422;K00422	-	GO:0004097//catechol oxidase activity	-	--
BGIOSGA000666	0.101	0.081	0	0.064	0	0.097	0	0	0	1	1	0	1	0	1	0	0	0	--	EEC71624.1 hypothetical protein OsI_04044 [Oryza sativa Indica Group]	-	-	-	-	-	GO:0003676//nucleic acid binding;GO:0004523//RNA-DNA hybrid ribonuclease activity	GO:0090502//RNA phosphodiester bond hydrolysis, endonucleolytic	--
BGIOSGA000667	1.283	1.074	1.717	2.89	1.736	2.79	0.794	0.557	0.495	22	23	31	78	33	50	17	11	10	PPO	EEC71623.1 hypothetical protein OsI_04042 [Oryza sativa Indica Group]	Metabolism;Metabolism;Metabolism;Metabolism	Global and overview maps;Global and overview maps;Amino acid metabolism;Biosynthesis of other secondary metabolites	ko01100//Metabolic pathways;ko01110//Biosynthesis of secondary metabolites;ko00350//Tyrosine metabolism;ko00950//Isoquinoline alkaloid biosynthesis	K00422;K00422;K00422;K00422	-	GO:0004097//catechol oxidase activity;GO:0016491//oxidoreductase activity;GO:0046872//metal ion binding	GO:0046148//pigment biosynthetic process	--
BGIOSGA000668	2.837	2.35	2.509	2.984	2.471	3.277	0.783	2.633	2.741	29	30	27	48	28	35	10	31	33	Os01g0789100	Cardiolipin synthase (CMP-forming), mitochondrial [Source:Projected from Arabidopsis thaliana (AT4G04870) UniProtKB/Swiss-Prot;Acc:Q93YW7]	Metabolism;Metabolism	Global and overview maps;Lipid metabolism	ko01100//Metabolic pathways;ko00564//Glycerophospholipid metabolism	K08744;K08744	GO:0005739//mitochondrion;GO:0016020//membrane;GO:0016021//integral component of membrane	GO:0008808//cardiolipin synthase activity;GO:0016740//transferase activity;GO:0016780//phosphotransferase activity, for other substituted phosphate groups;GO:0030145//manganese ion binding	GO:0008654//phospholipid biosynthetic process	--
BGIOSGA000669	0.409	0.109	0.518	0.607	0.308	0.587	0.273	0.178	0.695	6	2	8	14	5	9	5	3	12	At3g62430	EEC71620.1 hypothetical protein OsI_04038 [Oryza sativa Indica Group]	-	-	-	-	-	GO:0005515//protein binding	-	--
BGIOSGA000670	5.389	6.765	8.3	7.125	7.225	8.223	3.964	4.679	7.914	37	58	60	77	55	59	34	37	64	pno1	EAY76110.1 hypothetical protein OsI_04037 [Oryza sativa Indica Group]	-	-	-	-	-	GO:0003676//nucleic acid binding;GO:0003723//RNA binding	-	--
BGIOSGA000671	0	0	0	0	0	0	0	0	0	0	0	0	0	0	0	0	0	0	--	EEC71619.1 hypothetical protein OsI_04036 [Oryza sativa Indica Group]	-	-	-	-	-	-	-	--
BGIOSGA000672	0.409	0.691	0	1.524	0.565	0.129	0.214	0.351	0.289	8.53	18	0	50	13.06	2.82	5.56	8.42	7.1	At1g69290	EEC71618.1 hypothetical protein OsI_04035 [Oryza sativa Indica Group]	-	-	-	-	-	GO:0005515//protein binding	-	--
BGIOSGA000673	0.18	0	0.814	0	0.987	1.426	0.827	0.274	1.029	1.47	0	7	0	8.94	12.18	8.44	2.58	9.9	At1g69290	EAZ13801.1 hypothetical protein OsJ_03724 [Oryza sativa Japonica Group]	-	-	-	-	-	GO:0005515//protein binding	-	--
BGIOSGA000674	0.99	0.538	1.075	1.281	1.404	1.489	1.019	0.829	0.541	28	19	32	57	44	44	36	27	18	RPS2	EAY76104.1 hypothetical protein OsI_04030 [Oryza sativa Indica Group]	Organismal Systems	Environmental adaptation	ko04626//Plant-pathogen interaction	K13459	-	GO:0005515//protein binding;GO:0043531//ADP binding	GO:0006952//defense response	--
BGIOSGA000675	0	0	0	0	0	0	0	0	0	0	0	0	0	0	0	0	0	0	--	EEC71615.1 hypothetical protein OsI_04026 [Oryza sativa Indica Group]	-	-	-	-	-	-	-	--
BGIOSGA000676	0	0.211	0.752	0	0.238	0	0	0.229	0	0	1	3	0	1	0	0	1	0	--	BAS74702.1 Os01g0787201 [Oryza sativa Japonica Group]	-	-	-	-	-	-	-	--
BGIOSGA000677	9.169	8.107	7.53	10.68	8.356	10.602	6.728	6.054	5.676	96	106	83	176	97	116	88	73	70	PER56	Peroxidase [Source:UniProtKB/TrEMBL;Acc:A2WVV1]	Metabolism;Metabolism;Metabolism	Global and overview maps;Global and overview maps;Biosynthesis of other secondary metabolites	ko01100//Metabolic pathways;ko01110//Biosynthesis of secondary metabolites;ko00940//Phenylpropanoid biosynthesis	K00430;K00430;K00430	GO:0005576//extracellular region	GO:0004601//peroxidase activity;GO:0016491//oxidoreductase activity;GO:0020037//heme binding;GO:0046872//metal ion binding	GO:0006979//response to oxidative stress;GO:0042744//hydrogen peroxide catabolic process;GO:0098869//cellular oxidant detoxification	--
BGIOSGA000678	0	0	0	0	0	0	0	0	0	0	0	0	0	0	0	0	0	0	--	EEC71611.1 hypothetical protein OsI_04021 [Oryza sativa Indica Group]	-	-	-	-	-	-	-	--
BGIOSGA000679	61.415	56.493	34.714	66.679	62.961	59.442	43.072	41.617	32.818	1662	1909	989	2840	1889	1681	1456	1297	1046	ATG18G	Autophagy-related protein 18f [Source:Projected from Arabidopsis thaliana (AT5G54730) UniProtKB/Swiss-Prot;Acc:Q9FH32]	-	-	-	-	-	GO:0005515//protein binding	GO:0006914//autophagy;GO:0042594//response to starvation	--
BGIOSGA000680	5.713	6.751	8.801	4.603	3.519	5.133	9.258	9.497	9.819	82	121	133	104	56	77	166	157	166	At4g21250	EAY76095.1 hypothetical protein OsI_04019 [Oryza sativa Indica Group]	-	-	-	-	GO:0016020//membrane;GO:0016021//integral component of membrane	-	-	--
BGIOSGA000681	0.081	0.648	0	0.051	0.219	0	0.324	0.14	0	1	10	0	1	3	0	5	2	0	At1g61740	EAY76094.1 hypothetical protein OsI_04018 [Oryza sativa Indica Group]	-	-	-	-	GO:0016020//membrane;GO:0016021//integral component of membrane	-	-	--
BGIOSGA000682	0.13	0.208	0.863	0.495	0.585	0.248	0.312	0	0.22	1	2	7	6	5	2	3	0	2	UCC1	BAS74694.1 Os01g0786500, partial [Oryza sativa Japonica Group]	-	-	-	-	-	GO:0009055//electron transfer activity	GO:0022900//electron transport chain	--
BGIOSGA000683	1.112	1.604	0.493	0.707	1.405	1.49	1.009	1.352	1.637	15	27	7	15	21	21	17	21	26	Os11g0417400	EAY76091.1 hypothetical protein OsI_04016 [Oryza sativa Indica Group]	-	-	-	-	-	GO:0004722//protein serine/threonine phosphatase activity;GO:0017018//myosin phosphatase activity	-	--
BGIOSGA000684	1.126	1.644	0.755	0.505	0.538	1.521	0.742	0.575	0.45	17	31	12	12	9	24	14	10	8	--	EEC71610.1 hypothetical protein OsI_04015 [Oryza sativa Indica Group]	-	-	-	-	-	GO:0003676//nucleic acid binding	-	C2H2
BGIOSGA000685	0	0	0	0	0	0	0	0	0	0	0	0	0	0	0	0	0	0	--	EEC71609.1 hypothetical protein OsI_04013 [Oryza sativa Indica Group]	-	-	-	-	-	GO:0008168//methyltransferase activity	-	--
BGIOSGA000686	0.164	0	0.156	0	0	0.157	0	0.071	0	2	0	2	0	0	2	0	1	0	BHLH123	EEC71608.1 hypothetical protein OsI_04012 [Oryza sativa Indica Group]	-	-	-	-	-	GO:0046983//protein dimerization activity	-	bHLH
BGIOSGA000687	0.051	0	0	0.097	0	0	0	0.044	0	1	0	0	3	0	0	0	1	0	SD18	EAY76083.1 hypothetical protein OsI_04010 [Oryza sativa Indica Group]	-	-	-	-	GO:0016020//membrane	GO:0004674//protein serine/threonine kinase activity	GO:0048544//recognition of pollen	--
BGIOSGA000688	0.14	0.112	0	0	0	0	0.112	0	0	0.5	0.5	0	0	0	0	0.5	0	0	--	XP_015646983.1 uncharacterized protein LOC107277049 isoform X2 [Oryza sativa Japonica Group]	-	-	-	-	-	-	-	--
BGIOSGA000689	4.598	3.912	5.459	2.556	3.37	4.125	1.15	0.749	4.392	16	17	20	14	13	15	5	3	18	PBP1	EAY76075.1 hypothetical protein OsI_04003 [Oryza sativa Indica Group]	-	-	-	-	-	GO:0005509//calcium ion binding	-	--
BGIOSGA000690	28.577	33.352	34.278	37.429	40.731	40.319	23.19	20.664	25.175	293	427	370	604	463	432	297	244	304	PHOS34	EEC71603.1 hypothetical protein OsI_04001 [Oryza sativa Indica Group]	-	-	-	-	-	-	-	--
BGIOSGA000691	7.357	8.69	3.145	10.868	11.944	10.912	4.417	5.749	2.342	40	59	18	93	72	62	30	36	15	--	EAY76072.1 hypothetical protein OsI_04000 [Oryza sativa Indica Group]	-	-	-	-	-	-	-	--
BGIOSGA000692	2.527	2.381	4.166	4.203	4.157	2.703	1.19	1.614	2.272	34	40	59	89	62	38	20	25	36	DCLRE1B	EEC71602.1 hypothetical protein OsI_03999 [Oryza sativa Indica Group]	-	-	-	-	GO:0005634//nucleus	-	GO:0006974//cellular response to DNA damage stimulus	--
BGIOSGA000693	18.409	17.215	23.691	25.204	26.674	24.435	13.406	13.458	13.513	310	362	420	668	498	430	282	261	268	DGK5	Diacylglycerol kinase [Source:UniProtKB/TrEMBL;Acc:B8AAF8]	Metabolism;Metabolism;Metabolism;Metabolism;Environmental Information Processing	Global and overview maps;Global and overview maps;Lipid metabolism;Lipid metabolism;Signal transduction	ko01100//Metabolic pathways;ko01110//Biosynthesis of secondary metabolites;ko00564//Glycerophospholipid metabolism;ko00561//Glycerolipid metabolism;ko04070//Phosphatidylinositol signaling system	K00901;K00901;K00901;K00901;K00901	-	GO:0000166//nucleotide binding;GO:0003951//NAD+ kinase activity;GO:0004143//diacylglycerol kinase activity;GO:0005524//ATP binding;GO:0016301//kinase activity;GO:0016740//transferase activity	GO:0007165//signal transduction;GO:0007205//protein kinase C-activating G protein-coupled receptor signaling pathway;GO:0016310//phosphorylation	--
BGIOSGA000694	0	0	0	0	0	0	0	0	0	0	0	0	0	0	0	0	0	0	--	XP_015621002.1 uncharacterized protein LOC107278667 [Oryza sativa Japonica Group]	-	-	-	-	-	-	-	--
BGIOSGA000695	0.14	0.112	0	0	0	0	0.112	0	0	0.5	0.5	0	0	0	0	0.5	0	0	--	XP_015646983.1 uncharacterized protein LOC107277049 isoform X2 [Oryza sativa Japonica Group]	-	-	-	-	-	-	-	--
BGIOSGA000696	0	0	0	0	0	0	0	0	0	0	0	0	0	0	0	0	0	0	--	EAY76066.1 hypothetical protein OsI_03994 [Oryza sativa Indica Group]	-	-	-	-	-	-	-	--
BGIOSGA000697	4.775	5.354	5.489	9.648	7.107	5.941	3.67	2.944	3.041	100	140	121	318	165	130	96	71	75	CNGC4	XP_015636095.1 cyclic nucleotide-gated ion channel 4 [Oryza sativa Japonica Group]	Organismal Systems	Environmental adaptation	ko04626//Plant-pathogen interaction	K05391	GO:0016020//membrane;GO:0016021//integral component of membrane	GO:0005216//ion channel activity	GO:0006811//ion transport;GO:0034220//ion transmembrane transport;GO:0055085//transmembrane transport	--
BGIOSGA000698	8.95	9.412	6.784	9.765	9.215	9.43	8.323	8.007	9.058	99	130	79	170	113	109	115	102	118	LPAT5	EEC71600.1 hypothetical protein OsI_03992 [Oryza sativa Indica Group]	Metabolism;Metabolism;Metabolism;Metabolism	Global and overview maps;Global and overview maps;Lipid metabolism;Lipid metabolism	ko01100//Metabolic pathways;ko01110//Biosynthesis of secondary metabolites;ko00564//Glycerophospholipid metabolism;ko00561//Glycerolipid metabolism	K13513;K13513;K13513;K13513	GO:0016020//membrane;GO:0016021//integral component of membrane	GO:0003841//1-acylglycerol-3-phosphate O-acyltransferase activity;GO:0016740//transferase activity;GO:0016746//acyltransferase activity	GO:0016024//CDP-diacylglycerol biosynthetic process	--
BGIOSGA000699	2.921	3.21	2.285	3.748	4.597	2.685	1.788	1.591	1.653	51	70	42	103	89	49	39	32	34	SPHK2	EEC71599.1 hypothetical protein OsI_03990 [Oryza sativa Indica Group]	Metabolism;Metabolism	Global and overview maps;Lipid metabolism	ko01100//Metabolic pathways;ko00600//Sphingolipid metabolism	K04718;K04718	-	GO:0003951//NAD+ kinase activity;GO:0016301//kinase activity;GO:0017050//D-erythro-sphingosine kinase activity	-	--
BGIOSGA000700	0	0	0	0	0	0	0	0	0	0	0	0	0	0	0	0	0	0	Os05g0567100	XP_025883387.1 uncharacterized protein C16G5.07c-like [Oryza sativa Japonica Group]	-	-	-	-	-	-	-	--
BGIOSGA000701	0	0	0	0	0.122	0	0	0	0	0	0	0	0	1	0	0	0	0	--	EEC71598.1 hypothetical protein OsI_03984 [Oryza sativa Indica Group]	-	-	-	-	-	-	GO:0006952//defense response	--
BGIOSGA000702	8.183	7.099	3.757	5.892	6.766	6.656	4.367	3.671	4.284	60	65	29	68	55	51	40	31	37	ULT1	XP_015621397.1 protein ULTRAPETALA 1 [Oryza sativa Japonica Group]	-	-	-	-	-	GO:0003677//DNA binding	-	--
BGIOSGA000703	0	0	0	0	0.087	0	0	0	0	0	0	0	0	2	0	0	0	0	At5g03250	EEC71596.1 hypothetical protein OsI_03980 [Oryza sativa Indica Group]	-	-	-	-	-	GO:0005515//protein binding	GO:0016567//protein ubiquitination	--
BGIOSGA000704	0.23	0.092	0.109	0.511	0.518	0.33	0	0.1	0	2	1	1	7	5	3	0	1	0	--	EAY76049.1 hypothetical protein OsI_03977 [Oryza sativa Indica Group]	-	-	-	-	-	-	-	--
BGIOSGA000705	0	0	0	0	0	0	0	0	0	0	0	0	0	0	0	0	0	0	--	EEC71593.1 hypothetical protein OsI_03976 [Oryza sativa Indica Group]	-	-	-	-	-	-	-	--
BGIOSGA000706	12.383	11.012	7.144	11.89	12.403	10.88	11.271	11.456	9.439	489	543	297	739	543	449	556	521	439	CHR28	EEC71592.1 hypothetical protein OsI_03975 [Oryza sativa Indica Group]	-	-	-	-	-	GO:0000166//nucleotide binding;GO:0005524//ATP binding;GO:0046872//metal ion binding;GO:0140658//ATP-dependent chromatin remodeler activity	GO:0006338//chromatin remodeling	--
BGIOSGA000707	0	0	0	0	0	0	0	0	0	0	0	0	0	0	0	0	0	0	--	EAY76044.1 hypothetical protein OsI_03972 [Oryza sativa Indica Group]	-	-	-	-	-	-	-	--
BGIOSGA000708	0	0	0	0	0	0	0	0	0	0	0	0	0	0	0	0	0	0	--	EEC71590.1 hypothetical protein OsI_03970 [Oryza sativa Indica Group]	-	-	-	-	-	-	-	--
BGIOSGA000709	0	0	0	0	0	0	0	0	0	0	0	0	0	0	0	0	0	0	--	EAY76041.1 hypothetical protein OsI_03969 [Oryza sativa Indica Group]	-	-	-	-	-	-	-	--
BGIOSGA000710	0	0	0	0	0	0	0	0	0	0	0	0	0	0	0	0	0	0	--	EAY76040.1 hypothetical protein OsI_03968 [Oryza sativa Indica Group]	-	-	-	-	-	-	-	--
BGIOSGA000711	0	0	0	0	0	0	0	0	0	0	0	0	0	0	0	0	0	0	--	EEC71588.1 hypothetical protein OsI_03965 [Oryza sativa Indica Group]	-	-	-	-	-	-	-	--
BGIOSGA000712	0	0	0	0	0	0	0	0	0	0	0	0	0	0	0	0	0	0	--	EAY76036.1 hypothetical protein OsI_03964 [Oryza sativa Indica Group]	-	-	-	-	-	-	-	--
BGIOSGA000713	1.207	2.578	3.439	0.511	0.726	1.155	1.288	1.397	5.124	3	8	9	2	2	3	4	4	15	--	BAB63564.1 unknown protein [Oryza sativa Japonica Group]	-	-	-	-	-	-	-	--
BGIOSGA000714	0	0	0	0	0	0	0	0	0	0	0	0	0	0	0	0	0	0	WAK2	EEC71583.1 hypothetical protein OsI_03959 [Oryza sativa Indica Group]	-	-	-	-	GO:0016020//membrane;GO:0016021//integral component of membrane	GO:0000166//nucleotide binding;GO:0004672//protein kinase activity;GO:0005509//calcium ion binding;GO:0005524//ATP binding;GO:0016301//kinase activity;GO:0016740//transferase activity;GO:0030247//polysaccharide binding	GO:0006468//protein phosphorylation;GO:0007166//cell surface receptor signaling pathway;GO:0016310//phosphorylation	--
BGIOSGA000715	0.847	0.339	0	0.538	0.382	0	0.339	0	0.36	2	1	0	2	1	0	1	0	1	--	XP_015642633.1 uncharacterized protein LOC9270584 [Oryza sativa Japonica Group]	-	-	-	-	-	-	-	--
BGIOSGA000716	0	0	0	0	0	0	0	0	0	0	0	0	0	0	0	0	0	0	--	-	-	-	-	-	GO:0016020//membrane;GO:0016021//integral component of membrane	-	-	--
BGIOSGA000717	5.338	6.635	9.081	6.884	8.767	8.996	3.508	3.943	4.6	67	104	120	136	122	118	55	57	68	UVR8	EEC71580.1 hypothetical protein OsI_03953 [Oryza sativa Indica Group]	-	-	-	-	-	-	-	--
BGIOSGA000718	2.831	2.39	1.461	3.949	4.496	3.475	1.035	1.47	1.332	92	97	50	202	162	118	42	55	51	VIP1	EEC71579.1 hypothetical protein OsI_03952 [Oryza sativa Indica Group]	Environmental Information Processing	Signal transduction	ko04070//Phosphatidylinositol signaling system	K13024	GO:0005737//cytoplasm;GO:0005829//cytosol	GO:0000166//nucleotide binding;GO:0000827//inositol-1,3,4,5,6-pentakisphosphate kinase activity;GO:0000828//inositol hexakisphosphate kinase activity;GO:0000829//inositol heptakisphosphate kinase activity;GO:0000832//inositol hexakisphosphate 5-kinase activity;GO:0005524//ATP binding;GO:0016301//kinase activity;GO:0016740//transferase activity;GO:0033857//diphosphoinositol-pentakisphosphate kinas…	GO:0016310//phosphorylation	--
BGIOSGA000719	11.453	12.809	14.442	13.424	13.18	15.116	14.543	11.316	12.406	58	81	77	107	74	80	92	66	74	--	XP_015620907.1 uncharacterized protein LOC4327895 [Oryza sativa Japonica Group]	-	-	-	-	GO:0009941//chloroplast envelope	-	-	--
BGIOSGA000720	3.315	3.153	2.821	4.652	4.049	3.305	1.88	1.799	2.991	48	57	43	106	65	50	34	30	51	PAP2	Purple acid phosphatase [Source:UniProtKB/TrEMBL;Acc:A2WVM5]	-	-	-	-	-	GO:0003993//acid phosphatase activity;GO:0016787//hydrolase activity;GO:0046872//metal ion binding	-	--
BGIOSGA000721	4.377	4.637	6.204	3.594	5.102	5.541	5.336	6.022	5.374	65	86	97	84	84	86	99	103	94	Wdr44	EEC71572.1 hypothetical protein OsI_03943 [Oryza sativa Indica Group]	-	-	-	-	-	GO:0005515//protein binding	-	--
BGIOSGA000722	0	0	0	0	0	0	0	0	0	0	0	0	0	0	0	0	0	0	--	EAY76013.1 hypothetical protein OsI_03938 [Oryza sativa Indica Group]	-	-	-	-	-	-	-	--
BGIOSGA000723	2.431	2.256	2.969	3.212	3.342	2.253	2.194	1.575	1.835	63	73	81	131	96	61	71	47	56	JAL3	EEC71570.1 hypothetical protein OsI_03937 [Oryza sativa Indica Group]	-	-	-	-	-	GO:0005515//protein binding;GO:0030246//carbohydrate binding	-	--
BGIOSGA000724	3.67	2.891	3.657	1.453	1.248	1.324	7.224	6.373	9.399	61	60	64	38	23	23	150	122	184	CKX5	Cytokinin dehydrogenase 5 [Source:Projected from Arabidopsis thaliana (AT1G75450) UniProtKB/Swiss-Prot;Acc:Q67YU0]	Metabolism;Metabolism	Global and overview maps;Metabolism of terpenoids and polyketides	ko01110//Biosynthesis of secondary metabolites;ko00908//Zeatin biosynthesis	K00279;K00279	GO:0005615//extracellular space	GO:0003824//catalytic activity;GO:0016491//oxidoreductase activity;GO:0019139//cytokinin dehydrogenase activity;GO:0050660//flavin adenine dinucleotide binding;GO:0071949//FAD binding	GO:0009690//cytokinin metabolic process	--
BGIOSGA000725	69.882	65.315	51.177	62.628	62.011	46.524	66.238	66.253	53.074	2777	3241	2141	3917	2732	1932	3288	3032	2484	TRAF1A	EAY76010.1 hypothetical protein OsI_03935 [Oryza sativa Indica Group]	-	-	-	-	-	GO:0005515//protein binding	-	--
BGIOSGA000726	9.411	6.674	6.312	15.2	15.617	12.1	3.336	4.336	3.019	262	232	185	666	482	352	116	139	99	--	EEC71568.1 hypothetical protein OsI_03933 [Oryza sativa Indica Group]	-	-	-	-	GO:0016593//Cdc73/Paf1 complex	GO:0003677//DNA binding	GO:0006368//transcription elongation from RNA polymerase II promoter;GO:0016570//histone modification	--
BGIOSGA000727	0.126	0.152	0	0.04	0.057	0	0	0	0.107	2	3	0	1	1	0	0	0	2	NADKC	EAY76007.1 hypothetical protein OsI_03932 [Oryza sativa Indica Group]	-	-	-	-	-	GO:0000166//nucleotide binding;GO:0005524//ATP binding;GO:0016301//kinase activity	-	--
BGIOSGA000728	0	0.206	0	0.491	0	0.246	0	0.671	0	0	1	0	3	0	1	0	3	0	PSBW	Similar to Photosystem II reaction center W protein (PSII 6.1 kDa protein) (Fragment) [Source: Projected from Oryza sativa (Os01g0773700)]	Metabolism;Metabolism	Global and overview maps;Energy metabolism	ko01100//Metabolic pathways;ko00195//Photosynthesis	K02721;K02721	GO:0009507//chloroplast;GO:0009523//photosystem II;GO:0009535//chloroplast thylakoid membrane;GO:0009536//plastid;GO:0016020//membrane;GO:0016021//integral component of membrane	-	GO:0015979//photosynthesis	--
BGIOSGA000729	0	0.286	0	0	0	0	0	0	0	0	1	0	0	0	0	0	0	0	--	BAS74579.1 Os01g0773500 [Oryza sativa Japonica Group]	-	-	-	-	GO:0016020//membrane;GO:0016021//integral component of membrane	-	-	--
BGIOSGA000730	4.556	3.649	3.884	3.823	4.847	2.571	3.975	4.159	3.521	78	78	70	103	92	46	85	82	71	--	EEC71563.1 hypothetical protein OsI_03919 [Oryza sativa Indica Group]	-	-	-	-	-	-	-	--
BGIOSGA000731	2.126	1.425	0.47	1.728	2.185	1.845	1.029	0.944	0.84	43	36	10	55	49	39	26	22	20	PUS7	EEC71561.1 hypothetical protein OsI_03917 [Oryza sativa Indica Group]	-	-	-	-	-	GO:0003723//RNA binding;GO:0009982//pseudouridine synthase activity;GO:0016853//isomerase activity	GO:0001522//pseudouridine synthesis;GO:0008033//tRNA processing;GO:0009451//RNA modification	--
BGIOSGA000732	49.403	49.2	59.565	98.892	89.386	94.833	19.109	20.982	24.005	505	628	641	1591	1013	1013	244	247	289	HMT-4	XP_015621503.1 homocysteine S-methyltransferase 4 [Oryza sativa Japonica Group]	Metabolism;Metabolism;Metabolism	Global and overview maps;Global and overview maps;Amino acid metabolism	ko01100//Metabolic pathways;ko01110//Biosynthesis of secondary metabolites;ko00270//Cysteine and methionine metabolism	K00547;K00547;K00547	GO:0005737//cytoplasm	GO:0008168//methyltransferase activity;GO:0008270//zinc ion binding;GO:0016740//transferase activity;GO:0046872//metal ion binding;GO:0047150//betaine-homocysteine S-methyltransferase activity	GO:0009086//methionine biosynthetic process;GO:0032259//methylation	--
BGIOSGA000733	2.305	2.609	2.34	0.808	0.502	0.684	1.591	1.173	2.294	29	41	31	16	7	9	25	17	34	GLCAT14A	XP_015649419.1 beta-glucuronosyltransferase GlcAT14A [Oryza sativa Japonica Group]	-	-	-	-	GO:0016020//membrane	GO:0008375//acetylglucosaminyltransferase activity;GO:0015020//glucuronosyltransferase activity;GO:0016740//transferase activity;GO:0016757//glycosyltransferase activity	-	--
BGIOSGA000734	19.655	18.692	20.42	22.323	21.496	16.458	21.636	24.641	26.598	160	190	175	286	194	140	220	231	255	--	EAY75987.1 hypothetical protein OsI_03910 [Oryza sativa Indica Group]	Genetic Information Processing	Transcription	ko03022//Basal transcription factors	K03139	GO:0005634//nucleus;GO:0005674//transcription factor TFIIF complex	GO:0003677//DNA binding	GO:0006366//transcription by RNA polymerase II;GO:0006367//transcription initiation from RNA polymerase II promoter	--
BGIOSGA000735	0.685	1.234	0.976	0.761	0.618	0.983	0.137	0.595	0.581	4	9	6	7	4	6	1	4	4	SUVR3	Histone-lysine N-methyltransferase SUVR3 [Source:Projected from Arabidopsis thaliana (AT3G03750) UniProtKB/Swiss-Prot;Acc:Q9SRV2]	Metabolism;Metabolism	Global and overview maps;Amino acid metabolism	ko01100//Metabolic pathways;ko00310//Lysine degradation	K11433;K11433	GO:0005634//nucleus	GO:0005515//protein binding;GO:0008168//methyltransferase activity;GO:0016740//transferase activity	-	--
BGIOSGA000736	0	0	0	0	0	0	0	0	0	0	0	0	0	0	0	0	0	0	LBD20	LOB domain-containing protein 20 [Source:Projected from Arabidopsis thaliana (AT3G03760) UniProtKB/Swiss-Prot;Acc:Q9SRV3]	-	-	-	-	-	-	GO:0009867//jasmonic acid mediated signaling pathway;GO:1900150//regulation of defense response to fungus	LBD
BGIOSGA000737	6.212	5.575	5.071	8.688	8.616	8.783	4.124	4.012	4.214	199	223	171	438	306	294	165	148	159	DRB1	EEC71555.1 hypothetical protein OsI_03907 [Oryza sativa Indica Group]	Metabolism;Metabolism;Metabolism;Metabolism;Metabolism	Global and overview maps;Global and overview maps;Carbohydrate metabolism;Biosynthesis of other secondary metabolites;Metabolism of other amino acids	ko01100//Metabolic pathways;ko01110//Biosynthesis of secondary metabolites;ko00500//Starch and sucrose metabolism;ko00999//Biosynthesis of various plant secondary metabolites;ko00460//Cyanoamino acid metabolism	K05349;K05349;K05349;K05349;K05349	GO:0005576//extracellular region;GO:0016020//membrane;GO:0016021//integral component of membrane	GO:0003723//RNA binding;GO:0003725//double-stranded RNA binding;GO:0004553//hydrolase activity, hydrolyzing O-glycosyl compounds;GO:0016787//hydrolase activity;GO:0016798//hydrolase activity, acting on glycosyl bonds	GO:0005975//carbohydrate metabolic process;GO:0008152//metabolic process	--
BGIOSGA000738	10.559	8.216	7.075	12.163	13.139	10.505	9.147	9.35	7.619	353	343	249	640	487	367	382	360	300	UBP13	EEC71554.1 hypothetical protein OsI_03906 [Oryza sativa Indica Group]	-	-	-	-	-	GO:0004843//thiol-dependent deubiquitinase;GO:0005515//protein binding;GO:0101005//deubiquitinase activity	GO:0006511//ubiquitin-dependent protein catabolic process;GO:0016579//protein deubiquitination	--
BGIOSGA000739	2.374	1.479	1.629	5.112	2.974	3.408	0.845	1.374	2.016	18	14	13	61	25	27	8	12	18	SPBC776.07	XP_015628098.1 mitochondrial acidic protein mam33 isoform X1 [Oryza sativa Japonica Group]	-	-	-	-	GO:0005759//mitochondrial matrix	-	-	--
BGIOSGA000740	0	0	0	0.131	0	0	0	0	0	0	0	0	0.73	0	0	0	0	0	TYDC	XP_015633932.1 tyrosine decarboxylase-like [Oryza sativa Japonica Group]	-	-	-	-	-	GO:0003824//catalytic activity	-	--
BGIOSGA000741	7.341	7.687	7.911	13.364	9.932	14.319	4.068	3.31	5.513	52	68	59	149	78	106	36	27	46	At1g80120	XP_015634848.1 protein LURP-one-related 5 [Oryza sativa Japonica Group]	-	-	-	-	-	-	-	--
BGIOSGA000742	0.94	2.07	0.446	1.866	2.013	2.248	1.222	0.816	1.396	8	22	4	25	19	20	13	8	14	ABCI10	ABC transporter I family member 10 [Source:Projected from Arabidopsis thaliana (AT4G33460) UniProtKB/Swiss-Prot;Acc:Q8H1R4]	-	-	-	-	GO:0009706//chloroplast inner membrane;GO:0009941//chloroplast envelope;GO:0016020//membrane	GO:0000166//nucleotide binding;GO:0005524//ATP binding;GO:0016887//ATP hydrolysis activity	GO:0009658//chloroplast organization;GO:0055076//transition metal ion homeostasis;GO:0055085//transmembrane transport	--
BGIOSGA000743	25.132	21.296	22.718	24.416	22.376	21.024	18.497	19.922	18.93	310	328	295	474	306	271	285	283	275	At5g46170	EEC71551.1 hypothetical protein OsI_03898 [Oryza sativa Indica Group]	-	-	-	-	-	GO:0005515//protein binding	-	--
BGIOSGA000744	0.25	0.15	0.296	0.13	0.281	0.239	0.1	0.054	0.159	4	3	5	3.27	5	4	2	1	3	TYDC	EEC71550.1 hypothetical protein OsI_03897 [Oryza sativa Indica Group]	-	-	-	-	-	GO:0003824//catalytic activity;GO:0016829//lyase activity;GO:0016830//carbon-carbon lyase activity;GO:0016831//carboxy-lyase activity;GO:0030170//pyridoxal phosphate binding	GO:0006520//cellular amino acid metabolic process;GO:0019752//carboxylic acid metabolic process;GO:1901564//organonitrogen compound metabolic process	--
BGIOSGA000745	0.131	0.321	0.067	0.132	0.388	0.206	0	0	0.124	2.07	6.32	1.12	3.28	6.79	3.39	0	0	2.31	WSD1	EAY75974.1 hypothetical protein OsI_03896 [Oryza sativa Indica Group]	-	-	-	-	GO:0005886//plasma membrane;GO:0016020//membrane;GO:0016021//integral component of membrane	GO:0004144//diacylglycerol O-acyltransferase activity;GO:0008374//O-acyltransferase activity;GO:0016740//transferase activity;GO:0016746//acyltransferase activity;GO:0050734//hydroxycinnamoyltransferase activity	GO:0019432//triglyceride biosynthetic process;GO:0045017//glycerolipid biosynthetic process	--
BGIOSGA000746	3.406	2.368	3.822	7.436	5.549	5.615	2.135	1.939	1.879	54.93	47.68	64.88	188.72	99.21	94.61	43	36	35.69	WSD1	EAY75973.1 hypothetical protein OsI_03895 [Oryza sativa Indica Group]	-	-	-	-	GO:0005886//plasma membrane;GO:0016020//membrane	GO:0004144//diacylglycerol O-acyltransferase activity;GO:0008374//O-acyltransferase activity;GO:0016740//transferase activity;GO:0016746//acyltransferase activity;GO:0050734//hydroxycinnamoyltransferase activity	GO:0019432//triglyceride biosynthetic process;GO:0045017//glycerolipid biosynthetic process	--
BGIOSGA000747	2.175	1.94	2.489	3.173	2.497	2.933	0.554	1.374	1.259	44	49	53	101	56	62	14	32	30	At4g15545	EEC71546.1 hypothetical protein OsI_03885 [Oryza sativa Indica Group]	-	-	-	-	GO:0016020//membrane;GO:0016021//integral component of membrane	GO:0022857//transmembrane transporter activity	-	--
BGIOSGA000748	1.192	0.796	0.566	0.505	1.792	0.951	0.795	0	1.012	6	5	3	4	10	5	5	0	6	--	EAY75965.1 hypothetical protein OsI_03884 [Oryza sativa Indica Group]	-	-	-	-	GO:0000145//exocyst	-	GO:0006887//exocytosis	--
BGIOSGA000749	0	0	0.142	0	0	0	0	0	0	0	0	1	0	0	0	0	0	0	--	EAY75964.1 hypothetical protein OsI_03883 [Oryza sativa Indica Group]	-	-	-	-	GO:0000145//exocyst	GO:0005546//phosphatidylinositol-4,5-bisphosphate binding	GO:0006887//exocytosis;GO:0015031//protein transport	--
BGIOSGA000750	13.635	14.153	15.675	11.34	10.873	11.256	22.346	22.663	26.93	233	302	282	305	206	201	477	446	542	PRCP	EAY75958.1 hypothetical protein OsI_03875 [Oryza sativa Indica Group]	-	-	-	-	GO:0005773//vacuole;GO:0009507//chloroplast	GO:0008233//peptidase activity;GO:0008236//serine-type peptidase activity;GO:0016787//hydrolase activity	GO:0006508//proteolysis	--
BGIOSGA000751	19.578	20.166	14.513	23.099	22.86	16.584	23.888	24.779	17.923	601	773	469	1116	778	532	916	876	648	CRWN4	EAY75957.1 hypothetical protein OsI_03874 [Oryza sativa Indica Group]	-	-	-	-	GO:0005634//nucleus;GO:0005652//nuclear lamina;GO:0031981//nuclear lumen	-	GO:0006997//nucleus organization	--
BGIOSGA000752	1.226	1.268	1.165	1.493	2.304	1.858	0.777	0.754	0.521	24	31	24	46	50	38	19	17	12	CSLC1	EAY75956.1 hypothetical protein OsI_03873 [Oryza sativa Indica Group]	-	-	-	-	GO:0000139//Golgi membrane;GO:0016020//membrane;GO:0016021//integral component of membrane	-	GO:0071555//cell wall organization	--
BGIOSGA000753	0	0	0	0	0	0.168	0	0	0	0	0	0	0	0	1	0	0	0	--	EAY75949.1 hypothetical protein OsI_03867 [Oryza sativa Indica Group]	-	-	-	-	-	-	-	--
BGIOSGA000754	1.43	2.291	1.495	2.908	4.387	1.506	0.802	0.621	0.486	10	20	11	32	34	11	7	5	4	rnf-5	KAB8083667.1 hypothetical protein EE612_005941, partial [Oryza sativa]	Genetic Information Processing	Folding, sorting and degradation	ko04141//Protein processing in endoplasmic reticulum	K10666	GO:0005783//endoplasmic reticulum;GO:0016020//membrane;GO:0016021//integral component of membrane	GO:0046872//metal ion binding;GO:0061630//ubiquitin protein ligase activity	GO:0006511//ubiquitin-dependent protein catabolic process;GO:0016567//protein ubiquitination	--
BGIOSGA000755	1.885	2.103	1.407	4.407	3.462	2.642	0.701	1.462	1.143	28	39	22	103	57	41	13	25	20	DTX32	Protein DETOXIFICATION [Source:UniProtKB/TrEMBL;Acc:B8AA47]	-	-	-	-	GO:0016020//membrane;GO:0016021//integral component of membrane	GO:0015297//antiporter activity;GO:0042910//xenobiotic transmembrane transporter activity	GO:0055085//transmembrane transport;GO:1990961//xenobiotic detoxification by transmembrane export across the plasma membrane	--
BGIOSGA000756	0	0.228	0.271	0.09	0.642	0.681	0.228	0	0.121	0	2	2	1	5	5	2	0	1	CML41	EAY75945.1 hypothetical protein OsI_03863 [Oryza sativa Indica Group]	Organismal Systems	Environmental adaptation	ko04626//Plant-pathogen interaction	K13448	-	GO:0005509//calcium ion binding	-	--
BGIOSGA000757	0.908	0.509	1.121	1.211	0.532	0.565	0.327	0.67	0.27	20	14	26	42	13	13	9	17	7	--	EAY75944.1 hypothetical protein OsI_03862 [Oryza sativa Indica Group]	-	-	-	-	-	-	-	--
BGIOSGA000758	6.406	5.693	6.159	9.48	8.174	8.447	3.877	1.899	2.388	82	91	83	191	116	113	62	28	36	Os01g0765400	EAY75943.1 hypothetical protein OsI_03861 [Oryza sativa Indica Group]	-	-	-	-	GO:0005615//extracellular space	GO:0004867//serine-type endopeptidase inhibitor activity	GO:0010951//negative regulation of endopeptidase activity	--
BGIOSGA000759	1.179	0.283	0.56	0.225	0.532	0	0.378	0.205	0.4	10	3	5	3	5	0	4	2	4	DCTD	EEC71538.1 hypothetical protein OsI_03859 [Oryza sativa Indica Group]	Metabolism;Metabolism	Global and overview maps;Nucleotide metabolism	ko01100//Metabolic pathways;ko00240//Pyrimidine metabolism	K01493;K01493	-	GO:0003824//catalytic activity;GO:0008270//zinc ion binding;GO:0016787//hydrolase activity;GO:0046872//metal ion binding	GO:0071704//organic substance metabolic process	--
BGIOSGA000760	1.018	1.124	0.533	1.918	2.058	1.814	0.899	0.792	0.477	29	40	16	86	65	54	32	26	16	fmdA	EEC71537.1 hypothetical protein OsI_03858 [Oryza sativa Indica Group]	Metabolism;Metabolism;Metabolism;Metabolism;Metabolism	Global and overview maps;Global and overview maps;Carbohydrate metabolism;Metabolism of other amino acids;Energy metabolism	ko01100//Metabolic pathways;ko01200//Carbon metabolism;ko00630//Glyoxylate and dicarboxylate metabolism;ko00460//Cyanoamino acid metabolism;ko00910//Nitrogen metabolism	K01455;K01455;K01455;K01455;K01455	-	GO:0005515//protein binding;GO:0016811//hydrolase activity, acting on carbon-nitrogen (but not peptide) bonds, in linear amides	-	--
BGIOSGA000761	0	0	0	0	0	0	0	0	0	0	0	0	0	0	0	0	0	0	--	EEC71536.1 hypothetical protein OsI_03856 [Oryza sativa Indica Group]	-	-	-	-	-	-	-	--
BGIOSGA000762	0	0	0	0	0	0	0	0	0	0	0	0	0	0	0	0	0	0	fmdA	EEC71535.1 hypothetical protein OsI_03855 [Oryza sativa Indica Group]	Metabolism;Metabolism;Metabolism;Metabolism;Metabolism	Global and overview maps;Global and overview maps;Carbohydrate metabolism;Metabolism of other amino acids;Energy metabolism	ko01100//Metabolic pathways;ko01200//Carbon metabolism;ko00630//Glyoxylate and dicarboxylate metabolism;ko00460//Cyanoamino acid metabolism;ko00910//Nitrogen metabolism	K01455;K01455;K01455;K01455;K01455	-	GO:0016811//hydrolase activity, acting on carbon-nitrogen (but not peptide) bonds, in linear amides	-	--
BGIOSGA000763	3.353	4.373	4.004	7.243	8.467	8.525	2.991	1.913	3.253	35	57	44	119	98	93	39	23	40	IPK	Isopentenyl phosphate kinase [Source:Projected from Arabidopsis thaliana (AT1G26640) UniProtKB/Swiss-Prot;Acc:Q8H1F7]	Metabolism;Metabolism;Metabolism	Global and overview maps;Global and overview maps;Metabolism of terpenoids and polyketides	ko01100//Metabolic pathways;ko01110//Biosynthesis of secondary metabolites;ko00900//Terpenoid backbone biosynthesis	K06981;K06981;K06981	GO:0005829//cytosol	GO:0000166//nucleotide binding;GO:0005524//ATP binding;GO:0016301//kinase activity;GO:0102043//isopentenyl phosphate kinase activity	GO:0008299//isoprenoid biosynthetic process;GO:0016114//terpenoid biosynthetic process	--
BGIOSGA000764	0.816	0.841	0.665	1.556	2.104	0.479	0.653	0.543	0.198	7	9	6	21	20	4.29	7	5.36	2	CLPF	XP_015621133.1 clp protease adapter protein ClpF, chloroplastic isoform X2 [Oryza sativa Japonica Group]	-	-	-	-	-	GO:0003677//DNA binding;GO:0005515//protein binding	-	--
BGIOSGA000765	9.533	8.127	11.878	8.597	9.8	10.103	8.78	11.927	11.836	93	99	122	132	106	103	107	134	136	CM1	Chorismate mutase [Source:UniProtKB/TrEMBL;Acc:A2WVD6]	Metabolism;Metabolism;Metabolism;Metabolism	Global and overview maps;Global and overview maps;Global and overview maps;Amino acid metabolism	ko01100//Metabolic pathways;ko01110//Biosynthesis of secondary metabolites;ko01230//Biosynthesis of amino acids;ko00400//Phenylalanine, tyrosine and tryptophan biosynthesis	K01850;K01850;K01850;K01850	-	GO:0004106//chorismate mutase activity;GO:0016853//isomerase activity	GO:0008652//cellular amino acid biosynthetic process;GO:0009073//aromatic amino acid family biosynthetic process;GO:0046417//chorismate metabolic process	--
BGIOSGA000766	136.341	153.936	181.311	242.557	247.03	251.102	82.308	89.794	107.666	915	1290	1281	2562	1838	1761	690	694	851	GSTF2	XP_015614423.1 probable glutathione S-transferase GSTF2 [Oryza sativa Japonica Group]	Metabolism;Metabolism	Global and overview maps;Metabolism of other amino acids	ko01100//Metabolic pathways;ko00480//Glutathione metabolism	K00799;K00799	-	GO:0004364//glutathione transferase activity	GO:0042221//response to chemical	--
BGIOSGA000767	2.083	3.336	2.877	1.564	1.708	2.899	3.183	2.302	3.537	11	22	16	13	10	16	21	14	22	PDCB4	EEC71533.1 hypothetical protein OsI_03847 [Oryza sativa Indica Group]	-	-	-	-	-	-	-	--
BGIOSGA000768	0.093	0	0.177	0	0.42	0	0	0.081	0	1	0	2	0	5	0	0	1	0	--	EEC71532.1 hypothetical protein OsI_03846 [Oryza sativa Indica Group]	-	-	-	-	-	-	-	--
BGIOSGA000769	0.418	0.837	0.794	0.93	1.131	0.4	0.837	0.544	0.532	1	2.5	2	3.5	3	1	2.5	1.5	1.5	--	XP_015622416.1 uncharacterized protein LOC4327033 [Oryza sativa Japonica Group]	-	-	-	-	-	-	-	--
BGIOSGA000770	0	0	0	0.199	0	0	0	0.181	0	0	0	0	3	0	0	0	2	0	TCP5	XP_015626531.1 transcription factor PCF6-like [Oryza sativa Japonica Group]	-	-	-	-	GO:0005634//nucleus	GO:0003677//DNA binding;GO:0003700//DNA-binding transcription factor activity	GO:0006351//transcription, DNA-templated;GO:0006355//regulation of transcription, DNA-templated	TCP
BGIOSGA000771	0.418	0.837	0.794	0.93	1.131	0.4	0.837	0.544	0.532	1	2.5	2	3.5	3	1	2.5	1.5	1.5	--	XP_015622416.1 uncharacterized protein LOC4327033 [Oryza sativa Japonica Group]	-	-	-	-	-	-	-	--
BGIOSGA000772	13.746	14.23	14.331	12.888	12.701	15.239	10.467	11.79	16.368	82	106	90	121	84	95	78	81	115	C9orf85	XP_015627675.1 uncharacterized protein C9orf85 homolog [Oryza sativa Japonica Group]	-	-	-	-	-	-	-	--
BGIOSGA000773	4.096	4.374	9.635	4.462	5.454	7.653	7.652	4.234	5.962	21	28	52	36	31	41	49	25	36	--	EEC71528.1 hypothetical protein OsI_03837 [Oryza sativa Indica Group]	-	-	-	-	GO:0016020//membrane;GO:0016021//integral component of membrane	-	-	--
BGIOSGA000774	2.682	4.37	3.075	3.761	5.172	4.337	1.407	1.847	1.178	29	59	35	64	62	49	19	23	15	TIM50	EEC71527.1 hypothetical protein OsI_03834 [Oryza sativa Indica Group]	-	-	-	-	GO:0005634//nucleus;GO:0005744//TIM23 mitochondrial import inner membrane translocase complex	-	GO:0015031//protein transport	--
BGIOSGA000775	0	0.18	0	1.001	0.203	0.646	0	0	0	0	1	0	7	1	3	0	0	0	--	EAY75913.1 hypothetical protein OsI_03833 [Oryza sativa Indica Group]	-	-	-	-	-	-	-	--
BGIOSGA000776	19.936	18.523	15.403	21.453	19.502	16.122	19.107	16.001	14.543	568	659	462	962	616	480	680	525	488	SDP1	EAY75912.1 hypothetical protein OsI_03832 [Oryza sativa Indica Group]	Metabolism;Metabolism;Metabolism;Metabolism;Metabolism;Metabolism;Metabolism;Metabolism;Metabolism	Global and overview maps;Global and overview maps;Lipid metabolism;Lipid metabolism;Lipid metabolism;Lipid metabolism;Lipid metabolism;Lipid metabolism;Lipid metabolism	ko01100//Metabolic pathways;ko01110//Biosynthesis of secondary metabolites;ko00564//Glycerophospholipid metabolism;ko00561//Glycerolipid metabolism;ko00592//alpha-Linolenic acid metabolism;ko00100//Steroid biosynthesis;ko00565//Ether lipid metabolism;ko00590//Arachidonic acid metabolism;ko00591//Linoleic acid metabolism	K14674;K14674;K14674;K14674;K14674;K14674;K14674;K14674;K14674	-	GO:0004806//triglyceride lipase activity;GO:0016787//hydrolase activity	GO:0006629//lipid metabolic process;GO:0006952//defense response;GO:0016042//lipid catabolic process	--
BGIOSGA000777	0	0	0	0	0	0	0	0	0	0	0	0	0	0	0	0	0	0	At3g16150	EAY75909.1 hypothetical protein OsI_03829 [Oryza sativa Indica Group]	Metabolism;Metabolism;Metabolism;Metabolism	Global and overview maps;Global and overview maps;Amino acid metabolism;Metabolism of other amino acids	ko01100//Metabolic pathways;ko01110//Biosynthesis of secondary metabolites;ko00250//Alanine, aspartate and glutamate metabolism;ko00460//Cyanoamino acid metabolism	K13051;K13051;K13051;K13051	-	GO:0016787//hydrolase activity	-	--
BGIOSGA000778	6.536	5.63	8.139	11.132	9.363	10.407	2.594	2.146	3.731	119	128	156	319	189	198	59	45	80	NPF1.2	EAY75908.1 hypothetical protein OsI_03828 [Oryza sativa Indica Group]	-	-	-	-	GO:0016020//membrane;GO:0016021//integral component of membrane	GO:0022857//transmembrane transporter activity	GO:0055085//transmembrane transport	--
BGIOSGA000779	36.552	34.517	35.57	38.943	36.2	35.299	23.75	22.018	20.104	653	770	669	1095	717	659	530	453	423	NPF1.2	EAY75907.1 hypothetical protein OsI_03827 [Oryza sativa Indica Group]	-	-	-	-	GO:0016020//membrane;GO:0016021//integral component of membrane	GO:0022857//transmembrane transporter activity	GO:0055085//transmembrane transport	--
BGIOSGA000780	4.239	3.708	2.49	4.111	4.981	2.616	2.769	2.906	3.505	76	83	47	116	99	49	62	60	74	TCX5	EEC71524.1 hypothetical protein OsI_03825 [Oryza sativa Indica Group]	-	-	-	-	GO:0005634//nucleus;GO:0043231//intracellular membrane-bounded organelle	-	-	CPP
BGIOSGA000781	0.866	0.809	1.508	0.55	0.911	0.829	0.462	0.752	0.368	6	7	11	6	7	6	4	6	3	Os01g0760900	EEC71522.1 hypothetical protein OsI_03823 [Oryza sativa Indica Group]	-	-	-	-	GO:0110165//cellular anatomical entity	-	-	--
BGIOSGA000782	0.254	0.577	0.121	0.323	0.382	0.203	0.102	0.331	0.036	6	17	3	12	10	5	3	9	1	ROC9	HD-ZIP IV family of homeobox-leucine zipper protein with lipid-binding START domain-containing protein [Source:Projected from Arabidopsis thaliana (AT1G79840) UniProtKB/TrEMBL;Acc:F4HQC0]	-	-	-	-	GO:0005634//nucleus	GO:0000976//transcription cis-regulatory region binding;GO:0003677//DNA binding;GO:0008289//lipid binding;GO:0043565//sequence-specific DNA binding	GO:0009957//epidermal cell fate specification;GO:0010062//negative regulation of trichoblast fate specification	HD-ZIP
BGIOSGA000783	639.924	646.406	834.671	829.217	780.272	811.282	583.716	579.706	719.294	8112	10232	11139	16544	10966	10747	9243	8463	10739	Os01g0760600	Aspartate aminotransferase [Source:UniProtKB/TrEMBL;Acc:A2WVA6]	Metabolism;Metabolism;Metabolism;Metabolism;Metabolism;Metabolism;Metabolism;Metabolism;Metabolism;Metabolism;Metabolism;Metabolism;Metabolism;Metabolism;Metabolism	Global and overview maps;Global and overview maps;Global and overview maps;Global and overview maps;Amino acid metabolism;Energy metabolism;Amino acid metabolism;Global and overview maps;Amino acid metabolism;Amino acid metabolism;Amino acid metabolism;Amino acid metabolism;Amino acid metabolism;Biosynthesis of other secondary metabolites;Biosynthesis of other secondary metabolites	ko01100//Metabolic pathways;ko01110//Biosynthesis of secondary metabolites;ko01200//Carbon metabolism;ko01230//Biosynthesis of amino acids;ko00270//Cysteine and methionine metabolism;ko00710//Carbon fixation in photosynthetic organisms;ko00250//Alanine, aspartate and glutamate metabolism;ko01210//2-Oxocarboxylic acid metabolism;ko00330//Arginine and proline metabolism;ko00350//Tyrosine metabolism…	K14454;K14454;K14454;K14454;K14454;K14454;K14454;K14454;K14454;K14454;K14454;K14454;K14454;K14454;K14454	-	GO:0003824//catalytic activity;GO:0004069//L-aspartate:2-oxoglutarate aminotransferase activity;GO:0008483//transaminase activity;GO:0016740//transferase activity;GO:0030170//pyridoxal phosphate binding	GO:0006520//cellular amino acid metabolic process;GO:0009058//biosynthetic process	--
BGIOSGA000784	1.669	1.902	1.28	1.774	2.721	2.119	0.925	0.585	0.654	52	74	42	87	94	69	36	21	24	--	EAY75901.1 hypothetical protein OsI_03819 [Oryza sativa Indica Group]	-	-	-	-	GO:0005886//plasma membrane	GO:0043531//ADP binding	GO:0007165//signal transduction	--
BGIOSGA000785	0	0	0	0	0	0	0	0	0	0	0	0	0	0	0	0	0	0	CIPK30	Non-specific serine/threonine protein kinase [Source:UniProtKB/TrEMBL;Acc:A2WVA0]	-	-	-	-	-	GO:0000166//nucleotide binding;GO:0004672//protein kinase activity;GO:0004674//protein serine/threonine kinase activity;GO:0005524//ATP binding;GO:0016301//kinase activity;GO:0016740//transferase activity	GO:0006468//protein phosphorylation;GO:0007165//signal transduction;GO:0016310//phosphorylation;GO:0050896//response to stimulus	--
BGIOSGA000786	3.042	4.702	3.024	7.056	4.466	5.821	2.322	1.904	2.282	43	83	45	157	70	86	41	31	38	CIPK12	Non-specific serine/threonine protein kinase [Source:UniProtKB/TrEMBL;Acc:A2WV99]	-	-	-	-	GO:0016020//membrane;GO:0016021//integral component of membrane	GO:0004672//protein kinase activity;GO:0004674//protein serine/threonine kinase activity;GO:0005524//ATP binding	GO:0006468//protein phosphorylation;GO:0007165//signal transduction	--
BGIOSGA000787	0	0	0	0	0	0	0	0	0	0	0	0	0	0	0	0	0	0	CIPK30	Non-specific serine/threonine protein kinase [Source:UniProtKB/TrEMBL;Acc:B8A9S9]	-	-	-	-	GO:0016020//membrane;GO:0016021//integral component of membrane	GO:0000166//nucleotide binding;GO:0004672//protein kinase activity;GO:0004674//protein serine/threonine kinase activity;GO:0005524//ATP binding;GO:0016301//kinase activity;GO:0016740//transferase activity	GO:0006468//protein phosphorylation;GO:0007165//signal transduction;GO:0016310//phosphorylation;GO:0050896//response to stimulus	--
BGIOSGA000788	12.354	15.361	17.757	21.483	23.459	23.022	2.863	3.246	5.383	76	118	115	208	160	148	22	23	39	--	EEC71516.1 hypothetical protein OsI_03810 [Oryza sativa Indica Group]	-	-	-	-	-	GO:0008270//zinc ion binding;GO:0046872//metal ion binding	-	--
BGIOSGA000789	11.319	11.114	8.975	11.757	13.672	11.208	6.461	4.701	4.596	115	141	96	188	154	119	82	55	55	TULP2	EAY75891.1 hypothetical protein OsI_03808 [Oryza sativa Indica Group]	-	-	-	-	-	GO:0005515//protein binding	-	--
BGIOSGA000790	0.664	0.133	0.315	0.738	0	0	0	0	0.704	4	1	2	7	0	0	0	0	5	--	EAY75886.1 hypothetical protein OsI_03805 [Oryza sativa Indica Group]	-	-	-	-	-	-	-	--
BGIOSGA000791	15.077	14.909	16.314	19.867	19.393	14.929	10.653	10.246	9.907	230	284	262	477	328	238	203	180	178	CDS1	Phosphatidate cytidylyltransferase [Source:UniProtKB/TrEMBL;Acc:B8A9S4]	Metabolism;Metabolism;Metabolism;Environmental Information Processing	Global and overview maps;Global and overview maps;Lipid metabolism;Signal transduction	ko01100//Metabolic pathways;ko01110//Biosynthesis of secondary metabolites;ko00564//Glycerophospholipid metabolism;ko04070//Phosphatidylinositol signaling system	K00981;K00981;K00981;K00981	GO:0016020//membrane;GO:0016021//integral component of membrane	GO:0004605//phosphatidate cytidylyltransferase activity;GO:0016740//transferase activity;GO:0016772//transferase activity, transferring phosphorus-containing groups;GO:0016779//nucleotidyltransferase activity	GO:0006629//lipid metabolic process;GO:0008654//phospholipid biosynthetic process;GO:0016024//CDP-diacylglycerol biosynthetic process	--
BGIOSGA000792	1.117	1.549	1.878	0.655	0.31	0.946	2.718	3.172	3.576	26	45	46	24	8	23	79	85	98	PPC16	EAY75884.1 hypothetical protein OsI_03803 [Oryza sativa Indica Group]	Metabolism;Metabolism;Metabolism;Metabolism	Global and overview maps;Global and overview maps;Carbohydrate metabolism;Energy metabolism	ko01100//Metabolic pathways;ko01200//Carbon metabolism;ko00620//Pyruvate metabolism;ko00710//Carbon fixation in photosynthetic organisms	K01595;K01595;K01595;K01595	-	GO:0003824//catalytic activity;GO:0008964//phosphoenolpyruvate carboxylase activity	GO:0006099//tricarboxylic acid cycle;GO:0015977//carbon fixation	--
BGIOSGA000793	1.099	1.006	2.237	4.988	2.549	2.254	1.634	0.954	1.066	7	8	15	50	18	15	13	7	8	DOF5	EAY75883.1 hypothetical protein OsI_03802 [Oryza sativa Indica Group]	-	-	-	-	GO:0005634//nucleus	GO:0003677//DNA binding;GO:0003700//DNA-binding transcription factor activity	GO:0006355//regulation of transcription, DNA-templated	Dof
BGIOSGA000794	0	0	0	0.31	0	0	0	0	0	0	0	0	2	0	0	0	0	0	--	EAY75882.1 hypothetical protein OsI_03801 [Oryza sativa Indica Group]	-	-	-	-	-	-	-	--
BGIOSGA000795	0.825	0.826	0.588	0.393	0.93	0.197	0	0	0	4	5	3	3	5	1	0	0	0	HIPP28	EAY75881.1 hypothetical protein OsI_03800 [Oryza sativa Indica Group]	-	-	-	-	-	GO:0046872//metal ion binding	GO:0030001//metal ion transport;GO:0050896//response to stimulus	--
BGIOSGA000796	0.961	1	1.004	0.061	0.173	0.736	1.077	2.086	1.142	10	13	11	1	2	8	14	25	14	FHY	EAY75880.1 hypothetical protein OsI_03799 [Oryza sativa Indica Group]	Metabolism;Metabolism;Metabolism	Global and overview maps;Global and overview maps;Metabolism of cofactors and vitamins	ko01100//Metabolic pathways;ko01110//Biosynthesis of secondary metabolites;ko00740//Riboflavin metabolism	K20884;K20884;K20884	-	GO:0016787//hydrolase activity	-	--
BGIOSGA000797	0.87	1.306	1.653	1.727	1.569	1.353	1.306	0.661	0.739	8	15	16	25	16	13	15	7	8	EMB1417	Pentatricopeptide repeat-containing protein At4g21190 [Source:Projected from Arabidopsis thaliana (AT4G21190) UniProtKB/Swiss-Prot;Acc:Q8LG95]	-	-	-	-	-	GO:0005515//protein binding	-	--
BGIOSGA000798	98.733	94.074	83.889	93.95	79.309	72.684	70.017	71.894	62.972	1270	1511	1136	1902	1131	977	1125	1065	954	ICR4	EEC71510.1 hypothetical protein OsI_03796 [Oryza sativa Indica Group]	-	-	-	-	-	-	-	--
BGIOSGA000799	47.924	44.057	54.007	45.764	44.505	56.443	40.636	35.211	41.894	338	388	401	508	348	416	358	286	348	Cacybp	EAY75876.1 hypothetical protein OsI_03795 [Oryza sativa Indica Group]	-	-	-	-	GO:0005634//nucleus;GO:0005737//cytoplasm;GO:0005886//plasma membrane	GO:0015631//tubulin binding;GO:0031625//ubiquitin protein ligase binding;GO:0044548//S100 protein binding	GO:0006950//response to stress	--
BGIOSGA000800	0.357	0.191	0.396	0.265	0.429	0	0.191	0.258	0.101	6	4	7	7	8	0	4	5	2	Os08g0121900	EAY75873.1 hypothetical protein OsI_03792 [Oryza sativa Indica Group]	-	-	-	-	GO:0016020//membrane	GO:0016740//transferase activity;GO:0016757//glycosyltransferase activity	-	--
BGIOSGA000801	52.48	60.693	53.163	70.164	76.081	63.951	46.265	48.323	45.771	662	956	706	1393	1064	843	729	702	680	LARP6A	La-related protein 6A [Source:Projected from Arabidopsis thaliana (AT5G46250) UniProtKB/Swiss-Prot;Acc:Q94A38]	-	-	-	-	GO:0005634//nucleus;GO:1990904//ribonucleoprotein complex	GO:0003676//nucleic acid binding;GO:0003723//RNA binding	GO:0006396//RNA processing	--
BGIOSGA000802	10.495	11.067	10.634	20.783	14.673	14.563	4.621	6.227	6.386	60	79	64	187	93	87	33	41	43	--	XP_025876862.1 uncharacterized protein LOC4325140 [Oryza sativa Japonica Group]	-	-	-	-	-	-	-	--
BGIOSGA000803	0	0	0	0	0	0	0	0	0	0	0	0	0	0	0	0	0	0	--	EEC71504.1 hypothetical protein OsI_03785 [Oryza sativa Indica Group]	-	-	-	-	-	-	-	--
BGIOSGA000804	0.106	0	0	0.067	0	0.151	0	0.046	0	2	0	0	2	0	3	0	1	0	--	EEC71503.1 hypothetical protein OsI_03784 [Oryza sativa Indica Group]	-	-	-	-	-	-	-	--
BGIOSGA000805	4.154	3.254	3.252	4.206	4.283	3.713	2.193	2.497	2.287	91	89	75	145	104	85	60	63	59	--	EEC71501.1 hypothetical protein OsI_03781 [Oryza sativa Indica Group]	-	-	-	-	-	-	-	--
BGIOSGA000806	0	0.268	0	0	0	0	0	0	0	0	1	0	0	0	0	0	0	0	--	XP_015642446.1 uncharacterized protein LOC4325135 [Oryza sativa Japonica Group]	-	-	-	-	-	-	-	--
BGIOSGA000807	0.436	0.155	0.645	0.924	0.481	0.557	0.116	0.295	0.206	9	4	14	30	11	12	3	7	5	At3g58590	XP_015631941.1 pentatricopeptide repeat-containing protein At3g58590 [Oryza sativa Japonica Group]	-	-	-	-	-	GO:0005515//protein binding	-	--
BGIOSGA000808	0	0	0	0	0	0	0	0	0	0	0	0	0	0	0	0	0	0	--	EAY75860.1 hypothetical protein OsI_03778 [Oryza sativa Indica Group]	-	-	-	-	-	-	-	--
BGIOSGA000809	9.936	10.769	11.131	10.671	10.034	10.542	10.505	10.691	8.62	184	249	217	311	206	204	243	228	188	--	EEC71500.1 hypothetical protein OsI_03777 [Oryza sativa Indica Group]	-	-	-	-	-	-	-	--
BGIOSGA000810	4.156	4.459	1.772	6.619	5.359	3.697	4.33	4.858	2.715	156	209	70	391	223	145	203	210	120	CALS12	EEC71499.1 hypothetical protein OsI_03775 [Oryza sativa Indica Group]	-	-	-	-	GO:0000148//1,3-beta-D-glucan synthase complex;GO:0016020//membrane;GO:0016021//integral component of membrane	GO:0003843//1,3-beta-D-glucan synthase activity;GO:0016740//transferase activity;GO:0016757//glycosyltransferase activity	GO:0006075//(1->3)-beta-D-glucan biosynthetic process;GO:0008360//regulation of cell shape;GO:0071555//cell wall organization	--
BGIOSGA000811	7.305	7.312	6.071	5.221	4.53	1.529	5.299	7.334	6.396	32	40	28	36	22	7	29	37	33	At4g28440	EEC71498.1 hypothetical protein OsI_03774 [Oryza sativa Indica Group]	Genetic Information Processing;Genetic Information Processing;Genetic Information Processing;Genetic Information Processing	Replication and repair;Replication and repair;Replication and repair;Replication and repair	ko03420//Nucleotide excision repair;ko03440//Homologous recombination;ko03030//DNA replication;ko03430//Mismatch repair	K07466;K07466;K07466;K07466	-	-	-	--
BGIOSGA000812	6.962	6.759	6.205	9.755	11.182	8.031	4.81	6.335	5.02	146	177	137	322	260	176	126	153	124	ARF3	Auxin response factor [Source:UniProtKB/TrEMBL;Acc:B8A9U3]	Environmental Information Processing	Signal transduction	ko04075//Plant hormone signal transduction	K14486	GO:0005634//nucleus	GO:0003677//DNA binding	GO:0006351//transcription, DNA-templated;GO:0006355//regulation of transcription, DNA-templated;GO:0009725//response to hormone;GO:0009734//auxin-activated signaling pathway	ARF
BGIOSGA000813	6.137	8.956	9.586	7.452	6.643	9.005	6.66	6.632	9.264	45	82	74	86	54	69	61	56	80	SKIP8	EAY75849.1 hypothetical protein OsI_03766 [Oryza sativa Indica Group]	-	-	-	-	-	GO:0005515//protein binding	-	--
BGIOSGA000814	0	0	0	0	0	0	0	0	0	0	0	0	0	0	0	0	0	0	CG13601	EAY75848.1 hypothetical protein OsI_03765 [Oryza sativa Indica Group]	-	-	-	-	-	-	-	--
BGIOSGA000815	9.543	8.592	7.601	13.445	13.099	12.649	8.209	6.845	5.335	161	181	135	357	245	223	173	133	106	VOZ1	EEC71493.1 hypothetical protein OsI_03763 [Oryza sativa Indica Group]	-	-	-	-	-	-	GO:0006355//regulation of transcription, DNA-templated;GO:0048578//positive regulation of long-day photoperiodism, flowering	VOZ
BGIOSGA000816	54.542	65.442	60.962	60.982	80.486	62.337	50.915	47.193	48.273	283	424	333	498	463	338	330	282	295	PDAP1	XP_015614962.1 28 kDa heat- and acid-stable phosphoprotein [Oryza sativa Japonica Group]	-	-	-	-	-	-	-	--
BGIOSGA000817	1.893	2.112	0.899	2.707	1.22	1.812	1.299	0.998	1.952	28	39	14	63	20	28	24	17	34	LPXB	Probable lipid-A-disaccharide synthase, mitochondrial [Source:Projected from Arabidopsis thaliana (AT2G04560) UniProtKB/Swiss-Prot;Acc:F4IF99]	Metabolism	Global and overview maps	ko01100//Metabolic pathways	K00748	GO:0005739//mitochondrion	GO:0008915//lipid-A-disaccharide synthase activity;GO:0016740//transferase activity;GO:0016757//glycosyltransferase activity	GO:0006629//lipid metabolic process;GO:0009245//lipid A biosynthetic process;GO:2001289//lipid X metabolic process	--
BGIOSGA000818	0.951	0.381	1.205	0.705	1.287	1.669	0.254	0.551	0.269	6	3	8	7	9	11	2	4	2	UMAG_12045	EAY75841.1 hypothetical protein OsI_03758 [Oryza sativa Indica Group]	-	-	-	-	GO:0016020//membrane;GO:0016021//integral component of membrane	-	GO:0006491//N-glycan processing	--
BGIOSGA000819	78.036	94.174	87.277	93.338	99.094	82.763	66.502	64.795	68.701	434	654	511	817	611	481	462	415	450	RPL18A	60S ribosomal protein L18a [Source:UniProtKB/TrEMBL;Acc:A2WV44]	Genetic Information Processing	Translation	ko03010//Ribosome	K02882	GO:0005840//ribosome;GO:1990904//ribonucleoprotein complex	GO:0003735//structural constituent of ribosome	GO:0006412//translation	--
BGIOSGA000820	1.86	1.101	1.844	1.644	2.115	1.857	1.23	0.492	0.618	23	17	24	32	29	24	19	7	9	At1g06550	EEC71489.1 hypothetical protein OsI_03755 [Oryza sativa Indica Group]	Metabolism;Metabolism;Metabolism;Metabolism;Metabolism	Global and overview maps;Global and overview maps;Amino acid metabolism;Metabolism of other amino acids;Carbohydrate metabolism	ko01100//Metabolic pathways;ko01200//Carbon metabolism;ko00280//Valine, leucine and isoleucine degradation;ko00410//beta-Alanine metabolism;ko00640//Propanoate metabolism	K05605;K05605;K05605;K05605;K05605	-	GO:0003860//3-hydroxyisobutyryl-CoA hydrolase activity;GO:0016787//hydrolase activity	GO:0080167//response to karrikin	--
BGIOSGA000821	71.168	69.131	63.148	72.815	68.208	77.074	71.732	69.869	74.289	911	1105	851	1467	968	1031	1147	1030	1120	--	EEC71487.1 hypothetical protein OsI_03753 [Oryza sativa Indica Group]	-	-	-	-	-	GO:0016787//hydrolase activity	GO:0006629//lipid metabolic process	--
BGIOSGA000822	1.788	1.074	2.548	1.704	4.032	4.705	1.074	1.164	0.759	4	3	6	6	10	11	3	3	2	--	XP_015621778.1 uncharacterized protein LOC4324629 [Oryza sativa Japonica Group]	-	-	-	-	GO:0005739//mitochondrion;GO:0005747//mitochondrial respiratory chain complex I;GO:0016020//membrane;GO:0016021//integral component of membrane;GO:0031966//mitochondrial membrane;GO:0045271//respiratory chain complex I	-	-	--
BGIOSGA000823	24.269	21.586	16.338	24.312	21.252	21.149	11.997	12.194	9.523	515	572	365	812	500	469	318	298	238	PERK1	XP_015624916.1 proline-rich receptor-like protein kinase PERK2 isoform X2 [Oryza sativa Japonica Group]	-	-	-	-	GO:0016020//membrane;GO:0016021//integral component of membrane	GO:0000166//nucleotide binding;GO:0004672//protein kinase activity;GO:0004674//protein serine/threonine kinase activity;GO:0005524//ATP binding;GO:0016301//kinase activity;GO:0016740//transferase activity	GO:0006468//protein phosphorylation;GO:0016310//phosphorylation	--
BGIOSGA000824	0.546	1.048	0.622	0.069	0.59	0.209	1.485	2.653	1.297	5	12	6	1	6	2	17	28	14	CCDC25	EEC71481.1 hypothetical protein OsI_03744 [Oryza sativa Indica Group]	-	-	-	-	-	-	-	--
BGIOSGA000825	0	0	0	0	0	0	0	0	0	0	0	0	0	0	0	0	0	0	RLP51	EEC71480.1 hypothetical protein OsI_03743 [Oryza sativa Indica Group]	-	-	-	-	GO:0016020//membrane;GO:0016021//integral component of membrane	GO:0005515//protein binding	-	--
BGIOSGA000826	10.965	12.928	14.563	20.901	18.591	17.1	8.291	9.081	5.431	108	159	151	324	203	176	102	103	63	WRKY69	Defense-responsive protein WRKY13 [Source:UniProtKB/TrEMBL;Acc:A2WV31]	-	-	-	-	GO:0005634//nucleus	GO:0003677//DNA binding;GO:0003700//DNA-binding transcription factor activity;GO:0043565//sequence-specific DNA binding	GO:0006355//regulation of transcription, DNA-templated;GO:0050896//response to stimulus	WRKY
BGIOSGA000827	6.894	9.014	7.986	14.907	14.848	11.546	6.702	6.781	6.72	196	320	239	667	468	343	238	222	225	TPS7	AEB53178.1 trehalose-6-phosphate synthase 2 [Oryza sativa Indica Group]	Metabolism;Metabolism;Metabolism	Global and overview maps;Global and overview maps;Carbohydrate metabolism	ko01100//Metabolic pathways;ko01110//Biosynthesis of secondary metabolites;ko00500//Starch and sucrose metabolism	K16055;K16055;K16055	-	GO:0003824//catalytic activity;GO:0004805//trehalose-phosphatase activity	GO:0005991//trehalose metabolic process;GO:0005992//trehalose biosynthetic process	--
BGIOSGA000828	19.96	20.514	23.621	21.19	23.555	27.298	20.972	14.371	18.572	240	308	299	401	314	343	315	199	263	ILK1	EEC71473.1 hypothetical protein OsI_03730 [Oryza sativa Indica Group]	-	-	-	-	-	GO:0004672//protein kinase activity;GO:0005515//protein binding;GO:0005524//ATP binding	GO:0006468//protein phosphorylation	--
BGIOSGA000829	0	0	0	0.858	0.203	0.646	0.18	0	0.382	0	0	0	6	1	3	1	0	2	--	EEC71472.1 hypothetical protein OsI_03728 [Oryza sativa Indica Group]	-	-	-	-	-	-	-	--
BGIOSGA000830	0	0	0	0.143	0	0	0	0	0	0	0	0	1	0	0	0	0	0	--	XP_015646268.1 uncharacterized protein LOC4325548 [Oryza sativa Japonica Group]	-	-	-	-	-	-	-	--
BGIOSGA000831	1.779	1.424	1.931	3.767	3.591	2.513	1.492	0.809	1.079	21	21	24	70	47	31	22	11	15	--	EAY75812.1 hypothetical protein OsI_03726 [Oryza sativa Indica Group]	-	-	-	-	GO:0016020//membrane;GO:0016021//integral component of membrane	-	-	--
BGIOSGA000832	28.185	30.332	37.582	66.998	56.618	60.493	12.314	11.117	11.248	317	426	445	1186	706	711	173	144	149	ENODL1	EEC71471.1 hypothetical protein OsI_03725 [Oryza sativa Indica Group]	-	-	-	-	-	GO:0009055//electron transfer activity	GO:0022900//electron transport chain	--
BGIOSGA000833	0.274	0.125	0.297	0.87	0.247	0.374	0.282	0.034	0.266	7	4	8	35	7	10	9	1	8	DRP5A	DRP5A [Source:Projected from Arabidopsis thaliana (AT1G53140) UniProtKB/TrEMBL;Acc:A0A178WBH9]	-	-	-	-	GO:0005737//cytoplasm;GO:0009504//cell plate	GO:0003924//GTPase activity;GO:0005525//GTP binding	GO:0000911//cytokinesis by cell plate formation	--
BGIOSGA000834	0.346	0	0.329	0	0	0.994	0.554	0.601	0.294	1	0	1	0	0	3	2	2	1	VQ4	XP_015641446.1 VQ motif-containing protein 4 [Oryza sativa Japonica Group]	-	-	-	-	-	-	-	--
BGIOSGA000835	1.161	0.465	1.418	0.053	0.15	0.476	0.133	0.576	0.563	14	7	18	1	2	6	2	8	8	At2g27800	EAY75806.1 hypothetical protein OsI_03721 [Oryza sativa Indica Group]	-	-	-	-	-	GO:0005515//protein binding	-	--
BGIOSGA000836	16.194	14.059	11.596	15.802	17.291	14.096	10.702	11.258	9.809	321	348	242	493	380	292	265	257	229	HT1	EAY75804.1 hypothetical protein OsI_03719 [Oryza sativa Indica Group]	-	-	-	-	-	GO:0004672//protein kinase activity;GO:0005524//ATP binding	GO:0006468//protein phosphorylation	--
BGIOSGA000837	5.052	4.508	5.621	8.437	6.704	8.632	3.409	4.198	2.512	70	78	82	184	103	125	59	67	41	MAN2	EAY75800.1 hypothetical protein OsI_03716 [Oryza sativa Indica Group]	Metabolism;Metabolism	Global and overview maps;Carbohydrate metabolism	ko01100//Metabolic pathways;ko00051//Fructose and mannose metabolism	K19355;K19355	GO:0016020//membrane;GO:0016021//integral component of membrane	GO:0004553//hydrolase activity, hydrolyzing O-glycosyl compounds;GO:0016787//hydrolase activity;GO:0016798//hydrolase activity, acting on glycosyl bonds;GO:0016985//mannan endo-1,4-beta-mannosidase activity	GO:0005975//carbohydrate metabolic process;GO:0008152//metabolic process;GO:0071704//organic substance metabolic process	--
BGIOSGA000838	0	0	0	0	0	0	0	0	0	0	0	0	0	0	0	0	0	0	--	EEC71468.1 hypothetical protein OsI_03715 [Oryza sativa Indica Group]	-	-	-	-	-	GO:0003676//nucleic acid binding;GO:0004523//RNA-DNA hybrid ribonuclease activity	GO:0090502//RNA phosphodiester bond hydrolysis, endonucleolytic	--
BGIOSGA000839	3.388	1.357	1.931	2.009	2.699	3.89	1.266	1.618	1.247	60	30	36	56	53	72	28	33	26	CCD8B	EAY75798.1 hypothetical protein OsI_03714 [Oryza sativa Indica Group]	Metabolism;Metabolism	Global and overview maps;Metabolism of terpenoids and polyketides	ko01110//Biosynthesis of secondary metabolites;ko00906//Carotenoid biosynthesis	K17913;K17913	GO:0009507//chloroplast	GO:0016702//oxidoreductase activity, acting on single donors with incorporation of molecular oxygen, incorporation of two atoms of oxygen;GO:0046872//metal ion binding;GO:0051213//dioxygenase activity	GO:0010223//secondary shoot formation;GO:0016121//carotene catabolic process;GO:1901601//strigolactone biosynthetic process	--
BGIOSGA000840	32.932	33.216	40.185	60.559	50.205	43.659	15.008	17.719	17.96	397	500	510	1149	671	550	226	246	255	GATA12	GATA transcription factor [Source:UniProtKB/TrEMBL;Acc:A2WUZ9]	-	-	-	-	GO:0005634//nucleus	GO:0003677//DNA binding;GO:0003700//DNA-binding transcription factor activity;GO:0008270//zinc ion binding;GO:0043565//sequence-specific DNA binding	GO:0006355//regulation of transcription, DNA-templated;GO:0045893//positive regulation of transcription, DNA-templated	GATA
BGIOSGA000841	0	0	0	0	0	0	0	0	0	0	0	0	0	0	0	0	0	0	--	XP_015645724.1 uncharacterized protein LOC107278323 [Oryza sativa Japonica Group]	-	-	-	-	-	-	-	--
BGIOSGA000842	0	0	0.402	0	0	0	0	0	0	0	0	2	0	0	0	0	0	0	--	XP_015646732.1 uncharacterized protein LOC107277855 [Oryza sativa Japonica Group]	-	-	-	-	-	-	-	--
BGIOSGA000843	4.315	3.932	4.381	3.435	4.16	4.081	5.36	3.402	4.295	87	99	93	109	93	86	135	79	102	Os01g0744400	GC1 [Source:Projected from Arabidopsis thaliana (AT2G19950) UniProtKB/TrEMBL;Acc:A0A178VUM2]	-	-	-	-	GO:0005794//Golgi apparatus;GO:0016020//membrane;GO:0016021//integral component of membrane	-	GO:0007030//Golgi organization	--
BGIOSGA000844	27.013	22.208	24.704	35.239	38.448	31.716	20.015	18.715	19.642	564	579	543	1158	890	692	522	450	483	HD16	EEC71464.1 hypothetical protein OsI_03705 [Oryza sativa Indica Group]	-	-	-	-	-	GO:0000166//nucleotide binding;GO:0004672//protein kinase activity;GO:0005524//ATP binding;GO:0016301//kinase activity;GO:0016740//transferase activity	GO:0006468//protein phosphorylation;GO:0016310//phosphorylation	--
BGIOSGA000845	2.102	2.885	2.11	4.464	4.55	3.39	2.115	2.398	3.008	35	60	37	117	84	59	44	46	59	--	EEC71461.1 hypothetical protein OsI_03699 [Oryza sativa Indica Group]	-	-	-	-	-	-	-	--
BGIOSGA000846	1.851	1.031	0.994	3.016	3.121	1.925	0.902	1.118	1.093	23	16	13	59	43	25	14	16	16	OVA4	Nucleotidylyl transferase superfamily protein [Source:Projected from Arabidopsis thaliana (AT2G25840) UniProtKB/TrEMBL;Acc:F4ISP4]	Genetic Information Processing	Translation	ko00970//Aminoacyl-tRNA biosynthesis	K01867	GO:0005739//mitochondrion;GO:0009507//chloroplast;GO:0009570//chloroplast stroma	GO:0000166//nucleotide binding;GO:0004812//aminoacyl-tRNA ligase activity;GO:0004830//tryptophan-tRNA ligase activity;GO:0005524//ATP binding;GO:0016874//ligase activity	GO:0006412//translation;GO:0006418//tRNA aminoacylation for protein translation;GO:0006436//tryptophanyl-tRNA aminoacylation;GO:0009791//post-embryonic development;GO:0048481//plant ovule development;GO:0048608//reproductive structure development	--
BGIOSGA000847	2.174	1.339	1.191	1.381	1.433	0.8	0.335	0.073	1.136	26	20	15	26	19	10	5	1	16	PME53	Pectinesterase [Source:UniProtKB/TrEMBL;Acc:A2WUY3]	Metabolism;Metabolism	Global and overview maps;Carbohydrate metabolism	ko01100//Metabolic pathways;ko00040//Pentose and glucuronate interconversions	K01051;K01051	GO:0005618//cell wall	GO:0016787//hydrolase activity;GO:0030599//pectinesterase activity;GO:0045330//aspartyl esterase activity	GO:0042545//cell wall modification;GO:0045490//pectin catabolic process	--
BGIOSGA000848	3.67	1.13	2.682	1.256	1.273	1.891	1.13	0.735	1.918	13	5	10	7	5	7	5	3	8	--	EEC71459.1 hypothetical protein OsI_03692 [Oryza sativa Indica Group]	-	-	-	-	GO:0005634//nucleus;GO:0070876//SOSS complex	-	GO:0006281//DNA repair;GO:0006974//cellular response to DNA damage stimulus	--
BGIOSGA000849	8.189	8.795	7.236	9.196	9.906	7.897	6.302	8.599	6.738	129	173	120	228	173	130	124	156	125	HXK6	Phosphotransferase [Source:UniProtKB/TrEMBL;Acc:A2WUX9]	Metabolism;Metabolism;Metabolism;Metabolism;Metabolism;Metabolism;Metabolism;Metabolism;Metabolism	Global and overview maps;Global and overview maps;Global and overview maps;Carbohydrate metabolism;Carbohydrate metabolism;Carbohydrate metabolism;Carbohydrate metabolism;Carbohydrate metabolism;Biosynthesis of other secondary metabolites	ko01100//Metabolic pathways;ko01110//Biosynthesis of secondary metabolites;ko01200//Carbon metabolism;ko00500//Starch and sucrose metabolism;ko00010//Glycolysis / Gluconeogenesis;ko00520//Amino sugar and nucleotide sugar metabolism;ko00051//Fructose and mannose metabolism;ko00052//Galactose metabolism;ko00524//Neomycin, kanamycin and gentamicin biosynthesis	K00844;K00844;K00844;K00844;K00844;K00844;K00844;K00844;K00844	GO:0005739//mitochondrion;GO:0016020//membrane;GO:0016021//integral component of membrane	GO:0000166//nucleotide binding;GO:0004340//glucokinase activity;GO:0004396//hexokinase activity;GO:0005524//ATP binding;GO:0005536//glucose binding;GO:0008865//fructokinase activity;GO:0016301//kinase activity;GO:0016740//transferase activity;GO:0016773//phosphotransferase activity, alcohol group as acceptor	GO:0001678//cellular glucose homeostasis;GO:0005975//carbohydrate metabolic process;GO:0006096//glycolytic process;GO:0009749//response to glucose;GO:0016310//phosphorylation;GO:0019318//hexose metabolic process;GO:0046835//carbohydrate phosphorylation;GO:0051156//glucose 6-phosphate metabolic process	--
BGIOSGA000850	8.935	9.188	11.38	16.386	12.455	14.963	6.096	5.554	4.224	88	113	118	254	136	154	75	63	49	At4g29120	BAB91928.1 putative D-threonine dehydrogenase [Oryza sativa Japonica Group]	Metabolism;Metabolism	Global and overview maps;Amino acid metabolism	ko01100//Metabolic pathways;ko00280//Valine, leucine and isoleucine degradation	K00020;K00020	GO:0005829//cytosol	GO:0016491//oxidoreductase activity;GO:0016616//oxidoreductase activity, acting on the CH-OH group of donors, NAD or NADP as acceptor;GO:0050661//NADP binding;GO:0051287//NAD binding	-	--
BGIOSGA000851	2.237	2.886	2.715	4.106	3.082	4.222	1.542	1.349	1.161	36	58	46	104	55	71	31	25	22	mrm1	EAY75771.1 hypothetical protein OsI_03687 [Oryza sativa Indica Group]	-	-	-	-	GO:0005737//cytoplasm	GO:0003723//RNA binding;GO:0003729//mRNA binding;GO:0008168//methyltransferase activity;GO:0008173//RNA methyltransferase activity	GO:0001510//RNA methylation;GO:0006396//RNA processing	--
BGIOSGA000852	0	0	0	0	0	0	0	0	0	0	0	0	0	0	0	0	0	0	--	EAY75769.1 hypothetical protein OsI_03684 [Oryza sativa Indica Group]	-	-	-	-	-	-	-	--
BGIOSGA000853	2.573	2.997	3.955	3.953	3.46	2.865	3.371	2.437	2.939	55	80	89	133	82	64	90	60	74	LYK3	LysM domain receptor-like kinase 3 [Source:Projected from Arabidopsis thaliana (AT1G51940) UniProtKB/Swiss-Prot;Acc:F4IB81]	-	-	-	-	GO:0005886//plasma membrane;GO:0016020//membrane;GO:0016021//integral component of membrane	GO:0000166//nucleotide binding;GO:0004672//protein kinase activity;GO:0004674//protein serine/threonine kinase activity;GO:0005524//ATP binding;GO:0016301//kinase activity;GO:0016740//transferase activity;GO:0019199//transmembrane receptor protein kinase activity	GO:0006468//protein phosphorylation;GO:0006952//defense response;GO:0009737//response to abscisic acid;GO:0009738//abscisic acid-activated signaling pathway;GO:0009789//positive regulation of abscisic acid-activated signaling pathway;GO:0016310//phosphorylation;GO:0031348//negative regulation of defense response;GO:0045087//innate immune response;GO:0050832//defense response to fungus	--
BGIOSGA000854	2.307	1.327	2.417	3.834	4.963	3.34	1.089	0.36	0.502	39	28	43	102	93	59	23	7	10	LAMP1	EEC71454.1 hypothetical protein OsI_03680 [Oryza sativa Indica Group]	-	-	-	-	-	-	-	--
BGIOSGA000855	0.132	0.176	0.042	0.195	0.475	0.378	0.035	0.152	0.037	3	5	1	7	12	9	1	4	1	LAMP1	EEC71453.1 hypothetical protein OsI_03679 [Oryza sativa Indica Group]	-	-	-	-	-	-	-	--
BGIOSGA000856	2.194	2.783	4.69	2.556	4.454	3.5	2.342	1.588	4.037	12	19	27	22	27	20	16	10	26	--	EAY75762.1 hypothetical protein OsI_03675 [Oryza sativa Indica Group]	-	-	-	-	-	-	-	--
BGIOSGA000857	0	0	0	0	0	0	0	0	0	0	0	0	0	0	0	0	0	0	--	EEC71450.1 hypothetical protein OsI_03672 [Oryza sativa Indica Group]	-	-	-	-	-	-	-	--
BGIOSGA000858	18.09	16.041	14.148	21.683	22.545	19.495	20.375	20.118	17.879	317	351	261	598	438	357	446	406	369	MPP	EEC71449.1 hypothetical protein OsI_03671 [Oryza sativa Indica Group]	-	-	-	-	-	GO:0004222//metalloendopeptidase activity;GO:0046872//metal ion binding	GO:0006508//proteolysis	--
BGIOSGA000859	4.979	4.954	4.443	5.144	5.67	4.812	3.261	2.314	1.793	99	123	93	161	125	100	81	53	42	PFK3	ATP-dependent 6-phosphofructokinase [Source:UniProtKB/TrEMBL;Acc:B8A9G5]	Metabolism;Metabolism;Metabolism;Metabolism;Metabolism;Genetic Information Processing;Metabolism;Metabolism;Metabolism	Global and overview maps;Global and overview maps;Global and overview maps;Global and overview maps;Carbohydrate metabolism;Folding, sorting and degradation;Carbohydrate metabolism;Carbohydrate metabolism;Carbohydrate metabolism	ko01100//Metabolic pathways;ko01110//Biosynthesis of secondary metabolites;ko01200//Carbon metabolism;ko01230//Biosynthesis of amino acids;ko00010//Glycolysis / Gluconeogenesis;ko03018//RNA degradation;ko00030//Pentose phosphate pathway;ko00051//Fructose and mannose metabolism;ko00052//Galactose metabolism	K00850;K00850;K00850;K00850;K00850;K00850;K00850;K00850;K00850	GO:0005737//cytoplasm	GO:0000166//nucleotide binding;GO:0003824//catalytic activity;GO:0003872//6-phosphofructokinase activity;GO:0005524//ATP binding;GO:0016301//kinase activity;GO:0016740//transferase activity;GO:0046872//metal ion binding	GO:0006002//fructose 6-phosphate metabolic process;GO:0006096//glycolytic process;GO:0008152//metabolic process;GO:0016310//phosphorylation;GO:0061615//glycolytic process through fructose-6-phosphate	--
BGIOSGA000860	0.61	1.2	0.633	0.811	1.752	0.85	0.622	0.867	0.283	11	27	12	23	35	16	14	18	6	ULP1D	EEC71446.1 hypothetical protein OsI_03664 [Oryza sativa Indica Group]	-	-	-	-	-	GO:0008234//cysteine-type peptidase activity;GO:0016787//hydrolase activity	GO:0006508//proteolysis	--
BGIOSGA000861	10.371	9.795	9.376	14.996	14.902	13.415	8.131	6.956	7.895	145	171	138	330	231	196	142	112	130	FTB	Prenyltransferase family protein [Source:Projected from Arabidopsis thaliana (AT5G40280) TAIR;Acc:AT5G40280]	Metabolism;Metabolism	Global and overview maps;Metabolism of terpenoids and polyketides	ko01110//Biosynthesis of secondary metabolites;ko00900//Terpenoid backbone biosynthesis	K05954;K05954	GO:0005965//protein farnesyltransferase complex	GO:0003824//catalytic activity;GO:0004659//prenyltransferase activity;GO:0004660//protein farnesyltransferase activity;GO:0008270//zinc ion binding;GO:0008318//protein prenyltransferase activity;GO:0016740//transferase activity;GO:0046872//metal ion binding	GO:0018343//protein farnesylation	--
BGIOSGA000862	40.029	39.854	36.867	41.587	35.252	41.929	24.359	23.133	25.031	296	368	287	484	289	324	225	197	218	--	EAY75743.1 hypothetical protein OsI_03656 [Oryza sativa Indica Group]	-	-	-	-	-	-	-	--
BGIOSGA000863	0.325	0.13	0	0.31	1.026	0.156	0.39	0.141	0.552	2	1	0	3	7	1	3	1	4	ATL67	EAY75741.1 hypothetical protein OsI_03653 [Oryza sativa Indica Group]	-	-	-	-	GO:0016020//membrane;GO:0016021//integral component of membrane	GO:0016740//transferase activity	GO:0016567//protein ubiquitination	--
BGIOSGA000864	1.558	1.031	1.287	1.464	1.345	1.102	0.651	0.294	0.575	23	19	20	34	22	17	12	5	10	RhGT1	Glycosyltransferase [Source:UniProtKB/TrEMBL;Acc:A2WUU3]	-	-	-	-	-	GO:0008194//UDP-glycosyltransferase activity;GO:0016740//transferase activity;GO:0016757//glycosyltransferase activity;GO:0016758//hexosyltransferase activity	-	--
BGIOSGA000865	0.202	0.054	0.064	0.384	0.485	0.129	0.538	0.175	0.057	3	1	1	9	8	2	10	3	1	UGT88B1	Glycosyltransferase [Source:UniProtKB/TrEMBL;Acc:A2WUU2]	-	-	-	-	-	GO:0008194//UDP-glycosyltransferase activity;GO:0016740//transferase activity;GO:0016757//glycosyltransferase activity;GO:0016758//hexosyltransferase activity	-	--
BGIOSGA000866	0	0	0	0	0	0	0	0	0	0	0	0	0	0	0	0	0	0	--	EAY75733.1 hypothetical protein OsI_03645 [Oryza sativa Indica Group]	-	-	-	-	-	-	-	--
BGIOSGA000867	6.93	7.729	8.728	11.383	11.39	10.021	5.589	5.572	3.4	135	188	179	349	246	204	136	125	78	ATR3	NADPH-dependent diflavin oxidoreductase 1 [Source:UniProtKB/TrEMBL;Acc:B8A920]	-	-	-	-	GO:0005634//nucleus;GO:0005737//cytoplasm;GO:0031090//organelle membrane;GO:0043231//intracellular membrane-bounded organelle	GO:0003958//NADPH-hemoprotein reductase activity;GO:0010181//FMN binding;GO:0016491//oxidoreductase activity;GO:0016651//oxidoreductase activity, acting on NAD(P)H;GO:0050660//flavin adenine dinucleotide binding;GO:0050661//NADP binding	GO:0009793//embryo development ending in seed dormancy;GO:0016226//iron-sulfur cluster assembly	--
BGIOSGA000868	0	0.363	0	0	0	0	0	0	0	0	1	0	0	0	0	0	0	0	TOM7-1	XP_015620904.1 mitochondrial import receptor subunit TOM7-1 [Oryza sativa Japonica Group]	-	-	-	-	GO:0005739//mitochondrion;GO:0005741//mitochondrial outer membrane;GO:0005742//mitochondrial outer membrane translocase complex;GO:0016020//membrane	-	GO:0015031//protein transport;GO:0030150//protein import into mitochondrial matrix	--
BGIOSGA000869	0	0.195	0.577	0.309	0	0.93	0	0.105	0	0	2	5	4	0	8	0	1	0	--	XP_015643594.1 pathogen-related protein [Oryza sativa Japonica Group]	-	-	-	-	-	-	-	--
BGIOSGA000870	0.241	0.193	0	0.306	0.109	0.231	0	0	0	2	2	0	4	1	2	0	0	0	--	EAY75716.1 hypothetical protein OsI_03627 [Oryza sativa Indica Group]	-	-	-	-	-	-	-	--
BGIOSGA000871	5.929	4.07	4.559	7.355	4.329	8.916	4.068	2.452	5.753	21	18	17	41	17	33	18	10	24	ubtd2	XP_015624552.1 ubiquitin domain-containing protein 1 [Oryza sativa Japonica Group]	-	-	-	-	-	-	-	--
BGIOSGA000872	2.524	3.254	3.297	5.589	5.265	3.699	2.021	1.849	1.574	64	103	88	223	148	98	64	54	47	At4g18820	EEC71430.1 hypothetical protein OsI_03625 [Oryza sativa Indica Group]	-	-	-	-	GO:0009360//DNA polymerase III complex	GO:0000166//nucleotide binding;GO:0003677//DNA binding;GO:0003887//DNA-directed DNA polymerase activity;GO:0005524//ATP binding	GO:0006260//DNA replication;GO:0071897//DNA biosynthetic process	--
BGIOSGA000873	0	0	0	0	0.095	0	0	0.275	0	0	0	0	0	1	0	0	3	0	WRKY69	At1g29280 [Source:Projected from Arabidopsis thaliana (AT1G29280) UniProtKB/TrEMBL;Acc:Q0V866]	-	-	-	-	GO:0005634//nucleus	GO:0003677//DNA binding;GO:0003700//DNA-binding transcription factor activity;GO:0043565//sequence-specific DNA binding	GO:0006355//regulation of transcription, DNA-templated;GO:0050896//response to stimulus	WRKY
BGIOSGA000874	0	0	0	0	0.191	0	0	0	0	0	0	0	0	1	0	0	0	0	--	XP_015627145.1 uncharacterized protein LOC9268213 [Oryza sativa Japonica Group]	-	-	-	-	-	-	-	--
BGIOSGA000875	0	0	0	0	0	0	0	0	0	0	0	0	0	0	0	0	0	0	--	EAY75711.1 hypothetical protein OsI_03617 [Oryza sativa Indica Group]	-	-	-	-	-	-	-	--
BGIOSGA000876	1.743	2.044	1.656	2.017	1.404	1.013	3.389	2.487	2.907	28	41	28	51	25	17	68	46	55	At4g00160	EEC71424.1 hypothetical protein OsI_03614 [Oryza sativa Indica Group]	-	-	-	-	-	GO:0005515//protein binding	-	--
BGIOSGA000877	1.013	1.101	0.756	1.103	0.848	1.246	0.521	0.691	0.614	14	19	11	24	13	18	9	11	10	At4g00315	EAY75708.1 hypothetical protein OsI_03613 [Oryza sativa Indica Group]	-	-	-	-	-	GO:0005515//protein binding	-	--
BGIOSGA000878	10.485	11.655	13.924	13.688	11.339	12.43	8.102	8.923	9.788	201	279	281	413	241	249	194	197	221	--	EAY75704.1 hypothetical protein OsI_03610 [Oryza sativa Indica Group]	-	-	-	-	-	GO:0003824//catalytic activity	-	--
BGIOSGA000879	0.947	1.011	0	0.601	0.285	0	0.505	0	0.268	3	4	0	3	1	0	2	0	1	--	EAY75703.1 hypothetical protein OsI_03609 [Oryza sativa Indica Group]	-	-	-	-	-	-	-	--
BGIOSGA000880	3.652	2.925	1.301	2.176	2.882	1.747	2.741	2.973	1.357	16	16	6	15	14	8	15	15	7	--	EAY75699.1 hypothetical protein OsI_03605 [Oryza sativa Indica Group]	-	-	-	-	-	-	-	--
BGIOSGA000881	112.585	114.089	133.983	201.646	165.51	176.331	66.212	62.576	65.325	878	1111	1100	2475	1431	1437	645	562	600	OBAP2B	EEC71421.1 hypothetical protein OsI_03604 [Oryza sativa Indica Group]	-	-	-	-	-	-	-	--
BGIOSGA000882	0	0	0	0	0	0	0	0	0	0	0	0	0	0	0	0	0	0	CYP72A154	EEC71419.1 hypothetical protein OsI_03602 [Oryza sativa Indica Group]	-	-	-	-	-	GO:0004497//monooxygenase activity;GO:0005506//iron ion binding;GO:0016705//oxidoreductase activity, acting on paired donors, with incorporation or reduction of molecular oxygen;GO:0020037//heme binding	-	--
BGIOSGA000883	3.961	5.502	3.528	10.618	8.151	6.219	2.725	3.171	1.839	64	111	60	270	146	105	55	59	35	CYP72A14	EAY75694.1 hypothetical protein OsI_03601 [Oryza sativa Indica Group]	-	-	-	-	GO:0016020//membrane;GO:0016021//integral component of membrane	GO:0004497//monooxygenase activity;GO:0005506//iron ion binding;GO:0016705//oxidoreductase activity, acting on paired donors, with incorporation or reduction of molecular oxygen;GO:0020037//heme binding	-	--
BGIOSGA000884	5.84	4.963	4.407	4.164	4.565	3.726	6.805	6.592	4.931	180	191	143	202	156	120	262	234	179	--	EAY75693.1 hypothetical protein OsI_03600 [Oryza sativa Indica Group]	-	-	-	-	-	-	-	--
BGIOSGA000885	0	0	0.389	0.13	0.925	0.196	0.492	0	0	0	0	2	1	5	1	3	0	0	HVA22F	HVA22-like protein [Source:UniProtKB/TrEMBL;Acc:B8A901]	-	-	-	-	GO:0016020//membrane;GO:0016021//integral component of membrane	-	-	--
BGIOSGA000886	0.372	0.893	1.02	1.05	0.708	0.395	0.662	0.395	0.281	9	27	26	40	19	10	20	11	8	SBT5.6	EEC71416.1 hypothetical protein OsI_03596 [Oryza sativa Indica Group]	-	-	-	-	-	GO:0004252//serine-type endopeptidase activity;GO:0008233//peptidase activity;GO:0008236//serine-type peptidase activity;GO:0016787//hydrolase activity	GO:0006508//proteolysis	--
BGIOSGA000887	0.619	0.694	0.47	0.393	0.447	0.592	0.297	0.322	0	5	7	4	5	4	5	3	3	0	--	EAY75687.1 hypothetical protein OsI_03595 [Oryza sativa Indica Group]	-	-	-	-	-	-	-	--
BGIOSGA000888	1.474	1.771	0.467	2.81	2.659	2.116	1.967	2.347	0.834	6	9	2	18	12	9	10	11	4	--	EAY75686.1 hypothetical protein OsI_03594 [Oryza sativa Indica Group]	-	-	-	-	-	-	-	--
BGIOSGA000889	0	0	0	0	0	0	0	0	0	0	0	0	0	0	0	0	0	0	--	EEC71414.1 hypothetical protein OsI_03592 [Oryza sativa Indica Group]	-	-	-	-	-	-	-	--
BGIOSGA000890	0	0	0	0	0	0	0	0	0	0	0	0	0	0	0	0	0	0	--	EAY75683.1 hypothetical protein OsI_03590 [Oryza sativa Indica Group]	-	-	-	-	GO:0016020//membrane;GO:0016021//integral component of membrane	-	-	--
BGIOSGA000891	0	0	0	0	0	0	0	0	0	0	0	0	0	0	0	0	0	0	--	EAY75682.1 hypothetical protein OsI_03589 [Oryza sativa Indica Group]	-	-	-	-	-	-	-	--
BGIOSGA000892	4.411	4.187	4.19	6.228	5.6	4.221	2.223	2.412	2.22	27	32	27	60	38	27	17	17	16	MADS32	Chimeric floral organs 1 [Source:UniProtKB/TrEMBL;Acc:A2WUN4]	-	-	-	-	GO:0005634//nucleus	GO:0003677//DNA binding;GO:0003700//DNA-binding transcription factor activity;GO:0046983//protein dimerization activity	GO:0006351//transcription, DNA-templated;GO:0006355//regulation of transcription, DNA-templated	MIKC
BGIOSGA000893	0.148	0	0	0	0	0	0	0	0.125	1	0	0	0	0	0	0	0	1	--	XP_015621979.1 non-classical arabinogalactan protein 30 [Oryza sativa Japonica Group]	-	-	-	-	-	-	-	--
BGIOSGA000894	7.384	4.245	5.755	1.083	0.342	1.631	6.972	7.398	10.449	39	28	32	9	2	9	46	45	65	--	XP_015650352.1 non-classical arabinogalactan protein 30 [Oryza sativa Japonica Group]	-	-	-	-	-	-	-	--
BGIOSGA000895	0.069	0.111	0	0.219	0.249	0.198	0.055	0	0.117	1	2	0	5	4	3	1	0	2	--	EAY75675.1 hypothetical protein OsI_03582 [Oryza sativa Indica Group]	-	-	-	-	-	-	-	--
BGIOSGA000896	0.469	0.397	0.495	0.513	0.541	0.474	0.417	0.158	0.266	18	19	20	31	23	19	20	7	12	ABCB8	EEC71408.1 hypothetical protein OsI_03576 [Oryza sativa Indica Group]	Environmental Information Processing	Membrane transport	ko02010//ABC transporters	K05658	GO:0016020//membrane;GO:0016021//integral component of membrane	GO:0000166//nucleotide binding;GO:0005524//ATP binding;GO:0042626//ATPase-coupled transmembrane transporter activity;GO:0140359//ABC-type transporter activity	GO:0055085//transmembrane transport	--
BGIOSGA000897	12.967	15.576	11.657	15.153	15.246	17.505	12.976	11.058	17.104	56	84	53	103	73	79	70	55	87	RPS24A	40S ribosomal protein S24 [Source:UniProtKB/TrEMBL;Acc:A2WUL8]	Genetic Information Processing	Translation	ko03010//Ribosome	K02974	GO:0005840//ribosome;GO:1990904//ribonucleoprotein complex	GO:0003735//structural constituent of ribosome	GO:0006412//translation	--
BGIOSGA000898	0.038	0	0	0	0	0	0	0	0	1	0	0	0	0	0	0	0	0	LOS1	XP_015614740.1 elongation factor 2 [Oryza sativa Japonica Group]	-	-	-	-	-	GO:0000166//nucleotide binding;GO:0003924//GTPase activity;GO:0005525//GTP binding	GO:0006412//translation	--
BGIOSGA000899	45.234	49.616	42.14	62.7	57.713	44.673	41.706	42.047	38.16	468	641	459	1021	662	483	539	501	465	RggA	EAY75654.1 hypothetical protein OsI_03559 [Oryza sativa Indica Group]	-	-	-	-	-	GO:0003723//RNA binding	-	--
BGIOSGA000900	1.511	1.83	1.472	2.313	2.515	2.076	0.961	0.874	1.611	39	59	40	94	72	56	31	26	49	SS4	Starch synthase, chloroplastic/amyloplastic [Source:UniProtKB/TrEMBL;Acc:B8A8Q2]	Metabolism;Metabolism;Metabolism	Global and overview maps;Global and overview maps;Carbohydrate metabolism	ko01100//Metabolic pathways;ko01110//Biosynthesis of secondary metabolites;ko00500//Starch and sucrose metabolism	K00703;K00703;K00703	GO:0009501//amyloplast;GO:0009507//chloroplast	GO:0004373//glycogen (starch) synthase activity;GO:0016740//transferase activity;GO:0016757//glycosyltransferase activity	GO:0019252//starch biosynthetic process	--
BGIOSGA000901	31.951	23.245	36.798	27.96	25.23	36.96	16.49	15.549	18.98	273	248	331	376	239	330	176	153	191	At1g17710	EAY75640.1 hypothetical protein OsI_03545 [Oryza sativa Indica Group]	Metabolism;Metabolism	Global and overview maps;Lipid metabolism	ko01100//Metabolic pathways;ko00564//Glycerophospholipid metabolism	K06124;K06124	-	GO:0016791//phosphatase activity;GO:0046872//metal ion binding	-	--
BGIOSGA000902	8.529	13.145	11.465	17.996	17.273	14.476	9.533	9.502	8.198	53	102	75	176	119	94	74	68	60	At5g11770	XP_015648247.1 uncharacterized protein LOC107276869 [Oryza sativa Japonica Group]	Metabolism;Metabolism	Global and overview maps;Energy metabolism	ko01100//Metabolic pathways;ko00190//Oxidative phosphorylation	K03940;K03940	-	GO:0008137//NADH dehydrogenase (ubiquinone) activity;GO:0046872//metal ion binding;GO:0048038//quinone binding;GO:0051536//iron-sulfur cluster binding;GO:0051539//4 iron, 4 sulfur cluster binding	GO:0022900//electron transport chain	--
BGIOSGA000903	0	0	0	0	0	0	0	0	0	0	0	0	0	0	0	0	0	0	--	EAY75638.1 hypothetical protein OsI_03543 [Oryza sativa Indica Group]	Metabolism;Metabolism	Global and overview maps;Energy metabolism	ko01100//Metabolic pathways;ko00190//Oxidative phosphorylation	K02140;K02140	GO:0000276//mitochondrial proton-transporting ATP synthase complex, coupling factor F(o);GO:0005739//mitochondrion;GO:0016020//membrane;GO:0045263//proton-transporting ATP synthase complex, coupling factor F(o)	GO:0015078//proton transmembrane transporter activity	GO:0006811//ion transport;GO:0015986//ATP synthesis coupled proton transport;GO:1902600//proton transmembrane transport	--
BGIOSGA000904	0	0	0	0.091	0.195	0	0	0.063	0	0	0	0	2	3	0	0	1	0	APF2	EAY75637.1 hypothetical protein OsI_03542 [Oryza sativa Indica Group]	-	-	-	-	-	GO:0004190//aspartic-type endopeptidase activity	GO:0006508//proteolysis	--
BGIOSGA000905	71.888	65.88	57.726	107.294	114.69	93.615	36.869	29.51	30.114	679	777	574	1595	1201	924	435	321	335	RZFP34	EEC71394.1 hypothetical protein OsI_03534 [Oryza sativa Indica Group]	Genetic Information Processing	Folding, sorting and degradation	ko04120//Ubiquitin mediated proteolysis	K10144	-	GO:0008270//zinc ion binding;GO:0046872//metal ion binding	-	--
BGIOSGA000906	3.109	3.661	1.129	2.556	2.474	2.8	2.196	2.302	1.242	34	50	13	44	30	32	30	29	16	ASIL2	EAY75627.1 hypothetical protein OsI_03532 [Oryza sativa Indica Group]	-	-	-	-	-	-	-	Trihelix
BGIOSGA000907	5.343	6.068	6.859	10.719	8.587	7.653	3.836	4.752	4.674	165	234	223	521	294	247	148	169	170	BRI1	Protein BRASSINOSTEROID INSENSITIVE 1 [Source:Projected from Arabidopsis thaliana (AT4G39400) UniProtKB/Swiss-Prot;Acc:O22476]	Environmental Information Processing	Signal transduction	ko04075//Plant hormone signal transduction	K13415	GO:0005768//endosome;GO:0005886//plasma membrane;GO:0016020//membrane;GO:0016021//integral component of membrane;GO:0032991//protein-containing complex	GO:0000166//nucleotide binding;GO:0004672//protein kinase activity;GO:0004674//protein serine/threonine kinase activity;GO:0005496//steroid binding;GO:0005515//protein binding;GO:0005524//ATP binding;GO:0016301//kinase activity;GO:0016740//transferase activity;GO:0042802//identical protein binding;GO:0042803//protein homodimerization activity;GO:0046982//protein heterodimerization activity	GO:0001578//microtubule bundle formation;GO:0006468//protein phosphorylation;GO:0009647//skotomorphogenesis;GO:0009729//detection of brassinosteroid stimulus;GO:0009742//brassinosteroid mediated signaling pathway;GO:0009911//positive regulation of flower development;GO:0010224//response to UV-B;GO:0010268//brassinosteroid homeostasis;GO:0010584//pollen exine formation;GO:0016310//phosphorylation;…	--
BGIOSGA000908	0.216	0.346	0.41	0.137	0.779	0.413	0.173	0.75	0.734	1	2	2	1	4	2	1	4	4	SAP2	XP_015633568.1 zinc finger A20 and AN1 domain-containing stress-associated protein 2 [Oryza sativa Japonica Group]	-	-	-	-	-	GO:0003677//DNA binding;GO:0008270//zinc ion binding;GO:0046872//metal ion binding	-	--
BGIOSGA000909	0	0	0	0	0	0	0	0	0	0	0	0	0	0	0	0	0	0	--	EAY75619.1 hypothetical protein OsI_03524 [Oryza sativa Indica Group]	-	-	-	-	-	-	-	--
BGIOSGA000910	0.176	0	0	0	0	0	0.141	0	0	1	0	0	0	0	0	1	0	0	SAP13	EAY75617.1 hypothetical protein OsI_03522 [Oryza sativa Indica Group]	-	-	-	-	-	GO:0008270//zinc ion binding;GO:0046872//metal ion binding	-	--
BGIOSGA000911	44.484	48.058	48.634	63.233	58.77	56.842	34.844	39.308	44.806	510	688	587	1141	747	681	499	519	605	At1g74320	XP_015621301.1 probable choline kinase 2 [Oryza sativa Japonica Group]	Metabolism;Metabolism	Global and overview maps;Lipid metabolism	ko01100//Metabolic pathways;ko00564//Glycerophospholipid metabolism	K14156;K14156	-	-	-	--
BGIOSGA000912	0	0.929	0	0.092	1.177	0.832	0.348	0.252	0.246	0	8	0	1	9	6	3	2	2	--	EEC71390.1 hypothetical protein OsI_03514 [Oryza sativa Indica Group]	-	-	-	-	-	-	-	--
BGIOSGA000913	1.064	1.165	0.904	0.462	0.707	0.911	0.851	0.68	1.141	19	26	17	13	14	17	19	14	24	IQD31	XP_015649647.1 protein IQ-DOMAIN 31 isoform X1 [Oryza sativa Japonica Group]	-	-	-	-	-	GO:0005515//protein binding	-	--
BGIOSGA000914	0.211	0.254	0.602	0.504	0.381	0.051	0.042	0	0.269	4	6	12	15	8	1	1	0	6	PCMP-H12	EAY75608.1 hypothetical protein OsI_03512 [Oryza sativa Indica Group]	-	-	-	-	-	GO:0005515//protein binding	-	--
BGIOSGA000915	3.906	3.128	4.452	6.353	4.791	6.429	2.126	2.849	3.316	25	25	30	64	34	43	17	21	25	--	XP_015649698.1 uncharacterized protein LOC4325579 [Oryza sativa Japonica Group]	-	-	-	-	GO:0016020//membrane;GO:0016021//integral component of membrane	-	-	--
BGIOSGA000916	0	0	0	0	0	0	0	0	0	0	0	0	0	0	0	0	0	0	PIN8	Auxin efflux carrier component 8 [Source:Projected from Arabidopsis thaliana (AT5G15100) UniProtKB/Swiss-Prot;Acc:Q9LFP6]	-	-	-	-	GO:0005783//endoplasmic reticulum;GO:0016020//membrane;GO:0016021//integral component of membrane	-	GO:0009555//pollen development;GO:0009734//auxin-activated signaling pathway;GO:0010252//auxin homeostasis;GO:0010315//auxin efflux;GO:0055085//transmembrane transport	--
BGIOSGA000917	0.421	0.59	0.4	1.203	0.285	0.503	0.505	0.091	0.714	4	7	4	18	3	5	6	1	8	VDAC4	EEC71387.1 hypothetical protein OsI_03508 [Oryza sativa Indica Group]	-	-	-	-	GO:0005741//mitochondrial outer membrane;GO:0016020//membrane	GO:0008308//voltage-gated anion channel activity	GO:0015698//inorganic anion transport;GO:0055085//transmembrane transport;GO:0098656//anion transmembrane transport	--
BGIOSGA000918	0	0	0	0	0	0	0	0	0	0	0	0	0	0	0	0	0	0	--	EAY75601.1 hypothetical protein OsI_03506 [Oryza sativa Indica Group]	-	-	-	-	-	-	-	--
BGIOSGA000919	1.872	1.428	1.186	2.039	1.528	2.56	1.213	0.774	0.681	21	20	14	36	19	30	17	10	9	--	EEC71384.1 hypothetical protein OsI_03500 [Oryza sativa Indica Group]	-	-	-	-	-	GO:0003676//nucleic acid binding;GO:0008270//zinc ion binding	-	--
BGIOSGA000920	0.891	0.803	1.375	0.849	2.009	1.172	0.713	0.774	1.135	8	9	13	12	20	11	8	8	12	RABG3A	EEC71383.1 hypothetical protein OsI_03499 [Oryza sativa Indica Group]	Cellular Processes;Cellular Processes	Transport and catabolism;Transport and catabolism	ko04144//Endocytosis;ko04145//Phagosome	K07897;K07897	-	GO:0003924//GTPase activity;GO:0005525//GTP binding	-	--
BGIOSGA000921	0	0	0	0	0	0	0	0	0	0	0	0	0	0	0	0	0	0	WRKY50	EEC71382.1 hypothetical protein OsI_03498 [Oryza sativa Indica Group]	-	-	-	-	GO:0005634//nucleus	GO:0003677//DNA binding;GO:0003700//DNA-binding transcription factor activity;GO:0043565//sequence-specific DNA binding	GO:0006355//regulation of transcription, DNA-templated;GO:0050896//response to stimulus	WRKY
BGIOSGA000922	10.322	13.734	13.356	15.286	13.122	12.133	11.452	11.363	9.868	127	211	173	296	179	156	176	161	143	PMIR1	EEC71380.1 hypothetical protein OsI_03496 [Oryza sativa Indica Group]	-	-	-	-	-	-	-	--
BGIOSGA000923	2.14	1.566	1.192	1.817	2.469	1.319	1.252	1.501	0.839	104	95	61	139	133	67	76	84	48	XI-1	EEC71379.1 hypothetical protein OsI_03495 [Oryza sativa Indica Group]	-	-	-	-	GO:0005773//vacuole;GO:0016459//myosin complex	GO:0000166//nucleotide binding;GO:0003774//cytoskeletal motor activity;GO:0003779//actin binding;GO:0005515//protein binding;GO:0005516//calmodulin binding;GO:0005524//ATP binding	GO:0030048//actin filament-based movement	--
BGIOSGA000924	0	0	0	0	0	0	0	0	0	0	0	0	0	0	0	0	0	0	--	EAY75585.1 hypothetical protein OsI_03491 [Oryza sativa Indica Group]	-	-	-	-	-	-	-	--
BGIOSGA000925	13.471	12.682	14.358	14.7	12.428	13.383	11.772	8.75	9.604	131	154	147	225	134	136	143	98	110	CDA1	EAY75583.1 hypothetical protein OsI_03488 [Oryza sativa Indica Group]	Metabolism;Metabolism	Global and overview maps;Nucleotide metabolism	ko01100//Metabolic pathways;ko00240//Pyrimidine metabolism	K01489;K01489	-	GO:0003824//catalytic activity;GO:0004126//cytidine deaminase activity;GO:0008270//zinc ion binding;GO:0016787//hydrolase activity;GO:0046872//metal ion binding	GO:0009972//cytidine deamination;GO:0071704//organic substance metabolic process	--
BGIOSGA000926	6.98	9.316	6.876	11.169	13.758	11.009	4.76	4.377	3.841	54	90	56	136	118	89	46	39	35	--	EEC71375.1 hypothetical protein OsI_03487 [Oryza sativa Indica Group]	-	-	-	-	GO:0009507//chloroplast	GO:0008168//methyltransferase activity	-	--
BGIOSGA000927	0	0	0	0	0	0	0	0	0.416	0	0	0	0	0	0	0	0	3	--	EEC71374.1 hypothetical protein OsI_03486 [Oryza sativa Indica Group]	-	-	-	-	GO:0016020//membrane;GO:0016021//integral component of membrane	-	-	--
BGIOSGA000928	0	0	0	0	0.138	0	0	0	0.13	0	0	0	0	1	0	0	0	1	--	EAY75580.1 hypothetical protein OsI_03484 [Oryza sativa Indica Group]	-	-	-	-	GO:0016020//membrane;GO:0016021//integral component of membrane	-	-	--
BGIOSGA000929	27.047	25.31	26.889	22.975	20.986	28.759	17.307	17.257	21.154	279	326	292	373	240	310	223	205	257	--	EEC71373.1 hypothetical protein OsI_03483 [Oryza sativa Indica Group]	-	-	-	-	GO:0016020//membrane;GO:0016021//integral component of membrane	-	-	--
BGIOSGA000930	3.921	4.579	5.121	4.256	2.21	5.472	1.831	0.567	1.248	24	35	33	41	15	35	14	4	9	--	EEC71371.1 hypothetical protein OsI_03481 [Oryza sativa Indica Group]	-	-	-	-	GO:0016020//membrane;GO:0016021//integral component of membrane	-	-	--
BGIOSGA000931	0.185	0.148	0.527	0	0	0	0.148	0	0.314	1	1	3	0	0	0	1	0	2	NAP1;3	EAY75575.1 hypothetical protein OsI_03479 [Oryza sativa Indica Group]	-	-	-	-	GO:0005634//nucleus	-	GO:0006334//nucleosome assembly	--
BGIOSGA000932	0	0	0	0	0	0	0	0.06	0	0	0	0	0	0	0	0	1	0	OsI_03470	Phospholipase A1-II 5 [Source:UniProtKB/Swiss-Prot;Acc:B8A8C9]	-	-	-	-	GO:0005737//cytoplasm	GO:0008970//phospholipase A1 activity;GO:0016787//hydrolase activity	GO:0006629//lipid metabolic process;GO:0009650//UV protection;GO:0016042//lipid catabolic process;GO:0071493//cellular response to UV-B	--
BGIOSGA000933	0.772	0.619	0	0	0.697	0	0	0	0.219	3	3	0	0	3	0	0	0	1	--	KAF2951933.1 hypothetical protein DAI22_01g298800 [Oryza sativa Japonica Group]	-	-	-	-	GO:0016020//membrane;GO:0016021//integral component of membrane	-	-	--
BGIOSGA000934	0.064	0.102	0	0	0	0.244	0	0	0	1	2	0	0	0	4	0	0	0	PAO1	Polyamine oxidase, Polyamine catabolis [Source: Projected from Oryza sativa (Os01g0710200)]	Metabolism;Metabolism;Metabolism	Global and overview maps;Amino acid metabolism;Metabolism of other amino acids	ko01100//Metabolic pathways;ko00330//Arginine and proline metabolism;ko00410//beta-Alanine metabolism	K12259;K12259;K12259	GO:0005737//cytoplasm;GO:0110165//cellular anatomical entity	GO:0016491//oxidoreductase activity;GO:0050660//flavin adenine dinucleotide binding;GO:0052894//norspermine:oxygen oxidoreductase activity;GO:0052901//spermine:oxygen oxidoreductase (spermidine-forming) activity;GO:0052903//N1-acetylspermine:oxygen oxidoreductase (3-acetamidopropanal-forming) activity	GO:0046208//spermine catabolic process;GO:0071704//organic substance metabolic process;GO:1903602//thermospermine catabolic process	--
BGIOSGA000935	22.661	21.856	16.16	29.819	30.275	21.183	15.328	16.056	12.688	690	831	518	1429	1022	674	583	563	455	ALE2	EEC71364.1 hypothetical protein OsI_03465 [Oryza sativa Indica Group]	-	-	-	-	GO:0016020//membrane;GO:0016021//integral component of membrane	GO:0000166//nucleotide binding;GO:0004672//protein kinase activity;GO:0004674//protein serine/threonine kinase activity;GO:0005524//ATP binding;GO:0016301//kinase activity;GO:0016740//transferase activity	GO:0006468//protein phosphorylation;GO:0016310//phosphorylation	--
BGIOSGA000936	0.657	0	0	0	0	0	0	0	0	2	0	0	0	0	0	0	0	0	--	EAY75559.1 hypothetical protein OsI_03463 [Oryza sativa Indica Group]	-	-	-	-	-	-	-	--
BGIOSGA000937	6.35	7.247	7.071	5.24	5.99	5.029	5.96	9.443	7.87	87	124	102	113	91	72	102	149	127	IQD1	EAY75555.1 hypothetical protein OsI_03460 [Oryza sativa Indica Group]	-	-	-	-	-	GO:0005515//protein binding	-	--
BGIOSGA000938	3.161	3.222	4.64	3.56	4.406	5.775	1.84	2.121	2.074	22	28	34	39	34	42	16	17	17	LOGL1	Cytokinin riboside 5'-monophosphate phosphoribohydrolase [Source:UniProtKB/TrEMBL;Acc:A2WUA7]	-	-	-	-	-	GO:0016787//hydrolase activity;GO:0102682//N6-(Delta2-isopentenyl)-adenosine 5'-monophosphate phosphoribohydrolase activity	GO:0009691//cytokinin biosynthetic process	--
BGIOSGA000939	0.163	0	0	0.362	0.514	0.234	0	0.071	0.069	2	0	0	7	7	3	0	1	1	LF	EAY75547.1 hypothetical protein OsI_03453 [Oryza sativa Indica Group]	-	-	-	-	-	GO:0003700//DNA-binding transcription factor activity;GO:0046983//protein dimerization activity	GO:0006355//regulation of transcription, DNA-templated	bHLH
BGIOSGA000940	0.986	1.41	1.472	2.416	1.842	1.281	0.338	0.55	0.658	14	25	22	54	29	19	6	9	11	ILL2	EEC71359.1 hypothetical protein OsI_03451 [Oryza sativa Indica Group]	-	-	-	-	-	GO:0016787//hydrolase activity	GO:0009850//auxin metabolic process	--
BGIOSGA000941	0.789	1.263	1.948	1.604	0	0.151	0	1.096	1.34	5	10	13	16	0	1	0	8	10	JAL3	EEC71358.1 hypothetical protein OsI_03450 [Oryza sativa Indica Group]	-	-	-	-	-	GO:0030246//carbohydrate binding	-	--
BGIOSGA000942	4.665	6.423	4.481	11.757	10.638	8.628	2.938	3.232	3.071	89	153	90	353	225	172	70	71	69	Os01g0706700	EEC71357.1 hypothetical protein OsI_03449 [Oryza sativa Indica Group]	-	-	-	-	GO:0016020//membrane;GO:0016021//integral component of membrane	-	-	--
BGIOSGA000943	3.653	7.524	5.453	7.406	6.748	6.16	4.875	2.417	6.352	21	54	33	67	43	37	35	16	43	KELP	Uncharacterized protein At4g10920 [Source:Projected from Arabidopsis thaliana (AT4G10920) UniProtKB/TrEMBL;Acc:Q0WP62]	-	-	-	-	GO:0005634//nucleus	GO:0003677//DNA binding;GO:0003713//transcription coactivator activity	GO:0006355//regulation of transcription, DNA-templated;GO:0060261//positive regulation of transcription initiation from RNA polymerase II promoter	--
BGIOSGA000944	10.32	12.325	9.637	12.225	15.935	11.885	6.161	3.949	4.753	59	87.98	58	110	101	71	44	26	32	PTAC7	EEC71354.1 hypothetical protein OsI_03437 [Oryza sativa Indica Group]	-	-	-	-	GO:0000427//plastid-encoded plastid RNA polymerase complex	-	GO:0042793//plastid transcription	--
BGIOSGA000945	855.3	875.289	837.344	1804.501	1651.257	1230.7	451.503	441.597	336.662	5740	7335	5916	19060	12286	8631	3785	3413	2661	LEA14	Group 3 late embryogenesis abundant protein [Source:UniProtKB/TrEMBL;Acc:A2WU85]	-	-	-	-	GO:0005634//nucleus	-	-	--
BGIOSGA000946	0.928	0	0	0	0	0	0	0	0	3	0	0	0	0	0	0	0	0	At1g15400	EAY75528.1 hypothetical protein OsI_03433 [Oryza sativa Indica Group]	-	-	-	-	-	-	-	--
BGIOSGA000947	2.465	2.523	1.691	3.394	4.818	2.621	1.425	0.739	0.298	18	23	13	39	39	20	13	6.21	2.56	--	EEC71352.1 hypothetical protein OsI_03430 [Oryza sativa Indica Group]	-	-	-	-	-	-	-	--
BGIOSGA000948	9.648	8.511	8.091	9.387	9.518	7.718	6.879	7.396	8.064	128	141	113	196	140	107	114	113	126	At1g23390	EAY75525.1 hypothetical protein OsI_03429 [Oryza sativa Indica Group]	-	-	-	-	-	GO:0005515//protein binding	-	--
BGIOSGA000949	0.158	0	0	0	0	0	0	0	0.134	1	0	0	0	0	0	0	0	1	--	EAY75522.1 hypothetical protein OsI_03426 [Oryza sativa Indica Group]	-	-	-	-	-	GO:0004857//enzyme inhibitor activity	GO:0043086//negative regulation of catalytic activity	--
BGIOSGA000950	0	0	0	0	0	0	0	0	0	0	0	0	0	0	0	0	0	0	PAPS2	EAY75517.1 hypothetical protein OsI_03421 [Oryza sativa Indica Group]	Genetic Information Processing	Translation	ko03015//mRNA surveillance pathway	K14376	GO:0005634//nucleus	GO:0000166//nucleotide binding;GO:0004652//polynucleotide adenylyltransferase activity;GO:0005524//ATP binding;GO:0016740//transferase activity	GO:0006397//mRNA processing;GO:0043631//RNA polyadenylation	--
BGIOSGA000951	0	0	0	0	0	0	0	0	0	0	0	0	0	0	0	0	0	0	--	EEC71348.1 hypothetical protein OsI_03418 [Oryza sativa Indica Group]	-	-	-	-	-	-	-	--
BGIOSGA000952	0	0	0	0	0	0	0	0	0	0	0	0	0	0	0	0	0	0	MYB2	EAY75516.1 hypothetical protein OsI_03417 [Oryza sativa Indica Group]	-	-	-	-	-	GO:0003677//DNA binding	-	MYB
BGIOSGA000953	0.872	1.32	0.829	2.279	1.487	2.319	2.328	1.768	2.305	9	17	9	37	17	25	30	21	28	BBD1	Bifunctional nuclease 1 [Source:UniProtKB/Swiss-Prot;Acc:B8A8D2]	-	-	-	-	GO:0005634//nucleus	GO:0004518//nuclease activity;GO:0016787//hydrolase activity	GO:0090305//nucleic acid phosphodiester bond hydrolysis	--
BGIOSGA000954	9.785	11.294	7.244	20.419	21.113	15.101	6.067	6.497	5.335	204	294	159	670	488	329	158	156	131	SFH6	EEC71343.1 hypothetical protein OsI_03412 [Oryza sativa Indica Group]	-	-	-	-	GO:0016020//membrane;GO:0016021//integral component of membrane	-	-	--
BGIOSGA000955	0	0	0	0	0	0.177	0	0.08	0	0	0	0	0	0	2	0	1	0	JMT	ABV45430.1 JMT [Oryza sativa Japonica Group]	-	-	-	-	-	GO:0008168//methyltransferase activity	-	--
BGIOSGA000956	1.444	2.108	1.049	0	0.077	0.163	3.263	3.245	3.677	17	31	13	0	1	2	48	44	51	SAMT	EAY75507.1 hypothetical protein OsI_03407 [Oryza sativa Indica Group]	-	-	-	-	-	GO:0008168//methyltransferase activity	-	--
BGIOSGA000957	6.746	8.331	9.187	6.765	5.718	5.289	3.318	2.964	3.45	83	128	119	131	78	68	51	42	50	MAPKKK17	EEC71339.1 hypothetical protein OsI_03402 [Oryza sativa Indica Group]	Environmental Information Processing	Signal transduction	ko04016//MAPK signaling pathway - plant	K20716	-	GO:0000166//nucleotide binding;GO:0004672//protein kinase activity;GO:0004674//protein serine/threonine kinase activity;GO:0005524//ATP binding;GO:0016301//kinase activity;GO:0016740//transferase activity	GO:0006468//protein phosphorylation;GO:0016310//phosphorylation	--
BGIOSGA000958	17.018	17.849	19.683	26.829	22.48	21.941	7.981	9.522	8.525	239	313	291	593	350	322	140	154	141	MAPKKK17	EAY75502.1 hypothetical protein OsI_03401 [Oryza sativa Indica Group]	-	-	-	-	-	GO:0000166//nucleotide binding;GO:0004672//protein kinase activity;GO:0004674//protein serine/threonine kinase activity;GO:0005524//ATP binding;GO:0016301//kinase activity;GO:0016740//transferase activity	GO:0006468//protein phosphorylation;GO:0016310//phosphorylation	--
BGIOSGA000959	0	0	0	0	0	0	0	0	0	0	0	0	0	0	0	0	0	0	--	EAY75497.1 hypothetical protein OsI_03396 [Oryza sativa Indica Group]	-	-	-	-	-	-	-	--
BGIOSGA000960	0	0.076	0	0	0	0	0	0	0	0	1	0	0	0	0	0	0	0	SSL10	KAB8083085.1 hypothetical protein EE612_005181 [Oryza sativa]	-	-	-	-	GO:0005773//vacuole	GO:0016844//strictosidine synthase activity	GO:0009058//biosynthetic process	--
BGIOSGA000961	15.07	13.26	13.431	28.783	21.563	21.364	9.904	6.623	7.74	162	178	152	487	257	240	133	82	98	--	EEC71335.1 hypothetical protein OsI_03392 [Oryza sativa Indica Group]	-	-	-	-	GO:0016020//membrane;GO:0016021//integral component of membrane	-	-	--
BGIOSGA000962	0	0.596	0.177	0.236	0	0	0	0	0	0	4	1	2	0	0	0	0	0	--	EAY75492.1 hypothetical protein OsI_03391 [Oryza sativa Indica Group]	-	-	-	-	GO:0016020//membrane;GO:0016021//integral component of membrane	-	-	--
BGIOSGA000963	0.74	0.593	0.527	0.118	0	0	0	0	0.785	4	4	3	1	0	0	0	0	5	--	EEC71334.1 hypothetical protein OsI_03390 [Oryza sativa Indica Group]	-	-	-	-	GO:0016020//membrane;GO:0016021//integral component of membrane	-	-	--
BGIOSGA000964	0.195	0.156	0.185	0	0	0	0	0	0.662	1	1	1	0	0	0	0	0	4	--	EAY75490.1 hypothetical protein OsI_03389 [Oryza sativa Indica Group]	-	-	-	-	GO:0016020//membrane;GO:0016021//integral component of membrane	-	-	--
BGIOSGA000965	0	0	0	0.104	0.074	0	0.066	0.214	0	0	0	0	2	1	0	1	3	0	--	EEC71333.1 hypothetical protein OsI_03388 [Oryza sativa Indica Group]	-	-	-	-	-	-	-	--
BGIOSGA000966	0	0	0	0	0	0	0	0	0	0	0	0	0	0	0	0	0	0	--	EAY75487.1 hypothetical protein OsI_03387 [Oryza sativa Indica Group]	-	-	-	-	GO:0016020//membrane;GO:0016021//integral component of membrane	-	-	--
BGIOSGA000967	0	0	0	0	0	0	0	0	0	0	0	0	0	0	0	0	0	0	--	EAY75486.1 hypothetical protein OsI_03386 [Oryza sativa Indica Group]	-	-	-	-	-	-	-	--
BGIOSGA000968	0	0	0	0.042	0.12	0	0	0	0	0	0	0	1	2	0	0	0	0	UGT88B1	Glycosyltransferase [Source:UniProtKB/TrEMBL;Acc:B8A820]	-	-	-	-	-	GO:0003676//nucleic acid binding;GO:0008168//methyltransferase activity;GO:0008194//UDP-glycosyltransferase activity;GO:0016740//transferase activity;GO:0016757//glycosyltransferase activity;GO:0016758//hexosyltransferase activity	GO:0006807//nitrogen compound metabolic process;GO:0032259//methylation;GO:0043414//macromolecule methylation;GO:0044238//primary metabolic process	--
BGIOSGA000969	0	0	0	0	0	0	0	0	0	0	0	0	0	0	0	0	0	0	--	BAD82192.1 unknown protein [Oryza sativa Japonica Group]	-	-	-	-	-	-	-	--
BGIOSGA000970	0.752	0.536	0.476	0.319	0.603	0.96	1.071	0.073	0.639	9	8	6	6	8	12	16	1	9	TPK2	EAY75481.1 hypothetical protein OsI_03381 [Oryza sativa Indica Group]	-	-	-	-	GO:0005774//vacuolar membrane;GO:0016020//membrane;GO:0016021//integral component of membrane	GO:0005267//potassium channel activity	GO:0071805//potassium ion transmembrane transport	--
BGIOSGA000971	0.306	0.225	0.194	0.519	0.552	0.342	0.123	0.177	0.13	12	11	8	32	24	14	6	8	6	ABCB11	EEC71330.1 hypothetical protein OsI_03378 [Oryza sativa Indica Group]	Environmental Information Processing	Membrane transport	ko02010//ABC transporters	K05658	GO:0016020//membrane;GO:0016021//integral component of membrane	GO:0000166//nucleotide binding;GO:0005524//ATP binding;GO:0042626//ATPase-coupled transmembrane transporter activity;GO:0140359//ABC-type transporter activity	GO:0055085//transmembrane transport	--
BGIOSGA000972	0	0	0	0	0	0	0	0	0	0	0	0	0	0	0	0	0	0	--	EAY75477.1 hypothetical protein OsI_03377 [Oryza sativa Indica Group]	-	-	-	-	-	-	-	--
BGIOSGA000973	1.341	2.401	1.049	2.306	2.988	1.661	1.326	1.027	1.206	17	38	14	46	42	22	21	15	18	Os01g0695600	XP_015621767.1 putative D-cysteine desulfhydrase 2, mitochondrial isoform X2 [Oryza sativa Japonica Group]	Metabolism;Metabolism;Metabolism	Global and overview maps;Amino acid metabolism;Metabolism of other amino acids	ko01100//Metabolic pathways;ko00270//Cysteine and methionine metabolism;ko00470//D-Amino acid metabolism	K05396;K05396;K05396	-	-	-	--
BGIOSGA000974	14.245	14.584	17.984	11.857	13.987	12.078	10.177	10.099	10.946	158	202	210	207	172	140	141	129	143	FPS	EEC71327.1 hypothetical protein OsI_03373 [Oryza sativa Indica Group]	Metabolism;Metabolism;Metabolism	Global and overview maps;Global and overview maps;Metabolism of terpenoids and polyketides	ko01100//Metabolic pathways;ko01110//Biosynthesis of secondary metabolites;ko00900//Terpenoid backbone biosynthesis	K00787;K00787;K00787	-	GO:0016740//transferase activity;GO:0016765//transferase activity, transferring alkyl or aryl (other than methyl) groups	GO:0008299//isoprenoid biosynthetic process	--
BGIOSGA000975	0	0	0.061	0	0	0	0	0.055	0	0	0	1	0	0	0	0	1	0	--	EEC71325.1 hypothetical protein OsI_03370 [Oryza sativa Indica Group]	-	-	-	-	-	GO:0003676//nucleic acid binding;GO:0003723//RNA binding	-	--
BGIOSGA000976	0	0	0	0	0	0	0	0.281	0	0	0	0	0	0	0	0	2	0	--	EAY75467.1 hypothetical protein OsI_03368 [Oryza sativa Indica Group]	-	-	-	-	-	-	-	--
BGIOSGA000977	18.477	18.721	8.937	22.089	21.72	18.979	15.168	14.506	10.068	709	897	361	1334	924	761	727	641	455	Sympk	EEC71322.1 hypothetical protein OsI_03365 [Oryza sativa Indica Group]	Genetic Information Processing	Translation	ko03015//mRNA surveillance pathway	K06100	-	-	-	--
BGIOSGA000978	1.745	1.901	1.724	2.085	1.7	2.004	1.677	1.697	1.719	25	34	26	47	27	30	30	28	29	--	EEC71321.1 hypothetical protein OsI_03364 [Oryza sativa Indica Group]	-	-	-	-	-	-	-	--
BGIOSGA000979	2.693	1.951	2.436	3.666	3.007	3.559	2.566	2.227	0.871	21	19	20	45	26	29	25	20	8	Os01g0693900	EEC71320.1 hypothetical protein OsI_03361 [Oryza sativa Indica Group]	-	-	-	-	-	GO:0004045//aminoacyl-tRNA hydrolase activity	-	--
BGIOSGA000980	5.935	5.586	7.556	12.752	9.438	10.598	5.682	5.048	5.455	97	114	130	328	171	181	116	95	105	TS1	XP_015621950.1 threonine synthase, chloroplastic [Oryza sativa Japonica Group]	Metabolism;Metabolism;Metabolism;Metabolism;Metabolism	Global and overview maps;Global and overview maps;Global and overview maps;Amino acid metabolism;Metabolism of cofactors and vitamins	ko01100//Metabolic pathways;ko01110//Biosynthesis of secondary metabolites;ko01230//Biosynthesis of amino acids;ko00260//Glycine, serine and threonine metabolism;ko00750//Vitamin B6 metabolism	K01733;K01733;K01733;K01733;K01733	-	GO:0004795//threonine synthase activity;GO:0030170//pyridoxal phosphate binding	GO:0006520//cellular amino acid metabolic process;GO:0009088//threonine biosynthetic process	--
BGIOSGA000981	0	0	0	0	0	0	0	0	0	0	0	0	0	0	0	0	0	0	--	EEC71318.1 hypothetical protein OsI_03359 [Oryza sativa Indica Group]	-	-	-	-	-	-	-	--
BGIOSGA000982	13.514	15.593	10.895	15.535	11.308	12.847	17.011	15.981	17.061	152	219	129	275	141	151	239	207	226	Os01g0693400	EAY75457.1 hypothetical protein OsI_03358 [Oryza sativa Indica Group]	-	-	-	-	GO:0005634//nucleus	GO:0003677//DNA binding;GO:0003700//DNA-binding transcription factor activity	GO:0006351//transcription, DNA-templated;GO:0006355//regulation of transcription, DNA-templated	RAV
BGIOSGA000983	0	0	0	0	0	0	0	0	0	0	0	0	0	0	0	0	0	0	--	EEC71317.1 hypothetical protein OsI_03355 [Oryza sativa Indica Group]	-	-	-	-	-	-	-	--
BGIOSGA000984	0	0	0	0	0	0	0	0	0	0	0	0	0	0	0	0	0	0	--	EAY75453.1 hypothetical protein OsI_03354 [Oryza sativa Indica Group]	-	-	-	-	-	-	-	--
BGIOSGA000985	9.082	11.356	10.292	7.087	10.779	10.521	8.419	7.886	7.576	57	89	68	70	75	69	66	57	56	MBR2	BAH91244.1 Os01g0692700 [Oryza sativa Japonica Group]	-	-	-	-	-	GO:0046872//metal ion binding;GO:0061630//ubiquitin protein ligase activity	GO:0016567//protein ubiquitination	--
BGIOSGA000986	0	0	0	0	0	0	0	0	0	0	0	0	0	0	0	0	0	0	--	EEC71315.1 hypothetical protein OsI_03351 [Oryza sativa Indica Group]	-	-	-	-	-	-	-	--
BGIOSGA000987	0	0	0	0	0.244	0	0	0	0	0	0	0	0	2	0	0	0	0	GSTU6	EAY75448.1 hypothetical protein OsI_03349 [Oryza sativa Indica Group]	Metabolism;Metabolism	Global and overview maps;Metabolism of other amino acids	ko01100//Metabolic pathways;ko00480//Glutathione metabolism	K00799;K00799	-	GO:0004364//glutathione transferase activity;GO:0016740//transferase activity	GO:0006749//glutathione metabolic process;GO:0042221//response to chemical	--
BGIOSGA000988	0	0.322	0.255	0.085	0.242	0	0.107	0.466	0	0	3	2	1	2	0	1	4	0	GSTU6	EAY75447.1 hypothetical protein OsI_03348 [Oryza sativa Indica Group]	Metabolism;Metabolism	Global and overview maps;Metabolism of other amino acids	ko01100//Metabolic pathways;ko00480//Glutathione metabolism	K00799;K00799	-	GO:0004364//glutathione transferase activity;GO:0016740//transferase activity	GO:0006749//glutathione metabolic process;GO:0042221//response to chemical	--
BGIOSGA000989	7.041	5.974	7.723	9.266	13.608	10.587	4.496	3.857	3.914	84	89	97	174	180	132	67	53	55	--	EEC71312.1 hypothetical protein OsI_03345 [Oryza sativa Indica Group]	-	-	-	-	-	GO:0003824//catalytic activity	GO:0009058//biosynthetic process	--
BGIOSGA000990	0	0.605	0.287	0.192	0	0	0	0.131	0.128	0	5	2	2	0	0	0	1	1	--	EAY75443.1 hypothetical protein OsI_03343 [Oryza sativa Indica Group]	-	-	-	-	-	-	GO:0006869//lipid transport	--
BGIOSGA000991	0	0	0	0	0	0	0	0	0	0	0	0	0	0	0	0	0	0	--	EAY75437.1 hypothetical protein OsI_03338 [Oryza sativa Indica Group]	-	-	-	-	-	-	-	--
BGIOSGA000992	3.388	4.868	3.502	4.305	4.923	3.91	4.946	3.548	4.23	34	61	37	68	54.77	41	62	41	50	--	EEC71307.1 hypothetical protein OsI_03337 [Oryza sativa Indica Group]	-	-	-	-	-	GO:0030247//polysaccharide binding	-	--
BGIOSGA000993	1.748	0.846	1.162	1.568	1.757	1.181	1.564	1.25	0.96	17	10.27	11.9	24	18.94	12	19	14	11	--	EAY75434.1 hypothetical protein OsI_03336 [Oryza sativa Indica Group]	-	-	-	-	-	GO:0030247//polysaccharide binding	-	--
BGIOSGA000994	0.208	0.417	0.099	0	0	0.199	0.083	0.181	0.177	2	5	1	0	0	2	1	2	2	--	EEC71306.1 hypothetical protein OsI_03335 [Oryza sativa Indica Group]	-	-	-	-	-	GO:0030247//polysaccharide binding	-	--
BGIOSGA000995	2.951	2.548	3.986	4.512	4.076	2.736	1.735	2.162	2.467	64	69	91	154	98	62	47	54	63	LRK10L-1.2	EAY75432.1 hypothetical protein OsI_03334 [Oryza sativa Indica Group]	-	-	-	-	GO:0016020//membrane;GO:0016021//integral component of membrane	GO:0000166//nucleotide binding;GO:0004672//protein kinase activity;GO:0005524//ATP binding;GO:0016301//kinase activity;GO:0016740//transferase activity;GO:0030247//polysaccharide binding	GO:0006468//protein phosphorylation;GO:0007166//cell surface receptor signaling pathway;GO:0016310//phosphorylation	--
BGIOSGA000996	1.543	2.825	3.56	2.801	0.994	2.953	2.471	1.723	1.685	7	16	17	20	5	14	14	9	9	--	XP_015628248.1 uncharacterized protein LOC4327945 [Oryza sativa Japonica Group]	-	-	-	-	-	-	-	--
BGIOSGA000997	1.857	2.231	2.058	1.022	0.726	1.599	4.014	3.655	2.838	30	45	35	26	13	27	81	68	54	NPR4	EAY75428.1 hypothetical protein OsI_03331 [Oryza sativa Indica Group]	-	-	-	-	GO:0016020//membrane;GO:0016021//integral component of membrane	GO:0005515//protein binding	-	--
BGIOSGA000998	6.349	7.126	4.918	8.547	9.505	8.192	8.019	7.162	5.324	244	342	199	517	405	329	385	317	241	BTS	XP_015616458.1 zinc finger protein BRUTUS [Oryza sativa Japonica Group]	-	-	-	-	-	GO:0008270//zinc ion binding;GO:0046872//metal ion binding	GO:0055072//iron ion homeostasis	--
BGIOSGA000999	0	0	0	0	0	0	0	0	0	0	0	0	0	0	0	0	0	0	HSC-I	EEC71302.1 hypothetical protein OsI_03326 [Oryza sativa Indica Group]	Genetic Information Processing;Genetic Information Processing;Cellular Processes	Folding, sorting and degradation;Transcription;Transport and catabolism	ko04141//Protein processing in endoplasmic reticulum;ko03040//Spliceosome;ko04144//Endocytosis	K03283;K03283;K03283	-	GO:0000166//nucleotide binding;GO:0005524//ATP binding;GO:0140662//ATP-dependent protein folding chaperone	GO:0006457//protein folding	--
BGIOSGA001000	1.063	1.459	1.442	2.122	2.876	1.453	0.365	0.923	1.031	7	12	10	22	21	10	3	7	8	--	EEC71301.1 hypothetical protein OsI_03325 [Oryza sativa Indica Group]	-	-	-	-	-	-	-	--
BGIOSGA001001	1.825	2.392	2.679	3.268	3.591	3.096	1.793	1.801	0.986	22	36	34	62	48	39	27	25	14	CSE	EAY75420.1 hypothetical protein OsI_03323 [Oryza sativa Indica Group]	Metabolism;Metabolism;Metabolism	Global and overview maps;Global and overview maps;Biosynthesis of other secondary metabolites	ko01100//Metabolic pathways;ko01110//Biosynthesis of secondary metabolites;ko00940//Phenylpropanoid biosynthesis	K18368;K18368;K18368	GO:0009507//chloroplast	-	-	--
BGIOSGA001002	0	0.197	0	0.156	0	0	0	0	0	0	1	0	1	0	0	0	0	0	--	EAY75419.1 hypothetical protein OsI_03322 [Oryza sativa Indica Group]	-	-	-	-	-	-	-	--
BGIOSGA001003	32.945	32.426	38.048	38.623	31.479	37.136	17.25	17.579	19.447	607	746	738	1120	643	715	397	373	422	GULLO3	L-gulonolactone oxidase 3 [Source:Projected from Arabidopsis thaliana (AT5G11540) UniProtKB/Swiss-Prot;Acc:Q9LYD8]	Metabolism;Metabolism	Global and overview maps;Carbohydrate metabolism	ko01100//Metabolic pathways;ko00053//Ascorbate and aldarate metabolism	K00103;K00103	GO:0016020//membrane	GO:0003885//D-arabinono-1,4-lactone oxidase activity;GO:0016491//oxidoreductase activity;GO:0050105//L-gulonolactone oxidase activity;GO:0050660//flavin adenine dinucleotide binding;GO:0071949//FAD binding	GO:0019853//L-ascorbic acid biosynthetic process	--
BGIOSGA001004	8.75	11.518	8.694	9.969	9.889	9.336	7.166	6.463	6.234	87	143	91	156	109	97	89	74	73	DDB_G0289029	EEC71300.1 hypothetical protein OsI_03320 [Oryza sativa Indica Group]	-	-	-	-	-	-	GO:0015031//protein transport	--
BGIOSGA001005	2.783	2.971	2.819	5.068	5.438	3.728	2.747	2.819	2.284	30	40	32	86	65	42	37	35	29	--	EEC71299.1 hypothetical protein OsI_03319 [Oryza sativa Indica Group]	-	-	-	-	-	-	GO:0000380//alternative mRNA splicing, via spliceosome;GO:0000398//mRNA splicing, via spliceosome	--
BGIOSGA001006	0.425	0	0.908	0.945	0.383	0.407	0.425	0.092	0.271	4	0	9	14	4	4	5	1	3	PSC	XP_015627500.1 acidic endochitinase [Oryza sativa Japonica Group]	Metabolism;Metabolism	Global and overview maps;Carbohydrate metabolism	ko01100//Metabolic pathways;ko00520//Amino sugar and nucleotide sugar metabolism	K01183;K01183	-	GO:0004553//hydrolase activity, hydrolyzing O-glycosyl compounds;GO:0016787//hydrolase activity;GO:0016798//hydrolase activity, acting on glycosyl bonds	GO:0005975//carbohydrate metabolic process;GO:0008152//metabolic process	--
BGIOSGA001007	0.347	0.464	0.22	0.294	0.418	0.222	0.463	0	0	3	5	2	4	4	2	5	0	0	--	EAY75411.1 hypothetical protein OsI_03314 [Oryza sativa Indica Group]	-	-	-	-	GO:0016020//membrane;GO:0016021//integral component of membrane	GO:0008270//zinc ion binding	-	--
BGIOSGA001008	2.413	2.185	1.345	2.75	3.312	2.159	2.226	1.549	2.094	92	104	54	165	140	86	106	68	94	LIG6	DNA ligase [Source:UniProtKB/TrEMBL;Acc:B8A7M7]	Genetic Information Processing;Genetic Information Processing;Genetic Information Processing;Genetic Information Processing	Replication and repair;Replication and repair;Replication and repair;Replication and repair	ko03420//Nucleotide excision repair;ko03030//DNA replication;ko03430//Mismatch repair;ko03410//Base excision repair	K10747;K10747;K10747;K10747	GO:0005634//nucleus	GO:0000166//nucleotide binding;GO:0003677//DNA binding;GO:0003909//DNA ligase activity;GO:0003910//DNA ligase (ATP) activity;GO:0005524//ATP binding;GO:0016874//ligase activity	GO:0002237//response to molecule of bacterial origin;GO:0006260//DNA replication;GO:0006281//DNA repair;GO:0006303//double-strand break repair via nonhomologous end joining;GO:0006310//DNA recombination;GO:0006974//cellular response to DNA damage stimulus;GO:0006979//response to oxidative stress;GO:0009409//response to cold;GO:0009845//seed germination;GO:0010225//response to UV-C;GO:0015074//DNA…	--
BGIOSGA001009	2.465	3.181	4.293	4.699	2.594	4.587	1.535	1.427	1.628	18	29	33	54	21	35	14	12	14	SYP71	EEC71288.1 hypothetical protein OsI_03301 [Oryza sativa Indica Group]	-	-	-	-	GO:0005634//nucleus	-	GO:0006325//chromatin organization;GO:0006333//chromatin assembly or disassembly	--
BGIOSGA001010	10.705	11.622	12.011	18.304	18.727	19.868	4.141	4.367	5.246	149	202	176	401	289	289	72	70	86	DTX10	Protein DETOXIFICATION [Source:UniProtKB/TrEMBL;Acc:B8A7M4]	-	-	-	-	GO:0016020//membrane;GO:0016021//integral component of membrane	GO:0015297//antiporter activity;GO:0042910//xenobiotic transmembrane transporter activity	GO:0055085//transmembrane transport;GO:1990961//xenobiotic detoxification by transmembrane export across the plasma membrane	--
BGIOSGA001011	2.418	2.003	1.426	2.119	3.535	2.952	0.467	0.507	0.496	29	30	18	40	47	37	7	7	7	PSS3	EEC71282.1 hypothetical protein OsI_03295 [Oryza sativa Indica Group]	Metabolism;Metabolism;Metabolism	Global and overview maps;Global and overview maps;Lipid metabolism	ko01100//Metabolic pathways;ko01110//Biosynthesis of secondary metabolites;ko00564//Glycerophospholipid metabolism	K08730;K08730;K08730	GO:0005783//endoplasmic reticulum;GO:0005789//endoplasmic reticulum membrane;GO:0016020//membrane;GO:0016021//integral component of membrane	GO:0003882//CDP-diacylglycerol-serine O-phosphatidyltransferase activity;GO:0016740//transferase activity;GO:0106245//L-serine-phosphatidylethanolamine phosphatidyltransferase activity	GO:0006629//lipid metabolic process;GO:0006646//phosphatidylethanolamine biosynthetic process;GO:0006659//phosphatidylserine biosynthetic process;GO:0008654//phospholipid biosynthetic process	--
BGIOSGA001012	5.998	5.413	5.953	10.694	7.712	7.968	4.372	3.382	4.523	134	151	140	376	191	186	122	87	119	GPAA1	EAY75389.1 hypothetical protein OsI_03287 [Oryza sativa Indica Group]	Metabolism;Metabolism	Global and overview maps;Glycan biosynthesis and metabolism	ko01100//Metabolic pathways;ko00563//Glycosylphosphatidylinositol (GPI)-anchor biosynthesis	K05289;K05289	GO:0016020//membrane;GO:0016021//integral component of membrane;GO:0042765//GPI-anchor transamidase complex	-	-	--
BGIOSGA001013	14.273	14.5	8.132	17.247	16.412	12.131	13.337	12.86	10.295	957	1214	574	1820	1220	850	1117	993	813	Os01g0681900	EAY75387.1 hypothetical protein OsI_03285 [Oryza sativa Indica Group]	Metabolism;Metabolism;Metabolism;Metabolism;Metabolism	Global and overview maps;Global and overview maps;Global and overview maps;Amino acid metabolism;Energy metabolism	ko01100//Metabolic pathways;ko01110//Biosynthesis of secondary metabolites;ko01230//Biosynthesis of amino acids;ko00250//Alanine, aspartate and glutamate metabolism;ko00910//Nitrogen metabolism	K00264;K00264;K00264;K00264;K00264	-	GO:0005506//iron ion binding;GO:0010181//FMN binding;GO:0015930//glutamate synthase activity;GO:0016040//glutamate synthase (NADH) activity;GO:0016491//oxidoreductase activity;GO:0016638//oxidoreductase activity, acting on the CH-NH2 group of donors;GO:0016639//oxidoreductase activity, acting on the CH-NH2 group of donors, NAD or NADP as acceptor;GO:0046872//metal ion binding;GO:0050660//flavin a…	GO:0006537//glutamate biosynthetic process;GO:0006541//glutamine metabolic process;GO:0006807//nitrogen compound metabolic process;GO:0008652//cellular amino acid biosynthetic process;GO:0097054//L-glutamate biosynthetic process	--
BGIOSGA001014	0	0.595	0	0	0	0	0	0	0	0	3	0	0	0	0	0	0	0	--	XP_015642891.1 uncharacterized protein LOC4324397 [Oryza sativa Japonica Group]	-	-	-	-	-	-	-	--
BGIOSGA001015	0.825	0.661	0	0.35	0	0	0	0.239	0	3	3	0	2	0	0	0	1	0	--	EEC71279.1 hypothetical protein OsI_03283 [Oryza sativa Indica Group]	-	-	-	-	-	-	-	--
BGIOSGA001016	2.529	2.235	3.728	2.826	4.72	2.6	2.722	1.711	1.67	29	32	45	51	60	31.15	38.98	22.59	22.55	ATG6	EEC71278.1 hypothetical protein OsI_03281 [Oryza sativa Indica Group]	Cellular Processes	Transport and catabolism	ko04136//Autophagy - other	K08334	-	-	GO:0006914//autophagy	--
BGIOSGA001017	0.671	0.805	1.274	0.213	0.302	1.283	0	1.403	0.854	2	3	4	1	1	4	0	4.82	3	ATG6	XP_015622699.1 beclin-1-like protein isoform X1 [Oryza sativa Japonica Group]	Cellular Processes	Transport and catabolism	ko04136//Autophagy - other	K08334	-	-	GO:0006914//autophagy	--
BGIOSGA001018	17.475	16.459	14.419	16.075	17.456	16.124	17.539	18.3	15.413	335	394	291	485	371	323	420	404	348	LACS4	EEC71276.1 hypothetical protein OsI_03279 [Oryza sativa Indica Group]	Metabolism;Metabolism;Cellular Processes;Metabolism;Metabolism	Global and overview maps;Global and overview maps;Transport and catabolism;Lipid metabolism;Lipid metabolism	ko01100//Metabolic pathways;ko01212//Fatty acid metabolism;ko04146//Peroxisome;ko00071//Fatty acid degradation;ko00061//Fatty acid biosynthesis	K01897;K01897;K01897;K01897;K01897	-	GO:0000166//nucleotide binding;GO:0003824//catalytic activity;GO:0004467//long-chain fatty acid-CoA ligase activity;GO:0005524//ATP binding;GO:0016207//4-coumarate-CoA ligase activity;GO:0016874//ligase activity;GO:0106290//trans-cinnamate-CoA ligase activity	GO:0001676//long-chain fatty acid metabolic process;GO:0006629//lipid metabolic process;GO:0006631//fatty acid metabolic process;GO:0009698//phenylpropanoid metabolic process	--
BGIOSGA001019	0.962	1.518	2.31	2.228	2.53	1.786	1.223	0.682	1.105	17	33.5	43	62	49.59	33	27	13.89	23	WSD1	EEC71274.1 hypothetical protein OsI_03277 [Oryza sativa Indica Group]	-	-	-	-	GO:0005886//plasma membrane;GO:0016020//membrane	GO:0004144//diacylglycerol O-acyltransferase activity;GO:0008374//O-acyltransferase activity;GO:0016740//transferase activity;GO:0016746//acyltransferase activity	GO:0006914//autophagy;GO:0019432//triglyceride biosynthetic process;GO:0045017//glycerolipid biosynthetic process	--
BGIOSGA001020	2.502	1.451	2.049	3.454	3.035	1.899	1.382	1.049	2.125	29	21	25	63	39	23	20	14	29	At3g61750	EAY75379.1 hypothetical protein OsI_03276 [Oryza sativa Indica Group]	-	-	-	-	GO:0016020//membrane;GO:0016021//integral component of membrane	-	-	--
BGIOSGA001021	4.698	5.523	5.127	8.828	8.565	7.365	4.161	3.211	4.074	47	69	54	139	95	77	52	37	48	--	EAY75378.1 hypothetical protein OsI_03275 [Oryza sativa Indica Group]	-	-	-	-	-	-	-	--
BGIOSGA001022	21.803	18.292	17.752	18.251	34.025	18.215	12.745	8.414	13.223	63	66	54	83	109	55	46	28	45	Os01g0679700	NP_001147066.1 60S ribosomal protein L37a isoform 2 [Zea mays]	Genetic Information Processing	Translation	ko03010//Ribosome	K02921	GO:0005840//ribosome;GO:0009536//plastid	GO:0003735//structural constituent of ribosome	GO:0006412//translation	--
BGIOSGA001023	0	0	0	0	0	0	0	0	0	0	0	0	0	0	0	0	0	0	--	EAY75369.1 hypothetical protein OsI_03265 [Oryza sativa Indica Group]	-	-	-	-	-	GO:0046872//metal ion binding	GO:0030001//metal ion transport	--
BGIOSGA001024	1.015	1.789	1.35	1.032	1.007	0.972	0.975	0.529	0.948	10	22	14	16	11	10	12	6	11	DPB	DPA [Source:Projected from Arabidopsis thaliana (AT5G02470) UniProtKB/TrEMBL;Acc:A0A178ULD9]	-	-	-	-	GO:0005634//nucleus;GO:0005667//transcription regulator complex	GO:0003677//DNA binding;GO:0003700//DNA-binding transcription factor activity	GO:0006355//regulation of transcription, DNA-templated;GO:0007049//cell cycle;GO:0051726//regulation of cell cycle	E2F/DP
BGIOSGA001025	4.134	4.308	2.576	4.915	6.055	5.403	1.495	1.39	0.981	93	121	61	174	151	127	42	36	26	TPC1	AT4G03560 protein [Source:Projected from Arabidopsis thaliana (AT4G03560) UniProtKB/TrEMBL;Acc:B9DFD5]	-	-	-	-	GO:0016020//membrane;GO:0016021//integral component of membrane	GO:0005216//ion channel activity;GO:0005244//voltage-gated ion channel activity;GO:0005245//voltage-gated calcium channel activity;GO:0005509//calcium ion binding	GO:0006811//ion transport;GO:0034220//ion transmembrane transport;GO:0034765//regulation of ion transmembrane transport;GO:0055085//transmembrane transport;GO:0070588//calcium ion transmembrane transport	--
BGIOSGA001026	0	0	0	0	0	0	0	0	0	0	0	0	0	0	0	0	0	0	UBP8	EAY75361.1 hypothetical protein OsI_03257 [Oryza sativa Indica Group]	-	-	-	-	-	GO:0004843//thiol-dependent deubiquitinase	GO:0016579//protein deubiquitination	--
BGIOSGA001027	0	0	0	0	0	0	0	0	0	0	0	0	0	0	0	0	0	0	--	EAY75360.1 hypothetical protein OsI_03256 [Oryza sativa Indica Group]	-	-	-	-	-	-	-	--
BGIOSGA001028	0	0	0	0	0.382	0.203	0	0	0	0	0	0	0	2	1	0	0	0	--	EEC71263.1 hypothetical protein OsI_03253 [Oryza sativa Indica Group]	-	-	-	-	-	-	-	--
BGIOSGA001029	1.642	1.49	1.976	1.948	1.975	1.886	0.613	0.38	0.186	15	17	19	28	20	18	7	4	2	NAC045	EAY75352.1 hypothetical protein OsI_03248 [Oryza sativa Indica Group]	-	-	-	-	GO:0005634//nucleus	GO:0003677//DNA binding	GO:0006355//regulation of transcription, DNA-templated	NAC
BGIOSGA001030	4.248	6.631	6.361	7.411	7.599	6.477	3.92	4.001	3.301	59	115	93	162	117	94	68	64	54	IRX9L	Glycosyltransferases [Source:UniProtKB/TrEMBL;Acc:A2WTQ4]	-	-	-	-	GO:0000139//Golgi membrane;GO:0005794//Golgi apparatus;GO:0016020//membrane;GO:0016021//integral component of membrane	GO:0015018//galactosylgalactosylxylosylprotein 3-beta-glucuronosyltransferase activity;GO:0016740//transferase activity	GO:0045492//xylan biosynthetic process;GO:0071555//cell wall organization	--
BGIOSGA001031	1.726	0.276	0.328	1.042	1.946	1.073	0.898	0.674	0.659	20	4	4	19	25	13	13	9	9	--	EEC71260.1 hypothetical protein OsI_03245 [Oryza sativa Indica Group]	-	-	-	-	-	-	-	--
BGIOSGA001032	27.841	30.361	36.574	44.161	52.896	57.82	14.701	14.745	20.286	141	192	195	352	297	306	93	86	121	PRXIIC	NP_001384652.1 peroxiredoxin-2C [Oryza sativa Japonica Group]	-	-	-	-	-	GO:0004601//peroxidase activity;GO:0016209//antioxidant activity;GO:0016491//oxidoreductase activity	GO:0045454//cell redox homeostasis;GO:0098869//cellular oxidant detoxification	--
BGIOSGA001033	10.548	14.873	12.76	14.664	14.881	16.219	12.414	8.768	9.798	117	206	149	256	183	188	172	112	128	TULP1	Tubby-like F-box protein [Source:UniProtKB/TrEMBL;Acc:A2WTP7]	-	-	-	-	-	-	-	--
BGIOSGA001034	5.337	3.953	4.308	6.987	6.479	4.493	2.795	3.415	1.397	133	123	113	274	179	117	87	98	41	EDR1	EEC71256.1 hypothetical protein OsI_03234 [Oryza sativa Indica Group]	-	-	-	-	-	GO:0000166//nucleotide binding;GO:0004672//protein kinase activity;GO:0004674//protein serine/threonine kinase activity;GO:0005524//ATP binding;GO:0016301//kinase activity;GO:0016740//transferase activity	GO:0006468//protein phosphorylation;GO:0016310//phosphorylation	--
BGIOSGA001035	25.42	27.014	24.238	31.258	26.677	27.84	24.838	20.31	25.03	263	349	264	509	306	301	321	242	305	ASIL2	EAY75340.1 hypothetical protein OsI_03233 [Oryza sativa Indica Group]	-	-	-	-	-	-	-	Trihelix
BGIOSGA001036	3.791	3.509	2.561	5.996	6.308	3.628	2.833	3.073	2.575	45	52	32	112	83	45	42	42	36	--	EEC71255.1 hypothetical protein OsI_03232 [Oryza sativa Indica Group]	-	-	-	-	-	-	-	--
BGIOSGA001037	38.488	47.585	37.2	42.759	50.956	47.599	37.838	37.915	41.851	171	264	174	299	251	221	210	194	219	UBC36	EEC71254.1 hypothetical protein OsI_03230 [Oryza sativa Indica Group]	Genetic Information Processing	Folding, sorting and degradation	ko04120//Ubiquitin mediated proteolysis	K10580	-	GO:0000166//nucleotide binding;GO:0005524//ATP binding;GO:0016740//transferase activity	-	--
BGIOSGA001038	5.012	2.07	5.058	5.921	5.792	6.07	4.138	4.352	4.787	64	33	68	119	82	81	66	64	72	Katnal2	XP_015622246.1 katanin p60 ATPase-containing subunit A-like 2 [Oryza sativa Japonica Group]	-	-	-	-	-	GO:0005524//ATP binding;GO:0016887//ATP hydrolysis activity	-	--
BGIOSGA001039	0	0	0	0	0	0	0	0	0	0	0	0	0	0	0	0	0	0	--	EAY75335.1 hypothetical protein OsI_03228 [Oryza sativa Indica Group]	-	-	-	-	-	-	-	--
BGIOSGA001040	0	0	0	0	0	0	0	0	0	0	0	0	0	0	0	0	0	0	--	-	-	-	-	-	-	-	-	--
BGIOSGA001041	17.669	17.39	15.88	29.711	22.913	20.894	10.43	11.262	8.385	297	365	281	786	427	367	219	218	166	--	EAY75332.1 hypothetical protein OsI_03225 [Oryza sativa Indica Group]	-	-	-	-	-	-	-	--
BGIOSGA001042	7.867	7.192	4.032	7.875	6.568	5.127	8.367	7.749	5.831	417	476	225	657	386	284	554	473	364	CALS12	EEC71251.1 hypothetical protein OsI_03222 [Oryza sativa Indica Group]	-	-	-	-	GO:0000148//1,3-beta-D-glucan synthase complex;GO:0016020//membrane;GO:0016021//integral component of membrane	GO:0003843//1,3-beta-D-glucan synthase activity;GO:0016740//transferase activity;GO:0016757//glycosyltransferase activity	GO:0006075//(1->3)-beta-D-glucan biosynthetic process;GO:0008360//regulation of cell shape;GO:0071555//cell wall organization	--
BGIOSGA001043	0	0.045	0.321	0.358	0.305	0.108	0.045	0	0	0	1	6	10	6	2	1	0	0	At5g46100	EEC71248.1 hypothetical protein OsI_03217 [Oryza sativa Indica Group]	-	-	-	-	-	GO:0005515//protein binding	-	--
BGIOSGA001044	0.521	0.556	0.494	0.551	1.017	0.498	0.833	0.527	0.221	6	8	6	10	13	6	12	7	3	NAC073	EAY75324.1 hypothetical protein OsI_03216 [Oryza sativa Indica Group]	-	-	-	-	GO:0005634//nucleus	GO:0003677//DNA binding;GO:0003700//DNA-binding transcription factor activity	GO:0006355//regulation of transcription, DNA-templated	NAC
BGIOSGA001045	3.452	3.732	1.721	2.741	2.179	1.156	2.625	1.798	1.612	40	54	21	50	28	14	38	24	22	--	EEC71247.1 hypothetical protein OsI_03215 [Oryza sativa Indica Group]	-	-	-	-	-	-	-	--
BGIOSGA001046	19.626	19.719	18.172	34.807	32.685	28.473	9.514	11.14	9.479	436	547	425	1217	805	661	264	285	248	ARF2	Auxin response factor [Source:UniProtKB/TrEMBL;Acc:B8A784]	Environmental Information Processing	Signal transduction	ko04075//Plant hormone signal transduction	K14486	GO:0005634//nucleus	GO:0003677//DNA binding	GO:0006351//transcription, DNA-templated;GO:0006355//regulation of transcription, DNA-templated;GO:0009725//response to hormone;GO:0009734//auxin-activated signaling pathway	ARF
BGIOSGA001047	0.079	0.255	0.302	0.505	0.573	0.152	0.064	0.414	0.135	1	4	4	10	8	2	1	6	2	PK1	EEC71244.1 hypothetical protein OsI_03212 [Oryza sativa Indica Group]	-	-	-	-	GO:0016020//membrane;GO:0016021//integral component of membrane	-	GO:0048544//recognition of pollen	--
BGIOSGA001048	0	0.397	0.039	0.131	0.298	0.079	0.265	0.036	0.07	0	12	1	5	8	2	8	1	2	PK1	EAY75319.1 hypothetical protein OsI_03211 [Oryza sativa Indica Group]	-	-	-	-	GO:0016020//membrane	GO:0000166//nucleotide binding;GO:0004672//protein kinase activity;GO:0004674//protein serine/threonine kinase activity;GO:0005524//ATP binding;GO:0016301//kinase activity;GO:0016740//transferase activity;GO:0106310//protein serine kinase activity	GO:0006468//protein phosphorylation;GO:0016310//phosphorylation;GO:0048544//recognition of pollen	--
BGIOSGA001049	5.726	4.491	3.976	2.584	1.924	3.137	2.434	3.018	2.716	145	142	106	103	54	83	77	88	81	PK1	XP_015642819.1 putative receptor protein kinase ZmPK1 [Oryza sativa Japonica Group]	-	-	-	-	GO:0016020//membrane;GO:0016021//integral component of membrane	GO:0000166//nucleotide binding;GO:0004672//protein kinase activity;GO:0004674//protein serine/threonine kinase activity;GO:0005524//ATP binding;GO:0016301//kinase activity;GO:0016740//transferase activity;GO:0106310//protein serine kinase activity	GO:0006468//protein phosphorylation;GO:0016310//phosphorylation;GO:0048544//recognition of pollen	--
BGIOSGA001050	0	0	0	0	0	0	0	0	0	0	0	0	0	0	0	0	0	0	PK1	EEC71243.1 hypothetical protein OsI_03208 [Oryza sativa Indica Group]	-	-	-	-	GO:0016020//membrane;GO:0016021//integral component of membrane	GO:0000166//nucleotide binding;GO:0004672//protein kinase activity;GO:0004674//protein serine/threonine kinase activity;GO:0005524//ATP binding;GO:0016301//kinase activity;GO:0016740//transferase activity	GO:0006468//protein phosphorylation;GO:0016310//phosphorylation;GO:0048544//recognition of pollen	--
BGIOSGA001051	0.557	0.103	0.204	0.654	0.812	0.82	0.172	0.186	0.036	13	3	5	24	21	20	5	5	1	PK1	EEC71241.1 hypothetical protein OsI_03206 [Oryza sativa Indica Group]	-	-	-	-	GO:0016020//membrane;GO:0016021//integral component of membrane	GO:0000166//nucleotide binding;GO:0004672//protein kinase activity;GO:0004674//protein serine/threonine kinase activity;GO:0005524//ATP binding;GO:0016301//kinase activity;GO:0016740//transferase activity;GO:0106310//protein serine kinase activity	GO:0006468//protein phosphorylation;GO:0016310//phosphorylation	--
BGIOSGA001052	0	0.485	0.504	0	0.137	0.435	0	0.263	0.386	0	8	7	0	2	6	0	4	6	PK1	EEC71240.1 hypothetical protein OsI_03205 [Oryza sativa Indica Group]	-	-	-	-	GO:0016020//membrane	-	GO:0048544//recognition of pollen	--
BGIOSGA001053	1.21	2.616	2.299	3.229	3.383	1.387	0.581	1.261	1.027	10	27	20	42	31	11.98	6	12	10	U2AF35A	EAY75311.1 hypothetical protein OsI_03202 [Oryza sativa Indica Group]	Genetic Information Processing	Transcription	ko03040//Spliceosome	K12836	GO:0089701//U2AF complex	GO:0003676//nucleic acid binding;GO:0003723//RNA binding;GO:0046872//metal ion binding	GO:0000398//mRNA splicing, via spliceosome	--
BGIOSGA001054	0.389	0.312	0	0.247	0	0.745	0.519	0.113	0.331	3	3	0	3	0	6	5	1	3	FLA11	XP_015627386.1 fasciclin-like arabinogalactan protein 11 [Oryza sativa Japonica Group]	-	-	-	-	GO:0005886//plasma membrane;GO:0016020//membrane	-	-	--
BGIOSGA001055	0.87	0.871	0.207	0	0.392	0.416	0.522	0.944	0.923	4	5	1	0	2	2	3	5	5	GRXS5	XP_015624046.1 monothiol glutaredoxin-S5 [Oryza sativa Japonica Group]	-	-	-	-	-	GO:0009055//electron transfer activity;GO:0015035//protein-disulfide reductase activity	GO:0045454//cell redox homeostasis	--
BGIOSGA001056	0	0	0	0	0	0.236	0	0	0	0	0	0	0	0	2.02	0	0	0	U2AF35A	EAY75306.1 hypothetical protein OsI_03197 [Oryza sativa Indica Group]	Genetic Information Processing	Transcription	ko03040//Spliceosome	K12836	GO:0089701//U2AF complex	GO:0003676//nucleic acid binding;GO:0003723//RNA binding;GO:0046872//metal ion binding	GO:0000398//mRNA splicing, via spliceosome	--
BGIOSGA001057	165.166	157.112	126.082	149.705	153.796	146.709	150.515	155.258	147.643	2689	3194	2161	3836	2776	2496	3061	2911	2831	ZFP1	EAY75305.1 hypothetical protein OsI_03196 [Oryza sativa Indica Group]	-	-	-	-	-	GO:0046872//metal ion binding;GO:0061630//ubiquitin protein ligase activity	GO:0016567//protein ubiquitination	--
BGIOSGA001058	0	0	0	0	0	0	0	0	0	0	0	0	0	0	0	0	0	0	--	EAY75303.1 hypothetical protein OsI_03194 [Oryza sativa Indica Group]	-	-	-	-	-	-	-	--
BGIOSGA001059	0.362	0.483	0.286	1.302	0.707	0.923	0.386	0.314	0.358	6	10	5	34	13	16	8	6	7	WOX7	XP_025875666.1 WUSCHEL-related homeobox 7 [Oryza sativa Japonica Group]	-	-	-	-	GO:0005634//nucleus	GO:0003677//DNA binding;GO:0003700//DNA-binding transcription factor activity	GO:0006355//regulation of transcription, DNA-templated;GO:0050793//regulation of developmental process	WOX
BGIOSGA001060	3.056	3.059	3.084	4.49	4.135	2.285	2.829	2.654	3.163	32	40	34	74	48	25	37	32	39	GLY3	Persulfide dioxygenase ETHE1 homolog, mitochondrial [Source:Projected from Arabidopsis thaliana (AT1G53580) UniProtKB/Swiss-Prot;Acc:Q9C8L4]	Metabolism;Metabolism	Global and overview maps;Energy metabolism	ko01100//Metabolic pathways;ko00920//Sulfur metabolism	K17725;K17725	GO:0005739//mitochondrion	GO:0016788//hydrolase activity, acting on ester bonds;GO:0050313//sulfur dioxygenase activity	GO:0006749//glutathione metabolic process;GO:0009651//response to salt stress;GO:0009793//embryo development ending in seed dormancy;GO:0009960//endosperm development;GO:0048316//seed development	--
BGIOSGA001061	0.308	0.691	0.176	0.705	0.278	0.59	0.049	0.161	0.157	5	14	3	18	5	10	1	3	3	At1g29970	EAY75299.1 hypothetical protein OsI_03190 [Oryza sativa Indica Group]	-	-	-	-	GO:0005634//nucleus;GO:0016020//membrane;GO:0016021//integral component of membrane	GO:0003677//DNA binding	GO:0006355//regulation of transcription, DNA-templated	NAC
BGIOSGA001062	47.11	47.087	60.12	47.411	42.654	54.2	44.767	52.616	49.465	262	327	352	415	263	315	311	337	324	RPL18A	60S ribosomal protein L18a [Source:UniProtKB/TrEMBL;Acc:B8A773]	Genetic Information Processing	Translation	ko03010//Ribosome	K02882	GO:0005840//ribosome;GO:1990904//ribonucleoprotein complex	GO:0003735//structural constituent of ribosome	GO:0006412//translation	--
BGIOSGA001063	0.319	0.128	0.151	0.506	0.144	0	0.128	0.138	0.135	2	1	1	5	1	0	1	1	1	At2g30890	EAY75296.1 hypothetical protein OsI_03187 [Oryza sativa Indica Group]	-	-	-	-	GO:0016020//membrane;GO:0016021//integral component of membrane	GO:0140575//transmembrane monodehydroascorbate reductase activity	-	--
BGIOSGA001064	8.382	9.039	10.403	11.361	8.366	8.876	11.004	8.345	10.153	75	101	98	160	83	83	123	86	107	At4g18257	EAY75294.1 hypothetical protein OsI_03185 [Oryza sativa Indica Group]	-	-	-	-	-	-	-	--
BGIOSGA001065	0.082	0.066	0	0.052	0	0	0	0.071	0.418	1	1	0	1	0	0	0	1	6	--	EAY75293.1 hypothetical protein OsI_03184 [Oryza sativa Indica Group]	-	-	-	-	-	-	-	--
BGIOSGA001066	0	0	0	0	0	0	0	0	0	0	0	0	0	0	0	0	0	0	LPP2	EEC71232.1 hypothetical protein OsI_03180 [Oryza sativa Indica Group]	Metabolism;Metabolism;Metabolism	Global and overview maps;Lipid metabolism;Lipid metabolism	ko01110//Biosynthesis of secondary metabolites;ko00564//Glycerophospholipid metabolism;ko00561//Glycerolipid metabolism	K18693;K18693;K18693	GO:0016020//membrane;GO:0016021//integral component of membrane	-	GO:0006644//phospholipid metabolic process	--
BGIOSGA001067	0	0	0	0	0	0	0	0	0	0	0	0	0	0	0	0	0	0	--	EAY75289.1 hypothetical protein OsI_03178 [Oryza sativa Indica Group]	-	-	-	-	-	-	-	--
BGIOSGA001068	0	0	0	0	0	0	0	0	0	0	0	0	0	0	0	0	0	0	--	EAY75286.1 hypothetical protein OsI_03173 [Oryza sativa Indica Group]	-	-	-	-	-	-	-	--
BGIOSGA001069	3.085	3.606	2.614	4.238	5.49	3.112	2.403	2.244	2.266	37	54	33	80	73	39	36	31	32	WRKY28	EAY75285.1 hypothetical protein OsI_03172 [Oryza sativa Indica Group]	-	-	-	-	GO:0005634//nucleus	GO:0003677//DNA binding;GO:0003700//DNA-binding transcription factor activity;GO:0043565//sequence-specific DNA binding	GO:0006355//regulation of transcription, DNA-templated;GO:0050896//response to stimulus	WRKY
BGIOSGA001070	20.845	22.173	22.568	21.456	24.916	24.434	19.274	18.045	22.217	329	437	375	533	436	403	380	328	413	ctdspl2	EAY75283.1 hypothetical protein OsI_03170 [Oryza sativa Indica Group]	-	-	-	-	GO:0005634//nucleus	GO:0016791//phosphatase activity	-	--
BGIOSGA001071	0	0	0	0	0	0	0	0	0	0	0	0	0	0	0	0	0	0	AtMg01250	EEC71228.1 hypothetical protein OsI_03168 [Oryza sativa Indica Group]	-	-	-	-	-	GO:0003676//nucleic acid binding;GO:0004523//RNA-DNA hybrid ribonuclease activity;GO:0046872//metal ion binding	GO:0090502//RNA phosphodiester bond hydrolysis, endonucleolytic	--
BGIOSGA001072	43.023	40.519	32.743	31.483	33.329	27.488	51.114	47.108	48.946	659	775	528	759	566	440	978	831	883	At2g42960	XP_015622343.1 probable receptor-like protein kinase At2g42960 [Oryza sativa Japonica Group]	-	-	-	-	GO:0016020//membrane;GO:0016021//integral component of membrane	GO:0000166//nucleotide binding;GO:0004672//protein kinase activity;GO:0004674//protein serine/threonine kinase activity;GO:0005524//ATP binding;GO:0016301//kinase activity;GO:0016740//transferase activity	GO:0006468//protein phosphorylation;GO:0016310//phosphorylation	--
BGIOSGA001073	16.642	17.441	13.931	26.894	24.912	22.774	13.428	13.535	11.669	379	496	334	964	629	542	382	355	313	--	EEC71225.1 hypothetical protein OsI_03160 [Oryza sativa Indica Group]	-	-	-	-	-	-	-	--
BGIOSGA001074	1005.567	1041.562	1109.082	665.575	608.646	621.94	1278.551	1266.885	1324.06	16340	21134	18973	17022	10965	10561	25952	23708	25340	Os05g0567100	XP_015621906.1 aspartic proteinase oryzasin-1-like [Oryza sativa Japonica Group]	-	-	-	-	-	GO:0004190//aspartic-type endopeptidase activity;GO:0008233//peptidase activity;GO:0016787//hydrolase activity	GO:0006508//proteolysis;GO:0006629//lipid metabolic process	--
BGIOSGA001075	0	0	0	0	0	0	0	0	0	0	0	0	0	0	0	0	0	0	RL3	BAS73551.1 Os01g0663051 [Oryza sativa Japonica Group]	-	-	-	-	-	GO:0003677//DNA binding;GO:0003700//DNA-binding transcription factor activity	GO:0006355//regulation of transcription, DNA-templated	MYB_related
BGIOSGA001076	0	0	0	0	0.239	0	0.106	0	0.112	0	0	0	0	2	0	1	0	1	GATA15	EAY75267.1 hypothetical protein OsI_03154 [Oryza sativa Indica Group]	-	-	-	-	-	GO:0003700//DNA-binding transcription factor activity;GO:0008270//zinc ion binding;GO:0043565//sequence-specific DNA binding;GO:0046872//metal ion binding	GO:0006355//regulation of transcription, DNA-templated;GO:0009908//flower development	GATA
BGIOSGA001077	0	0.21	0	0.189	0	0.339	0	0	0	0	1.76	0	2	0	2.38	0	0	0	MENB	EAY75266.1 hypothetical protein OsI_03153 [Oryza sativa Indica Group]	Metabolism;Metabolism;Metabolism	Global and overview maps;Global and overview maps;Metabolism of cofactors and vitamins	ko01100//Metabolic pathways;ko01110//Biosynthesis of secondary metabolites;ko00130//Ubiquinone and other terpenoid-quinone biosynthesis	K01661;K01661;K01661	-	GO:0003824//catalytic activity;GO:0008935//1,4-dihydroxy-2-naphthoyl-CoA synthase activity	GO:0009234//menaquinone biosynthetic process	--
BGIOSGA001078	0.776	0.484	0.737	0.062	0.525	0.985	0	0	0.329	8	6.24	8	1	6	10.62	0	0	4	MENB	EAY75265.1 hypothetical protein OsI_03152 [Oryza sativa Indica Group]	Metabolism;Metabolism;Metabolism	Global and overview maps;Global and overview maps;Metabolism of cofactors and vitamins	ko01100//Metabolic pathways;ko01110//Biosynthesis of secondary metabolites;ko00130//Ubiquinone and other terpenoid-quinone biosynthesis	K01661;K01661;K01661	-	GO:0003824//catalytic activity;GO:0008935//1,4-dihydroxy-2-naphthoyl-CoA synthase activity	GO:0009234//menaquinone biosynthetic process	--
BGIOSGA001079	55.576	70.882	76.253	91.073	114.097	86.131	35.503	43.059	32.253	297	473	429	766	676	481	237	265	203	ISU1	Iron-sulfur cluster assembly protein [Source:UniProtKB/TrEMBL;Acc:A2WTG8]	-	-	-	-	GO:0005739//mitochondrion;GO:0005759//mitochondrial matrix	GO:0005506//iron ion binding;GO:0046872//metal ion binding;GO:0051536//iron-sulfur cluster binding;GO:0051537//2 iron, 2 sulfur cluster binding	GO:0016226//iron-sulfur cluster assembly;GO:0044571//[2Fe-2S] cluster assembly;GO:0044572//[4Fe-4S] cluster assembly	--
BGIOSGA001080	0	0	0	0.284	0.134	0	0.477	0.129	0.127	0	0	0	3	1	0	4	1	1	--	EAY75261.1 hypothetical protein OsI_03148 [Oryza sativa Indica Group]	-	-	-	-	-	-	-	--
BGIOSGA001081	13.673	16.667	11.723	25.754	24.993	21.305	8.524	8.195	6.986	113	172	102	335	229	184	88	78	68	--	EAY75260.1 hypothetical protein OsI_03147 [Oryza sativa Indica Group]	-	-	-	-	-	-	-	--
BGIOSGA001082	0	0	0	0.307	0	0	0.258	0	0	0	0	0	3	0	0	2	0	0	--	XP_015622277.1 Werner Syndrome-like exonuclease [Oryza sativa Japonica Group]	-	-	-	-	-	GO:0003676//nucleic acid binding;GO:0008408//3'-5' exonuclease activity	GO:0006139//nucleobase-containing compound metabolic process;GO:0090305//nucleic acid phosphodiester bond hydrolysis	--
BGIOSGA001083	6.359	5.092	6.711	5.487	5.098	5.183	6.536	6.748	7.065	81	81	90	110	72	69	104	99	106	--	XP_015635887.1 uncharacterized protein LOC4327175 [Oryza sativa Japonica Group]	-	-	-	-	-	GO:0005515//protein binding	-	--
BGIOSGA001084	0	0.144	0	0.057	0	0	0	0.078	0.153	0	2	0	1	0	0	0	1	2	--	EAY75252.1 hypothetical protein OsI_03140 [Oryza sativa Indica Group]	-	-	-	-	-	GO:0003676//nucleic acid binding;GO:0008408//3'-5' exonuclease activity	GO:0006139//nucleobase-containing compound metabolic process;GO:0090305//nucleic acid phosphodiester bond hydrolysis	--
BGIOSGA001085	32.615	34.023	27.882	44.281	42.346	36.467	25.423	27.5	25.36	380	495	342	812	547	444	370	369	348	CPRF1	EAY75247.1 hypothetical protein OsI_03135 [Oryza sativa Indica Group]	-	-	-	-	GO:0005634//nucleus	GO:0003677//DNA binding;GO:0003700//DNA-binding transcription factor activity;GO:0043565//sequence-specific DNA binding	GO:0006355//regulation of transcription, DNA-templated	bZIP
BGIOSGA001086	33.934	31.952	35.945	43.317	46.189	41.427	20.58	19.197	18.073	330	388	368	663	498	421	250	215	207	--	Glucose-6-phosphate 1-epimerase [Source:UniProtKB/TrEMBL;Acc:A2WTF0]	Metabolism;Metabolism;Metabolism	Global and overview maps;Global and overview maps;Carbohydrate metabolism	ko01100//Metabolic pathways;ko01110//Biosynthesis of secondary metabolites;ko00010//Glycolysis / Gluconeogenesis	K01792;K01792;K01792	-	GO:0003824//catalytic activity;GO:0016853//isomerase activity;GO:0030246//carbohydrate binding;GO:0047938//glucose-6-phosphate 1-epimerase activity	GO:0005975//carbohydrate metabolic process	--
BGIOSGA001087	13.589	18.186	19.702	14.769	14.032	17.624	9.448	8.54	9.565	76	127	116	130	87	103	66	55	63	VPS25	Vacuolar protein sorting-associated protein 25 [Source:Projected from Arabidopsis thaliana (AT4G19003) UniProtKB/Swiss-Prot;Acc:Q8VZC9]	Cellular Processes	Transport and catabolism	ko04144//Endocytosis	K12189	GO:0000814//ESCRT II complex	-	GO:0015031//protein transport;GO:0071985//multivesicular body sorting pathway	--
BGIOSGA001088	47.626	44.062	51.023	36.616	52.569	46.824	48.573	40.788	54.286	219	253	247	265	268	225	279	216	294	UBC5A	Ubiquitin-conjugating enzyme E [Source: Projected from Oryza sativa (Os01g0658400)]	Genetic Information Processing;Genetic Information Processing	Folding, sorting and degradation;Folding, sorting and degradation	ko04141//Protein processing in endoplasmic reticulum;ko04120//Ubiquitin mediated proteolysis	K06689;K06689	-	GO:0000166//nucleotide binding;GO:0004842//ubiquitin-protein transferase activity;GO:0005524//ATP binding;GO:0016740//transferase activity	GO:0016567//protein ubiquitination	--
BGIOSGA001089	0	0	0	0	0	0	0	0	0	0	0	0	0	0	0	0	0	0	CYP98A1	EAY75243.1 hypothetical protein OsI_03130 [Oryza sativa Indica Group]	Metabolism;Metabolism;Metabolism;Metabolism;Metabolism	Global and overview maps;Global and overview maps;Biosynthesis of other secondary metabolites;Biosynthesis of other secondary metabolites;Biosynthesis of other secondary metabolites	ko01100//Metabolic pathways;ko01110//Biosynthesis of secondary metabolites;ko00940//Phenylpropanoid biosynthesis;ko00941//Flavonoid biosynthesis;ko00945//Stilbenoid, diarylheptanoid and gingerol biosynthesis	K09754;K09754;K09754;K09754;K09754	GO:0016020//membrane;GO:0016021//integral component of membrane	GO:0004497//monooxygenase activity;GO:0005506//iron ion binding;GO:0016705//oxidoreductase activity, acting on paired donors, with incorporation or reduction of molecular oxygen;GO:0020037//heme binding	-	--
BGIOSGA001090	2.861	3.914	2.038	5.378	3.441	3.194	0.859	1.242	1.012	24	41	18	71	32	28	9	12	10	CRF1	EAY75241.1 hypothetical protein OsI_03129 [Oryza sativa Indica Group]	-	-	-	-	GO:0005634//nucleus	GO:0003677//DNA binding;GO:0003700//DNA-binding transcription factor activity	GO:0006351//transcription, DNA-templated;GO:0006355//regulation of transcription, DNA-templated	ERF
BGIOSGA001091	0.058	0.325	0.055	0.147	0.157	0.055	0.093	0.05	0	1	7	1	4	3	1	2	1	0	PHT1-11	XP_015633355.1 inorganic phosphate transporter 1-11 [Oryza sativa Japonica Group]	-	-	-	-	GO:0016020//membrane;GO:0016021//integral component of membrane	GO:0005315//inorganic phosphate transmembrane transporter activity;GO:0015293//symporter activity;GO:0022857//transmembrane transporter activity	GO:0006817//phosphate ion transport;GO:0055085//transmembrane transport	--
BGIOSGA001092	3.031	3.107	2.879	5.084	8.529	2.9	1.941	2.053	1.698	50	64	50	132	156	50	40	39	33	--	EAY75236.1 hypothetical protein OsI_03125 [Oryza sativa Indica Group]	-	-	-	-	-	-	-	--
BGIOSGA001093	0	0.158	0.187	0.563	0	0.565	0	0	0	0	2	2	9	0	6	0	0	0	WRKY53	EEC71210.1 hypothetical protein OsI_03124 [Oryza sativa Indica Group]	-	-	-	-	GO:0005634//nucleus	GO:0003677//DNA binding;GO:0003700//DNA-binding transcription factor activity;GO:0043565//sequence-specific DNA binding	GO:0006355//regulation of transcription, DNA-templated;GO:0050896//response to stimulus	WRKY
BGIOSGA001094	0	0	0	0	0	0	0	0	0	0	0	0	0	0	0	0	0	0	--	EEC71209.1 hypothetical protein OsI_03123 [Oryza sativa Indica Group]	-	-	-	-	-	-	-	--
BGIOSGA001095	50.482	45.121	31.545	51.374	48.628	38.095	37.533	36.326	28.784	2119	2365	1394	3394	2263	1671	1968	1756	1423	--	EEC71204.1 hypothetical protein OsI_03118 [Oryza sativa Indica Group]	-	-	-	-	-	-	-	--
BGIOSGA001096	0	1.011	0.2	0	0.19	0	0.337	0.183	0	0	6	1	0	1	0	2	1	0	--	EEC71202.1 hypothetical protein OsI_03115 [Oryza sativa Indica Group]	-	-	-	-	-	-	-	--
BGIOSGA001097	1.566	1.254	1.322	1.658	0.314	0.499	0.557	0.604	1.477	9	9	8	15	2	3	4	4	10	--	XP_025878888.1 uncharacterized protein LOC112937876 [Oryza sativa Japonica Group]	-	-	-	-	GO:0016020//membrane;GO:0016021//integral component of membrane	-	-	--
BGIOSGA001098	0	0	0	0	0	0	0.117	0	0	0	0	0	0	0	0	1	0	0	--	EAY75222.1 hypothetical protein OsI_03111 [Oryza sativa Indica Group]	-	-	-	-	GO:0016020//membrane;GO:0016021//integral component of membrane	-	-	--
BGIOSGA001099	39.667	41.066	50.337	71.302	73.455	74.948	26.203	26.188	26.534	509	658	680	1440	1045	1005	420	387	401	CICDH	Isocitrate dehydrogenase [NADP] [Source:UniProtKB/TrEMBL;Acc:A2WTC5]	Metabolism;Metabolism;Metabolism;Metabolism;Metabolism;Cellular Processes;Metabolism;Metabolism	Global and overview maps;Global and overview maps;Global and overview maps;Global and overview maps;Metabolism of other amino acids;Transport and catabolism;Global and overview maps;Carbohydrate metabolism	ko01100//Metabolic pathways;ko01110//Biosynthesis of secondary metabolites;ko01200//Carbon metabolism;ko01230//Biosynthesis of amino acids;ko00480//Glutathione metabolism;ko04146//Peroxisome;ko01210//2-Oxocarboxylic acid metabolism;ko00020//Citrate cycle (TCA cycle)	K00031;K00031;K00031;K00031;K00031;K00031;K00031;K00031	-	GO:0000287//magnesium ion binding;GO:0004450//isocitrate dehydrogenase (NADP+) activity;GO:0016491//oxidoreductase activity;GO:0016616//oxidoreductase activity, acting on the CH-OH group of donors, NAD or NADP as acceptor;GO:0046872//metal ion binding;GO:0051287//NAD binding	GO:0006099//tricarboxylic acid cycle;GO:0006102//isocitrate metabolic process;GO:0019752//carboxylic acid metabolic process	--
BGIOSGA001100	18.775	30.378	31.3	26.536	30.068	37.033	14.723	13.641	10.736	49	99	86	109	87	101	48	41	33	--	XP_015612430.1 uncharacterized protein LOC4324175 [Oryza sativa Japonica Group]	-	-	-	-	-	-	-	--
BGIOSGA001101	10.987	10.491	10.837	15.08	15.881	10.446	8.852	8.562	7.415	156	186	162	337	250	155	157	140	124	S2P	Site-2 protease [Source:Projected from Arabidopsis thaliana (AT4G20310) UniProtKB/TrEMBL;Acc:A0A0F6SCX9]	-	-	-	-	GO:0000139//Golgi membrane;GO:0016020//membrane;GO:0016021//integral component of membrane	GO:0004222//metalloendopeptidase activity	GO:0006508//proteolysis;GO:0009651//response to salt stress;GO:0071475//cellular hyperosmotic salinity response;GO:1900457//regulation of brassinosteroid mediated signaling pathway;GO:1905897//regulation of response to endoplasmic reticulum stress	--
BGIOSGA001102	12.589	11.616	7.832	12.525	11.608	9.946	12.173	12.899	10.887	539	621	353	844	551	445	651	636	549	tstF	KAF2951468.1 hypothetical protein DAI22_01g264600 [Oryza sativa Japonica Group]	-	-	-	-	GO:0005886//plasma membrane	GO:0005515//protein binding	GO:0009555//pollen development;GO:0072583//clathrin-dependent endocytosis	--
BGIOSGA001103	0	0	0	0	0	0	0	0	0	0	0	0	0	0	0	0	0	0	--	EAY75211.1 hypothetical protein OsI_03102 [Oryza sativa Indica Group]	-	-	-	-	GO:0016020//membrane;GO:0016021//integral component of membrane	-	-	--
BGIOSGA001104	0	0	0	0	0	0	0	0	0	0	0	0	0	0	0	0	0	0	--	EEC71194.1 hypothetical protein OsI_03100 [Oryza sativa Indica Group]	-	-	-	-	-	-	-	--
BGIOSGA001105	0.864	1.038	0.205	1.029	0.487	0.413	0.259	0.094	0.092	8	12	2	15	5	4	3	1	1	--	EEC71193.1 hypothetical protein OsI_03099 [Oryza sativa Indica Group]	-	-	-	-	-	-	-	--
BGIOSGA001106	0	0	0	0	0	0	0	0	0	0	0	0	0	0	0	0	0	0	--	EAY75207.1 hypothetical protein OsI_03098 [Oryza sativa Indica Group]	-	-	-	-	-	-	-	--
BGIOSGA001107	0	0	0.078	0.104	0.074	0.078	0	0	0	0	0	1	2	1	1	0	0	0	TBL21	XP_015630470.1 protein trichome birefringence-like 21 [Oryza sativa Japonica Group]	-	-	-	-	GO:0000139//Golgi membrane;GO:0005794//Golgi apparatus;GO:0016020//membrane	GO:0016413//O-acetyltransferase activity;GO:0016740//transferase activity;GO:1990538//xylan O-acetyltransferase activity	GO:1990937//xylan acetylation	--
BGIOSGA001108	8.662	8.465	9.058	12.421	14.049	9.81	6.553	6.349	5.196	109	133	120	246	196	129	103	92	77	TBL19	XP_015615462.1 protein trichome birefringence-like 19 [Oryza sativa Japonica Group]	-	-	-	-	GO:0000139//Golgi membrane;GO:0005794//Golgi apparatus;GO:0016020//membrane;GO:0016021//integral component of membrane	GO:0016413//O-acetyltransferase activity;GO:0016740//transferase activity;GO:1990538//xylan O-acetyltransferase activity	GO:1990937//xylan acetylation	--
BGIOSGA001109	0	0	0	0.146	0	0	0	0	0	0	0	0	1	0	0	0	0	0	Os01g0652300	EEC71192.1 hypothetical protein OsI_03092 [Oryza sativa Indica Group]	-	-	-	-	-	GO:0008970//phospholipase A1 activity;GO:0016787//hydrolase activity	GO:0006629//lipid metabolic process;GO:0016042//lipid catabolic process	--
BGIOSGA001110	10.483	9.707	13.38	10.459	11.819	10.188	9.703	9.174	10.152	128	148	172	201	160	130	148	129	146	TBL38	XP_015626704.1 protein trichome birefringence-like 38 [Oryza sativa Japonica Group]	-	-	-	-	GO:0000139//Golgi membrane;GO:0005794//Golgi apparatus;GO:0016020//membrane	GO:0016413//O-acetyltransferase activity;GO:0016740//transferase activity;GO:1990538//xylan O-acetyltransferase activity	GO:1990937//xylan acetylation	--
BGIOSGA001111	0	0	0	0	0	0	0	0	0	0	0	0	0	0	0	0	0	0	--	EAY75197.1 hypothetical protein OsI_03089 [Oryza sativa Indica Group]	-	-	-	-	-	-	-	--
BGIOSGA001112	0	0	0	0	0	0	0	0	0	0	0	0	0	0	0	0	0	0	--	EAY75195.1 hypothetical protein OsI_03087 [Oryza sativa Indica Group]	-	-	-	-	-	-	-	--
BGIOSGA001113	6.549	5.692	1.761	6.126	5.685	3.257	6.654	6.947	4.25	93.6	101.59	26.49	137.81	90.08	48.65	118.79	114.34	71.54	--	EAY75188.1 hypothetical protein OsI_03079 [Oryza sativa Indica Group]	-	-	-	-	-	-	-	--
BGIOSGA001114	11.561	11.415	12.098	10.712	11.774	5.287	15.795	18.521	14.916	113.15	139.5	124.65	165	127.75	54.07	193.1	208.75	171.93	--	EEC71188.1 hypothetical protein OsI_03078 [Oryza sativa Indica Group]	-	-	-	-	-	-	-	--
BGIOSGA001115	0	0	0	0	0	0	0	0	0	0	0	0	0	0	0	0	0	0	--	BAB55683.1 P0047B08.6 [Oryza sativa Japonica Group]	-	-	-	-	-	-	-	--
BGIOSGA001116	5.465	4.961	7.384	6.637	5.587	7.438	3.695	3.902	3.712	45	51	64	86	51	64	38	37	36	GTE9	EEC71184.1 hypothetical protein OsI_03067 [Oryza sativa Indica Group]	-	-	-	-	-	GO:0005515//protein binding	-	--
BGIOSGA001117	2.302	2.765	1.81	2.422	2.887	1.858	0.979	0.999	1.252	64	96	53	106	89	54	34	32	41	AKT1	EEC71181.1 hypothetical protein OsI_03064 [Oryza sativa Indica Group]	-	-	-	-	GO:0016020//membrane;GO:0016021//integral component of membrane	GO:0005216//ion channel activity;GO:0005244//voltage-gated ion channel activity;GO:0005249//voltage-gated potassium channel activity;GO:0005267//potassium channel activity;GO:0005515//protein binding	GO:0006811//ion transport;GO:0006813//potassium ion transport;GO:0034765//regulation of ion transmembrane transport;GO:0055085//transmembrane transport;GO:0071805//potassium ion transmembrane transport	--
BGIOSGA001118	3.273	3.932	7.514	5.719	6.397	6.264	2.62	4.884	3.011	12	18	29	33	26	24	12	20.62	13	--	BAF05626.2 Os01g0647800 [Oryza sativa Japonica Group]	-	-	-	-	-	-	-	--
BGIOSGA001119	15.376	13.23	14.121	22.539	21.141	18.444	7.658	8.688	9.69	307.18	330.05	297	708.68	468.25	385.06	191.11	199.89	228	AATP1	ADP,ATP carrier protein [Source:UniProtKB/TrEMBL;Acc:A2WT73]	-	-	-	-	GO:0009507//chloroplast;GO:0009536//plastid;GO:0016020//membrane;GO:0016021//integral component of membrane;GO:0031969//chloroplast membrane	GO:0000166//nucleotide binding;GO:0005471//ATP:ADP antiporter activity;GO:0005524//ATP binding	GO:0006862//nucleotide transport;GO:0015866//ADP transport;GO:0015867//ATP transport	--
BGIOSGA001120	2.863	3.321	1.735	2.76	2.85	2.362	1.344	1.5	0.964	58	84	37	88	64	50	34	35	23	--	EEC71179.1 hypothetical protein OsI_03059 [Oryza sativa Indica Group]	-	-	-	-	-	-	-	--
BGIOSGA001121	9.734	12.108	12.143	21.357	15.92	16.518	7.065	6.931	6.501	150	233	197	518	272	266	136	123	118	D8	XP_015624056.1 DELLA protein SLN1 [Oryza sativa Japonica Group]	Environmental Information Processing	Signal transduction	ko04075//Plant hormone signal transduction	K14494	-	-	GO:0009740//gibberellic acid mediated signaling pathway	GRAS
BGIOSGA001122	1.179	0.611	0.791	1.807	0.688	1.328	0.278	0.301	0.766	17	11	12	41	11	20	5	5	13	MOT2	MOT2 [Source:Projected from Arabidopsis thaliana (AT1G80310) UniProtKB/TrEMBL;Acc:A0A178WGR3]	-	-	-	-	GO:0009705//plant-type vacuole membrane;GO:0016020//membrane;GO:0016021//integral component of membrane	GO:0015098//molybdate ion transmembrane transporter activity	GO:0015689//molybdate ion transport;GO:0090414//molybdate ion export from vacuole	--
BGIOSGA001123	0	0	0	0	0	0	0	0	0	0	0	0	0	0	0	0	0	0	MST4	EAY75162.1 hypothetical protein OsI_03054 [Oryza sativa Indica Group]	-	-	-	-	GO:0016020//membrane;GO:0016021//integral component of membrane	GO:0015144//carbohydrate transmembrane transporter activity;GO:0015293//symporter activity;GO:0022857//transmembrane transporter activity	GO:0008643//carbohydrate transport;GO:0034219//carbohydrate transmembrane transport;GO:0055085//transmembrane transport	--
BGIOSGA001124	0	0	0	0	0	0	0	0	0	0	0	0	0	0	0	0	0	0	MST4	EAY75161.1 hypothetical protein OsI_03053 [Oryza sativa Indica Group]	-	-	-	-	GO:0016020//membrane;GO:0016021//integral component of membrane	GO:0015144//carbohydrate transmembrane transporter activity;GO:0015293//symporter activity;GO:0022857//transmembrane transporter activity	GO:0008643//carbohydrate transport;GO:0034219//carbohydrate transmembrane transport;GO:0055085//transmembrane transport	--
BGIOSGA001125	0.084	0.203	0.241	0.161	0.305	0.404	0.338	0.147	0.215	1	3	3	3	4	5	5	2	3	At1g61360	EAY75160.1 hypothetical protein OsI_03052 [Oryza sativa Indica Group]	-	-	-	-	-	GO:0004672//protein kinase activity;GO:0005524//ATP binding	GO:0006468//protein phosphorylation;GO:0007166//cell surface receptor signaling pathway	--
BGIOSGA001126	0	0	0	0	0	0	0	0	0	0	0	0	0	0	0	0	0	0	--	EEC71177.1 hypothetical protein OsI_03051 [Oryza sativa Indica Group]	-	-	-	-	-	-	-	--
BGIOSGA001127	0.193	0	0.183	0	0.087	0	0	0	0	2	0	2	0	1	0	0	0	0	Os01g0645000	XP_015631641.1 zinc finger CCCH domain-containing protein 9 isoform X1 [Oryza sativa Japonica Group]	-	-	-	-	-	GO:0003677//DNA binding;GO:0003729//mRNA binding;GO:0046872//metal ion binding	-	C3H
BGIOSGA001128	1.287	2.062	2.038	5.181	4.645	12.73	0.344	1.491	3.644	3	6	5	19	12	31	1	4	10	--	XP_015642956.1 uncharacterized protein LOC4325912 [Oryza sativa Japonica Group]	-	-	-	-	GO:0016020//membrane;GO:0016021//integral component of membrane	-	-	--
BGIOSGA001129	0	0	0	0	0	0	0	0	0.071	0	0	0	0	0	0	0	0	1	--	BAS73389.1 Os01g0644100 [Oryza sativa Japonica Group]	-	-	-	-	-	GO:0005515//protein binding	-	--
BGIOSGA001130	4.513	4.942	2.017	4.933	4.908	4.509	2.816	1.556	1.916	68	93	32	117	82	71	53	27	34	MPK16	Mitogen-activated protein kinase [Source:UniProtKB/TrEMBL;Acc:B8ACE1]	-	-	-	-	GO:0005622//intracellular anatomical structure	GO:0000166//nucleotide binding;GO:0004672//protein kinase activity;GO:0004674//protein serine/threonine kinase activity;GO:0004707//MAP kinase activity;GO:0005524//ATP binding;GO:0016301//kinase activity;GO:0016740//transferase activity	GO:0000165//MAPK cascade;GO:0006468//protein phosphorylation;GO:0016310//phosphorylation	--
BGIOSGA001131	1.687	0.45	0	0.804	0.507	0.672	0.675	0.122	0.358	12	4	0	9	4	5	6	1	3	HOX3	NP_001384963.1 homeobox-leucine zipper protein HOX3 [Oryza sativa Japonica Group]	-	-	-	-	-	GO:0000981//DNA-binding transcription factor activity, RNA polymerase II-specific;GO:0003677//DNA binding;GO:0043565//sequence-specific DNA binding	GO:0006355//regulation of transcription, DNA-templated	HD-ZIP
BGIOSGA001132	1.574	2.52	2.718	1.818	3.226	3.97	0.802	3.602	1.943	11	22	20	20	25	29	7	29	16	At4g11060	EAY75145.1 hypothetical protein OsI_03039 [Oryza sativa Indica Group]	Genetic Information Processing;Genetic Information Processing;Genetic Information Processing	Replication and repair;Replication and repair;Replication and repair	ko03440//Homologous recombination;ko03030//DNA replication;ko03430//Mismatch repair	K03111;K03111;K03111	-	GO:0003677//DNA binding;GO:0003697//single-stranded DNA binding;GO:0003729//mRNA binding	GO:0006260//DNA replication	--
BGIOSGA001133	0.106	0.509	0	0.74	0.477	0.811	0.17	0	0	1	6	0	11	5	8	2	0	0	MIZ1	BAF05604.1 Os01g0642600 [Oryza sativa Japonica Group]	-	-	-	-	-	-	GO:0010274//hydrotropism	--
BGIOSGA001134	0.421	0.337	0	0	0.19	0	0	0	0	2	2	0	0	1	0	0	0	0	CNR13	EEC71170.1 hypothetical protein OsI_03036 [Oryza sativa Indica Group]	-	-	-	-	-	-	GO:0007166//cell surface receptor signaling pathway	--
BGIOSGA001135	0	0	0	0	0	0	0	0	0	0	0	0	0	0	0	0	0	0	--	EEC71168.1 hypothetical protein OsI_03034 [Oryza sativa Indica Group]	-	-	-	-	-	-	-	--
BGIOSGA001136	0	0	0	0	0	0	0	0	0	0	0	0	0	0	0	0	0	0	--	EAY75138.1 hypothetical protein OsI_03033 [Oryza sativa Indica Group]	-	-	-	-	-	-	-	--
BGIOSGA001137	0	0	0	0	0	0	0	0	0.463	0	0	0	0	0	0	0	0	1	--	BAD68744.1 unknown protein [Oryza sativa Japonica Group]	-	-	-	-	-	-	-	--
BGIOSGA001138	0	0	0	0	0	0	0.044	0	0	0	0	0	0	0	0	1	0	0	ITIH1	BAB92788.1 zinc finger (C3HC4-type RING finger)-like protein [Oryza sativa Japonica Group]	-	-	-	-	-	-	-	--
BGIOSGA001139	1.999	2.241	0.57	0.508	1.623	0.191	0.8	1.042	2.886	10	14	3	4	9	1	5	6	17	--	EEC71164.1 hypothetical protein OsI_03028 [Oryza sativa Indica Group]	Genetic Information Processing	Translation	ko03013//Nucleocytoplasmic transport	K20724	GO:0016020//membrane;GO:0016021//integral component of membrane	-	-	--
BGIOSGA001140	2.537	3.365	1.883	1.914	2.074	2.2	1.46	2.065	2.962	32	53	25	38	29	29	23	30	44	rlmN	XP_015628269.1 uncharacterized protein LOC4326553 [Oryza sativa Japonica Group]	-	-	-	-	GO:0005737//cytoplasm	GO:0003824//catalytic activity;GO:0008168//methyltransferase activity;GO:0008173//RNA methyltransferase activity;GO:0016740//transferase activity;GO:0046872//metal ion binding;GO:0051536//iron-sulfur cluster binding;GO:0051539//4 iron, 4 sulfur cluster binding	GO:0006364//rRNA processing;GO:0030488//tRNA methylation;GO:0032259//methylation;GO:0070475//rRNA base methylation	--
BGIOSGA001141	12.682	13.563	9.759	12.749	12.959	13.134	8.417	6.621	4.634	158	211	128	250	179	171	131	95	68	Sb03g029220	CASP-like protein [Source:UniProtKB/TrEMBL;Acc:A2WT30]	-	-	-	-	GO:0005886//plasma membrane;GO:0016020//membrane;GO:0016021//integral component of membrane	-	-	--
BGIOSGA001142	0	0	0	0	0	0	0	0	0	0	0	0	0	0	0	0	0	0	ITIH1	EAY75124.1 hypothetical protein OsI_03018 [Oryza sativa Indica Group]	-	-	-	-	-	-	-	--
BGIOSGA001143	0	0	0	0	0	0	0	0	0	0	0	0	0	0	0	0	0	0	PAP27	EAY75115.1 hypothetical protein OsI_03010 [Oryza sativa Indica Group]	-	-	-	-	-	GO:0003993//acid phosphatase activity	-	--
BGIOSGA001144	0.298	0.08	0.377	0	0	0.095	0.477	0.69	0.422	3	1	4	0	0	1	6	8	5	SNL6	Cinnamoyl-CoA reductase-like gene family member, Defense respons [Source: Projected from Oryza sativa (Os01g0639200)]	-	-	-	-	-	-	GO:0009809//lignin biosynthetic process;GO:0042742//defense response to bacterium	--
BGIOSGA001145	0	0	0	0	0	0	0	0	0	0	0	0	0	0	0	0	0	0	--	EAY75109.1 hypothetical protein OsI_03004 [Oryza sativa Indica Group]	-	-	-	-	-	GO:0030247//polysaccharide binding	-	--
BGIOSGA001146	0	0	0	0	0	0	0	0	0	0	0	0	0	0	0	0	0	0	--	EAY75108.1 hypothetical protein OsI_03003 [Oryza sativa Indica Group]	-	-	-	-	-	-	-	--
BGIOSGA001147	1.731	3.101	0.861	4.726	5.732	6.452	0.807	1.072	1.319	14.31	32	7.49	61.47	52.52	55.72	8.33	10.2	12.84	PDF1B	peptide deformylase 1B [Source:Projected from Arabidopsis thaliana (AT5G14660) TAIR;Acc:AT5G14660]	-	-	-	-	-	GO:0042586//peptide deformylase activity	-	--
BGIOSGA001148	0	0	0	0.143	0	0.215	0.18	0.195	0	0	0	0	1	0	1	1	1	0	SPBC16G5.07c	EEC71157.1 hypothetical protein OsI_02998 [Oryza sativa Indica Group]	-	-	-	-	-	-	-	--
BGIOSGA001149	1.884	1.569	0.501	1.772	2.176	1.875	0.422	0.785	0.448	25	26	7	37	32	26	7	12	7	At2g02030	EEC71155.1 hypothetical protein OsI_02996 [Oryza sativa Indica Group]	-	-	-	-	-	GO:0005515//protein binding	-	--
BGIOSGA001150	4.924	5.062	3.11	4.662	4.174	3.558	4.819	5.147	3.646	152.69	196	101.51	227.53	143.48	115.28	186.67	183.8	133.16	PDF1B	EEC71153.1 hypothetical protein OsI_02992 [Oryza sativa Indica Group]	Genetic Information Processing	Replication and repair	ko03420//Nucleotide excision repair	K10841	-	GO:0000166//nucleotide binding;GO:0003676//nucleic acid binding;GO:0003723//RNA binding;GO:0005524//ATP binding;GO:0042586//peptide deformylase activity;GO:0140658//ATP-dependent chromatin remodeler activity	GO:0006338//chromatin remodeling	--
BGIOSGA001151	0.286	0.686	0.995	0.787	0.601	1.093	0.305	0.661	0.243	3	9	11	13	7	12	4	8	3	--	XP_015628722.1 epoxide hydrolase 3 [Oryza sativa Japonica Group]	-	-	-	-	-	GO:0003824//catalytic activity	-	--
BGIOSGA001152	0	0.087	0.051	0	0.049	0.311	0	0.141	0.046	0	2	1	0	1	6	0	3	1	fadD32	EAY75095.1 hypothetical protein OsI_02989 [Oryza sativa Indica Group]	-	-	-	-	GO:0016020//membrane;GO:0016021//integral component of membrane	GO:0003824//catalytic activity	-	--
BGIOSGA001153	0	0	0	0	0	0	0	0	0	0	0	0	0	0	0	0	0	0	--	EAY75094.1 hypothetical protein OsI_02988 [Oryza sativa Indica Group]	-	-	-	-	-	-	-	--
BGIOSGA001154	0	0	0	0	0	0	0	0	0	0	0	0	0	0	0	0	0	0	--	EEC71151.1 hypothetical protein OsI_02987 [Oryza sativa Indica Group]	-	-	-	-	-	-	-	--
BGIOSGA001155	0	0	0	0	0	0	0	0	0	0	0	0	0	0	0	0	0	0	ZHD5	Zinc-finger homeodomain protein 5 [Source:UniProtKB/Swiss-Prot;Acc:A2WSZ6]	-	-	-	-	GO:0005634//nucleus	GO:0003677//DNA binding;GO:0046872//metal ion binding	-	ZF-HD
BGIOSGA001156	0	0	0	0	0	0	0	0	0	0	0	0	0	0	0	0	0	0	D6PKL1	EAY75090.1 hypothetical protein OsI_02984 [Oryza sativa Indica Group]	-	-	-	-	-	GO:0004672//protein kinase activity;GO:0005524//ATP binding	GO:0006468//protein phosphorylation	--
BGIOSGA001157	0	0	0	0	0	0	0	0	0	0	0	0	0	0	0	0	0	0	PAPS4	EAY75085.1 hypothetical protein OsI_02979 [Oryza sativa Indica Group]	Genetic Information Processing	Translation	ko03015//mRNA surveillance pathway	K14376	GO:0005634//nucleus	GO:0004652//polynucleotide adenylyltransferase activity;GO:0016779//nucleotidyltransferase activity	GO:0043631//RNA polyadenylation	--
BGIOSGA001158	11.474	11.836	14.963	14.642	14.647	14.33	4.593	8.106	6.853	118	152	162	237	167	154	59	96	83	PME11	Pectinesterase [Source:UniProtKB/TrEMBL;Acc:B8ACB4]	Metabolism;Metabolism	Global and overview maps;Carbohydrate metabolism	ko01100//Metabolic pathways;ko00040//Pentose and glucuronate interconversions	K01051;K01051	GO:0005618//cell wall	GO:0016787//hydrolase activity;GO:0030599//pectinesterase activity;GO:0045330//aspartyl esterase activity	GO:0042545//cell wall modification;GO:0045490//pectin catabolic process	--
BGIOSGA001159	11.151	11.163	8.907	9.178	7.543	6.548	8.623	7.702	6.025	88	110	74	114	66	54	85	70	56	LAC2	Laccase-11 [Source:Projected from Arabidopsis thaliana (AT5G03260) UniProtKB/Swiss-Prot;Acc:Q8VZA1]	-	-	-	-	-	GO:0005507//copper ion binding;GO:0016491//oxidoreductase activity;GO:0046872//metal ion binding	GO:0009809//lignin biosynthetic process	--
BGIOSGA001160	6.416	5.972	2.504	7.052	6.507	4.381	8.191	8.463	5.389	185	215	76	320	208	132	295	281	183	--	EEC71147.1 hypothetical protein OsI_02975 [Oryza sativa Indica Group]	-	-	-	-	-	-	-	--
BGIOSGA001161	14.003	12.051	12.11	10.49	11.782	9.1	14.138	14.427	11.978	134	144	122	158	125	91	169	159	135	AUL1	EEE55043.1 hypothetical protein OsJ_02730 [Oryza sativa Japonica Group]	-	-	-	-	-	-	-	--
BGIOSGA001162	5.916	7.96	8.317	6.315	9.179	10.418	5.115	6.37	6.631	25	42	37	42	43	46	27	31	33	RPL31	50S ribosomal protein L31 [Source:UniProtKB/TrEMBL;Acc:A2WSX8]	Genetic Information Processing	Translation	ko03010//Ribosome	K02909	GO:0005840//ribosome;GO:1990904//ribonucleoprotein complex	GO:0003735//structural constituent of ribosome	GO:0006412//translation	--
BGIOSGA001163	0	0.192	0.228	0.305	0.217	0	0	0	0.204	0	1	1	2	1	0	0	0	1	--	EAY75072.1 hypothetical protein OsI_02965 [Oryza sativa Indica Group]	-	-	-	-	-	-	-	--
BGIOSGA001164	0	0	0	0	0	0	0	0	0	0	0	0	0	0	0	0	0	0	--	BAS73306.1 Os01g0632200 [Oryza sativa Japonica Group]	-	-	-	-	-	-	-	--
BGIOSGA001165	1.196	1.15	1.477	0.836	0.108	1.03	1.149	1.143	1.117	10	12	13	11	1	9	12	11	11	--	EEC71140.1 hypothetical protein OsI_02962 [Oryza sativa Indica Group]	-	-	-	-	GO:0016020//membrane;GO:0016021//integral component of membrane	-	-	--
BGIOSGA001166	0	0	0	0	0	0	0	0	0	0	0	0	0	0	0	0	0	0	--	EAY75065.1 hypothetical protein OsI_02957 [Oryza sativa Indica Group]	-	-	-	-	-	-	-	--
BGIOSGA001167	0	0	0	0	0	0	0	0	0	0	0	0	0	0	0	0	0	0	--	EAY75056.1 hypothetical protein OsI_02951 [Oryza sativa Indica Group]	-	-	-	-	-	-	GO:0006355//regulation of transcription, DNA-templated	--
BGIOSGA001168	3.255	6.371	3.607	4.251	2.773	4.326	2.171	2.512	0.614	18	44	21	37	17	25	15	16	4	--	EAY75056.1 hypothetical protein OsI_02951 [Oryza sativa Indica Group]	-	-	-	-	-	-	GO:0006355//regulation of transcription, DNA-templated	--
BGIOSGA001169	139.734	139.195	163.652	135.83	140.363	132.358	146.597	146.542	163.207	2657	3305	3276	4065	2959	2630	3482	3209	3655	MPK10	Mitogen-activated protein kinase [Source:UniProtKB/TrEMBL;Acc:B8ACD7]	-	-	-	-	GO:0005622//intracellular anatomical structure	GO:0000166//nucleotide binding;GO:0004672//protein kinase activity;GO:0004674//protein serine/threonine kinase activity;GO:0004707//MAP kinase activity;GO:0005524//ATP binding;GO:0016301//kinase activity;GO:0016740//transferase activity	GO:0000165//MAPK cascade;GO:0006468//protein phosphorylation;GO:0016310//phosphorylation	--
BGIOSGA001170	0	0.101	0	0	0	0.06	0	0	0	0	2	0	0	0	1	0	0	0	CYP72A14	EAY75040.1 hypothetical protein OsI_02936 [Oryza sativa Indica Group]	-	-	-	-	GO:0016020//membrane	GO:0004497//monooxygenase activity;GO:0005506//iron ion binding;GO:0016491//oxidoreductase activity;GO:0016705//oxidoreductase activity, acting on paired donors, with incorporation or reduction of molecular oxygen;GO:0020037//heme binding;GO:0046872//metal ion binding	-	--
BGIOSGA001171	0	0	0	0	0	0	0	0	0	0	0	0	0	0	0	0	0	0	CYP72A1	EAY75039.1 hypothetical protein OsI_02935 [Oryza sativa Indica Group]	-	-	-	-	-	-	-	--
BGIOSGA001172	8.906	8.215	7.585	14.206	12.909	13.107	3.737	3.947	3.077	145	167	130	364	233	223	76	74	59	CYP72A15	XP_015615867.1 cytochrome P450 72A15 [Oryza sativa Japonica Group]	-	-	-	-	GO:0016020//membrane	GO:0004497//monooxygenase activity;GO:0005506//iron ion binding;GO:0016491//oxidoreductase activity;GO:0016705//oxidoreductase activity, acting on paired donors, with incorporation or reduction of molecular oxygen;GO:0020037//heme binding;GO:0046872//metal ion binding	-	--
BGIOSGA001173	4.579	4.086	6.462	8.313	10.149	7.512	5.865	6.816	3.444	35	39	52	100	86	60	56	60	31	BHLH144	Transcription factor bHLH144 [Source:Projected from Arabidopsis thaliana (AT1G29950) UniProtKB/Swiss-Prot;Acc:Q9ASX9]	-	-	-	-	-	GO:0046983//protein dimerization activity	-	--
BGIOSGA001174	1.192	1.909	1.132	0.757	1.792	1.521	0.954	1.035	0.675	3	6	3	3	5	4	3	3	2	TOM7-1	XP_015627058.1 mitochondrial import receptor subunit TOM7-1 [Oryza sativa Japonica Group]	-	-	-	-	GO:0005739//mitochondrion;GO:0005741//mitochondrial outer membrane;GO:0005742//mitochondrial outer membrane translocase complex;GO:0016020//membrane	-	GO:0015031//protein transport;GO:0030150//protein import into mitochondrial matrix	--
BGIOSGA001175	0.263	0.14	0	0.223	0.158	0.336	0.491	0	0.298	3	2	0	4	2	4	7	0	4	OFP7	XP_015613985.2 transcription repressor OFP3 [Oryza sativa Japonica Group]	-	-	-	-	GO:0005634//nucleus	-	GO:0045892//negative regulation of transcription, DNA-templated	--
BGIOSGA001176	0	0	0	0	0	0	0	0	0	0	0	0	0	0	0	0	0	0	--	EEE55013.1 hypothetical protein OsJ_02664 [Oryza sativa Japonica Group]	Organismal Systems;Environmental Information Processing	Environmental adaptation;Signal transduction	ko04626//Plant-pathogen interaction;ko04016//MAPK signaling pathway - plant	K13425;K13425	GO:0005634//nucleus	GO:0003677//DNA binding;GO:0003700//DNA-binding transcription factor activity;GO:0043565//sequence-specific DNA binding	GO:0006355//regulation of transcription, DNA-templated;GO:0050896//response to stimulus	WRKY
BGIOSGA001177	0	0	0	0	0	0	0	0	0.258	0	0	0	0	0	0	0	0	1	--	EEC71119.1 hypothetical protein OsI_02923 [Oryza sativa Indica Group]	-	-	-	-	-	-	-	--
BGIOSGA001178	0	0	0.17	0.227	0	0.257	0.143	0.233	0.38	0	0	2	4	0	3	2	3	5	WRKY27	EEC71118.1 hypothetical protein OsI_02922 [Oryza sativa Indica Group]	Organismal Systems;Environmental Information Processing	Environmental adaptation;Signal transduction	ko04626//Plant-pathogen interaction;ko04016//MAPK signaling pathway - plant	K13425;K13425	GO:0005634//nucleus	GO:0003677//DNA binding;GO:0003700//DNA-binding transcription factor activity;GO:0043565//sequence-specific DNA binding	GO:0006355//regulation of transcription, DNA-templated;GO:0050896//response to stimulus	WRKY
BGIOSGA001179	46.064	42.959	37.811	41.954	44.928	40.129	45.432	46.727	43.63	1082	1260	935	1551	1170	985	1333	1264	1207	Os01g0624000	EAY75020.1 hypothetical protein OsI_02918 [Oryza sativa Indica Group]	Metabolism;Metabolism	Global and overview maps;Lipid metabolism	ko01100//Metabolic pathways;ko00600//Sphingolipid metabolism	K12349;K12349	GO:0005783//endoplasmic reticulum;GO:0005794//Golgi apparatus	GO:0016787//hydrolase activity;GO:0017040//N-acylsphingosine amidohydrolase activity;GO:0102121//ceramidase activity	GO:0006629//lipid metabolic process;GO:0006665//sphingolipid metabolic process;GO:0046514//ceramide catabolic process	--
BGIOSGA001180	0.562	0.707	0.076	0.765	0.652	0.154	0.064	0	0.204	7	11	1	15	9	2	1	0	3	At2g43860	EAY75017.1 hypothetical protein OsI_02915 [Oryza sativa Indica Group]	Metabolism;Metabolism	Global and overview maps;Carbohydrate metabolism	ko01100//Metabolic pathways;ko00040//Pentose and glucuronate interconversions	K01184;K01184	GO:0005576//extracellular region	GO:0004650//polygalacturonase activity;GO:0016787//hydrolase activity;GO:0016798//hydrolase activity, acting on glycosyl bonds	GO:0005975//carbohydrate metabolic process;GO:0008152//metabolic process;GO:0071555//cell wall organization	--
BGIOSGA001181	7.606	6.817	6.172	9.185	7.087	7.085	5.887	5.38	4.277	151	169	129	287	156	147	146	123	100	SLAH3	EAY75014.1 hypothetical protein OsI_02913 [Oryza sativa Indica Group]	-	-	-	-	GO:0005886//plasma membrane;GO:0016020//membrane;GO:0016021//integral component of membrane	GO:0008308//voltage-gated anion channel activity	GO:0006811//ion transport;GO:0006873//cellular ion homeostasis;GO:0015698//inorganic anion transport;GO:0034220//ion transmembrane transport;GO:0055085//transmembrane transport	--
BGIOSGA001182	0.195	0.572	0.062	0.165	0.234	0.186	0.052	0	0.055	3	11	1	4	4	3	1	0	1	TMM	EAY75013.1 hypothetical protein OsI_02912 [Oryza sativa Indica Group]	-	-	-	-	-	GO:0005515//protein binding	-	--
BGIOSGA001183	14.363	13.769	11.95	24.113	25.343	19.864	8.729	9.468	7.922	137	164	120	362	268	198	104	104	89	Os01g0622700	NP_001385204.1 probable protein ABIL1 [Oryza sativa Japonica Group]	-	-	-	-	GO:0110165//cellular anatomical entity	-	-	--
BGIOSGA001184	2.875	2.942	1.745	2.131	2.665	2.369	1.79	1.734	2.78	36	46	23	42	37	31	28	25	41	Os01g0622300	Uroporphyrinogen decarboxylase [Source:UniProtKB/TrEMBL;Acc:B8ABY1]	Metabolism;Metabolism;Metabolism	Global and overview maps;Global and overview maps;Metabolism of cofactors and vitamins	ko01100//Metabolic pathways;ko01110//Biosynthesis of secondary metabolites;ko00860//Porphyrin metabolism	K01599;K01599;K01599	-	GO:0004853//uroporphyrinogen decarboxylase activity;GO:0016829//lyase activity;GO:0016831//carboxy-lyase activity	GO:0006779//porphyrin-containing compound biosynthetic process;GO:0006782//protoporphyrinogen IX biosynthetic process;GO:0015995//chlorophyll biosynthetic process	--
BGIOSGA001185	3.345	3.36	2.871	3.449	3.387	2.639	2.56	2.293	1.993	114	143	103	185	128	94	109	90	80	--	EEC71111.1 hypothetical protein OsI_02908 [Oryza sativa Indica Group]	-	-	-	-	GO:0005768//endosome;GO:0005802//trans-Golgi network;GO:0016020//membrane;GO:0016021//integral component of membrane	GO:0016757//glycosyltransferase activity	-	--
BGIOSGA001186	6.159	4.339	5.279	5.032	4.72	4.343	3.411	3.74	3.028	133	117	120	171	113	98	92	93	77	PHY1	EAY75006.1 hypothetical protein OsI_02905 [Oryza sativa Indica Group]	-	-	-	-	-	GO:0004672//protein kinase activity;GO:0005524//ATP binding	GO:0006468//protein phosphorylation	--
BGIOSGA001187	62.214	61.033	41.549	58.195	54.722	44.973	53.715	52.645	45.673	1529	1873	1075	2251	1491	1155	1649	1490	1322	--	EEC71109.1 hypothetical protein OsI_02903 [Oryza sativa Indica Group]	-	-	-	-	-	-	GO:1900150//regulation of defense response to fungus	--
BGIOSGA001188	0.283	0.397	0.134	1.034	0.893	0.474	0.17	0.307	0.541	4	7	2	23	14	7	3	5	9	At5g41800	EEC71108.1 hypothetical protein OsI_02902 [Oryza sativa Indica Group]	-	-	-	-	GO:0005886//plasma membrane;GO:0016020//membrane;GO:0016021//integral component of membrane	-	GO:0006865//amino acid transport	--
BGIOSGA001189	0	0	0	0	0	0	0	0	0	0	0	0	0	0	0	0	0	0	AS	Glycosyltransferase [Source:UniProtKB/TrEMBL;Acc:A2WSQ4]	-	-	-	-	-	GO:0008194//UDP-glycosyltransferase activity;GO:0016740//transferase activity;GO:0016757//glycosyltransferase activity;GO:0016758//hexosyltransferase activity	-	--
BGIOSGA001190	0.8	0.427	0.823	0.042	0.902	0.383	0.533	0.116	0.396	12	8	13	1	15	6	10	2	7	AS	Glycosyltransferase [Source:UniProtKB/TrEMBL;Acc:A2WSQ2]	-	-	-	-	-	GO:0008194//UDP-glycosyltransferase activity;GO:0016740//transferase activity;GO:0016757//glycosyltransferase activity;GO:0016758//hexosyltransferase activity	-	--
[truncated: 41,162 more rows]
