# Supplementary material for: Molecular Mechanisms of Grain Chalkiness Variation in Rice Panicles
Source: Plants (Basel). 2025 Jan 16;14(2):244. doi: 10.3390/plants14020244 (PMC11768284; doi:10.3390/plants14020244)
Supplement: Supplementary file 1 [file plants-14-00244-s001.zip › plants-3325917-supplementary/supplement/Y1-vs-Y2.filter.annot.xls]

id	Y1-1_count	Y1-2_count	Y1-3_count	Y2-1_count	Y2-2_count	Y2-3_count	Y1-1_fpkm	Y1-2_fpkm	Y1-3_fpkm	Y2-1_fpkm	Y2-2_fpkm	Y2-3_fpkm	Y1_mean	Y2_mean	log2(fc)	PValue	FDR	Symbol	Description	KEGG_A_class	KEGG_B_class	Pathway	K_ID	GO Component	GO Function	GO Process	TF_family
BGIOSGA021040	1099	1428	1082	441	296	317	132.977	138.373	124.358	33.904	32.305	36.705	131.902666666667	34.3046666666667	-1.94299697854675	2.37124707451123e-59	6.6160164625938e-55	APS1	EAZ01337.1 hypothetical protein OsI_23372 [Oryza sativa Indica Group]	-	-	-	-	-	-	-	--
BGIOSGA018774	309	426	292	83	51	42	12.950	14.297	11.624	2.210	1.928	1.684	12.957	1.94066666666667	-2.73910747852657	1.95018114621523e-51	2.72060020802755e-47	AVP1	Chalk5 [Source:UniProtKB/TrEMBL;Acc:A2Y0L3]	-	-	-	-	GO:0016020//membrane;GO:0016021//integral component of membrane	GO:0004427//inorganic diphosphatase activity;GO:0009678//pyrophosphate hydrolysis-driven proton transmembrane transporter activity;GO:0016787//hydrolase activity	GO:0006811//ion transport;GO:1902600//proton transmembrane transport	--
BGIOSGA030904	602	982	772	5784	3738	2961	43.936	57.395	53.519	268.212	246.070	206.797	51.6166666666667	240.359666666667	2.21928594394961	7.70896788918923e-48	7.16959710254229e-44	AMY1.2	Alpha-amylase [Source:UniProtKB/TrEMBL;Acc:B8BCL1]	Metabolism;Metabolism;Metabolism	Global and overview maps;Global and overview maps;Carbohydrate metabolism	ko01100//Metabolic pathways;ko01110//Biosynthesis of secondary metabolites;ko00500//Starch and sucrose metabolism	K01176;K01176;K01176	-	GO:0004556//alpha-amylase activity;GO:0005509//calcium ion binding;GO:0016787//hydrolase activity;GO:0016798//hydrolase activity, acting on glycosyl bonds;GO:0043169//cation binding;GO:0103025//alpha-amylase activity (releasing maltohexaose)	GO:0005975//carbohydrate metabolic process;GO:0005983//starch catabolic process;GO:0008152//metabolic process	--
BGIOSGA008952	1440	1843	1927	906	506	486	109.568	112.303	139.274	43.800	34.727	35.387	120.381666666667	37.9713333333333	-1.66463313183894	1.09742325759385e-36	7.6548015775315e-33	GT7	XP_015627432.1 probable glycosyltransferase 7 [Oryza sativa Japonica Group]	-	-	-	-	GO:0016021//integral component of membrane	GO:0016757//glycosyltransferase activity	-	--
BGIOSGA007319	2103	2805	2575	1626	1021	826	120.011	128.191	139.581	58.956	52.554	45.107	129.261	52.2056666666667	-1.30800874006057	2.8744478174545e-34	1.60399937109596e-30	PDIL1-4	Protein disulfide-isomerase [Source:UniProtKB/TrEMBL;Acc:B8AGU2]	Genetic Information Processing	Folding, sorting and degradation	ko04141//Protein processing in endoplasmic reticulum	K09580	GO:0005739//mitochondrion;GO:0005774//vacuolar membrane;GO:0005783//endoplasmic reticulum;GO:0005788//endoplasmic reticulum lumen;GO:0009507//chloroplast	GO:0003756//protein disulfide isomerase activity;GO:0016853//isomerase activity	GO:0006979//response to oxidative stress;GO:0045454//cell redox homeostasis	--
BGIOSGA038881	3015	3940	4866	1274	1001	1114	729.619	763.571	1118.536	195.887	218.494	257.976	870.575333333333	224.119	-1.95770418322763	2.14977183462095e-33	9.99679732629317e-30	--	KAF2915036.1 hypothetical protein DAI22_09g000560 [Oryza sativa Japonica Group]	-	-	-	-	-	-	-	--
MSTRG.2915	553	1132	916	231	210	209	96.466	158.247	146.996	22.417	26.024	30.821	133.903	26.4206666666667	-2.34144950821251	9.33571767130464e-33	3.72108369638672e-29	--	Os01g0838300, partial [Oryza sativa Japonica Group]	-	-	-	-	-	-	-	--
BGIOSGA026140	894	1168	1088	615	441	368	35.219	36.849	40.713	15.394	15.670	13.873	37.5936666666667	14.979	-1.32754832178938	6.02082347990643e-32	2.09983744891087e-28	SUS3	Sucrose synthase [Source:UniProtKB/TrEMBL;Acc:A2YNQ2]	Metabolism;Metabolism;Metabolism	Global and overview maps;Global and overview maps;Carbohydrate metabolism	ko01100//Metabolic pathways;ko01110//Biosynthesis of secondary metabolites;ko00500//Starch and sucrose metabolism	K00695;K00695;K00695	-	GO:0016157//sucrose synthase activity;GO:0016740//transferase activity;GO:0016757//glycosyltransferase activity	GO:0005985//sucrose metabolic process	--
BGIOSGA033829	371	507	482	203	141	119	36.741	40.210	45.341	12.773	12.595	11.277	40.764	12.215	-1.73864176044574	9.35350350050345e-32	2.89969001297274e-28	PAP17	Purple acid phosphatase [Source:UniProtKB/TrEMBL;Acc:A2ZF80]	Metabolism;Metabolism	Global and overview maps;Metabolism of cofactors and vitamins	ko01100//Metabolic pathways;ko00740//Riboflavin metabolism	K14379;K14379	GO:0005576//extracellular region	GO:0003993//acid phosphatase activity;GO:0016787//hydrolase activity;GO:0046872//metal ion binding	-	--
BGIOSGA026582	808	950	690	4685	2792	2125	84.435	79.502	68.490	311.062	263.162	212.497	77.4756666666667	262.240333333333	1.75907442420364	6.12360800539029e-28	1.70854786958395e-24	SWEET11	Bidirectional sugar transporter SWEET11 [Source:UniProtKB/Swiss-Prot;Acc:Q19VE6]	-	-	-	-	GO:0005886//plasma membrane;GO:0005887//integral component of plasma membrane;GO:0016020//membrane;GO:0016021//integral component of membrane	GO:0008515//sucrose transmembrane transporter activity;GO:0051119//sugar transmembrane transporter activity	GO:0006825//copper ion transport;GO:0008643//carbohydrate transport;GO:0015770//sucrose transport;GO:0034219//carbohydrate transmembrane transport;GO:0042742//defense response to bacterium	--
BGIOSGA013370	912	1320	1176	573	395	448	55.593	64.438	68.093	22.193	21.718	26.133	62.708	23.348	-1.42535053387453	1.68976958060621e-27	3.92885508904115e-24	LPE1	XP_015628196.1 nucleobase-ascorbate transporter LPE1 [Oryza sativa Japonica Group]	-	-	-	-	GO:0016020//membrane;GO:0016021//integral component of membrane	GO:0022857//transmembrane transporter activity	GO:0055085//transmembrane transport;GO:0071702//organic substance transport	--
BGIOSGA006676	175	226	233	68	50	31	10.167	10.515	12.858	2.510	2.620	1.723	11.18	2.28433333333333	-2.29107509679041	5.61508823305739e-27	1.20512751377334e-23	PME34	Pectinesterase [Source:UniProtKB/TrEMBL;Acc:A2X3K0]	-	-	-	-	GO:0005576//extracellular region;GO:0005618//cell wall	GO:0004857//enzyme inhibitor activity;GO:0016787//hydrolase activity;GO:0030599//pectinesterase activity;GO:0045330//aspartyl esterase activity	GO:0042545//cell wall modification;GO:0043086//negative regulation of catalytic activity;GO:0045490//pectin catabolic process;GO:0071555//cell wall organization	--
BGIOSGA015767	574	803	582	430	310	250	26.242	29.400	25.274	12.491	12.783	10.937	26.972	12.0703333333333	-1.15999698478788	1.91525493204604e-25	3.81696627564403e-22	HSP82	EAY92778.1 hypothetical protein OsI_14582 [Oryza sativa Indica Group]	Organismal Systems;Genetic Information Processing	Environmental adaptation;Folding, sorting and degradation	ko04626//Plant-pathogen interaction;ko04141//Protein processing in endoplasmic reticulum	K04079;K04079	-	GO:0000166//nucleotide binding;GO:0005524//ATP binding;GO:0016887//ATP hydrolysis activity;GO:0051082//unfolded protein binding;GO:0140662//ATP-dependent protein folding chaperone	GO:0006457//protein folding;GO:0061077//chaperone-mediated protein folding	--
BGIOSGA026722	979	1297	995	794	512	504	60.712	64.414	58.612	31.285	28.639	29.909	61.246	29.9443333333333	-1.03233261103506	5.44510687942578e-25	1.01282618028572e-21	FLA7	EAZ07525.1 hypothetical protein OsI_29781 [Oryza sativa Indica Group]	-	-	-	-	GO:0005886//plasma membrane;GO:0016020//membrane	-	-	--
BGIOSGA033426	706	852	615	521	323	255	79.174	76.518	65.512	37.123	32.672	27.365	73.7346666666667	32.3866666666667	-1.18694307876824	2.59823780445002e-24	4.5308395613725e-21	EXPB4	XP_015614992.1 expansin-B4 [Oryza sativa Japonica Group]	-	-	-	-	GO:0005576//extracellular region	-	GO:0009653//anatomical structure morphogenesis;GO:0019953//sexual reproduction	--
BGIOSGA028109	286	361	387	1744	1218	1179	41.464	41.914	53.295	160.650	159.277	163.571	45.5576666666667	161.166	1.82278165791507	1.53023806646353e-23	2.37195401624439e-20	GER3	XP_015648581.1 germin-like protein 8-2 [Oryza sativa Japonica Group]	-	-	-	-	GO:0005576//extracellular region;GO:0048046//apoplast	GO:0030145//manganese ion binding;GO:0045735//nutrient reservoir activity;GO:0046872//metal ion binding	-	--
BGIOSGA033833	428	569	516	336	212	161	28.462	30.302	32.594	14.197	12.716	10.245	30.4526666666667	12.386	-1.29785821582482	2.46378929727462e-22	3.43710925916296e-19	GT6	Probable glycosyltransferase 6 [Source:UniProtKB/Swiss-Prot;Acc:A2ZF66]	-	-	-	-	GO:0000139//Golgi membrane;GO:0016021//integral component of membrane	GO:0016757//glycosyltransferase activity	-	--
BGIOSGA034220	113	170	169	23	30	29	17.570	21.168	24.960	2.272	4.207	4.315	21.2326666666667	3.598	-2.56101848279969	2.17117922090254e-21	2.75354870192735e-18	HSP21.9	EAY80489.1 hypothetical protein OsI_35668 [Oryza sativa Indica Group]	Genetic Information Processing	Folding, sorting and degradation	ko04141//Protein processing in endoplasmic reticulum	K13993	-	-	GO:0009408//response to heat	--
BGIOSGA009860	553	675	547	352	242	275	36.850	36.021	34.623	14.903	14.545	17.536	35.8313333333333	15.6613333333333	-1.19401468699299	1.02798580909103e-20	1.24703617649778e-17	AERO1	Like disulfide bond formation protein [Source:Projected from Arabidopsis thaliana (AT1G72280) UniProtKB/TrEMBL;Acc:Q0WSW0]	Genetic Information Processing	Folding, sorting and degradation	ko04141//Protein processing in endoplasmic reticulum	K10950	GO:0005783//endoplasmic reticulum;GO:0005789//endoplasmic reticulum membrane;GO:0016020//membrane;GO:0016021//integral component of membrane	GO:0003756//protein disulfide isomerase activity;GO:0015035//protein-disulfide reductase activity;GO:0016491//oxidoreductase activity;GO:0016671//oxidoreductase activity, acting on a sulfur group of donors, disulfide as acceptor;GO:0016972//thiol oxidase activity;GO:0071949//FAD binding	GO:0034975//protein folding in endoplasmic reticulum;GO:0051604//protein maturation	--
BGIOSGA025496	128	177	181	56	42	32	9.114	10.093	12.242	2.534	2.698	2.181	10.483	2.471	-2.08488472721845	1.49760527668408e-20	1.74102853436511e-17	AAP3	EEC81839.1 hypothetical protein OsI_25597 [Oryza sativa Indica Group]	-	-	-	-	GO:0005886//plasma membrane;GO:0016020//membrane;GO:0016021//integral component of membrane	-	GO:0006865//amino acid transport	--
BGIOSGA032005	320	391	272	185	129	126	33.440	32.721	26.999	12.283	12.159	12.600	31.0533333333333	12.3473333333333	-1.33054864375341	4.29758666651447e-20	4.61180636855462e-17	SAC2	EAY78336.1 hypothetical protein OsI_33422 [Oryza sativa Indica Group]	Metabolism;Metabolism	Global and overview maps;Carbohydrate metabolism	ko01100//Metabolic pathways;ko00562//Inositol phosphate metabolism	K22913;K22913	GO:0005774//vacuolar membrane;GO:0016020//membrane	GO:0016791//phosphatase activity;GO:0042578//phosphoric ester hydrolase activity;GO:0043813//phosphatidylinositol-3,5-bisphosphate 5-phosphatase activity	GO:0007033//vacuole organization;GO:0036092//phosphatidylinositol-3-phosphate biosynthetic process;GO:0046856//phosphatidylinositol dephosphorylation	--
BGIOSGA010750	235	307	292	1305	836	819	21.797	22.804	25.727	76.908	69.941	72.694	23.4426666666667	73.181	1.64233244032398	5.61518341279663e-20	5.80256416297922e-17	--	EAY89979.1 hypothetical protein OsI_11540 [Oryza sativa Indica Group]	-	-	-	-	-	-	-	--
BGIOSGA004775	301	483	359	191	146	152	37.843	48.631	42.873	15.257	16.557	18.287	43.1156666666667	16.7003333333333	-1.36833528881689	7.50837548613864e-20	7.22383394616394e-17	TPIP1	Triosephosphate isomerase, cytosolic [Source:Projected from Arabidopsis thaliana (AT3G55440) UniProtKB/Swiss-Prot;Acc:P48491]	Metabolism;Metabolism;Metabolism;Metabolism;Metabolism;Metabolism;Metabolism;Metabolism	Global and overview maps;Global and overview maps;Global and overview maps;Global and overview maps;Carbohydrate metabolism;Energy metabolism;Carbohydrate metabolism;Carbohydrate metabolism	ko01100//Metabolic pathways;ko01110//Biosynthesis of secondary metabolites;ko01200//Carbon metabolism;ko01230//Biosynthesis of amino acids;ko00010//Glycolysis / Gluconeogenesis;ko00710//Carbon fixation in photosynthetic organisms;ko00562//Inositol phosphate metabolism;ko00051//Fructose and mannose metabolism	K01803;K01803;K01803;K01803;K01803;K01803;K01803;K01803	-	GO:0004807//triose-phosphate isomerase activity;GO:0016853//isomerase activity	GO:0006096//glycolytic process	--
BGIOSGA029506	483	701	595	401	294	262	32.936	38.281	38.539	17.374	18.083	17.096	36.5853333333333	17.5176666666667	-1.06245478108887	2.39255364310149e-19	2.15337545794112e-16	MSR2	EEC84820.1 hypothetical protein OsI_31907 [Oryza sativa Indica Group]	-	-	-	-	-	GO:0016740//transferase activity;GO:0016757//glycosyltransferase activity	GO:0006004//fucose metabolic process	--
BGIOSGA009855	474	562	459	339	276	199	29.972	28.459	27.569	13.620	15.742	12.041	28.6666666666667	13.801	-1.05460135275884	5.87434905352421e-19	5.12188165444934e-16	AGPL1	Glucose-1-phosphate adenylyltransferase [Source:UniProtKB/TrEMBL;Acc:B8AR31]	Metabolism;Metabolism;Metabolism;Metabolism	Global and overview maps;Global and overview maps;Carbohydrate metabolism;Carbohydrate metabolism	ko01100//Metabolic pathways;ko01110//Biosynthesis of secondary metabolites;ko00500//Starch and sucrose metabolism;ko00520//Amino sugar and nucleotide sugar metabolism	K00975;K00975;K00975;K00975	GO:0009507//chloroplast;GO:0009536//plastid;GO:0009570//chloroplast stroma;GO:0009941//chloroplast envelope	GO:0000166//nucleotide binding;GO:0005524//ATP binding;GO:0008878//glucose-1-phosphate adenylyltransferase activity;GO:0016740//transferase activity;GO:0016779//nucleotidyltransferase activity	GO:0005978//glycogen biosynthetic process;GO:0009058//biosynthetic process;GO:0019252//starch biosynthetic process	--
BGIOSGA006511	300	369	354	204	153	133	20.032	19.733	22.454	8.655	9.215	8.499	20.7396666666667	8.78966666666667	-1.23851234723201	2.79754105773246e-18	2.11987467439792e-15	CBP1	EEC73124.1 hypothetical protein OsI_07134 [Oryza sativa Indica Group]	-	-	-	-	-	GO:0004185//serine-type carboxypeptidase activity	GO:0006508//proteolysis	--
BGIOSGA019580	458	579	522	247	225	234	44.942	45.500	48.655	15.400	19.914	21.973	46.3656666666667	19.0956666666667	-1.27981161067798	3.51461663029076e-18	2.58056101583533e-15	NFYC2	EAY97455.1 hypothetical protein OsI_19384 [Oryza sativa Indica Group]	-	-	-	-	GO:0005634//nucleus	GO:0046982//protein heterodimerization activity	-	NF-YC
BGIOSGA019250	203	345	254	160	84	87	14.883	20.256	17.689	7.453	5.555	6.104	17.6093333333333	6.37066666666667	-1.46682403344223	1.70375921048717e-17	1.13182346980482e-14	TAR1	Tryptophan aminotransferase, Indole-3-acetic acid (IAA) biosynthesis, Grain developmen [Source: Projected from Oryza sativa (Os05g0169300)]	Metabolism;Metabolism	Global and overview maps;Amino acid metabolism	ko01100//Metabolic pathways;ko00380//Tryptophan metabolism	K16903;K16903	GO:0016020//membrane;GO:0016021//integral component of membrane	GO:0003824//catalytic activity;GO:0016846//carbon-sulfur lyase activity	-	--
BGIOSGA020021	123	107	68	13	9	19	6.533	4.551	3.441	0.439	0.434	0.966	4.84166666666667	0.613	-2.98154477876732	2.80659342401782e-17	1.77969916189821e-14	PDC1	Pyruvate decarboxylase 1 [Source:UniProtKB/Swiss-Prot;Acc:A2Y5L9]	Metabolism;Metabolism;Metabolism	Global and overview maps;Global and overview maps;Carbohydrate metabolism	ko01100//Metabolic pathways;ko01110//Biosynthesis of secondary metabolites;ko00010//Glycolysis / Gluconeogenesis	K01568;K01568;K01568	-	GO:0000287//magnesium ion binding;GO:0003824//catalytic activity;GO:0004737//pyruvate decarboxylase activity;GO:0016829//lyase activity;GO:0016831//carboxy-lyase activity;GO:0030976//thiamine pyrophosphate binding;GO:0046872//metal ion binding	-	--
BGIOSGA000468	237	279	215	152	74	84	15.317	14.440	13.220	6.242	4.314	5.195	14.3256666666667	5.25033333333333	-1.44812135388164	3.88640722640438e-17	2.40965884497575e-14	GPAT6	EEC71826.1 hypothetical protein OsI_04478 [Oryza sativa Indica Group]	Metabolism;Metabolism;Metabolism;Metabolism	Global and overview maps;Global and overview maps;Lipid metabolism;Lipid metabolism	ko01100//Metabolic pathways;ko01110//Biosynthesis of secondary metabolites;ko00564//Glycerophospholipid metabolism;ko00561//Glycerolipid metabolism	K13508;K13508;K13508;K13508	GO:0016020//membrane;GO:0016021//integral component of membrane	GO:0016746//acyltransferase activity	-	--
BGIOSGA028393	319	377	353	180	106	154	27.976	26.478	29.406	10.030	8.385	12.924	27.9533333333333	10.4463333333333	-1.42002368477261	7.20313797655179e-17	4.27605856773982e-14	Os11g0303600	EAZ06416.1 hypothetical protein OsI_28646 [Oryza sativa Indica Group]	-	-	-	-	-	GO:0008168//methyltransferase activity;GO:0008171//O-methyltransferase activity;GO:0016740//transferase activity;GO:0046983//protein dimerization activity	GO:0032259//methylation	--
BGIOSGA004922	225	283	232	166	80	74	18.957	19.095	18.568	8.887	6.080	5.966	18.8733333333333	6.97766666666667	-1.43553266388179	8.75014898603582e-17	5.08620639290386e-14	OsI_04666	Stearoyl-[acyl-carrier-protein] 9-desaturase 1, chloroplastic [Source:UniProtKB/Swiss-Prot;Acc:B8A7A3]	Metabolism;Metabolism;Metabolism;Metabolism	Global and overview maps;Global and overview maps;Lipid metabolism;Lipid metabolism	ko01100//Metabolic pathways;ko01212//Fatty acid metabolism;ko00061//Fatty acid biosynthesis;ko01040//Biosynthesis of unsaturated fatty acids	K03921;K03921;K03921;K03921	GO:0009507//chloroplast;GO:0009536//plastid;GO:0016020//membrane	GO:0016491//oxidoreductase activity;GO:0045300//acyl-[acyl-carrier-protein] desaturase activity;GO:0046872//metal ion binding;GO:0102786//stearoyl-[acp] desaturase activity	GO:0006629//lipid metabolic process;GO:0006631//fatty acid metabolic process;GO:0006633//fatty acid biosynthetic process	--
BGIOSGA030623	231	197	175	87	67	65	10.822	7.391	7.788	2.590	2.831	2.914	8.667	2.77833333333333	-1.64131300613315	9.34840502203088e-17	5.32305813305477e-14	APSR1	EAZ08839.1 hypothetical protein OsI_31101 [Oryza sativa Indica Group]	-	-	-	-	-	-	-	--
BGIOSGA023633	425	557	356	2026	1224	957	42.219	44.311	33.592	127.874	109.671	90.973	40.0406666666667	109.506	1.45147201946076	2.75972712716106e-16	1.45281408631926e-13	Cht1	EAZ02416.1 hypothetical protein OsI_24518 [Oryza sativa Indica Group]	Metabolism;Environmental Information Processing;Metabolism	Global and overview maps;Signal transduction;Carbohydrate metabolism	ko01100//Metabolic pathways;ko04016//MAPK signaling pathway - plant;ko00520//Amino sugar and nucleotide sugar metabolism	K20547;K20547;K20547	-	GO:0004568//chitinase activity;GO:0008061//chitin binding;GO:0016787//hydrolase activity;GO:0016798//hydrolase activity, acting on glycosyl bonds	GO:0000272//polysaccharide catabolic process;GO:0005975//carbohydrate metabolic process;GO:0006032//chitin catabolic process;GO:0008152//metabolic process;GO:0016998//cell wall macromolecule catabolic process	--
BGIOSGA034711	92	136	50	23	9	8	5.694	6.741	2.940	0.905	0.502	0.474	5.125	0.627	-3.03101465647813	3.80870681994043e-16	1.93212234514832e-13	APY3	EEC67579.1 hypothetical protein OsI_34932 [Oryza sativa Indica Group]	Metabolism;Metabolism;Metabolism;Metabolism	Global and overview maps;Global and overview maps;Nucleotide metabolism;Nucleotide metabolism	ko01100//Metabolic pathways;ko01110//Biosynthesis of secondary metabolites;ko00230//Purine metabolism;ko00240//Pyrimidine metabolism	K14641;K14641;K14641;K14641	-	GO:0000166//nucleotide binding;GO:0005524//ATP binding;GO:0016787//hydrolase activity	-	--
BGIOSGA019873	359	492	341	282	188	189	21.884	24.018	19.745	10.922	10.337	11.025	21.8823333333333	10.7613333333333	-1.02390974279349	5.78489939023164e-16	2.88222281940809e-13	HEXO3	Beta-hexosaminidase [Source:UniProtKB/TrEMBL;Acc:B8AYA3]	Metabolism;Metabolism;Metabolism;Metabolism;Metabolism;Metabolism;Metabolism	Global and overview maps;Carbohydrate metabolism;Glycan biosynthesis and metabolism;Glycan biosynthesis and metabolism;Glycan biosynthesis and metabolism;Glycan biosynthesis and metabolism;Glycan biosynthesis and metabolism	ko01100//Metabolic pathways;ko00520//Amino sugar and nucleotide sugar metabolism;ko00513//Various types of N-glycan biosynthesis;ko00511//Other glycan degradation;ko00531//Glycosaminoglycan degradation;ko00603//Glycosphingolipid biosynthesis - globo and isoglobo series;ko00604//Glycosphingolipid biosynthesis - ganglio series	K12373;K12373;K12373;K12373;K12373;K12373;K12373	-	GO:0004553//hydrolase activity, hydrolyzing O-glycosyl compounds;GO:0004563//beta-N-acetylhexosaminidase activity;GO:0016787//hydrolase activity;GO:0016798//hydrolase activity, acting on glycosyl bonds;GO:0102148//N-acetyl-beta-D-galactosaminidase activity	GO:0005975//carbohydrate metabolic process;GO:0008152//metabolic process	--
BGIOSGA008467	6	22	13	209	117	97	0.240	0.705	0.494	5.316	4.225	3.716	0.479666666666667	4.419	3.20361583973786	8.02554978598579e-16	3.90005720921921e-13	KSL7	EAY86361.1 hypothetical protein OsI_07740 [Oryza sativa Indica Group]	Metabolism;Metabolism	Global and overview maps;Metabolism of terpenoids and polyketides	ko01110//Biosynthesis of secondary metabolites;ko00904//Diterpenoid biosynthesis	K14036;K14036	-	GO:0000287//magnesium ion binding;GO:0010333//terpene synthase activity;GO:0016829//lyase activity	GO:0016102//diterpenoid biosynthetic process	--
BGIOSGA016354	55	64	60	8	3	4	4.877	4.544	5.053	0.451	0.240	0.339	4.82466666666667	0.343333333333333	-3.81274743419928	8.10735522507129e-16	3.90005720921921e-13	--	CAH67159.1 H0717B12.6 [Oryza sativa]	-	-	-	-	-	-	-	--
BGIOSGA006650	233	291	247	157	111	108	23.883	23.887	24.049	10.225	10.262	10.593	23.9396666666667	10.36	-1.20837906146685	8.50043253829049e-16	4.01984013984479e-13	rcd1	EEC72954.1 hypothetical protein OsI_06838 [Oryza sativa Indica Group]	Genetic Information Processing	Folding, sorting and degradation	ko03018//RNA degradation	K12606	GO:0030014//CCR4-NOT complex	-	GO:0006402//mRNA catabolic process	--
BGIOSGA019844	206	315	248	173	80	89	19.851	24.309	22.700	10.592	6.953	8.207	22.2866666666667	8.584	-1.37645887302709	2.40469059636467e-15	1.11822120548618e-12	FBA1	Fructose-bisphosphate aldolase [Source:UniProtKB/TrEMBL;Acc:B8AY35]	Metabolism;Metabolism;Metabolism;Metabolism;Metabolism;Metabolism;Metabolism;Metabolism	Global and overview maps;Global and overview maps;Global and overview maps;Global and overview maps;Carbohydrate metabolism;Energy metabolism;Carbohydrate metabolism;Carbohydrate metabolism	ko01100//Metabolic pathways;ko01110//Biosynthesis of secondary metabolites;ko01200//Carbon metabolism;ko01230//Biosynthesis of amino acids;ko00010//Glycolysis / Gluconeogenesis;ko00710//Carbon fixation in photosynthetic organisms;ko00030//Pentose phosphate pathway;ko00051//Fructose and mannose metabolism	K01623;K01623;K01623;K01623;K01623;K01623;K01623;K01623	-	GO:0004332//fructose-bisphosphate aldolase activity;GO:0016829//lyase activity	GO:0006096//glycolytic process	--
BGIOSGA012112	570	679	776	467	323	314	29.830	28.458	38.576	15.529	15.247	15.725	32.288	15.5003333333333	-1.0586988386912	2.75058925652347e-15	1.25810148928297e-12	PAP1	Purple acid phosphatase [Source:UniProtKB/TrEMBL;Acc:A2XDX3]	-	-	-	-	-	GO:0003993//acid phosphatase activity;GO:0016787//hydrolase activity;GO:0046872//metal ion binding	-	--
BGIOSGA028835	3	6	5	135	84	65	0.279	0.450	0.439	8.024	7.111	5.849	0.389333333333333	6.99466666666667	4.16717753338497	7.05099793746729e-15	3.06659563102068e-12	AMY1.3	Alpha-amylase [Source:UniProtKB/TrEMBL;Acc:B8BBM0]	Metabolism;Metabolism;Metabolism	Global and overview maps;Global and overview maps;Carbohydrate metabolism	ko01100//Metabolic pathways;ko01110//Biosynthesis of secondary metabolites;ko00500//Starch and sucrose metabolism	K01176;K01176;K01176	-	GO:0004556//alpha-amylase activity;GO:0016787//hydrolase activity;GO:0016798//hydrolase activity, acting on glycosyl bonds;GO:0043169//cation binding;GO:0103025//alpha-amylase activity (releasing maltohexaose)	GO:0005975//carbohydrate metabolic process;GO:0008152//metabolic process	--
BGIOSGA012297	349	598	414	329	203	214	72.411	99.415	81.711	43.406	38.086	42.611	84.5123333333333	41.3676666666667	-1.03065831190345	1.46269927062993e-14	6.18345035603724e-12	HSP17.4	XP_015631117.1 17.4 kDa class I heat shock protein [Oryza sativa Japonica Group]	Genetic Information Processing	Folding, sorting and degradation	ko04141//Protein processing in endoplasmic reticulum	K13993	-	-	GO:0009408//response to heat	--
BGIOSGA004492	131	209	174	76	69	57	8.466	10.817	10.682	3.121	4.022	3.525	9.98833333333334	3.556	-1.48998864390687	2.49452896086227e-14	1.00489340239942e-11	NAT2	EEC71519.1 hypothetical protein OsI_03815 [Oryza sativa Indica Group]	-	-	-	-	GO:0016020//membrane;GO:0016021//integral component of membrane	GO:0022857//transmembrane transporter activity	GO:0055085//transmembrane transport;GO:0071702//organic substance transport	--
BGIOSGA011637	149	252	209	101	93	49	31.344	42.454	41.762	13.500	17.646	9.864	38.52	13.67	-1.4945944602374	2.52114756345504e-14	1.00489340239942e-11	--	EAY88153.1 hypothetical protein OsI_09593 [Oryza sativa Indica Group]	-	-	-	-	-	-	-	--
BGIOSGA027919	115	138	136	64	41	35	9.006	8.655	10.116	3.184	2.896	2.623	9.259	2.901	-1.67430609093602	2.56915724572607e-14	1.00960642694371e-11	At3g27220	EEC82848.1 hypothetical protein OsI_27676 [Oryza sativa Indica Group]	-	-	-	-	-	GO:0005515//protein binding	-	--
BGIOSGA009757	49	94	86	17	16	6	11.682	17.947	19.476	2.575	3.441	1.369	16.3683333333333	2.46166666666667	-2.73320010491271	4.03692162491225e-14	1.5643631980094e-11	OsI_013205	AAP50945.1 putative prolamin [Oryza sativa Japonica Group]	-	-	-	-	-	-	-	--
MSTRG.23984	119	138	110	59	47	21	5.966	5.556	5.229	1.875	2.149	1.028	5.58366666666667	1.684	-1.72932067980855	2.74191145707601e-13	9.44470019307132e-11	pol	OSJNBa0032B23.3 [Oryza sativa Japonica Group]	-	-	-	-	-	-	-	--
BGIOSGA032117	48	68	48	6	6	8	1.864	2.114	1.770	0.148	0.210	0.297	1.916	0.218333333333333	-3.13349325003253	2.90930169634914e-13	9.89907641827283e-11	Os10g0340600	Beta-galactosidase [Source:UniProtKB/TrEMBL;Acc:B8BGB0]	-	-	-	-	GO:0048046//apoplast	GO:0004553//hydrolase activity, hydrolyzing O-glycosyl compounds;GO:0004565//beta-galactosidase activity;GO:0016787//hydrolase activity;GO:0016798//hydrolase activity, acting on glycosyl bonds;GO:0030246//carbohydrate binding	GO:0005975//carbohydrate metabolic process;GO:0008152//metabolic process	--
BGIOSGA005777	25	49	25	258	147	135	1.292	2.027	1.227	8.469	6.850	6.674	1.51533333333333	7.331	2.27437482210587	4.67560458492689e-13	1.53475345322406e-10	NCED1	EAY87207.1 hypothetical protein OsI_08611 [Oryza sativa Indica Group]	Metabolism;Metabolism;Metabolism	Global and overview maps;Global and overview maps;Metabolism of terpenoids and polyketides	ko01100//Metabolic pathways;ko01110//Biosynthesis of secondary metabolites;ko00906//Carotenoid biosynthesis	K09840;K09840;K09840	-	GO:0016702//oxidoreductase activity, acting on single donors with incorporation of molecular oxygen, incorporation of two atoms of oxygen;GO:0046872//metal ion binding;GO:0051213//dioxygenase activity	-	--
BGIOSGA007398	134	185	205	104	61	57	7.540	8.336	10.957	3.718	3.096	3.069	8.94433333333333	3.29433333333333	-1.44098741499328	9.51507128368385e-13	2.98292139197824e-10	AAE1	EAY84228.1 hypothetical protein OsI_05608 [Oryza sativa Indica Group]	-	-	-	-	-	GO:0003824//catalytic activity;GO:0016207//4-coumarate-CoA ligase activity;GO:0106290//trans-cinnamate-CoA ligase activity	GO:0009698//phenylpropanoid metabolic process	--
BGIOSGA030109	275	453	308	198	196	157	57.474	75.820	61.145	26.293	36.948	31.400	64.813	31.547	-1.03878039673572	1.4940607419647e-12	4.58085590786343e-10	--	EAZ08382.1 hypothetical protein OsI_30640 [Oryza sativa Indica Group]	-	-	-	-	-	-	-	--
BGIOSGA023671	176	199	148	99	53	75	17.702	16.029	14.140	6.327	4.808	7.219	15.957	6.118	-1.3830574307828	1.75686817021361e-12	5.21472115075852e-10	TS2	EEC82732.1 hypothetical protein OsI_27430 [Oryza sativa Indica Group]	-	-	-	-	-	-	-	--
BGIOSGA012219	2291	2552	2065	8792	4879	4350	201.467	179.723	172.492	491.241	386.997	366.061	184.560666666667	414.766333333333	1.16820367463742	2.6236699517032e-12	7.7055805602601e-10	TLP1	EAY89225.1 hypothetical protein OsI_10722 [Oryza sativa Indica Group]	-	-	-	-	-	-	-	--
BGIOSGA019883	57	107	88	22	26	15	17.986	27.039	26.376	4.411	7.400	4.529	23.8003333333333	5.44666666666667	-2.12753629644218	2.97866393031686e-12	8.65705232497611e-10	--	KAB8099460.1 hypothetical protein EE612_029529 [Oryza sativa]	-	-	-	-	GO:0016020//membrane;GO:0016021//integral component of membrane	-	-	--
BGIOSGA023852	92	113	84	409	327	244	10.651	10.477	9.238	30.086	34.148	27.033	10.122	30.4223333333333	1.58763642972843	3.66358146511783e-12	1.05378955111601e-09	--	EAZ04823.1 hypothetical protein OsI_27001 [Oryza sativa Indica Group]	Metabolism;Metabolism	Global and overview maps;Metabolism of cofactors and vitamins	ko01100//Metabolic pathways;ko00760//Nicotinate and nicotinamide metabolism	K18551;K18551	-	GO:0016787//hydrolase activity	-	--
BGIOSGA002345	224	298	278	198	112	130	12.056	12.845	14.213	6.771	5.437	6.696	13.038	6.30133333333333	-1.04899354664975	1.02804146236305e-11	2.7847946447953e-09	PDC1	EAY72634.1 hypothetical protein OsI_00500 [Oryza sativa Indica Group]	Metabolism;Metabolism;Metabolism	Global and overview maps;Global and overview maps;Carbohydrate metabolism	ko01100//Metabolic pathways;ko01110//Biosynthesis of secondary metabolites;ko00010//Glycolysis / Gluconeogenesis	K01568;K01568;K01568	-	GO:0000287//magnesium ion binding;GO:0003824//catalytic activity;GO:0004737//pyruvate decarboxylase activity;GO:0016829//lyase activity;GO:0016831//carboxy-lyase activity;GO:0030976//thiamine pyrophosphate binding;GO:0046872//metal ion binding	-	--
BGIOSGA007979	224	230	211	172	106	93	31.076	25.553	27.805	15.161	13.264	12.346	28.1446666666667	13.5903333333333	-1.05028071978386	1.56211880338337e-11	3.99798724165449e-09	PCAP1	KAB8086866.1 hypothetical protein EE612_010491 [Oryza sativa]	-	-	-	-	GO:0046658//anchored component of plasma membrane	-	-	--
BGIOSGA013650	162	173	115	94	63	50	5.523	4.724	3.724	2.036	1.937	1.631	4.657	1.868	-1.31790642711067	1.93782564271747e-11	4.82743511227323e-09	--	EAY92022.1 hypothetical protein OsI_13715 [Oryza sativa Indica Group]	-	-	-	-	-	-	-	--
BGIOSGA020076	207	299	162	147	119	88	10.141	11.730	7.538	4.576	5.258	4.125	9.803	4.653	-1.07506213588736	5.68813196776018e-11	1.34495398332607e-08	VIP2	EEC79427.1 hypothetical protein OsI_20399 [Oryza sativa Indica Group]	Genetic Information Processing	Folding, sorting and degradation	ko03018//RNA degradation	K12605	GO:0005634//nucleus;GO:0030015//CCR4-NOT core complex	-	GO:0006355//regulation of transcription, DNA-templated	--
BGIOSGA022528	66	70	42	291	210	182	5.447	4.626	3.292	15.259	15.632	14.373	4.455	15.088	1.75990424426581	7.20761609158586e-11	1.66198096339948e-08	At1g21890	WAT1-related protein [Source:UniProtKB/TrEMBL;Acc:A2YAJ6]	-	-	-	-	GO:0016020//membrane;GO:0016021//integral component of membrane	GO:0022857//transmembrane transporter activity	GO:0055085//transmembrane transport	--
BGIOSGA024973	155	169	92	82	51	44	4.905	4.283	2.766	1.649	1.456	1.333	3.98466666666667	1.47933333333333	-1.4295118752286	8.0437411524692e-11	1.82462131621986e-08	--	XP_015646445.1 uncharacterized protein LOC4342196 isoform X1 [Oryza sativa Japonica Group]	-	-	-	-	GO:0016020//membrane;GO:0016021//integral component of membrane	GO:0016787//hydrolase activity	-	--
BGIOSGA037569	14	39	30	177	122	164	2.799	6.244	5.697	22.482	21.998	31.373	4.91333333333333	25.2843333333333	2.36346971601999	1.05266497426485e-10	2.3496324357571e-08	--	Pathogenesis-related protein [Source:UniProtKB/TrEMBL;Acc:B8BMF9]	-	-	-	-	GO:0005634//nucleus	GO:0004864//protein phosphatase inhibitor activity;GO:0010427//abscisic acid binding;GO:0038023//signaling receptor activity	GO:0009738//abscisic acid-activated signaling pathway;GO:0043086//negative regulation of catalytic activity	--
BGIOSGA008423	194	297	169	151	112	101	10.253	12.570	8.484	5.070	5.339	5.108	10.4356666666667	5.17233333333333	-1.01263560943303	1.59474261444021e-10	3.44921811515474e-08	ACR3	ACR3 [Source:Projected from Arabidopsis thaliana (AT1G76990) UniProtKB/TrEMBL;Acc:A0A178W888]	-	-	-	-	-	GO:0016597//amino acid binding	-	--
BGIOSGA024190	945	1119	799	3422	2039	1657	52.988	50.249	42.556	121.915	103.125	88.911	48.5976666666667	104.650333333333	1.10661795480134	1.92159089440292e-10	4.06168996551029e-08	ICL	Isocitrate lyase [Source:UniProtKB/TrEMBL;Acc:B8B6W9]	Metabolism;Metabolism;Metabolism;Metabolism	Global and overview maps;Global and overview maps;Global and overview maps;Carbohydrate metabolism	ko01100//Metabolic pathways;ko01110//Biosynthesis of secondary metabolites;ko01200//Carbon metabolism;ko00630//Glyoxylate and dicarboxylate metabolism	K01637;K01637;K01637;K01637	GO:0005777//peroxisome;GO:0009514//glyoxysome	GO:0003824//catalytic activity;GO:0004451//isocitrate lyase activity;GO:0016829//lyase activity;GO:0046872//metal ion binding	GO:0006097//glyoxylate cycle;GO:0006099//tricarboxylic acid cycle;GO:0019752//carboxylic acid metabolic process	--
BGIOSGA001528	81	86	88	41	22	27	11.000	9.353	11.352	3.538	2.695	3.509	10.5683333333333	3.24733333333333	-1.70242048855249	2.17215568357464e-10	4.48426293995882e-08	--	EAY74297.1 hypothetical protein OsI_02186 [Oryza sativa Indica Group]	-	-	-	-	-	-	-	--
BGIOSGA006192	107	185	153	86	67	57	28.699	39.737	38.980	14.656	16.209	14.630	35.8053333333333	15.165	-1.23942900015512	2.1739076019342e-10	4.48426293995882e-08	--	EAY86404.1 hypothetical protein OsI_07782 [Oryza sativa Indica Group]	-	-	-	-	-	-	-	--
BGIOSGA002302	517	625	434	1889	1202	918	21.197	20.522	16.902	49.210	44.452	36.018	19.5403333333333	43.2266666666667	1.14546651206827	2.18579893134439e-10	4.48426293995882e-08	RFS	Probable galactinol--sucrose galactosyltransferase 5 [Source:Projected from Arabidopsis thaliana (AT5G40390) UniProtKB/Swiss-Prot;Acc:Q9FND9]	Metabolism;Metabolism	Global and overview maps;Carbohydrate metabolism	ko01100//Metabolic pathways;ko00052//Galactose metabolism	K06617;K06617	-	-	GO:0005975//carbohydrate metabolic process	--
BGIOSGA011443	15	25	14	150	118	67	1.235	1.648	1.095	7.845	8.761	5.278	1.326	7.29466666666667	2.45976127954884	3.13702858987573e-10	6.29685141626783e-08	At2g39510	WAT1-related protein [Source:UniProtKB/TrEMBL;Acc:B8ANC3]	-	-	-	-	GO:0016020//membrane;GO:0016021//integral component of membrane	GO:0022857//transmembrane transporter activity	GO:0055085//transmembrane transport	--
BGIOSGA029243	71	60	59	27	13	12	6.761	4.576	5.337	1.634	1.117	1.093	5.558	1.28133333333333	-2.11691999914797	3.32359466708013e-10	6.62368677187163e-08	URH2	EEC85085.1 hypothetical protein OsI_32443 [Oryza sativa Indica Group]	Metabolism;Metabolism;Metabolism	Global and overview maps;Nucleotide metabolism;Metabolism of cofactors and vitamins	ko01100//Metabolic pathways;ko00240//Pyrimidine metabolism;ko00760//Nicotinate and nicotinamide metabolism	K01240;K01240;K01240	-	GO:0016787//hydrolase activity;GO:0016798//hydrolase activity, acting on glycosyl bonds;GO:0016799//hydrolase activity, hydrolyzing N-glycosyl compounds	GO:0006139//nucleobase-containing compound metabolic process;GO:0008152//metabolic process;GO:1901564//organonitrogen compound metabolic process	--
BGIOSGA000155	60	141	136	57	34	21	4.544	8.551	9.783	2.743	2.322	1.522	7.626	2.19566666666667	-1.79626748166113	3.41421376548024e-10	6.75602682770668e-08	CLP	EAY77146.1 hypothetical protein OsI_05111 [Oryza sativa Indica Group]	-	-	-	-	GO:0048046//apoplast	GO:0004190//aspartic-type endopeptidase activity;GO:0008843//endochitinase activity	GO:0006508//proteolysis;GO:0048364//root development;GO:0048367//shoot system development;GO:0050832//defense response to fungus	--
BGIOSGA035574	84	64	108	39	20	20	8.715	5.357	10.662	2.592	1.887	2.023	8.24466666666667	2.16733333333333	-1.92754011111873	3.54550245956579e-10	6.96641296650317e-08	PI21	EEC68491.1 hypothetical protein OsI_36748 [Oryza sativa Indica Group]	-	-	-	-	-	GO:0046872//metal ion binding	GO:0030001//metal ion transport	--
BGIOSGA029174	85	96	104	492	297	215	7.087	6.410	8.237	26.065	22.337	17.155	7.24466666666667	21.8523333333333	1.59279611825957	3.80052760930924e-10	7.41528117673686e-08	CEP1	BAT06657.1 Os08g0556900 [Oryza sativa Japonica Group]	-	-	-	-	-	GO:0008233//peptidase activity;GO:0008234//cysteine-type peptidase activity;GO:0016787//hydrolase activity	GO:0006508//proteolysis	--
BGIOSGA001241	137	188	110	106	56	50	6.437	7.074	4.909	3.164	2.373	2.248	6.14	2.595	-1.2425041170123	4.90790793024817e-10	9.37914651793522e-08	At2g26730	EEC71058.1 hypothetical protein OsI_02797 [Oryza sativa Indica Group]	-	-	-	-	GO:0016020//membrane;GO:0016021//integral component of membrane	GO:0004672//protein kinase activity;GO:0005515//protein binding;GO:0005524//ATP binding	GO:0006468//protein phosphorylation	--
BGIOSGA036773	93	137	100	60	43	44	28.238	33.313	28.842	11.575	11.777	12.785	30.131	12.0456666666667	-1.32273431282972	8.22385907782873e-10	1.51956219953973e-07	--	Hypoxia-induced gene domain 3 [Source:UniProtKB/TrEMBL;Acc:A2ZHD7]	-	-	-	-	GO:0016021//integral component of membrane	-	-	--
BGIOSGA032440	51	47	61	6	9	14	4.885	3.605	5.550	0.365	0.778	1.283	4.68	0.808666666666667	-2.53289148007141	1.14598234721834e-09	2.07623723829473e-07	PAP3	Purple acid phosphatase [Source:UniProtKB/TrEMBL;Acc:B8BFG7]	Metabolism;Metabolism	Global and overview maps;Metabolism of cofactors and vitamins	ko01100//Metabolic pathways;ko00740//Riboflavin metabolism	K14379;K14379	GO:0005576//extracellular region	GO:0003993//acid phosphatase activity;GO:0016787//hydrolase activity;GO:0046872//metal ion binding	-	--
BGIOSGA019845	141	150	123	78	78	48	10.361	8.827	8.585	3.642	5.170	3.375	9.25766666666667	4.06233333333333	-1.18833999328333	1.28419231751768e-09	2.31162902264908e-07	GIP2	EAY97992.1 hypothetical protein OsI_19909 [Oryza sativa Indica Group]	-	-	-	-	-	GO:0004190//aspartic-type endopeptidase activity	GO:0006508//proteolysis	--
BGIOSGA012101	169	166	212	116	87	82	22.201	17.464	26.454	9.682	10.309	10.308	22.0396666666667	10.0996666666667	-1.1257947259062	1.44726773676806e-09	2.58847545663883e-07	SNAP33	EEC74748.1 hypothetical protein OsI_10502 [Oryza sativa Indica Group]	-	-	-	-	GO:0031201//SNARE complex	GO:0005484//SNAP receptor activity	GO:0015031//protein transport;GO:0061025//membrane fusion	--
BGIOSGA015307	106	134	76	60	33	40	7.449	7.541	5.073	2.679	2.092	2.690	6.68766666666667	2.487	-1.42709643341489	1.83679987937725e-09	3.26423907226145e-07	Os04g0346900	EEC77050.1 hypothetical protein OsI_15430 [Oryza sativa Indica Group]	-	-	-	-	GO:0005634//nucleus	GO:0003677//DNA binding	GO:0006351//transcription, DNA-templated;GO:0006355//regulation of transcription, DNA-templated	B3
BGIOSGA035043	49	84	53	23	14	17	3.105	4.262	3.190	0.926	0.800	1.031	3.519	0.919	-1.93702874746063	2.20227772583817e-09	3.88897157143106e-07	Os11g0230400	EAY80433.1 hypothetical protein OsI_35614 [Oryza sativa Indica Group]	-	-	-	-	GO:0005615//extracellular space;GO:0016020//membrane;GO:0016021//integral component of membrane	GO:0004867//serine-type endopeptidase inhibitor activity	GO:0010951//negative regulation of endopeptidase activity	--
BGIOSGA005809	42	56	38	256	146	129	2.212	2.362	1.901	8.568	6.937	6.503	2.15833333333333	7.336	1.76507594685493	2.49899257561708e-09	4.38518187750265e-07	NPF7.3	EEC73815.1 hypothetical protein OsI_08532 [Oryza sativa Indica Group]	-	-	-	-	GO:0016020//membrane;GO:0016021//integral component of membrane	GO:0022857//transmembrane transporter activity	GO:0055085//transmembrane transport	--
BGIOSGA001546	190	218	175	111	103	105	25.062	23.029	21.927	9.303	12.255	13.254	23.3393333333333	11.604	-1.00814115172361	2.90425667288926e-09	5.06447908939271e-07	LBD41	KAF0916904.1 hypothetical protein E2562_015081 [Oryza meyeriana var. granulata] [Oryza meyeriana]	-	-	-	-	-	-	-	LBD
BGIOSGA032167	68	119	100	381	264	252	5.996	8.403	8.376	21.346	20.998	21.264	7.59166666666667	21.2026666666667	1.48175717114431	4.05324157650341e-09	6.93800571938784e-07	At4g08290	WAT1-related protein [Source:UniProtKB/TrEMBL;Acc:B8BG55]	-	-	-	-	GO:0016020//membrane;GO:0016021//integral component of membrane	GO:0022857//transmembrane transporter activity	GO:0055085//transmembrane transport	--
BGIOSGA028018	107	130	114	86	35	44	8.763	8.526	8.868	4.475	2.585	3.448	8.719	3.50266666666667	-1.31570897908546	4.32780636508936e-09	7.28236506032787e-07	MPK2	EEC82924.1 hypothetical protein OsI_27877 [Oryza sativa Indica Group]	Organismal Systems;Environmental Information Processing	Environmental adaptation;Signal transduction	ko04626//Plant-pathogen interaction;ko04016//MAPK signaling pathway - plant	K20600;K20600	-	GO:0004672//protein kinase activity;GO:0004713//protein tyrosine kinase activity;GO:0005524//ATP binding	GO:0006468//protein phosphorylation;GO:0018108//peptidyl-tyrosine phosphorylation	--
BGIOSGA003415	61	61	47	12	14	17	5.350	4.284	3.915	0.669	1.107	1.427	4.51633333333333	1.06766666666667	-2.08069067246612	4.88114150439155e-09	8.10647197107313e-07	LIP4	EAY73836.1 hypothetical protein OsI_01712 [Oryza sativa Indica Group]	-	-	-	-	-	GO:0016788//hydrolase activity, acting on ester bonds	-	--
BGIOSGA003277	11	7	8	86	55	78	1.362	0.694	0.941	6.764	6.141	9.240	0.999	7.38166666666667	2.88539000825911	5.16160897420149e-09	8.47141482289386e-07	--	EAY73546.1 hypothetical protein OsI_01429 [Oryza sativa Indica Group]	-	-	-	-	-	-	-	--
BGIOSGA007632	312	431	267	1030	751	649	57.382	63.481	46.645	120.361	124.583	114.222	55.836	119.722	1.10042078685912	6.36285931640159e-09	1.02028814820069e-06	MFT2	EAY84662.1 hypothetical protein OsI_06032 [Oryza sativa Indica Group]	-	-	-	-	-	-	-	--
BGIOSGA014520	143	183	196	148	54	64	9.941	10.188	12.942	6.537	3.386	4.257	11.0236666666667	4.72666666666667	-1.22170913778464	7.56173442170316e-09	1.19874972784057e-06	SBT1.3	Subtilisin-like protease SBT1.3 [Source:Projected from Arabidopsis thaliana (AT5G51750) UniProtKB/Swiss-Prot;Acc:Q9FLI4]	-	-	-	-	-	GO:0004252//serine-type endopeptidase activity;GO:0008233//peptidase activity;GO:0008236//serine-type peptidase activity;GO:0016787//hydrolase activity	GO:0006508//proteolysis	--
BGIOSGA027934	763	992	918	2398	2068	2030	144.456	150.407	165.091	288.462	353.150	367.783	153.318	336.465	1.13392935586705	7.67456100653507e-09	1.20976229741997e-06	LTP3	EAZ05489.1 hypothetical protein OsI_27706 [Oryza sativa Indica Group]	-	-	-	-	-	GO:0008289//lipid binding	GO:0006869//lipid transport	--
BGIOSGA032182	33	29	26	4	2	2	1.667	1.173	1.248	0.128	0.091	0.097	1.36266666666667	0.105333333333333	-3.69339873276053	1.19064325530119e-08	1.81530805826003e-06	PCKA	EAY77959.1 hypothetical protein OsI_33003 [Oryza sativa Indica Group]	Metabolism;Metabolism;Metabolism;Metabolism;Metabolism;Metabolism;Metabolism	Global and overview maps;Global and overview maps;Global and overview maps;Carbohydrate metabolism;Carbohydrate metabolism;Energy metabolism;Carbohydrate metabolism	ko01100//Metabolic pathways;ko01110//Biosynthesis of secondary metabolites;ko01200//Carbon metabolism;ko00010//Glycolysis / Gluconeogenesis;ko00620//Pyruvate metabolism;ko00710//Carbon fixation in photosynthetic organisms;ko00020//Citrate cycle (TCA cycle)	K01610;K01610;K01610;K01610;K01610;K01610;K01610	-	GO:0000166//nucleotide binding;GO:0004611//phosphoenolpyruvate carboxykinase activity;GO:0004612//phosphoenolpyruvate carboxykinase (ATP) activity;GO:0005524//ATP binding;GO:0016829//lyase activity;GO:0017076//purine nucleotide binding	GO:0006094//gluconeogenesis	--
BGIOSGA016384	81	115	45	40	20	23	3.533	4.016	1.864	1.108	0.787	0.960	3.13766666666667	0.951666666666667	-1.72116384934777	1.54810867233631e-08	2.30982781106178e-06	DGD1	EEC77255.1 hypothetical protein OsI_15847 [Oryza sativa Indica Group]	Metabolism;Metabolism	Global and overview maps;Lipid metabolism	ko01100//Metabolic pathways;ko00561//Glycerolipid metabolism	K09480;K09480	GO:0009527//plastid outer membrane;GO:0009707//chloroplast outer membrane;GO:0016020//membrane	GO:0016757//glycosyltransferase activity;GO:0046481//digalactosyldiacylglycerol synthase activity	-	--
BGIOSGA008512	60	107	74	308	227	211	18.392	26.266	21.546	59.986	62.762	61.893	22.068	61.547	1.47973265121377	1.62602194043057e-08	2.41317224255071e-06	--	EAY86470.1 hypothetical protein OsI_07851 [Oryza sativa Indica Group]	-	-	-	-	-	-	-	--
BGIOSGA033275	178	235	150	710	411	376	10.954	11.582	8.768	27.762	22.814	22.143	10.4346666666667	24.2396666666667	1.21598534500355	1.81410798750082e-08	2.67806491847938e-06	CYP89A2	EAY79199.1 hypothetical protein OsI_34311 [Oryza sativa Indica Group]	-	-	-	-	GO:0016020//membrane;GO:0016021//integral component of membrane	GO:0004497//monooxygenase activity;GO:0005506//iron ion binding;GO:0016491//oxidoreductase activity;GO:0016705//oxidoreductase activity, acting on paired donors, with incorporation or reduction of molecular oxygen;GO:0020037//heme binding;GO:0046872//metal ion binding	-	--
MSTRG.23407	19	23	24	0	0	0	4.095	3.970	4.913	0.000	0.000	0.000	4.326	0.001	-12.078817949962	1.83619896912879e-08	2.69640986514012e-06	--	F-box domain containing protein-like [Oryza sativa Japonica Group]	-	-	-	-	-	-	-	--
BGIOSGA017778	64	78	33	350	193	140	3.270	3.191	1.601	11.361	8.894	6.844	2.68733333333333	9.033	1.74902992631591	2.45640314207365e-08	3.49674000341821e-06	GH3.4	XP_015638110.1 probable indole-3-acetic acid-amido synthetase GH3.4 [Oryza sativa Japonica Group]	Environmental Information Processing	Signal transduction	ko04075//Plant hormone signal transduction	K14487	-	-	-	--
BGIOSGA001439	549	586	439	1720	1119	892	50.198	42.910	38.129	99.925	92.288	78.049	43.7456666666667	90.0873333333333	1.04218415680932	2.58341949932109e-08	3.65888261170344e-06	--	EEC70863.1 hypothetical protein OsI_02376 [Oryza sativa Indica Group]	-	-	-	-	-	-	GO:0034976//response to endoplasmic reticulum stress	--
BGIOSGA013604	85	146	112	421	302	250	5.323	7.321	6.662	16.750	17.057	14.980	6.43533333333333	16.2623333333333	1.33744748806757	2.73896471870344e-08	3.84019369932386e-06	CYP81Q32	Bentazon and sulfonylurea-resistant protein [Source:UniProtKB/TrEMBL;Acc:Q2LA61]	-	-	-	-	GO:0016020//membrane;GO:0016021//integral component of membrane	GO:0004497//monooxygenase activity;GO:0005506//iron ion binding;GO:0016491//oxidoreductase activity;GO:0016705//oxidoreductase activity, acting on paired donors, with incorporation or reduction of molecular oxygen;GO:0020037//heme binding;GO:0046872//metal ion binding	-	--
BGIOSGA026872	105	156	85	82	56	37	14.888	17.713	11.448	7.387	7.162	5.020	14.683	6.523	-1.17053923311266	4.34053649209582e-08	5.71251455971535e-06	--	EEC83682.1 hypothetical protein OsI_29480 [Oryza sativa Indica Group]	-	-	-	-	-	-	-	--
BGIOSGA003040	89	143	80	57	39	48	10.230	13.164	8.735	4.163	4.044	5.280	10.7096666666667	4.49566666666667	-1.25230660225285	5.29526568826286e-08	6.77721137468908e-06	RTNLB1	Reticulon-like protein [Source:UniProtKB/TrEMBL;Acc:A2WMA1]	-	-	-	-	GO:0005783//endoplasmic reticulum;GO:0005789//endoplasmic reticulum membrane;GO:0016020//membrane;GO:0016021//integral component of membrane	-	GO:0009617//response to bacterium	--
BGIOSGA031107	49	63	64	28	13	19	3.536	3.641	4.387	1.284	0.846	1.312	3.85466666666667	1.14733333333333	-1.74832151143685	5.77349059466357e-08	7.3555324694844e-06	VIP1	EEC84895.1 hypothetical protein OsI_32072 [Oryza sativa Indica Group]	-	-	-	-	-	GO:0003677//DNA binding;GO:0003700//DNA-binding transcription factor activity	GO:0006355//regulation of transcription, DNA-templated	bZIP
BGIOSGA014765	84	167	111	52	57	55	23.307	37.108	29.255	9.167	14.265	14.603	29.89	12.6783333333333	-1.23729779268795	7.80453796060095e-08	9.59270544663996e-06	--	EEC77594.1 hypothetical protein OsI_16555 [Oryza sativa Indica Group]	-	-	-	-	-	-	-	--
BGIOSGA007156	134	218	128	544	398	309	6.495	8.462	5.893	16.754	17.401	14.333	6.95	16.1626666666667	1.21758036398907	8.12574971745582e-08	9.94370802047082e-06	Os11g0285000	Terpene cyclase/mutase family member [Source:UniProtKB/TrEMBL;Acc:B8AHE7]	Metabolism	Metabolism of terpenoids and polyketides	ko00909//Sesquiterpenoid and triterpenoid biosynthesis	K19011	GO:0005811//lipid droplet	GO:0016853//isomerase activity;GO:0016866//intramolecular transferase activity	GO:0016104//triterpenoid biosynthetic process	--
BGIOSGA020130	74	91	88	52	41	25	2.842	2.799	3.210	1.269	1.420	0.919	2.95033333333333	1.20266666666667	-1.29464112378186	8.76143439418123e-08	1.06722089627222e-05	SD18	XP_015640690.1 receptor-like serine/threonine-protein kinase SD1-8 isoform X1 [Oryza sativa Japonica Group]	-	-	-	-	GO:0016020//membrane;GO:0016021//integral component of membrane	GO:0000166//nucleotide binding;GO:0004672//protein kinase activity;GO:0004674//protein serine/threonine kinase activity;GO:0005524//ATP binding;GO:0016301//kinase activity;GO:0016740//transferase activity;GO:0106310//protein serine kinase activity	GO:0006468//protein phosphorylation;GO:0016310//phosphorylation;GO:0048544//recognition of pollen	--
BGIOSGA024672	65	59	54	14	14	24	4.287	3.116	3.383	0.587	0.833	1.515	3.59533333333333	0.978333333333333	-1.87772753051314	9.08607967663473e-08	1.08802879423942e-05	P4H7	EEC81680.1 hypothetical protein OsI_25242 [Oryza sativa Indica Group]	Metabolism;Metabolism	Global and overview maps;Amino acid metabolism	ko01100//Metabolic pathways;ko00330//Arginine and proline metabolism	K00472;K00472	GO:0005789//endoplasmic reticulum membrane;GO:0016020//membrane	GO:0005506//iron ion binding;GO:0016491//oxidoreductase activity;GO:0016705//oxidoreductase activity, acting on paired donors, with incorporation or reduction of molecular oxygen;GO:0031418//L-ascorbic acid binding;GO:0046872//metal ion binding;GO:0051213//dioxygenase activity	-	--
MSTRG.11001	109	114	106	92	45	36	11.021	9.231	10.180	5.910	4.104	3.483	10.144	4.499	-1.17295037856036	9.75843518176913e-08	1.16354743592539e-05	--	Os11g0470600, partial [Oryza sativa Japonica Group]	-	-	-	-	-	-	-	--
BGIOSGA037486	100	126	101	72	64	40	6.664	6.724	6.393	3.048	3.847	2.551	6.59366666666667	3.14866666666667	-1.06633992071196	1.15680141384307e-07	1.35737729349601e-05	FBL14	EAY83321.1 hypothetical protein OsI_38539 [Oryza sativa Indica Group]	-	-	-	-	-	-	-	--
BGIOSGA021954	35	80	65	23	13	20	9.711	17.776	17.131	4.055	3.253	5.310	14.8726666666667	4.206	-1.82214259038252	1.15917177455952e-07	1.35737729349601e-05	--	Early nodulin [Source: Projected from Oryza sativa (Os06g0142200)]	-	-	-	-	GO:0016020//membrane;GO:0016021//integral component of membrane	-	-	--
BGIOSGA015131	80	98	103	364	219	265	12.499	12.262	15.286	36.135	30.863	39.621	13.349	35.5396666666667	1.41269847929632	1.47696286839219e-07	1.69583296259302e-05	--	XP_015635215.1 uncharacterized protein LOC4335788 [Oryza sativa Japonica Group]	-	-	-	-	-	-	-	--
BGIOSGA037571	17	18	22	100	83	95	3.441	2.918	4.230	12.861	15.154	18.379	3.52966666666667	15.4646666666667	2.13137188682541	1.80529208329021e-07	2.01477817663521e-05	--	EAY83474.1 hypothetical protein OsI_38687 [Oryza sativa Indica Group]	-	-	-	-	GO:0005634//nucleus	-	GO:0006952//defense response	--
BGIOSGA037602	89	82	73	321	235	175	14.042	10.361	10.940	32.178	33.442	26.421	11.781	30.6803333333333	1.38085215357036	1.94094266034184e-07	2.14048384056117e-05	--	EAY83530.1 hypothetical protein OsI_38742 [Oryza sativa Indica Group]	-	-	-	-	-	-	-	--
BGIOSGA012500	490	624	656	1999	1132	1187	46.114	47.029	58.642	119.529	96.090	106.898	50.595	107.505666666667	1.0873459826615	2.42369190056941e-07	2.58104685945752e-05	GOLS1	Hexosyltransferase [Source:UniProtKB/TrEMBL;Acc:A2XG08]	Metabolism;Metabolism	Global and overview maps;Carbohydrate metabolism	ko01100//Metabolic pathways;ko00052//Galactose metabolism	K18819;K18819	-	GO:0016740//transferase activity;GO:0016757//glycosyltransferase activity;GO:0047216//inositol 3-alpha-galactosyltransferase activity	GO:0006012//galactose metabolic process	--
BGIOSGA026836	55	68	52	34	16	18	4.437	4.393	3.984	1.743	1.164	1.389	4.27133333333333	1.432	-1.57665499717885	2.44068129984626e-07	2.58925661395477e-05	At1g10780	EEC83715.1 hypothetical protein OsI_29547 [Oryza sativa Indica Group]	-	-	-	-	-	GO:0005515//protein binding	-	--
BGIOSGA017223	67	72	72	34	20	33	7.566	6.512	7.724	2.440	2.037	3.566	7.26733333333333	2.681	-1.43865486112007	4.15877747811255e-07	4.1978857872819e-05	EB1A	EAY95759.1 hypothetical protein OsI_17634 [Oryza sativa Indica Group]	-	-	-	-	GO:0005737//cytoplasm;GO:0005856//cytoskeleton;GO:0005874//microtubule	GO:0000166//nucleotide binding;GO:0005515//protein binding;GO:0005524//ATP binding;GO:0008017//microtubule binding	GO:0007049//cell cycle;GO:0051301//cell division	--
BGIOSGA004100	249	303	194	834	491	478	19.081	18.595	14.122	40.607	33.938	35.053	17.266	36.5326666666667	1.08125317206852	4.17127091609283e-07	4.1978857872819e-05	BASS2	BASS2 [Source:Projected from Arabidopsis thaliana (AT2G26900) UniProtKB/TrEMBL;Acc:A0A178VXV9]	-	-	-	-	GO:0009536//plastid;GO:0009941//chloroplast envelope;GO:0016020//membrane;GO:0016021//integral component of membrane	-	-	--
BGIOSGA001325	40	40	29	13	4	9	2.751	2.203	1.894	0.568	0.248	0.592	2.28266666666667	0.469333333333333	-2.28203536776385	4.32611335376377e-07	4.29789196774541e-05	BHLH77	EAY74725.1 hypothetical protein OsI_02616 [Oryza sativa Indica Group]	-	-	-	-	GO:0005634//nucleus	-	GO:0006355//regulation of transcription, DNA-templated	--
BGIOSGA010929	88	106	83	76	37	33	17.702	17.076	15.859	9.714	6.713	6.352	16.879	7.593	-1.15248752051529	4.41805180034179e-07	4.37120791777788e-05	--	EEC75040.1 hypothetical protein OsI_11139 [Oryza sativa Indica Group]	-	-	-	-	-	-	-	--
BGIOSGA009093	84	96	100	78	36	29	11.755	10.758	13.292	6.935	4.544	3.883	11.935	5.12066666666667	-1.22079501239381	4.50994253989126e-07	4.44635713093661e-05	MADS22	EAY87613.1 hypothetical protein OsI_09024 [Oryza sativa Indica Group]	-	-	-	-	GO:0005634//nucleus	GO:0000977//RNA polymerase II transcription regulatory region sequence-specific DNA binding;GO:0003677//DNA binding;GO:0003700//DNA-binding transcription factor activity;GO:0046983//protein dimerization activity	GO:0006351//transcription, DNA-templated;GO:0006355//regulation of transcription, DNA-templated;GO:0009908//flower development;GO:0030154//cell differentiation;GO:0045944//positive regulation of transcription by RNA polymerase II;GO:1900458//negative regulation of brassinosteroid mediated signaling pathway	MIKC
BGIOSGA009443	223	264	201	716	476	413	13.291	12.601	11.380	27.115	25.590	23.556	12.424	25.4203333333333	1.03285321349062	4.80742668772579e-07	4.68993049000829e-05	PAP15	Purple acid phosphatase [Source:UniProtKB/TrEMBL;Acc:B8ANS7]	-	-	-	-	-	GO:0003993//acid phosphatase activity;GO:0016787//hydrolase activity;GO:0046872//metal ion binding	-	--
MSTRG.2916	208	292	371	145	150	174	40.581	45.657	68.740	17.920	26.388	32.547	51.6593333333333	25.6183333333333	-1.01185240502328	4.93679572066521e-07	4.7993567039122e-05	--	Os01g0838350, partial [Oryza sativa Japonica Group]	-	-	-	-	-	-	-	--
BGIOSGA020478	27	54	39	10	13	8	1.927	3.086	2.644	0.453	0.837	0.546	2.55233333333333	0.612	-2.06021319855774	5.31694856664856e-07	5.13315508505403e-05	PIX7	EAY99249.1 hypothetical protein OsI_21210 [Oryza sativa Indica Group]	-	-	-	-	-	GO:0000166//nucleotide binding;GO:0004672//protein kinase activity;GO:0005524//ATP binding	GO:0006468//protein phosphorylation	--
BGIOSGA033387	6	5	11	71	41	60	0.737	0.492	1.284	5.542	4.543	7.053	0.837666666666667	5.71266666666667	2.76971618081831	5.35594458831355e-07	5.15297275719091e-05	Cht8	EAY79390.1 hypothetical protein OsI_34517 [Oryza sativa Indica Group]	Metabolism;Environmental Information Processing;Metabolism	Global and overview maps;Signal transduction;Carbohydrate metabolism	ko01100//Metabolic pathways;ko04016//MAPK signaling pathway - plant;ko00520//Amino sugar and nucleotide sugar metabolism	K20547;K20547;K20547	-	GO:0004568//chitinase activity;GO:0016787//hydrolase activity;GO:0016798//hydrolase activity, acting on glycosyl bonds	GO:0000272//polysaccharide catabolic process;GO:0005975//carbohydrate metabolic process;GO:0006032//chitin catabolic process;GO:0008152//metabolic process;GO:0016998//cell wall macromolecule catabolic process	--
BGIOSGA015504	4	7	0	65	41	29	0.253	0.355	0.000	2.617	2.343	1.758	0.202666666666667	2.23933333333333	3.46588856679091	6.41723484283527e-07	5.98820298829254e-05	CYP99A2	EAY93225.1 hypothetical protein OsI_15033 [Oryza sativa Indica Group]	Metabolism;Metabolism	Global and overview maps;Metabolism of terpenoids and polyketides	ko01110//Biosynthesis of secondary metabolites;ko00904//Diterpenoid biosynthesis	K16085;K16085	GO:0016020//membrane	GO:0004497//monooxygenase activity;GO:0005506//iron ion binding;GO:0016491//oxidoreductase activity;GO:0016705//oxidoreductase activity, acting on paired donors, with incorporation or reduction of molecular oxygen;GO:0020037//heme binding;GO:0046872//metal ion binding	-	--
BGIOSGA000894	39	28	32	9	2	9	7.384	4.245	5.755	1.083	0.342	1.631	5.79466666666667	1.01866666666667	-2.50804363114553	7.82884898359231e-07	7.18528669378977e-05	--	XP_015650352.1 non-classical arabinogalactan protein 30 [Oryza sativa Japonica Group]	-	-	-	-	-	-	-	--
BGIOSGA017269	72	117	76	309	222	193	5.625	7.320	5.640	15.337	15.643	14.428	6.195	15.136	1.28880780631143	8.04919527689575e-07	7.33923520982576e-05	LRK10	CAH66705.1 OSIGBa0147J19.9 [Oryza sativa]	-	-	-	-	GO:0016020//membrane	GO:0000166//nucleotide binding;GO:0004672//protein kinase activity;GO:0004674//protein serine/threonine kinase activity;GO:0005524//ATP binding;GO:0016301//kinase activity;GO:0016740//transferase activity	GO:0006468//protein phosphorylation;GO:0016310//phosphorylation	--
BGIOSGA015502	0	2	7	61	36	32	0.000	0.075	0.312	1.818	1.523	1.437	0.129	1.59266666666667	3.62600138231193	8.8223269711872e-07	7.99193976698357e-05	CPS4	EAY93229.1 hypothetical protein OsI_15038 [Oryza sativa Indica Group]	Metabolism;Metabolism	Global and overview maps;Metabolism of terpenoids and polyketides	ko01110//Biosynthesis of secondary metabolites;ko00904//Diterpenoid biosynthesis	K14043;K14043	-	GO:0000287//magnesium ion binding;GO:0010333//terpene synthase activity;GO:0016829//lyase activity	-	--
BGIOSGA007252	91	137	127	427	275	243	5.941	7.163	7.876	17.712	16.194	15.181	6.99333333333333	16.3623333333333	1.22632631976499	9.0288735113167e-07	8.12627741416927e-05	CATA	Catalase isozyme A [Source:UniProtKB/Swiss-Prot;Acc:P0C549]	Metabolism;Metabolism;Metabolism;Environmental Information Processing;Cellular Processes;Metabolism;Metabolism	Global and overview maps;Global and overview maps;Global and overview maps;Signal transduction;Transport and catabolism;Carbohydrate metabolism;Amino acid metabolism	ko01100//Metabolic pathways;ko01110//Biosynthesis of secondary metabolites;ko01200//Carbon metabolism;ko04016//MAPK signaling pathway - plant;ko04146//Peroxisome;ko00630//Glyoxylate and dicarboxylate metabolism;ko00380//Tryptophan metabolism	K03781;K03781;K03781;K03781;K03781;K03781;K03781	GO:0005737//cytoplasm;GO:0005777//peroxisome;GO:0005886//plasma membrane;GO:0009514//glyoxysome	GO:0004096//catalase activity;GO:0004601//peroxidase activity;GO:0016491//oxidoreductase activity;GO:0020037//heme binding;GO:0046872//metal ion binding	GO:0000302//response to reactive oxygen species;GO:0006979//response to oxidative stress;GO:0007623//circadian rhythm;GO:0009408//response to heat;GO:0009414//response to water deprivation;GO:0009416//response to light stimulus;GO:0009617//response to bacterium;GO:0009628//response to abiotic stimulus;GO:0009725//response to hormone;GO:0009737//response to abscisic acid;GO:0042542//response to hy…	--
BGIOSGA001239	66	69	70	46	25	25	5.447	4.560	5.487	2.412	1.861	1.974	5.16466666666667	2.08233333333333	-1.31047420976954	9.21319575542575e-07	8.26551044283389e-05	At3g03360	EEC71060.1 hypothetical protein OsI_02800 [Oryza sativa Indica Group]	-	-	-	-	-	GO:0005515//protein binding	-	--
BGIOSGA017365	93	178	91	79	70	48	5.892	9.032	5.477	3.180	4.000	2.910	6.80033333333333	3.36333333333333	-1.01571369636436	9.76619535634328e-07	8.67791772730363e-05	ALN	Allantoinase [Source:Projected from Arabidopsis thaliana (AT4G04955) UniProtKB/Swiss-Prot;Acc:Q94AP0]	Metabolism;Metabolism	Global and overview maps;Nucleotide metabolism	ko01100//Metabolic pathways;ko00230//Purine metabolism	K01466;K01466	GO:0005783//endoplasmic reticulum	GO:0004038//allantoinase activity;GO:0008270//zinc ion binding;GO:0016787//hydrolase activity;GO:0016810//hydrolase activity, acting on carbon-nitrogen (but not peptide) bonds;GO:0050897//cobalt ion binding	GO:0000256//allantoin catabolic process;GO:0006145//purine nucleobase catabolic process;GO:0006995//cellular response to nitrogen starvation;GO:0010136//ureide catabolic process	--
BGIOSGA019945	20	32	8	150	96	54	1.238	1.586	0.470	5.899	5.360	3.198	1.098	4.819	2.13385574673479	1.43573984901314e-06	0.000122590140562334	CYP94C1	EAY98229.1 hypothetical protein OsI_20140 [Oryza sativa Indica Group]	-	-	-	-	GO:0016020//membrane;GO:0016021//integral component of membrane	GO:0004497//monooxygenase activity;GO:0005506//iron ion binding;GO:0016705//oxidoreductase activity, acting on paired donors, with incorporation or reduction of molecular oxygen;GO:0020037//heme binding	-	--
BGIOSGA017198	89	118	99	389	254	185	5.488	5.827	5.798	15.239	14.126	10.916	5.70433333333333	13.427	1.23500680544041	1.43675767764178e-06	0.000122590140562334	OCT4	Organic cation/carnitine transporter 4 [Source:Projected from Arabidopsis thaliana (AT3G20660) UniProtKB/Swiss-Prot;Acc:Q9LHQ6]	-	-	-	-	GO:0009535//chloroplast thylakoid membrane;GO:0009705//plant-type vacuole membrane;GO:0016020//membrane;GO:0016021//integral component of membrane	GO:0015293//symporter activity;GO:0022857//transmembrane transporter activity	GO:0042631//cellular response to water deprivation;GO:0055085//transmembrane transport	--
BGIOSGA031849	127	125	62	67	46	46	7.816	6.160	3.624	2.620	2.553	2.709	5.86666666666667	2.62733333333333	-1.15894177427419	1.46448519507283e-06	0.000124196356923183	--	EEC67028.1 hypothetical protein OsI_33752 [Oryza sativa Indica Group]	-	-	-	-	-	-	-	--
BGIOSGA000724	61	60	64	38	23	23	3.670	2.891	3.657	1.453	1.248	1.324	3.406	1.34166666666667	-1.34405215251035	1.72359751914644e-06	0.000145287294204547	CKX5	Cytokinin dehydrogenase 5 [Source:Projected from Arabidopsis thaliana (AT1G75450) UniProtKB/Swiss-Prot;Acc:Q67YU0]	Metabolism;Metabolism	Global and overview maps;Metabolism of terpenoids and polyketides	ko01110//Biosynthesis of secondary metabolites;ko00908//Zeatin biosynthesis	K00279;K00279	GO:0005615//extracellular space	GO:0003824//catalytic activity;GO:0016491//oxidoreductase activity;GO:0019139//cytokinin dehydrogenase activity;GO:0050660//flavin adenine dinucleotide binding;GO:0071949//FAD binding	GO:0009690//cytokinin metabolic process	--
BGIOSGA009786	22	46	43	16	8	7	4.023	6.737	7.469	1.859	1.320	1.225	6.07633333333333	1.468	-2.04934904668129	2.26761479386456e-06	0.000184456910681094	PDCB2	XP_015629015.1 PLASMODESMATA CALLOSE-BINDING PROTEIN 2 [Oryza sativa Japonica Group]	-	-	-	-	-	-	-	--
BGIOSGA000239	285	307	214	855	570	446	7.392	6.376	5.272	14.089	13.334	11.069	6.34666666666667	12.8306666666667	1.0155251552236	2.45374775306986e-06	0.000197867098434688	SPS1	Sucrose phosphate synthase, Sucrose synthesis in pollen germinatio [Source: Projected from Oryza sativa (Os01g0919400)]	Metabolism;Metabolism;Metabolism	Global and overview maps;Global and overview maps;Carbohydrate metabolism	ko01100//Metabolic pathways;ko01110//Biosynthesis of secondary metabolites;ko00500//Starch and sucrose metabolism	K00696;K00696;K00696	GO:0005634//nucleus;GO:0005794//Golgi apparatus	GO:0000981//DNA-binding transcription factor activity, RNA polymerase II-specific;GO:0003677//DNA binding;GO:0003824//catalytic activity;GO:0016157//sucrose synthase activity;GO:0016740//transferase activity;GO:0016757//glycosyltransferase activity;GO:0043565//sequence-specific DNA binding;GO:0046524//sucrose-phosphate synthase activity	GO:0005985//sucrose metabolic process;GO:0005986//sucrose biosynthetic process;GO:0006355//regulation of transcription, DNA-templated;GO:0006357//regulation of transcription by RNA polymerase II	HD-ZIP
BGIOSGA020357	182	214	164	576	390	332	8.216	7.736	7.032	16.520	15.879	14.341	7.66133333333333	15.58	1.02402783613766	2.72032525162901e-06	0.000216071165948241	ARF15	Auxin response factor [Source:UniProtKB/TrEMBL;Acc:B8AWQ8]	Environmental Information Processing	Signal transduction	ko04075//Plant hormone signal transduction	K14486	GO:0005634//nucleus	GO:0003677//DNA binding	GO:0006351//transcription, DNA-templated;GO:0006355//regulation of transcription, DNA-templated;GO:0009725//response to hormone;GO:0009734//auxin-activated signaling pathway	ARF
BGIOSGA029009	35	58	37	20	15	11	3.565	4.731	3.580	1.294	1.378	1.072	3.95866666666667	1.248	-1.66539665840325	2.72596144990434e-06	0.000216071165948241	RIXI	XP_015648170.1 xylanase inhibitor protein 1-like [Oryza sativa Japonica Group]	Metabolism;Metabolism	Global and overview maps;Carbohydrate metabolism	ko01100//Metabolic pathways;ko00520//Amino sugar and nucleotide sugar metabolism	K01183;K01183	-	-	GO:0005975//carbohydrate metabolic process	--
BGIOSGA029467	4	7	12	67	42	50	0.438	0.614	1.248	4.660	4.147	5.238	0.766666666666667	4.68166666666667	2.61035085818202	2.9530144178017e-06	0.000230790070787353	SWEET11	Bidirectional sugar transporter SWEET [Source:UniProtKB/TrEMBL;Acc:A2Z2Y2]	-	-	-	-	GO:0005886//plasma membrane;GO:0016020//membrane;GO:0016021//integral component of membrane	-	GO:0008643//carbohydrate transport	--
MSTRG.24314	52	47	64	18	21	22	7.102	5.140	8.303	1.562	2.587	2.875	6.84833333333333	2.34133333333333	-1.54842258051966	3.06927589351722e-06	0.000238540018676947	--	Os11g0115532 [Oryza sativa Japonica Group]	-	-	-	-	-	-	-	--
BGIOSGA000956	17	31	13	0	1	2	1.444	2.108	1.049	0.000	0.077	0.163	1.53366666666667	0.08	-4.26084114549473	3.32585416806235e-06	0.000256338831887038	SAMT	EAY75507.1 hypothetical protein OsI_03407 [Oryza sativa Indica Group]	-	-	-	-	-	GO:0008168//methyltransferase activity	-	--
BGIOSGA014940	47	51	56	204	151	120	3.422	2.974	3.873	9.438	9.918	8.362	3.423	9.23933333333333	1.43252746498704	3.48192410333011e-06	0.00026616209426579	NPF6.4	EAY94442.1 hypothetical protein OsI_16213 [Oryza sativa Indica Group]	-	-	-	-	GO:0016020//membrane;GO:0016021//integral component of membrane	GO:0022857//transmembrane transporter activity	GO:0055085//transmembrane transport	--
BGIOSGA017057	33	44	38	15	15	1	2.000	2.136	2.188	0.578	0.820	0.058	2.108	0.485333333333333	-2.11882701215968	3.52634911820465e-06	0.000268821493844339	PAE7	Pectin acetylesterase [Source:UniProtKB/TrEMBL;Acc:B8ATW9]	-	-	-	-	GO:0005576//extracellular region;GO:0005618//cell wall	GO:0016787//hydrolase activity	GO:0071555//cell wall organization	--
BGIOSGA003498	88	124	64	372	238	166	4.744	5.354	3.277	12.743	11.573	8.564	4.45833333333333	10.96	1.29767140750581	3.62500285202068e-06	0.000274095405350214	Os01g0357100	EEC70619.1 hypothetical protein OsI_01871 [Oryza sativa Indica Group]	Metabolism;Metabolism	Global and overview maps;Energy metabolism	ko01100//Metabolic pathways;ko00910//Nitrogen metabolism	K00366;K00366	-	GO:0016491//oxidoreductase activity;GO:0020037//heme binding;GO:0046872//metal ion binding;GO:0051536//iron-sulfur cluster binding;GO:0051539//4 iron, 4 sulfur cluster binding	-	--
BGIOSGA020957	68	75	52	50	24	20	3.267	2.885	2.373	1.526	1.040	0.919	2.84166666666667	1.16166666666667	-1.29054117804311	3.87594543237366e-06	0.00028992695310632	PAB5	Polyadenylate-binding protein [Source:UniProtKB/TrEMBL;Acc:A2YEJ5]	Genetic Information Processing;Genetic Information Processing	Folding, sorting and degradation;Translation	ko03018//RNA degradation;ko03015//mRNA surveillance pathway	K13126;K13126	GO:0005737//cytoplasm	GO:0003676//nucleic acid binding;GO:0003723//RNA binding	-	--
MSTRG.25441	45	58	50	32	19	15	1.665	1.719	1.758	0.752	0.634	0.531	1.714	0.639	-1.42347927316551	4.21083598377604e-06	0.000314135119741538	--	Os09g0435250 [Oryza sativa Japonica Group]	-	-	-	-	-	-	-	--
BGIOSGA014207	29	35	17	5	8	3	2.863	2.767	1.594	0.314	0.712	0.283	2.408	0.436333333333333	-2.46433279553562	4.88355452646241e-06	0.000356691243044051	GSVIVT00023967001	Peroxidase [Source:UniProtKB/TrEMBL;Acc:B8AVM7]	Metabolism;Metabolism;Metabolism	Global and overview maps;Global and overview maps;Biosynthesis of other secondary metabolites	ko01100//Metabolic pathways;ko01110//Biosynthesis of secondary metabolites;ko00940//Phenylpropanoid biosynthesis	K00430;K00430;K00430	GO:0005576//extracellular region	GO:0004601//peroxidase activity;GO:0016491//oxidoreductase activity;GO:0020037//heme binding;GO:0046872//metal ion binding	GO:0006979//response to oxidative stress;GO:0042744//hydrogen peroxide catabolic process;GO:0098869//cellular oxidant detoxification	--
BGIOSGA014213	104	163	144	437	308	257	7.293	9.153	9.591	19.470	19.480	17.245	8.679	18.7316666666667	1.1098785412624	7.65703097181483e-06	0.000526203992967009	Os04g0650000	Probable cysteine protease RD21B [Source:Projected from Arabidopsis thaliana (AT5G43060) UniProtKB/Swiss-Prot;Acc:Q9FMH8]	-	-	-	-	-	GO:0008233//peptidase activity;GO:0008234//cysteine-type peptidase activity;GO:0016787//hydrolase activity	GO:0006508//proteolysis	--
BGIOSGA003901	19	17	18	3	2	0	1.261	0.903	1.135	0.126	0.120	0.000	1.09966666666667	0.082	-3.7452985572257	7.79656964075861e-06	0.000530897437156636	--	EEC71008.1 hypothetical protein OsI_02688 [Oryza sativa Indica Group]	-	-	-	-	-	-	-	--
MSTRG.21302	29	33	36	18	7	4	3.006	2.690	3.037	0.929	0.516	0.406	2.911	0.617	-2.23817244497335	8.23174383247751e-06	0.000553431047397482	--	Os07g0183500 [Oryza sativa Japonica Group]	-	-	-	-	-	-	-	--
BGIOSGA000733	29	41	31	16	7	9	2.305	2.609	2.340	0.808	0.502	0.684	2.418	0.664666666666667	-1.86311133557208	8.7919826455479e-06	0.000582672465067534	GLCAT14A	XP_015649419.1 beta-glucuronosyltransferase GlcAT14A [Oryza sativa Japonica Group]	-	-	-	-	GO:0016020//membrane	GO:0008375//acetylglucosaminyltransferase activity;GO:0015020//glucuronosyltransferase activity;GO:0016740//transferase activity;GO:0016757//glycosyltransferase activity	-	--
BGIOSGA029052	41	49	33	204	104	96	5.278	5.052	4.036	16.687	12.077	11.827	4.78866666666667	13.5303333333333	1.49850146207857	9.46503981131294e-06	0.000618463877694244	MADS7	MADS-box transcription factor 7 [Source:UniProtKB/Swiss-Prot;Acc:P0C5B0]	-	-	-	-	GO:0005634//nucleus	GO:0000977//RNA polymerase II transcription regulatory region sequence-specific DNA binding;GO:0003677//DNA binding;GO:0003700//DNA-binding transcription factor activity;GO:0046983//protein dimerization activity	GO:0006355//regulation of transcription, DNA-templated;GO:0045944//positive regulation of transcription by RNA polymerase II	MIKC
BGIOSGA003903	35	46	25	14	9	11	2.102	2.212	1.426	0.534	0.487	0.632	1.91333333333333	0.551	-1.79596401227073	1.00951468076089e-05	0.000655034165300222	At5g22660	EAY74795.1 hypothetical protein OsI_02690 [Oryza sativa Indica Group]	-	-	-	-	-	GO:0005515//protein binding	-	--
BGIOSGA008469	22	61	36	162	125	104	0.884	1.963	1.374	4.136	4.530	3.999	1.407	4.22166666666667	1.58519034264218	1.09630240412934e-05	0.00070132555682203	CPS2	Ent-copalyl diphosphate synthase 2 [Source:UniProtKB/Swiss-Prot;Acc:Q5MQ85]	Metabolism;Metabolism;Metabolism	Global and overview maps;Global and overview maps;Metabolism of terpenoids and polyketides	ko01100//Metabolic pathways;ko01110//Biosynthesis of secondary metabolites;ko00904//Diterpenoid biosynthesis	K04120;K04120;K04120	-	GO:0000287//magnesium ion binding;GO:0009905//ent-copalyl diphosphate synthase activity;GO:0010333//terpene synthase activity;GO:0016829//lyase activity;GO:0016853//isomerase activity;GO:0046872//metal ion binding	GO:0006952//defense response	--
BGIOSGA009712	51	63	43	29	27	15	5.926	5.862	4.746	2.141	2.830	1.668	5.51133333333333	2.213	-1.31639793493259	1.11978007226905e-05	0.000711224930198739	RTNLB8	Reticulon-like protein [Source:UniProtKB/TrEMBL;Acc:A2XMJ6]	-	-	-	-	GO:0005783//endoplasmic reticulum;GO:0005789//endoplasmic reticulum membrane;GO:0016020//membrane;GO:0016021//integral component of membrane	-	GO:0009617//response to bacterium	--
BGIOSGA026927	82	127	73	285	232	195	5.713	7.085	4.831	12.615	14.578	13.000	5.87633333333333	13.3976666666667	1.18899362346117	1.21393210140433e-05	0.000757716321281483	PTB	EEC83626.1 hypothetical protein OsI_29352 [Oryza sativa Indica Group]	-	-	-	-	-	GO:0003676//nucleic acid binding;GO:0003723//RNA binding	-	--
BGIOSGA015980	0	1	1	60	23	16	0.000	0.031	0.036	1.459	0.794	0.586	0.0223333333333333	0.946333333333333	5.40507794326662	1.38647014871686e-05	0.000852068361659671	KSL4	Syn-pimara-7,15-diene synthase [Source:UniProtKB/Swiss-Prot;Acc:Q66QH3]	Metabolism;Metabolism	Global and overview maps;Metabolism of terpenoids and polyketides	ko01110//Biosynthesis of secondary metabolites;ko00904//Diterpenoid biosynthesis	K14046;K14046	GO:0009507//chloroplast;GO:0009536//plastid	GO:0000287//magnesium ion binding;GO:0010333//terpene synthase activity;GO:0016829//lyase activity;GO:0034279//syn-pimara-7,15-diene synthase activity;GO:0046872//metal ion binding	GO:0006952//defense response;GO:0016102//diterpenoid biosynthetic process	--
BGIOSGA016295	24	36	20	9	5	6	2.259	2.713	1.788	0.538	0.424	0.540	2.25333333333333	0.500666666666667	-2.17013843365527	1.43139383813301e-05	0.00087581840959976	--	CAH66452.1 OSIGBa0145N07.8 [Oryza sativa]	-	-	-	-	-	-	-	--
BGIOSGA033690	13	24	32	95	100	80	2.846	4.208	6.655	13.216	19.749	16.762	4.56966666666667	16.5756666666667	1.85890605896028	1.52233985754463e-05	0.000925377001423806	PR4A	EAY81551.1 hypothetical protein OsI_36717 [Oryza sativa Indica Group]	-	-	-	-	-	GO:0004540//ribonuclease activity	GO:0006952//defense response;GO:0042742//defense response to bacterium;GO:0050832//defense response to fungus;GO:0090501//RNA phosphodiester bond hydrolysis	--
BGIOSGA026375	58	80	64	304	171	116	4.186	4.623	4.387	13.939	11.131	8.011	4.39866666666667	11.027	1.32590216313927	1.70062402980183e-05	0.00102261015205821	UXS2	EAZ05112.1 hypothetical protein OsI_27304 [Oryza sativa Indica Group]	Metabolism;Metabolism	Global and overview maps;Carbohydrate metabolism	ko01100//Metabolic pathways;ko00520//Amino sugar and nucleotide sugar metabolism	K08678;K08678	GO:0016020//membrane;GO:0016021//integral component of membrane	GO:0016829//lyase activity;GO:0016831//carboxy-lyase activity;GO:0048040//UDP-glucuronate decarboxylase activity;GO:0070403//NAD+ binding	GO:0033320//UDP-D-xylose biosynthetic process;GO:0042732//D-xylose metabolic process	--
BGIOSGA004199	17	16	34	0	2	6	0.846	0.637	1.607	0.000	0.090	0.286	1.03	0.125333333333333	-3.0388022711141	1.73712761696003e-05	0.0010387355840785	--	EEC71266.1 hypothetical protein OsI_03260 [Oryza sativa Indica Group]	-	-	-	-	GO:0016020//membrane;GO:0016021//integral component of membrane	-	-	--
BGIOSGA031686	26	30	24	139	94	58	1.983	1.832	1.739	6.736	6.467	4.233	1.85133333333333	5.812	1.65047002653515	2.06799657986929e-05	0.00120709566056345	--	EEC67172.1 hypothetical protein OsI_34040 [Oryza sativa Indica Group]	-	-	-	-	-	GO:0005515//protein binding	-	--
BGIOSGA001326	44	78	51	30	32	20	4.129	5.861	4.546	1.789	2.708	1.796	4.84533333333333	2.09766666666667	-1.20781047666206	2.09478739550946e-05	0.00122018085849915	PCO1	EEC70979.1 hypothetical protein OsI_02615 [Oryza sativa Indica Group]	-	-	-	-	-	GO:0016702//oxidoreductase activity, acting on single donors with incorporation of molecular oxygen, incorporation of two atoms of oxygen;GO:0017172//cysteine dioxygenase activity;GO:0046872//metal ion binding	GO:0018171//peptidyl-cysteine oxidation;GO:0070483//detection of hypoxia	--
BGIOSGA006133	59	65	66	48	33	22	4.677	4.127	4.970	2.418	2.360	1.669	4.59133333333333	2.149	-1.09524769354287	2.26757124269735e-05	0.00130988623690474	SOG1	EAY86512.1 hypothetical protein OsI_07891 [Oryza sativa Indica Group]	-	-	-	-	GO:0005634//nucleus	GO:0003677//DNA binding;GO:0003700//DNA-binding transcription factor activity	GO:0006355//regulation of transcription, DNA-templated	NAC
BGIOSGA034558	12	19	17	108	41	70	1.129	1.432	1.520	6.458	3.480	6.304	1.36033333333333	5.414	1.99273467767802	2.3637875969459e-05	0.00135878438226265	AMC9	MCP2f [Source:Projected from Arabidopsis thaliana (AT5G04200) UniProtKB/TrEMBL;Acc:A0A178U6S6]	-	-	-	-	GO:0048046//apoplast	GO:0008234//cysteine-type peptidase activity	-	--
MSTRG.8902	83	91	47	49	45	19	3.925	3.442	2.124	1.477	1.936	0.861	3.16366666666667	1.42466666666667	-1.15097319389933	2.48052652768149e-05	0.00141532046316649	pol	OSJNBa0032B23.3 [Oryza sativa Japonica Group]	-	-	-	-	-	-	-	--
BGIOSGA029694	48	58	56	36	23	23	6.688	6.472	7.411	3.187	2.891	3.067	6.857	3.04833333333333	-1.16955685295094	3.0337409214108e-05	0.00170310674946243	--	EEC84636.1 hypothetical protein OsI_31510 [Oryza sativa Indica Group]	-	-	-	-	GO:0016020//membrane;GO:0016021//integral component of membrane	-	-	--
BGIOSGA017521	38	49	30	138	123	93	2.008	2.074	1.506	4.634	5.863	4.703	1.86266666666667	5.06666666666667	1.44366739780885	3.13143517019246e-05	0.0017397577380666	ctps	CTP synthase [Source:UniProtKB/TrEMBL;Acc:B8AWV2]	Metabolism;Metabolism	Global and overview maps;Nucleotide metabolism	ko01100//Metabolic pathways;ko00240//Pyrimidine metabolism	K01937;K01937	-	GO:0000166//nucleotide binding;GO:0003883//CTP synthase activity;GO:0005524//ATP binding;GO:0016874//ligase activity	GO:0006221//pyrimidine nucleotide biosynthetic process;GO:0006241//CTP biosynthetic process;GO:0006541//glutamine metabolic process;GO:0044210//'de novo' CTP biosynthetic process	--
BGIOSGA024989	18	36	23	7	9	3	1.344	2.153	1.631	0.332	0.606	0.214	1.70933333333333	0.384	-2.15425554517643	3.14451319372021e-05	0.0017407750519442	LOC_Os07g01090	BAF20587.2 Os07g0100800, partial [Oryza sativa Japonica Group]	-	-	-	-	GO:0005886//plasma membrane;GO:0016020//membrane;GO:0016021//integral component of membrane	-	GO:0006865//amino acid transport	--
BGIOSGA012177	104	132	96	379	222	203	8.046	8.179	7.055	18.631	15.492	15.030	7.76	16.3843333333333	1.07818841433268	3.2158210298547e-05	0.00177672519908863	BCAT5	Branched-chain-amino-acid aminotransferase [Source:UniProtKB/TrEMBL;Acc:A2XE78]	Metabolism;Metabolism;Metabolism;Metabolism;Metabolism;Metabolism;Metabolism;Metabolism;Metabolism	Global and overview maps;Global and overview maps;Global and overview maps;Amino acid metabolism;Global and overview maps;Amino acid metabolism;Metabolism of cofactors and vitamins;Amino acid metabolism;Biosynthesis of other secondary metabolites	ko01100//Metabolic pathways;ko01110//Biosynthesis of secondary metabolites;ko01230//Biosynthesis of amino acids;ko00270//Cysteine and methionine metabolism;ko01210//2-Oxocarboxylic acid metabolism;ko00280//Valine, leucine and isoleucine degradation;ko00770//Pantothenate and CoA biosynthesis;ko00290//Valine, leucine and isoleucine biosynthesis;ko00966//Glucosinolate biosynthesis	K00826;K00826;K00826;K00826;K00826;K00826;K00826;K00826;K00826	-	GO:0003824//catalytic activity;GO:0004084//branched-chain-amino-acid transaminase activity;GO:0008483//transaminase activity;GO:0016740//transferase activity;GO:0050048//L-leucine:2-oxoglutarate aminotransferase activity;GO:0052654//L-leucine transaminase activity;GO:0052655//L-valine transaminase activity;GO:0052656//L-isoleucine transaminase activity	GO:0008652//cellular amino acid biosynthetic process;GO:0009081//branched-chain amino acid metabolic process;GO:0009082//branched-chain amino acid biosynthetic process	--
BGIOSGA018523	20	27	33	135	76	76	1.238	1.338	1.940	5.309	4.243	4.501	1.50533333333333	4.68433333333333	1.63776075510274	3.32967044747007e-05	0.00181802612827519	CYP71P1	EAY97080.1 hypothetical protein OsI_19002 [Oryza sativa Indica Group]	Metabolism;Metabolism;Metabolism	Global and overview maps;Global and overview maps;Amino acid metabolism	ko01100//Metabolic pathways;ko01110//Biosynthesis of secondary metabolites;ko00380//Tryptophan metabolism	K24541;K24541;K24541	GO:0005789//endoplasmic reticulum membrane;GO:0016020//membrane	GO:0004497//monooxygenase activity;GO:0005506//iron ion binding;GO:0016491//oxidoreductase activity;GO:0016705//oxidoreductase activity, acting on paired donors, with incorporation or reduction of molecular oxygen;GO:0020037//heme binding;GO:0046872//metal ion binding	GO:0006587//serotonin biosynthetic process from tryptophan	--
BGIOSGA001306	52	83	56	52	27	25	4.021	5.134	4.099	2.520	1.869	1.813	4.418	2.06733333333333	-1.09562239346381	3.44555332808888e-05	0.00186668705644675	--	EAY74755.1 hypothetical protein OsI_02647 [Oryza sativa Indica Group]	-	-	-	-	-	-	-	--
BGIOSGA021956	32	29	35	9	6	14	8.879	6.444	9.224	1.587	1.502	3.717	8.18233333333333	2.26866666666667	-1.85066766060549	3.65970852600184e-05	0.00197503921825875	--	XP_015643204.1 early nodulin-93 [Oryza sativa Japonica Group]	-	-	-	-	GO:0016020//membrane;GO:0016021//integral component of membrane	-	-	--
BGIOSGA021634	139	154	146	496	300	243	6.283	5.575	6.269	14.246	12.232	10.512	6.04233333333333	12.33	1.02899512018126	4.04510605626746e-05	0.00214160349290168	--	XP_015644373.1 uncharacterized protein LOC4340534 [Oryza sativa Japonica Group]	-	-	-	-	GO:0005622//intracellular anatomical structure	GO:0009055//electron transfer activity;GO:0015035//protein-disulfide reductase activity	GO:0035556//intracellular signal transduction;GO:0045454//cell redox homeostasis	--
BGIOSGA034737	17	18	11	3	0	1	1.203	1.020	0.739	0.135	0.000	0.068	0.987333333333333	0.0676666666666667	-3.86702000810367	4.10710151044317e-05	0.00215804593677731	PAT04	S-acyltransferase [Source:UniProtKB/TrEMBL;Acc:B8BIX6]	-	-	-	-	GO:0016020//membrane;GO:0016021//integral component of membrane	GO:0016409//palmitoyltransferase activity;GO:0016740//transferase activity;GO:0016746//acyltransferase activity;GO:0019706//protein-cysteine S-palmitoyltransferase activity	-	--
BGIOSGA034538	9	3	4	63	23	38	0.647	0.173	0.273	2.876	1.490	2.612	0.364333333333333	2.326	2.67452019652247	4.23537974990348e-05	0.00221387559330465	HCT1	EAY79861.1 hypothetical protein OsI_35022 [Oryza sativa Indica Group]	-	-	-	-	-	GO:0016747//acyltransferase activity, transferring groups other than amino-acyl groups;GO:0050734//hydroxycinnamoyltransferase activity	-	--
BGIOSGA009079	97	135	121	429	233	210	6.424	7.160	7.612	18.051	13.918	13.308	7.06533333333333	15.0923333333333	1.09498633759052	4.33815840198249e-05	0.00225818950697227	UGT85A24	Glycosyltransferase [Source:UniProtKB/TrEMBL;Acc:A2X9S1]	-	-	-	-	-	GO:0008194//UDP-glycosyltransferase activity;GO:0016740//transferase activity;GO:0016757//glycosyltransferase activity;GO:0016758//hexosyltransferase activity	-	--
BGIOSGA012476	177	273	161	709	442	291	6.159	7.607	5.321	15.674	13.872	9.689	6.36233333333333	13.0783333333333	1.03955083529242	4.35108808022774e-05	0.00226070220719617	PHYB	Similar to Phytochrome B [Source: Projected from Oryza sativa (Os03g0309200)]	Organismal Systems	Environmental adaptation	ko04712//Circadian rhythm - plant	K12121	GO:0005622//intracellular anatomical structure	GO:0000155//phosphorelay sensor kinase activity;GO:0009881//photoreceptor activity	GO:0000160//phosphorelay signal transduction system;GO:0006355//regulation of transcription, DNA-templated;GO:0007165//signal transduction;GO:0009584//detection of visible light;GO:0018298//protein-chromophore linkage;GO:0050896//response to stimulus	--
BGIOSGA032503	34	44	40	16	16	16	2.498	2.589	2.792	0.747	1.060	1.125	2.62633333333333	0.977333333333333	-1.42612743146498	4.61903858649347e-05	0.002356047451586	--	EEC66542.1 hypothetical protein OsI_32693 [Oryza sativa Indica Group]	-	-	-	-	-	-	-	--
MSTRG.21323	79	146	67	98	31	34	17.226	25.424	13.786	13.529	6.094	7.024	18.812	8.88233333333333	-1.08264261888194	4.77360974923629e-05	0.00241721389498079	--	-	-	-	-	-	-	-	-	--
BGIOSGA035485	81	90	39	46	39	24	2.721	2.421	1.245	0.982	1.182	0.772	2.129	0.978666666666667	-1.12128648233024	4.94771565414856e-05	0.00249631490897648	--	EEC68403.1 hypothetical protein OsI_36566 [Oryza sativa Indica Group]	-	-	-	-	-	-	GO:0007165//signal transduction	--
BGIOSGA015977	28	38	40	8	12	15	2.111	2.294	2.864	0.383	0.816	1.082	2.423	0.760333333333333	-1.67209045886037	5.00100771274408e-05	0.00251864830673777	RF2b	EAY93221.1 hypothetical protein OsI_15027 [Oryza sativa Indica Group]	-	-	-	-	-	GO:0003677//DNA binding;GO:0003700//DNA-binding transcription factor activity	GO:0006355//regulation of transcription, DNA-templated	bZIP
BGIOSGA011495	68	63	48	45	22	28	4.153	3.081	2.785	1.746	1.212	1.636	3.33966666666667	1.53133333333333	-1.12491575797846	5.19198047428791e-05	0.002591439127247	PHT1-7	EAY88450.1 hypothetical protein OsI_09915 [Oryza sativa Indica Group]	-	-	-	-	GO:0016020//membrane;GO:0016021//integral component of membrane	GO:0005315//inorganic phosphate transmembrane transporter activity;GO:0015293//symporter activity;GO:0022857//transmembrane transporter activity	GO:0006817//phosphate ion transport;GO:0055085//transmembrane transport	--
BGIOSGA014353	260	365	187	801	665	394	78.208	87.925	53.430	153.086	180.425	113.412	73.1876666666667	148.974333333333	1.02539133523394	5.24003583331342e-05	0.00260146334137505	--	EAY95555.1 hypothetical protein OsI_17402 [Oryza sativa Indica Group]	-	-	-	-	-	-	-	--
BGIOSGA037902	109	123	87	380	213	192	6.123	5.533	4.642	13.562	10.792	10.320	5.43266666666667	11.558	1.08915933994826	5.36452282481993e-05	0.00263513294604403	NPF8.3	XP_015614317.1 protein NRT1/ PTR FAMILY 8.3 [Oryza sativa Japonica Group]	-	-	-	-	GO:0016020//membrane	GO:0022857//transmembrane transporter activity	GO:0055085//transmembrane transport	--
BGIOSGA000013	36	63	64	34	29	17	2.304	3.228	3.890	1.382	1.674	1.041	3.14066666666667	1.36566666666667	-1.20146543918762	5.42928106522341e-05	0.00266225608085761	PAE5	Pectin acetylesterase [Source:UniProtKB/TrEMBL;Acc:B8A9Y1]	-	-	-	-	GO:0005576//extracellular region;GO:0005618//cell wall	GO:0016787//hydrolase activity	GO:0071555//cell wall organization	--
MSTRG.18167	22	18	23	4	5	5	2.814	1.862	2.875	0.391	0.498	0.647	2.517	0.512	-2.29748950116098	5.45432618804466e-05	0.00266516908883772	--	-	-	-	-	-	-	-	-	--
BGIOSGA031056	14	25	23	101	66	62	1.810	2.588	2.824	8.295	7.695	7.669	2.40733333333333	7.88633333333333	1.71191877086812	5.49524846580323e-05	0.0026744567588476	MADS8	EEC84853.1 hypothetical protein OsI_31966 [Oryza sativa Indica Group]	-	-	-	-	GO:0005634//nucleus	GO:0000977//RNA polymerase II transcription regulatory region sequence-specific DNA binding;GO:0003677//DNA binding;GO:0003700//DNA-binding transcription factor activity;GO:0046983//protein dimerization activity	GO:0006351//transcription, DNA-templated;GO:0006355//regulation of transcription, DNA-templated;GO:0045944//positive regulation of transcription by RNA polymerase II	MIKC
MSTRG.15304	36	34	41	22	15	9	2.302	1.741	2.490	0.894	0.865	0.551	2.17766666666667	0.77	-1.49985278809773	5.53646414746599e-05	0.0026864849770165	--	-	-	-	-	-	-	-	-	--
BGIOSGA033209	54	72	52	47	24	27	4.080	4.356	3.732	2.256	1.636	1.952	4.056	1.948	-1.058063974921	5.92608684861303e-05	0.00283122858156082	BC1L9	EAY79078.1 hypothetical protein OsI_34187 [Oryza sativa Indica Group]	-	-	-	-	GO:0031225//anchored component of membrane	-	GO:0010215//cellulose microfibril organization	--
BGIOSGA000241	7	8	10	0	0	0	0.293	0.268	0.398	0.000	0.000	0.000	0.319666666666667	0.001	-8.32042450429698	6.06506045340875e-05	0.00289267096941124	--	EEC72042.1 hypothetical protein OsI_04947 [Oryza sativa Indica Group]	-	-	-	-	-	-	-	--
BGIOSGA028655	44	74	57	39	32	23	2.782	3.747	3.424	1.567	1.825	1.392	3.31766666666667	1.59466666666667	-1.05691405398747	6.23818561106323e-05	0.00294681576495524	--	EAZ06969.1 hypothetical protein OsI_29210 [Oryza sativa Indica Group]	-	-	-	-	GO:0016020//membrane;GO:0016021//integral component of membrane	GO:0022857//transmembrane transporter activity	GO:0055085//transmembrane transport	--
BGIOSGA008733	49	68	28	187	123	111	2.894	3.216	1.571	7.017	6.552	6.273	2.56033333333333	6.614	1.36919139661579	6.47503990203439e-05	0.00304141562805827	At4g16820	CAC39051.1 lipase-like protein [Oryza sativa]	-	-	-	-	-	GO:0016787//hydrolase activity	GO:0006629//lipid metabolic process	--
BGIOSGA017661	21	31	17	7	6	5	1.278	1.510	0.982	0.271	0.329	0.291	1.25666666666667	0.297	-2.08106718663411	7.03781612220601e-05	0.00326182903032674	--	XP_025881594.1 uncharacterized protein LOC9271911 isoform X1 [Oryza sativa Japonica Group]	-	-	-	-	-	-	-	--
MSTRG.3517	18	25	6	4	0	1	1.608	1.788	0.509	0.227	0.000	0.085	1.30166666666667	0.104	-3.6457046141671	8.05598645607976e-05	0.00365479801806636	NACA	nascent polypeptide-associated complex subunit alpha-like protein 1 [Oryza sativa Japonica Group]	-	-	-	-	GO:0005840//ribosome;GO:0005911//cell-cell junction;GO:0043231//intracellular membrane-bounded organelle	-	GO:0006886//intracellular protein transport;GO:0006970//response to osmotic stress	--
BGIOSGA005143	64	77	46	43	40	19	6.186	5.960	4.223	2.641	3.487	1.757	5.45633333333333	2.62833333333333	-1.05378352856771	8.13020085570005e-05	0.00367651108711324	VIT_06s0061g00120	EAY77172.1 hypothetical protein OsI_05142 [Oryza sativa Indica Group]	-	-	-	-	-	GO:0004553//hydrolase activity, hydrolyzing O-glycosyl compounds;GO:0016787//hydrolase activity;GO:0016798//hydrolase activity, acting on glycosyl bonds	GO:0005975//carbohydrate metabolic process;GO:0008152//metabolic process	--
BGIOSGA024152	72	86	73	333	159	136	3.615	3.458	3.482	10.624	7.201	6.515	3.51833333333333	8.11333333333333	1.20540258936657	8.45450076885123e-05	0.00380466170889868	CRK6	EEC82215.1 hypothetical protein OsI_26359 [Oryza sativa Indica Group]	-	-	-	-	GO:0016020//membrane;GO:0016021//integral component of membrane	GO:0000166//nucleotide binding;GO:0004672//protein kinase activity;GO:0005524//ATP binding;GO:0016301//kinase activity;GO:0016740//transferase activity	GO:0006468//protein phosphorylation;GO:0016310//phosphorylation	--
BGIOSGA016300	71	92	73	246	204	137	5.998	6.224	5.858	13.204	15.544	11.075	6.02666666666667	13.2743333333333	1.13920723044981	8.5837727964598e-05	0.00385661585819686	GDPD2	EEC77193.1 hypothetical protein OsI_15696 [Oryza sativa Indica Group]	Metabolism	Lipid metabolism	ko00564//Glycerophospholipid metabolism	K18696	-	GO:0008081//phosphoric diester hydrolase activity;GO:0008889//glycerophosphodiester phosphodiesterase activity	GO:0006071//glycerol metabolic process;GO:0006629//lipid metabolic process	--
MSTRG.21776	115	151	133	431	307	199	4.373	4.599	4.804	10.414	10.531	7.242	4.592	9.39566666666667	1.0328728892508	9.29737271145413e-05	0.0041110300478967	--	Os07g0650900 [Oryza sativa Japonica Group]	-	-	-	-	-	-	-	--
BGIOSGA037228	2	0	0	26	21	20	0.178	0.000	0.000	1.469	1.684	1.702	0.0593333333333333	1.61833333333333	4.76952214934015	0.000101754442226106	0.00443601670711029	LAC25	EEC69081.1 hypothetical protein OsI_37963 [Oryza sativa Indica Group]	-	-	-	-	GO:0005576//extracellular region;GO:0048046//apoplast	GO:0005507//copper ion binding;GO:0052716//hydroquinone:oxygen oxidoreductase activity	GO:0046274//lignin catabolic process	--
BGIOSGA021048	54	51	40	31	12	25	4.109	3.108	2.891	1.499	0.824	1.820	3.36933333333333	1.381	-1.28674984396557	0.000102078205586843	0.00443626793470174	--	EEC80803.1 hypothetical protein OsI_23349 [Oryza sativa Indica Group]	-	-	-	-	GO:0016020//membrane;GO:0016021//integral component of membrane	-	-	--
BGIOSGA024202	43	55	54	200	130	96	3.512	3.624	4.183	10.481	9.638	7.563	3.773	9.22733333333333	1.29020167419823	0.000102301721298849	0.00443906738096298	GPT2	EEC82168.1 hypothetical protein OsI_26255 [Oryza sativa Indica Group]	-	-	-	-	GO:0016020//membrane;GO:0016021//integral component of membrane;GO:0031969//chloroplast membrane	GO:0008514//organic anion transmembrane transporter activity;GO:0015605//organophosphate ester transmembrane transporter activity;GO:0022857//transmembrane transporter activity	GO:0015718//monocarboxylic acid transport;GO:0015748//organophosphate ester transport;GO:0055085//transmembrane transport	--
BGIOSGA006993	40	53	38	245	106	76	4.614	4.896	4.164	17.958	11.030	8.390	4.558	12.4593333333333	1.45075404583506	0.000102529136980961	0.0044420270976798	UGT84A13	XP_015627583.1 gallate 1-beta-glucosyltransferase [Oryza sativa Japonica Group]	-	-	-	-	-	-	-	--
BGIOSGA013368	20	27	28	5	11	5	1.525	1.649	2.029	0.242	0.757	0.365	1.73433333333333	0.454666666666667	-1.93150006295252	0.000106205543547626	0.00459417189228264	IAGLU	Glycosyltransferase [Source:UniProtKB/TrEMBL;Acc:A2XKW9]	-	-	-	-	-	GO:0008194//UDP-glycosyltransferase activity;GO:0016740//transferase activity;GO:0016757//glycosyltransferase activity;GO:0016758//hexosyltransferase activity	-	--
BGIOSGA035508	43	35	23	137	93	87	5.344	3.483	2.715	10.817	10.424	10.346	3.84733333333333	10.529	1.45243768638094	0.000109414882104907	0.00471836881856107	LFG3	EEC68424.1 hypothetical protein OsI_36602 [Oryza sativa Indica Group]	-	-	-	-	GO:0016020//membrane;GO:0016021//integral component of membrane	-	-	--
BGIOSGA005609	127	125	95	418	248	185	5.274	4.157	3.748	11.030	9.290	7.352	4.393	9.224	1.07018601355901	0.000115552907078374	0.00491469765303921	BXL7	EEC74020.1 hypothetical protein OsI_08964 [Oryza sativa Indica Group]	-	-	-	-	GO:0005576//extracellular region	GO:0004553//hydrolase activity, hydrolyzing O-glycosyl compounds;GO:0009044//xylan 1,4-beta-xylosidase activity;GO:0016787//hydrolase activity;GO:0016798//hydrolase activity, acting on glycosyl bonds	GO:0005975//carbohydrate metabolic process;GO:0008152//metabolic process;GO:0045493//xylan catabolic process	--
BGIOSGA018546	13	16	15	101	57	33	0.989	0.975	1.084	4.883	3.912	2.403	1.016	3.73266666666667	1.87730627721967	0.000127531567313655	0.00532673392158426	--	EAY97034.1 hypothetical protein OsI_18957 [Oryza sativa Indica Group]	-	-	-	-	-	-	-	--
BGIOSGA035673	60	81	49	33	44	26	1.886	2.039	1.463	0.659	1.247	0.782	1.796	0.896	-1.00321671268354	0.000135017653189678	0.00557395291715954	RGA5	EAY81776.1 hypothetical protein OsI_36950 [Oryza sativa Indica Group]	-	-	-	-	-	GO:0005524//ATP binding;GO:0043531//ADP binding	GO:0006952//defense response;GO:0051707//response to other organism	--
BGIOSGA009507	45	43	49	29	22	19	3.101	2.373	3.208	1.270	1.368	1.253	2.894	1.297	-1.15788644228003	0.000137986106819843	0.0056450885137543	CRO1	EAY92455.1 hypothetical protein OsI_14188 [Oryza sativa Indica Group]	Genetic Information Processing;Cellular Processes	Folding, sorting and degradation;Transport and catabolism	ko04141//Protein processing in endoplasmic reticulum;ko04145//Phagosome	K08057;K08057	GO:0005783//endoplasmic reticulum	GO:0005509//calcium ion binding;GO:0005515//protein binding;GO:0030246//carbohydrate binding;GO:0051082//unfolded protein binding	GO:0006457//protein folding	--
BGIOSGA020859	70	59	61	217	157	126	6.725	4.540	5.567	13.247	13.605	11.584	5.61066666666667	12.812	1.19125159420354	0.000139652028251918	0.0056965369009602	CCR2	EEC80999.1 hypothetical protein OsI_23746 [Oryza sativa Indica Group]	-	-	-	-	-	GO:0003824//catalytic activity	-	--
BGIOSGA008262	44	58	58	29	35	20	12.314	13.000	15.419	5.157	8.835	5.356	13.5776666666667	6.44933333333333	-1.07401363036307	0.000147574023233919	0.00598468433466508	At1g11820	BAD22908.1 glycosyl hydrolase-like [Oryza sativa Japonica Group]	-	-	-	-	-	-	-	--
BGIOSGA022556	39	44	51	29	22	17	6.897	6.231	8.567	3.258	3.509	2.877	7.23166666666667	3.21466666666667	-1.16965903010158	0.00015104174283427	0.00608679851737877	--	EEC80239.1 hypothetical protein OsI_22180 [Oryza sativa Indica Group]	-	-	-	-	-	-	-	--
MSTRG.1333	41	55	44	39	22	9	2.584	2.733	2.694	1.567	1.166	0.503	2.67033333333333	1.07866666666667	-1.30777073536453	0.000151378341554087	0.00608679851737877	GSTT3	OO_Ba0005L10-OO_Ba0081K17.16 [Oryza officinalis]	-	-	-	-	-	-	-	--
BGIOSGA026372	56	69	54	26	28	37	10.479	10.340	9.598	3.091	4.726	6.625	10.139	4.814	-1.07460732078264	0.0001522782503372	0.00611325965850105	--	EAZ05105.1 hypothetical protein OsI_27297 [Oryza sativa Indica Group]	-	-	-	-	-	-	-	--
BGIOSGA022768	62	73	43	58	24	15	5.497	5.183	3.622	3.267	1.919	1.273	4.76733333333333	2.153	-1.14683418308606	0.000153905692179616	0.00613806282309186	CXE18	EAZ00665.1 hypothetical protein OsI_22686 [Oryza sativa Indica Group]	-	-	-	-	-	GO:0016787//hydrolase activity	-	--
BGIOSGA026689	11	27	13	4	2	3	3.000	5.898	3.368	0.693	0.492	0.783	4.08866666666667	0.656	-2.63986273030145	0.000155083766565609	0.0061725993879416	--	XP_015648855.1 uncharacterized protein LOC4346011 [Oryza sativa Japonica Group]	-	-	-	-	-	-	-	--
BGIOSGA001622	5	6	0	39	24	27	0.759	0.665	0.000	3.564	3.056	3.719	0.474666666666667	3.44633333333333	2.86007560185599	0.000155742875650704	0.00618081337769232	--	EEC70667.1 hypothetical protein OsI_01968 [Oryza sativa Indica Group]	-	-	-	-	-	-	-	--
BGIOSGA036920	7	18	16	3	1	0	0.582	1.199	1.264	0.159	0.075	0.000	1.015	0.078	-3.70186179321029	0.000155937903731134	0.00618081337769232	NAC056	EAY82108.1 hypothetical protein OsI_37306 [Oryza sativa Indica Group]	-	-	-	-	GO:0005634//nucleus	GO:0003677//DNA binding	GO:0006355//regulation of transcription, DNA-templated	NAC
BGIOSGA027045	66	112	53	277	163	147	1.565	2.127	1.194	4.174	3.487	3.336	1.62866666666667	3.66566666666667	1.17038423908454	0.000156182674788297	0.00618081337769232	ABCG44	EEC83509.1 hypothetical protein OsI_29079 [Oryza sativa Indica Group]	-	-	-	-	GO:0016020//membrane;GO:0016021//integral component of membrane	GO:0000166//nucleotide binding;GO:0005524//ATP binding;GO:0016887//ATP hydrolysis activity;GO:0140359//ABC-type transporter activity	GO:0055085//transmembrane transport	--
BGIOSGA019904	55	50	53	183	112	141	6.757	4.919	6.184	14.284	12.410	16.575	5.95333333333333	14.423	1.27660169822274	0.000160304986629417	0.00629484102817308	SWEET1B	Bidirectional sugar transporter SWEET1b [Source:UniProtKB/Swiss-Prot;Acc:B8AYH1]	-	-	-	-	GO:0005886//plasma membrane;GO:0005887//integral component of plasma membrane;GO:0016020//membrane;GO:0016021//integral component of membrane	GO:0051119//sugar transmembrane transporter activity	GO:0008643//carbohydrate transport;GO:0034219//carbohydrate transmembrane transport	--
BGIOSGA000598	0	2	1	25	20	17	0.000	0.163	0.096	1.613	1.832	1.652	0.0863333333333333	1.699	4.29862435021882	0.000160411167020217	0.00629484102817308	NAC068	EAY76267.1 hypothetical protein OsI_04203 [Oryza sativa Indica Group]	-	-	-	-	GO:0005634//nucleus	GO:0003677//DNA binding	GO:0006355//regulation of transcription, DNA-templated	NAC
BGIOSGA016732	5	20	16	0	1	2	0.436	1.397	1.326	0.000	0.079	0.167	1.053	0.082	-3.68273771640763	0.000184905500324749	0.00702867624599566	LTL1	XP_015636925.1 GDSL esterase/lipase LTL1 [Oryza sativa Japonica Group]	-	-	-	-	-	GO:0016788//hydrolase activity, acting on ester bonds	-	--
BGIOSGA023458	133	131	163	584	316	211	4.817	3.796	5.614	13.455	10.339	7.312	4.74233333333333	10.3686666666667	1.12856140931196	0.000186455648453993	0.00706834109716692	Os06g0675700	EAZ02070.1 hypothetical protein OsI_24149 [Oryza sativa Indica Group]	Metabolism;Metabolism;Metabolism;Metabolism	Global and overview maps;Global and overview maps;Carbohydrate metabolism;Carbohydrate metabolism	ko01100//Metabolic pathways;ko01110//Biosynthesis of secondary metabolites;ko00500//Starch and sucrose metabolism;ko00052//Galactose metabolism	K01187;K01187;K01187;K01187	-	GO:0003824//catalytic activity;GO:0004553//hydrolase activity, hydrolyzing O-glycosyl compounds;GO:0016787//hydrolase activity;GO:0016798//hydrolase activity, acting on glycosyl bonds;GO:0030246//carbohydrate binding	GO:0005975//carbohydrate metabolic process;GO:0008152//metabolic process;GO:0044275//cellular carbohydrate catabolic process	--
BGIOSGA022678	45	51	38	34	23	13	3.567	3.238	2.861	1.713	1.645	0.986	3.222	1.448	-1.15389489162336	0.000198829436318604	0.00740659559776419	TBL21	EEC80380.1 hypothetical protein OsI_22500 [Oryza sativa Indica Group]	-	-	-	-	GO:0000139//Golgi membrane;GO:0005794//Golgi apparatus;GO:0016020//membrane	GO:0016413//O-acetyltransferase activity;GO:0016740//transferase activity;GO:1990538//xylan O-acetyltransferase activity	GO:1990937//xylan acetylation	--
BGIOSGA025603	27	44	40	18	14	17	7.364	9.611	10.364	3.119	3.444	4.437	9.113	3.66666666666667	-1.31345694957349	0.000216993393113135	0.00790382853949032	--	EEC81944.1 hypothetical protein OsI_25818 [Oryza sativa Indica Group]	-	-	-	-	-	-	-	--
BGIOSGA011328	2	0	0	24	16	20	0.255	0.000	0.000	1.948	1.843	2.444	0.085	2.07833333333333	4.61182040785817	0.000221301952204598	0.00800848997206288	RAP2-2	EAY88802.1 hypothetical protein OsI_10275 [Oryza sativa Indica Group]	-	-	-	-	GO:0005634//nucleus	GO:0003677//DNA binding;GO:0003700//DNA-binding transcription factor activity	GO:0006351//transcription, DNA-templated;GO:0006355//regulation of transcription, DNA-templated;GO:0009873//ethylene-activated signaling pathway	ERF
BGIOSGA022423	185	231	82	616	394	265	11.006	11.006	4.634	23.285	21.143	15.087	8.882	19.8383333333333	1.1593343500765	0.000238565583236951	0.00850091741748935	--	XP_015643846.1 uncharacterized protein LOC4340309 [Oryza sativa Japonica Group]	-	-	-	-	GO:0005634//nucleus	GO:0005515//protein binding	-	--
MSTRG.8762	15	27	14	6	2	5	1.615	2.328	1.431	0.410	0.194	0.515	1.79133333333333	0.373	-2.26378628503677	0.000245843824837005	0.00867166694914952	--	Beta-hexosaminidase 3 [Hordeum vulgare]	-	-	-	-	-	-	-	--
BGIOSGA034556	63	72	54	191	160	119	4.305	3.940	3.505	8.293	9.862	7.782	3.91666666666667	8.64566666666667	1.14235086329985	0.00024947046981609	0.00875450916309437	ZIFL1	EEC67612.1 hypothetical protein OsI_34994 [Oryza sativa Indica Group]	-	-	-	-	GO:0016020//membrane;GO:0016021//integral component of membrane	GO:0022857//transmembrane transporter activity	GO:0055085//transmembrane transport	--
BGIOSGA032723	55	85	73	222	170	129	1.712	2.119	2.158	4.391	4.773	3.843	1.99633333333333	4.33566666666667	1.11890121254299	0.000261387585248371	0.00909348505737507	At3g47570	EAY78081.1 hypothetical protein OsI_33125 [Oryza sativa Indica Group]	-	-	-	-	GO:0016020//membrane;GO:0016021//integral component of membrane	GO:0000166//nucleotide binding;GO:0004672//protein kinase activity;GO:0004674//protein serine/threonine kinase activity;GO:0005515//protein binding;GO:0005524//ATP binding;GO:0016301//kinase activity;GO:0016740//transferase activity	GO:0006468//protein phosphorylation;GO:0016310//phosphorylation	--
BGIOSGA019642	33	66	72	29	37	21	10.213	16.357	21.166	5.702	10.328	6.219	15.912	7.41633333333333	-1.1013371876101	0.000266192776738565	0.00924912162363973	--	XP_015637577.1 uncharacterized protein LOC4338473 [Oryza sativa Japonica Group]	-	-	-	-	-	GO:0005515//protein binding	-	--
BGIOSGA022549	41	63	47	43	21	21	4.085	5.027	4.449	2.722	1.887	2.002	4.52033333333333	2.20366666666667	-1.03652314819194	0.000268122902781272	0.0092930398888202	TCEA1	EAZ00143.1 hypothetical protein OsI_22147 [Oryza sativa Indica Group]	-	-	-	-	-	GO:0016787//hydrolase activity	-	--
BGIOSGA010019	72	89	88	321	164	144	6.196	6.134	7.194	17.552	12.730	11.859	6.508	14.047	1.10997589266749	0.000292378648872855	0.0100711810891377	BX6	BAS85840.1 Os03g0690500, partial [Oryza sativa Japonica Group]	-	-	-	-	-	GO:0016491//oxidoreductase activity;GO:0046872//metal ion binding	-	--
BGIOSGA001322	59	55	35	202	109	103	1.758	1.313	0.991	3.825	2.930	2.937	1.354	3.23066666666667	1.25460416515519	0.000300380991969117	0.0102707476187872	QKY	Protein QUIRKY [Source:Projected from Arabidopsis thaliana (AT1G74720) UniProtKB/Swiss-Prot;Acc:B8XCH5]	-	-	-	-	GO:0005829//cytosol;GO:0005886//plasma membrane;GO:0009506//plasmodesma;GO:0016020//membrane;GO:0016021//integral component of membrane	-	GO:0009911//positive regulation of flower development;GO:0099402//plant organ development	--
BGIOSGA023550	109	147	75	322	224	206	4.142	4.473	2.707	7.774	7.678	7.491	3.774	7.64766666666667	1.01892522004203	0.000321104441927446	0.0108727366920117	ADCS	Aminodeoxychorismate synthase, chloroplastic [Source:Projected from Arabidopsis thaliana (AT2G28880) UniProtKB/Swiss-Prot;Acc:Q8LPN3]	Metabolism	Metabolism of cofactors and vitamins	ko00790//Folate biosynthesis	K13950	GO:0009507//chloroplast	GO:0046820//4-amino-4-deoxychorismate synthase activity	GO:0006541//glutamine metabolic process;GO:0009058//biosynthetic process;GO:0046417//chorismate metabolic process;GO:0046654//tetrahydrofolate biosynthetic process;GO:0046656//folic acid biosynthetic process;GO:0071704//organic substance metabolic process	--
BGIOSGA008338	70	93	52	231	148	143	2.531	2.693	1.786	5.308	4.828	4.949	2.33666666666667	5.02833333333333	1.10562834713608	0.000321905251404762	0.0108866405084173	CLPD1	EAY86098.1 hypothetical protein OsI_07468 [Oryza sativa Indica Group]	-	-	-	-	-	GO:0000166//nucleotide binding;GO:0005524//ATP binding;GO:0016887//ATP hydrolysis activity	GO:0019538//protein metabolic process	--
BGIOSGA026785	7	17	16	86	42	39	1.238	2.408	2.688	9.663	6.699	6.600	2.11133333333333	7.654	1.85805953436146	0.000354657419418306	0.0117661077992749	UCC1	XP_015650585.1 blue copper protein [Oryza sativa Japonica Group]	-	-	-	-	-	GO:0009055//electron transfer activity	GO:0022900//electron transport chain	--
BGIOSGA022683	24	37	16	5	5	12	1.226	1.514	0.776	0.162	0.230	0.587	1.172	0.326333333333333	-1.84455430553971	0.000359592281082357	0.0118904743135474	SERL2	EEC80384.1 hypothetical protein OsI_22508 [Oryza sativa Indica Group]	-	-	-	-	GO:0016020//membrane;GO:0016021//integral component of membrane	GO:0000166//nucleotide binding;GO:0004672//protein kinase activity;GO:0004674//protein serine/threonine kinase activity;GO:0005515//protein binding;GO:0005524//ATP binding;GO:0016301//kinase activity;GO:0016740//transferase activity	GO:0006468//protein phosphorylation;GO:0016310//phosphorylation	--
BGIOSGA015623	37	35	36	17	22	11	4.315	3.269	3.988	1.260	2.314	1.228	3.85733333333333	1.60066666666667	-1.26893091969918	0.000365182816145323	0.0120579476370067	TL1	EAY93002.1 hypothetical protein OsI_14801 [Oryza sativa Indica Group]	-	-	-	-	-	-	-	--
BGIOSGA008586	42	48	48	32	23	22	2.555	2.339	2.774	1.237	1.262	1.281	2.556	1.26	-1.02046410255972	0.000373850979233429	0.0123097081552414	BAGP1	EEC73556.1 hypothetical protein OsI_07986 [Oryza sativa Indica Group]	-	-	-	-	-	-	-	--
BGIOSGA016024	11	13	20	87	45	44	0.519	0.491	0.897	2.609	1.916	1.987	0.635666666666667	2.17066666666667	1.77179585595349	0.000387946866152895	0.0126597725292771	--	EEC76901.1 hypothetical protein OsI_15131 [Oryza sativa Indica Group]	-	-	-	-	-	-	-	--
BGIOSGA035774	8	14	12	0	2	0	0.873	1.223	1.244	0.000	0.197	0.000	1.11333333333333	0.0656666666666667	-4.08358056790503	0.000390359475086256	0.0127236211616608	ayr1	EAY84014.1 hypothetical protein OsI_39245 [Oryza sativa Indica Group]	-	-	-	-	GO:0016020//membrane;GO:0016021//integral component of membrane	-	-	--
BGIOSGA004940	14	9	12	58	41	47	1.694	0.872	1.379	4.459	4.475	5.442	1.315	4.792	1.86556510860912	0.000391365739994789	0.0127415350193636	MADS21	XP_015621182.1 MADS-box transcription factor 21 [Oryza sativa Japonica Group]	-	-	-	-	GO:0005634//nucleus	GO:0000977//RNA polymerase II transcription regulatory region sequence-specific DNA binding;GO:0003677//DNA binding;GO:0003700//DNA-binding transcription factor activity;GO:0046983//protein dimerization activity	GO:0006351//transcription, DNA-templated;GO:0006355//regulation of transcription, DNA-templated;GO:0045944//positive regulation of transcription by RNA polymerase II	MIKC
BGIOSGA016875	84	96	89	291	169	169	7.327	6.706	7.374	16.127	13.296	14.106	7.13566666666667	14.5096666666667	1.02389424814423	0.000414334714217332	0.0133491372533231	NUDT8	nudix hydrolase homolog 8 [Source:Projected from Arabidopsis thaliana (AT5G47240) TAIR;Acc:AT5G47240]	-	-	-	-	-	GO:0016787//hydrolase activity	-	--
BGIOSGA031375	52	99	61	238	187	108	2.704	4.122	3.013	7.863	8.770	5.374	3.27966666666667	7.33566666666667	1.16137889219063	0.000433761229251117	0.0138312823512405	DRP1E	XP_015614939.1 dynamin-related protein 1E [Oryza sativa Japonica Group]	-	-	-	-	GO:0005737//cytoplasm;GO:0005739//mitochondrion;GO:0005774//vacuolar membrane;GO:0005886//plasma membrane;GO:0009506//plasmodesma	GO:0000166//nucleotide binding;GO:0003924//GTPase activity;GO:0005525//GTP binding	GO:0046686//response to cadmium ion;GO:0050832//defense response to fungus	--
BGIOSGA032555	71	87	46	293	152	105	1.977	1.940	1.217	5.183	3.817	2.798	1.71133333333333	3.93266666666667	1.20038711325319	0.000447354755464204	0.0142159966198255	PEPR1	EEE50590.1 hypothetical protein OsJ_30765 [Oryza sativa Japonica Group]	-	-	-	-	GO:0016020//membrane;GO:0016021//integral component of membrane	GO:0000166//nucleotide binding;GO:0004672//protein kinase activity;GO:0005515//protein binding;GO:0005524//ATP binding;GO:0016301//kinase activity;GO:0016740//transferase activity	GO:0006468//protein phosphorylation;GO:0016310//phosphorylation	--
MSTRG.5939	32	52	20	22	13	11	5.459	7.104	3.241	2.385	2.000	1.796	5.268	2.06033333333333	-1.3543775812716	0.000456768395612764	0.0144657151032823	--	GRF zinc finger family protein [Oryza sativa Japonica Group]	-	-	-	-	GO:0043231//intracellular membrane-bounded organelle	-	-	--
BGIOSGA000377	9	20	16	77	59	35	1.379	2.455	2.329	7.498	8.156	5.133	2.05433333333333	6.929	1.75397686585282	0.000476640671542754	0.0149089140994556	MADS2	XP_015623988.1 MADS-box transcription factor 2 isoform X1 [Oryza sativa Japonica Group]	-	-	-	-	GO:0005634//nucleus	GO:0000977//RNA polymerase II transcription regulatory region sequence-specific DNA binding;GO:0003677//DNA binding;GO:0003700//DNA-binding transcription factor activity;GO:0046983//protein dimerization activity	GO:0006351//transcription, DNA-templated;GO:0006355//regulation of transcription, DNA-templated;GO:0045944//positive regulation of transcription by RNA polymerase II	MIKC
BGIOSGA009810	15	20	16	5	3	5	2.624	2.802	2.658	0.556	0.473	0.837	2.69466666666667	0.622	-2.11512033552798	0.000481189609946818	0.0150343463685623	At4g36750	EEC76177.1 hypothetical protein OsI_13508 [Oryza sativa Indica Group]	Metabolism;Metabolism;Metabolism	Global and overview maps;Global and overview maps;Metabolism of cofactors and vitamins	ko01100//Metabolic pathways;ko01110//Biosynthesis of secondary metabolites;ko00130//Ubiquinone and other terpenoid-quinone biosynthesis	K03809;K03809;K03809	-	-	-	--
BGIOSGA006044	39	43	22	25	16	6	1.444	1.275	0.774	0.588	0.535	0.213	1.16433333333333	0.445333333333333	-1.38654663492081	0.0004887413116831	0.0152532117866557	MEL1	EEC73598.1 hypothetical protein OsI_08070 [Oryza sativa Indica Group]	-	-	-	-	-	GO:0003676//nucleic acid binding;GO:0005515//protein binding	GO:0031047//gene silencing by RNA	--
MSTRG.21405	6	8	6	31	42	29	0.316	0.337	0.300	1.036	1.992	1.459	0.317666666666667	1.49566666666667	2.2352030647664	0.000498865872531348	0.0154998404337385	--	hypothetical protein DAI22_07g070600 [Oryza sativa Japonica Group]	-	-	-	-	-	-	-	--
BGIOSGA005852	97	107	82	305	210	146	3.878	3.426	3.114	7.748	7.573	5.586	3.47266666666667	6.969	1.00490771850042	0.000511628001250968	0.0158083420408674	ROC5	EEC73771.1 hypothetical protein OsI_08446 [Oryza sativa Indica Group]	-	-	-	-	GO:0005634//nucleus	GO:0000981//DNA-binding transcription factor activity, RNA polymerase II-specific;GO:0003677//DNA binding;GO:0008289//lipid binding;GO:0043565//sequence-specific DNA binding	GO:0006355//regulation of transcription, DNA-templated;GO:0006357//regulation of transcription by RNA polymerase II	HD-ZIP
BGIOSGA013214	76	78	71	281	165	117	4.017	3.301	3.564	9.436	7.865	5.917	3.62733333333333	7.73933333333333	1.09329997020247	0.000522743270923294	0.0160983002229921	NCED3	EAY91193.1 hypothetical protein OsI_12802 [Oryza sativa Indica Group]	Metabolism;Metabolism;Metabolism	Global and overview maps;Global and overview maps;Metabolism of terpenoids and polyketides	ko01100//Metabolic pathways;ko01110//Biosynthesis of secondary metabolites;ko00906//Carotenoid biosynthesis	K09840;K09840;K09840	-	GO:0016702//oxidoreductase activity, acting on single donors with incorporation of molecular oxygen, incorporation of two atoms of oxygen;GO:0046872//metal ion binding;GO:0051213//dioxygenase activity	-	--
BGIOSGA033472	13	9	11	55	39	43	1.628	0.903	1.309	4.376	4.405	5.153	1.28	4.64466666666667	1.85943125234544	0.000532297134704299	0.0163384184327664	SGPP	EEC67475.1 hypothetical protein OsI_34713 [Oryza sativa Indica Group]	-	-	-	-	-	GO:0016787//hydrolase activity	-	--
BGIOSGA012091	17	33	19	13	2	7	3.145	4.888	3.338	1.528	0.334	1.239	3.79033333333333	1.03366666666667	-1.87455370369482	0.000534131007017548	0.0163407776609612	At5g01610	XP_015628790.1 uncharacterized protein At5g01610 [Oryza sativa Japonica Group]	-	-	-	-	-	-	-	--
BGIOSGA018748	47	69	44	173	154	86	1.345	1.581	1.196	3.145	3.974	2.354	1.374	3.15766666666667	1.20047687960431	0.000557957810436568	0.0168480312434964	--	EEC78584.1 hypothetical protein OsI_18588 [Oryza sativa Indica Group]	-	-	-	-	-	GO:0005515//protein binding	GO:0034976//response to endoplasmic reticulum stress	--
BGIOSGA018026	81	85	87	317	165	140	5.004	4.205	5.105	12.443	9.194	8.276	4.77133333333333	9.971	1.06334572204845	0.000621891640399227	0.0183224906639692	CYP71C4	EAY98109.1 hypothetical protein OsI_20026 [Oryza sativa Indica Group]	-	-	-	-	GO:0016020//membrane	GO:0004497//monooxygenase activity;GO:0005506//iron ion binding;GO:0016491//oxidoreductase activity;GO:0016705//oxidoreductase activity, acting on paired donors, with incorporation or reduction of molecular oxygen;GO:0020037//heme binding;GO:0046872//metal ion binding	-	--
BGIOSGA007004	59	76	42	236	149	86	6.640	6.849	4.490	16.875	15.124	9.261	5.993	13.7533333333333	1.19843104148226	0.000634909393124738	0.0186862942801406	AVP1	EAY84762.1 hypothetical protein OsI_06130 [Oryza sativa Indica Group]	-	-	-	-	GO:0016020//membrane;GO:0016021//integral component of membrane	GO:0004427//inorganic diphosphatase activity;GO:0009678//pyrophosphate hydrolysis-driven proton transmembrane transporter activity	GO:0006811//ion transport;GO:1902600//proton transmembrane transport	--
BGIOSGA009730	8	11	30	7	3	0	0.551	0.607	1.964	0.307	0.186	0.000	1.04066666666667	0.164333333333333	-2.66281098560001	0.000654105570019356	0.0191139579611799	PERK4	AAN65028.1 putative kinase [Oryza sativa Japonica Group]	-	-	-	-	-	GO:0000166//nucleotide binding;GO:0004672//protein kinase activity;GO:0004674//protein serine/threonine kinase activity;GO:0005524//ATP binding;GO:0016301//kinase activity;GO:0016740//transferase activity	GO:0006468//protein phosphorylation;GO:0016310//phosphorylation	--
BGIOSGA021230	3	3	1	18	33	14	0.380	0.304	0.120	1.449	3.772	1.698	0.268	2.30633333333333	3.10529613433766	0.000655561992223083	0.019121224347548	--	EEC80625.1 hypothetical protein OsI_23001 [Oryza sativa Indica Group]	-	-	-	-	-	-	-	--
BGIOSGA016769	10	5	3	0	0	0	1.335	0.535	0.381	0.000	0.000	0.000	0.750333333333333	0.001	-9.551387840733	0.000655855048227784	0.019121224347548	--	EAY94873.1 hypothetical protein OsI_16673 [Oryza sativa Indica Group]	-	-	-	-	-	-	-	--
BGIOSGA000596	16	20	17	3	5	6	1.209	1.210	1.220	0.144	0.341	0.434	1.213	0.306333333333333	-1.98540528455263	0.000666136375348675	0.0193401363252897	MOR1	EAY76269.1 hypothetical protein OsI_04205 [Oryza sativa Indica Group]	-	-	-	-	GO:0016020//membrane;GO:0016021//integral component of membrane;GO:0043232//intracellular non-membrane-bounded organelle;GO:0099080//supramolecular complex	GO:0051010//microtubule plus-end binding;GO:0061863//microtubule plus end polymerase	GO:0007051//spindle organization;GO:0016043//cellular component organization;GO:0030951//establishment or maintenance of microtubule cytoskeleton polarity;GO:0046785//microtubule polymerization	--
BGIOSGA002024	26	18	26	8	13	3	2.046	1.134	1.943	0.400	0.923	0.226	1.70766666666667	0.516333333333333	-1.725651747665	0.000668281716718355	0.0193822538234499	--	EEC70293.1 hypothetical protein OsI_01126 [Oryza sativa Indica Group]	-	-	-	-	-	GO:0016787//hydrolase activity	GO:0006629//lipid metabolic process	--
BGIOSGA002123	35	27	18	19	9	4	2.845	1.757	1.390	0.981	0.660	0.311	1.99733333333333	0.650666666666667	-1.61808457089586	0.000684859544484715	0.0197738324179096	TBL38	XP_015629533.1 protein trichome birefringence-like 41 isoform X2 [Oryza sativa Japonica Group]	-	-	-	-	GO:0000139//Golgi membrane;GO:0005794//Golgi apparatus;GO:0016020//membrane	GO:0016413//O-acetyltransferase activity;GO:0016740//transferase activity;GO:1990538//xylan O-acetyltransferase activity	GO:1990937//xylan acetylation	--
BGIOSGA014621	24	29	55	11	9	21	1.536	1.455	3.285	0.434	0.523	1.252	2.092	0.736333333333333	-1.50645193361282	0.000686674903080666	0.0197922690814604	At1g02150	EAY95037.1 hypothetical protein OsI_16851 [Oryza sativa Indica Group]	-	-	-	-	GO:0043229//intracellular organelle	GO:0005515//protein binding	-	--
BGIOSGA005619	21	33	11	14	4	1	1.827	2.299	0.909	0.774	0.314	0.083	1.67833333333333	0.390333333333333	-2.10425070239293	0.00071811834048999	0.0204451222632767	At3g28850	EAY87532.1 hypothetical protein OsI_08940 [Oryza sativa Indica Group]	-	-	-	-	-	GO:0009055//electron transfer activity;GO:0015035//protein-disulfide reductase activity	GO:0045454//cell redox homeostasis	--
MSTRG.12334	15	35	36	14	13	8	1.324	2.787	2.895	0.807	0.982	0.788	2.33533333333333	0.859	-1.44289845094244	0.000724448990087803	0.0205624122812205	--	hypothetical protein DAI22_03g185100 [Oryza sativa Japonica Group]	-	-	-	-	-	-	-	--
BGIOSGA007211	4	4	4	63	19	12	0.210	0.168	0.200	2.105	0.901	0.604	0.192666666666667	1.20333333333333	2.64285743927385	0.000748940182246078	0.0210870016003393	GULLO2	XP_015624969.1 L-gulonolactone oxidase 2 [Oryza sativa Japonica Group]	Metabolism;Metabolism	Global and overview maps;Carbohydrate metabolism	ko01100//Metabolic pathways;ko00053//Ascorbate and aldarate metabolism	K00103;K00103	GO:0016020//membrane	GO:0003824//catalytic activity;GO:0003885//D-arabinono-1,4-lactone oxidase activity;GO:0016491//oxidoreductase activity;GO:0050105//L-gulonolactone oxidase activity;GO:0050660//flavin adenine dinucleotide binding;GO:0071949//FAD binding	GO:0019853//L-ascorbic acid biosynthetic process	--
BGIOSGA037128	15	20	8	74	50	36	1.029	1.099	0.521	3.227	3.095	2.364	0.883	2.89533333333333	1.71324410908427	0.000753819408227574	0.0211805793645091	AAP6	XP_015618304.1 amino acid permease 6 [Oryza sativa Japonica Group]	-	-	-	-	GO:0005886//plasma membrane;GO:0016020//membrane;GO:0016021//integral component of membrane	-	GO:0006865//amino acid transport	--
BGIOSGA013846	66	78	61	210	152	119	7.427	7.030	6.521	15.016	15.429	12.815	6.99266666666667	14.42	1.04415652444958	0.00075732021153239	0.0212575364406089	N6AMT1	XP_015631415.1 hemK methyltransferase family member 2 [Oryza sativa Japonica Group]	-	-	-	-	GO:0005829//cytosol	GO:0003676//nucleic acid binding;GO:0008168//methyltransferase activity;GO:0008276//protein methyltransferase activity;GO:0008757//S-adenosylmethionine-dependent methyltransferase activity	GO:0006415//translational termination;GO:0006807//nitrogen compound metabolic process;GO:0032259//methylation;GO:0043414//macromolecule methylation;GO:0044238//primary metabolic process;GO:0055072//iron ion homeostasis	--
BGIOSGA012117	20	33	26	13	10	10	1.248	1.648	1.540	0.515	0.563	0.597	1.47866666666667	0.558333333333333	-1.40509826992922	0.00078286474525508	0.021842709257362	MAP70.4	Microtubule-associated protein 70-5 [Source:Projected from Arabidopsis thaliana (AT4G17220) UniProtKB/Swiss-Prot;Acc:Q8GYX3]	-	-	-	-	-	GO:0008017//microtubule binding	GO:0007010//cytoskeleton organization;GO:0009832//plant-type cell wall biogenesis;GO:0010051//xylem and phloem pattern formation	--
BGIOSGA023324	19	29	29	13	10	9	1.533	1.873	2.222	0.666	0.728	0.695	1.876	0.696333333333333	-1.42980983616943	0.000811377674895885	0.0224808823309534	HT1	EEC81037.1 hypothetical protein OsI_23822 [Oryza sativa Indica Group]	-	-	-	-	GO:0005886//plasma membrane	GO:0004672//protein kinase activity;GO:0004674//protein serine/threonine kinase activity;GO:0005524//ATP binding	GO:0006468//protein phosphorylation;GO:0010119//regulation of stomatal movement;GO:0046777//protein autophosphorylation;GO:0071244//cellular response to carbon dioxide;GO:0090333//regulation of stomatal closure;GO:2000030//regulation of response to red or far red light	--
BGIOSGA021653	54	90	60	198	133	148	6.980	9.316	7.367	16.261	15.506	18.307	7.88766666666667	16.6913333333333	1.08142871461886	0.000830149206901881	0.0228873448831713	HSP26.2	EAZ00178.1 hypothetical protein OsI_22183 [Oryza sativa Indica Group]	Genetic Information Processing	Folding, sorting and degradation	ko04141//Protein processing in endoplasmic reticulum	K13993	-	-	GO:0009408//response to heat	--
BGIOSGA025823	1	2	1	18	16	17	0.100	0.160	0.095	1.140	1.438	1.621	0.118333333333333	1.39966666666667	3.56415485844298	0.000831482512729439	0.0229014744202015	CYP716B1	EEC82155.1 hypothetical protein OsI_26222 [Oryza sativa Indica Group]	-	-	-	-	-	GO:0004497//monooxygenase activity;GO:0005506//iron ion binding;GO:0016705//oxidoreductase activity, acting on paired donors, with incorporation or reduction of molecular oxygen;GO:0020037//heme binding	-	--
BGIOSGA031317	26	42	21	107	81	65	4.837	6.258	3.711	12.648	13.592	11.572	4.93533333333333	12.604	1.35266222649108	0.000833382076901971	0.0229085648548196	UCC1	EEC85105.1 hypothetical protein OsI_32489 [Oryza sativa Indica Group]	-	-	-	-	-	GO:0009055//electron transfer activity	GO:0022900//electron transport chain	--
BGIOSGA007596	11	13	3	53	39	29	0.714	0.676	0.185	2.185	2.283	1.801	0.525	2.08966666666667	1.99288350116108	0.000866957478589302	0.0236451423363833	--	EAY84599.1 hypothetical protein OsI_05967 [Oryza sativa Indica Group]	-	-	-	-	-	-	-	--
BGIOSGA015124	14	24	12	57	68	45	1.231	1.690	1.002	3.185	5.394	3.787	1.30766666666667	4.122	1.65634967018331	0.000886864626620699	0.024070437691969	ALMT1	EAY94072.1 hypothetical protein OsI_15848 [Oryza sativa Indica Group]	-	-	-	-	GO:0016020//membrane;GO:0016021//integral component of membrane	-	GO:0015743//malate transport;GO:0098656//anion transmembrane transport	--
BGIOSGA003907	33	40	44	29	19	17	3.319	3.222	4.204	1.853	1.724	1.606	3.58166666666667	1.72766666666667	-1.05180618393045	0.000915367577804745	0.0246046924743065	--	EEC71013.1 hypothetical protein OsI_02696 [Oryza sativa Indica Group]	-	-	-	-	-	-	-	--
BGIOSGA010816	61	62	45	184	112	118	5.469	4.451	3.832	10.481	9.057	10.124	4.584	9.88733333333333	1.10897442678517	0.000946441615287173	0.0251492071505975	NAC046	EAY89847.1 hypothetical protein OsI_11397 [Oryza sativa Indica Group]	-	-	-	-	GO:0005634//nucleus	GO:0003677//DNA binding	GO:0006355//regulation of transcription, DNA-templated	NAC
BGIOSGA015214	35	78	52	36	17	36	5.929	10.581	8.367	3.875	2.597	5.836	8.29233333333333	4.10266666666667	-1.01521616779048	0.000962970818704499	0.0254430386483657	--	EEC77155.1 hypothetical protein OsI_15612 [Oryza sativa Indica Group]	-	-	-	-	-	-	-	--
BGIOSGA024943	36	42	45	19	12	28	6.473	6.048	7.686	2.171	1.946	4.818	6.73566666666667	2.97833333333333	-1.1773155158198	0.000965134539815315	0.0254657146753238	At5g15350	BAC22293.2 blue copper-binding protein-like [Oryza sativa Japonica Group]	-	-	-	-	GO:0016020//membrane;GO:0016021//integral component of membrane	GO:0009055//electron transfer activity	GO:0022900//electron transport chain	--
BGIOSGA000792	26	45	46	24	8	23	1.117	1.549	1.878	0.655	0.310	0.946	1.51466666666667	0.637	-1.24963505652723	0.000975705024783954	0.0256822131099029	PPC16	EAY75884.1 hypothetical protein OsI_03803 [Oryza sativa Indica Group]	Metabolism;Metabolism;Metabolism;Metabolism	Global and overview maps;Global and overview maps;Carbohydrate metabolism;Energy metabolism	ko01100//Metabolic pathways;ko01200//Carbon metabolism;ko00620//Pyruvate metabolism;ko00710//Carbon fixation in photosynthetic organisms	K01595;K01595;K01595;K01595	-	GO:0003824//catalytic activity;GO:0008964//phosphoenolpyruvate carboxylase activity	GO:0006099//tricarboxylic acid cycle;GO:0015977//carbon fixation	--
BGIOSGA004294	2	4	11	0	0	0	0.092	0.147	0.479	0.000	0.000	0.000	0.239333333333333	0.001	-7.90287753310189	0.00103486646712817	0.0268843662005057	CUL1	EAY75537.1 hypothetical protein OsI_03443 [Oryza sativa Indica Group]	Genetic Information Processing;Genetic Information Processing	Folding, sorting and degradation;Folding, sorting and degradation	ko04141//Protein processing in endoplasmic reticulum;ko04120//Ubiquitin mediated proteolysis	K03347;K03347	GO:0016020//membrane;GO:0016021//integral component of membrane	GO:0031625//ubiquitin protein ligase binding	GO:0006511//ubiquitin-dependent protein catabolic process	--
BGIOSGA011298	2	4	3	27	13	27	0.215	0.345	0.307	1.847	1.262	2.781	0.289	1.96333333333333	2.76416373549599	0.00104311181628145	0.0270481996153056	ERF057	EAY88866.1 hypothetical protein OsI_10343 [Oryza sativa Indica Group]	-	-	-	-	GO:0005634//nucleus	GO:0003677//DNA binding;GO:0003700//DNA-binding transcription factor activity	GO:0006351//transcription, DNA-templated;GO:0006355//regulation of transcription, DNA-templated	ERF
BGIOSGA011168	8	18	12	2	2	3	0.591	1.064	0.841	0.094	0.133	0.212	0.832	0.146333333333333	-2.50732508932689	0.0010971468463456	0.0280068565049301	Os03g0232800	EEC74819.1 hypothetical protein OsI_10641 [Oryza sativa Indica Group]	-	-	-	-	-	GO:0008374//O-acyltransferase activity	GO:0006629//lipid metabolic process	--
BGIOSGA023369	12	17	25	5	9	0	4.774	5.259	9.084	1.115	3.000	0.000	6.37233333333333	1.37166666666667	-2.2158918055139	0.00112824007437188	0.0286955572607564	At5g13450	EAZ01881.1 hypothetical protein OsI_23903 [Oryza sativa Indica Group]	Metabolism;Metabolism	Global and overview maps;Energy metabolism	ko01100//Metabolic pathways;ko00190//Oxidative phosphorylation	K02137;K02137	GO:0016020//membrane	GO:0046933//proton-transporting ATP synthase activity, rotational mechanism	GO:0006754//ATP biosynthetic process;GO:0006811//ion transport;GO:0015986//ATP synthesis coupled proton transport;GO:1902600//proton transmembrane transport	--
MSTRG.21560	9	19	9	3	0	3	0.683	1.155	0.649	0.145	0.000	0.218	0.829	0.121	-2.77636505422116	0.00116192671744628	0.0292939014547401	--	Os05g0193800, partial [Oryza sativa Japonica Group]	-	-	-	-	-	-	-	--
BGIOSGA014543	139	139	70	352	276	179	3.556	2.848	1.701	5.722	6.369	4.382	2.70166666666667	5.491	1.02321922626051	0.00120726321994733	0.0300748670533487	NPC1	EEC77806.1 hypothetical protein OsI_16991 [Oryza sativa Indica Group]	-	-	-	-	GO:0016020//membrane;GO:0016021//integral component of membrane	GO:0005319//lipid transporter activity	GO:0015918//sterol transport	--
BGIOSGA027695	19	22	16	4	7	7	2.216	2.055	1.772	0.296	0.736	0.781	2.01433333333333	0.604333333333333	-1.73688601695551	0.00121158933286095	0.0301557127351949	CRRSP55	XP_015649880.1 cysteine-rich repeat secretory protein 55 [Oryza sativa Japonica Group]	-	-	-	-	-	-	-	--
BGIOSGA006902	60	77	60	228	149	98	4.079	4.196	3.878	9.852	9.141	6.381	4.051	8.458	1.06203847534237	0.00122710217772294	0.0303792172676555	UGT73E1	Glycosyltransferase [Source:UniProtKB/TrEMBL;Acc:A2X288]	-	-	-	-	-	GO:0008194//UDP-glycosyltransferase activity;GO:0016740//transferase activity;GO:0016757//glycosyltransferase activity;GO:0016758//hexosyltransferase activity	-	--
BGIOSGA011416	37	62	26	29	21	18	1.694	2.273	1.131	0.844	0.867	0.789	1.69933333333333	0.833333333333333	-1.02800327847275	0.00124811367241069	0.0308446586128703	SBT3.18	Subtilisin-like serine endopeptidase family protein [Source:Projected from Arabidopsis thaliana (AT4G26330) TAIR;Acc:AT4G26330]	-	-	-	-	-	GO:0004252//serine-type endopeptidase activity;GO:0008233//peptidase activity;GO:0008236//serine-type peptidase activity;GO:0016787//hydrolase activity	GO:0006508//proteolysis	--
BGIOSGA011222	31	45	21	125	70	75	1.911	2.222	1.230	4.897	3.893	4.425	1.78766666666667	4.405	1.30106426650533	0.00126023111086786	0.0310890435228331	BGLU6	EEC74750.1 hypothetical protein OsI_10506 [Oryza sativa Indica Group]	Metabolism;Metabolism;Metabolism;Metabolism;Metabolism	Global and overview maps;Global and overview maps;Carbohydrate metabolism;Biosynthesis of other secondary metabolites;Metabolism of other amino acids	ko01100//Metabolic pathways;ko01110//Biosynthesis of secondary metabolites;ko00500//Starch and sucrose metabolism;ko00999//Biosynthesis of various plant secondary metabolites;ko00460//Cyanoamino acid metabolism	K01188;K01188;K01188;K01188;K01188	-	GO:0004553//hydrolase activity, hydrolyzing O-glycosyl compounds;GO:0004565//beta-galactosidase activity;GO:0008422//beta-glucosidase activity;GO:0016787//hydrolase activity;GO:0016798//hydrolase activity, acting on glycosyl bonds;GO:0033907//beta-D-fucosidase activity;GO:0042973//glucan endo-1,3-beta-D-glucosidase activity;GO:0080079//cellobiose glucosidase activity;GO:0080083//beta-gentiobiose …	GO:0005975//carbohydrate metabolic process	--
BGIOSGA020608	53	78	80	235	171	107	4.265	5.026	6.114	12.014	12.411	8.239	5.135	10.888	1.08430279029844	0.00126596529358514	0.0311753730417643	ATL43	ATL43 [Source:Projected from Arabidopsis thaliana (AT5G05810) UniProtKB/TrEMBL;Acc:A0A178ULT1]	-	-	-	-	GO:0016020//membrane;GO:0016021//integral component of membrane	-	-	--
BGIOSGA010998	4	7	5	0	0	0	0.484	0.678	0.575	0.038	0.000	0.000	0.579	0.0126666666666667	-5.5144545252668	0.00127592757054262	0.0313377246000966	CRRSP55	XP_015628566.1 cysteine-rich repeat secretory protein 55 [Oryza sativa Japonica Group]	-	-	-	-	-	-	-	--
BGIOSGA004891	49	37	43	42	17	17	2.959	1.789	2.466	1.611	0.926	0.982	2.40466666666667	1.173	-1.03563390903791	0.00128169159480713	0.031396380321961	NPF5.10	EAY76648.1 hypothetical protein OsI_04604 [Oryza sativa Indica Group]	-	-	-	-	GO:0016020//membrane;GO:0016021//integral component of membrane	GO:0022857//transmembrane transporter activity	GO:0055085//transmembrane transport	--
BGIOSGA032771	79	83	31	247	178	97	1.437	1.209	0.536	2.855	2.921	1.689	1.06066666666667	2.48833333333333	1.23020842469085	0.00130162738758848	0.0317453721513166	ACC1	Acetyl-CoA carboxylase (EC 6.4.1.2 [Source: Projected from Oryza sativa (Os10g0363300)]	Metabolism;Metabolism;Metabolism;Metabolism;Metabolism;Metabolism;Metabolism	Global and overview maps;Global and overview maps;Carbohydrate metabolism;Global and overview maps;Lipid metabolism;Carbohydrate metabolism;Biosynthesis of other secondary metabolites	ko01100//Metabolic pathways;ko01110//Biosynthesis of secondary metabolites;ko00620//Pyruvate metabolism;ko01212//Fatty acid metabolism;ko00061//Fatty acid biosynthesis;ko00640//Propanoate metabolism;ko00254//Aflatoxin biosynthesis	K11262;K11262;K11262;K11262;K11262;K11262;K11262	GO:0009536//plastid	GO:0000166//nucleotide binding;GO:0003824//catalytic activity;GO:0003989//acetyl-CoA carboxylase activity;GO:0005524//ATP binding;GO:0016874//ligase activity;GO:0046872//metal ion binding	GO:0006629//lipid metabolic process;GO:0006631//fatty acid metabolic process;GO:0006633//fatty acid biosynthetic process;GO:0008152//metabolic process;GO:2001295//malonyl-CoA biosynthetic process	--
BGIOSGA025158	48	79	20	208	114	92	2.610	3.440	1.033	7.185	5.590	4.786	2.361	5.85366666666667	1.3099425531656	0.00131536801539785	0.0320245052335213	INT2	Probable inositol transporter 2 [Source:Projected from Arabidopsis thaliana (AT1G30220) UniProtKB/Swiss-Prot;Acc:Q9C757]	-	-	-	-	GO:0005886//plasma membrane;GO:0016020//membrane;GO:0016021//integral component of membrane	GO:0005366//myo-inositol:proton symporter activity;GO:0015293//symporter activity;GO:0022857//transmembrane transporter activity	GO:0055085//transmembrane transport	--
BGIOSGA031098	21	19	21	71	67	52	2.840	2.058	2.698	6.101	8.173	6.729	2.532	7.001	1.46728360186293	0.00132630757316318	0.0322626918908683	UGT79	EAZ09770.1 hypothetical protein OsI_32057 [Oryza sativa Indica Group]	-	-	-	-	-	GO:0008194//UDP-glycosyltransferase activity;GO:0016740//transferase activity;GO:0016757//glycosyltransferase activity;GO:0016758//hexosyltransferase activity	-	--
BGIOSGA009758	14	6	20	5	2	2	6.530	2.241	8.862	1.482	0.841	0.893	5.87766666666667	1.072	-2.45493863761292	0.00134718755886394	0.0326136467374735	OsI_013205	ABF99053.1 prolamin, putative, expressed [Oryza sativa Japonica Group]	-	-	-	-	-	-	-	--
BGIOSGA021093	17	28	11	91	45	49	3.316	4.374	2.038	11.278	7.917	9.147	3.24266666666667	9.44733333333333	1.54272643411032	0.00140489273131792	0.0336561732443359	--	EAZ01248.1 hypothetical protein OsI_23273 [Oryza sativa Indica Group]	-	-	-	-	-	-	-	--
MSTRG.4472	37	42	29	26	19	15	4.688	4.262	3.491	2.093	2.172	1.819	4.147	2.028	-1.03201039490262	0.00140527770153463	0.0336561732443359	--	putative protoporphyrinogen oxidase [Oryza sativa Japonica Group]	-	-	-	-	-	-	-	--
BGIOSGA009006	14	17	12	59	44	44	0.699	0.679	0.569	1.871	1.980	2.101	0.649	1.984	1.61212164238774	0.00140602355142776	0.0336561732443359	PCMP-H40	EAY87437.1 hypothetical protein OsI_08845 [Oryza sativa Indica Group]	-	-	-	-	-	GO:0005515//protein binding	-	--
BGIOSGA025169	0	1	0	20	5	13	0.000	0.049	0.000	0.781	0.277	0.764	0.0163333333333333	0.607333333333333	5.21659739968684	0.00140651223980845	0.0336561732443359	NCED4	EAZ02812.1 hypothetical protein OsI_24937 [Oryza sativa Indica Group]	Metabolism;Metabolism;Metabolism	Global and overview maps;Global and overview maps;Metabolism of terpenoids and polyketides	ko01100//Metabolic pathways;ko01110//Biosynthesis of secondary metabolites;ko00906//Carotenoid biosynthesis	K09840;K09840;K09840	-	GO:0016702//oxidoreductase activity, acting on single donors with incorporation of molecular oxygen, incorporation of two atoms of oxygen;GO:0046872//metal ion binding;GO:0051213//dioxygenase activity	-	--
BGIOSGA009123	20	24	13	4	8	6	0.651	0.625	0.402	0.083	0.235	0.187	0.559333333333333	0.168333333333333	-1.73238742280067	0.0014193491492708	0.0338472312938502	At4g08350	Transcription elongation factor SPT5 [Source:UniProtKB/TrEMBL;Acc:B8AJ72]	-	-	-	-	GO:0005634//nucleus;GO:0005840//ribosome;GO:0043231//intracellular membrane-bounded organelle	GO:0003735//structural constituent of ribosome	GO:0006355//regulation of transcription, DNA-templated;GO:0006357//regulation of transcription by RNA polymerase II;GO:0006412//translation;GO:0032784//regulation of DNA-templated transcription, elongation;GO:0140673//co-transcriptional chromatin reassembly	--
BGIOSGA026578	66	76	52	197	145	109	6.248	5.762	4.676	11.849	12.381	9.874	5.562	11.368	1.03130280989609	0.00144082543012022	0.0341709328409063	COL15	EEC83950.1 hypothetical protein OsI_30045 [Oryza sativa Indica Group]	-	-	-	-	GO:0005634//nucleus	GO:0005515//protein binding	-	--
BGIOSGA020120	11	17	20	79	51	37	0.727	0.900	1.256	3.317	3.040	2.340	0.961	2.899	1.59294699728765	0.00144312646861643	0.034180536163724	UGT73C5	Glycosyltransferase [Source:UniProtKB/TrEMBL;Acc:B8AZL2]	-	-	-	-	-	GO:0008194//UDP-glycosyltransferase activity;GO:0016740//transferase activity;GO:0016757//glycosyltransferase activity;GO:0016758//hexosyltransferase activity	-	--
BGIOSGA032778	10	12	9	0	2	2	3.036	2.918	2.596	0.000	0.548	0.581	2.85	0.376333333333333	-2.92087893388762	0.00146516433023483	0.0345952665499768	GSTU6	EAY78189.1 hypothetical protein OsI_33235 [Oryza sativa Indica Group]	Metabolism;Metabolism	Global and overview maps;Metabolism of other amino acids	ko01100//Metabolic pathways;ko00480//Glutathione metabolism	K00799;K00799	-	GO:0004364//glutathione transferase activity	GO:0006749//glutathione metabolic process	--
BGIOSGA001680	77	90	39	249	152	111	2.560	2.396	1.232	5.260	4.559	3.532	2.06266666666667	4.45033333333333	1.10940270301025	0.00154976876755547	0.035992867907669	ABCC4	EAY73979.1 hypothetical protein OsI_01863 [Oryza sativa Indica Group]	Environmental Information Processing	Membrane transport	ko02010//ABC transporters	K05665	GO:0016020//membrane;GO:0016021//integral component of membrane	GO:0005524//ATP binding;GO:0042626//ATPase-coupled transmembrane transporter activity;GO:0140359//ABC-type transporter activity	GO:0055085//transmembrane transport	--
BGIOSGA024204	8	21	18	77	50	37	0.994	2.090	2.125	6.080	5.604	4.400	1.73633333333333	5.36133333333333	1.62654789904966	0.00155060489677855	0.035992867907669	Zlp	XP_015618746.2 alpha-amylase/trypsin inhibitor [Oryza sativa Japonica Group]	-	-	-	-	-	-	-	--
BGIOSGA028666	33	47	43	160	84	80	1.569	1.789	1.942	4.833	3.602	3.640	1.76666666666667	4.025	1.18795892427257	0.00156003329117172	0.0361515688180916	PUB19	RING-type E3 ubiquitin transferase [Source:UniProtKB/TrEMBL;Acc:A2YV82]	-	-	-	-	-	GO:0004842//ubiquitin-protein transferase activity;GO:0005515//protein binding	GO:0016567//protein ubiquitination	--
BGIOSGA017391	12	24	26	71	58	64	0.935	1.498	1.925	3.516	4.077	4.773	1.45266666666667	4.122	1.5046408091445	0.00163079058384514	0.0375728225267244	At1g68170	WAT1-related protein [Source:UniProtKB/TrEMBL;Acc:A2XZ75]	-	-	-	-	GO:0016020//membrane;GO:0016021//integral component of membrane	GO:0022857//transmembrane transporter activity	GO:0055085//transmembrane transport	--
BGIOSGA024832	6	8	2	0	0	0	0.541	0.578	0.171	0.000	0.000	0.000	0.43	0.001	-8.74819284958946	0.00163763899198779	0.0376683969624495	--	XP_015646389.1 uncharacterized protein LOC4342388 [Oryza sativa Japonica Group]	-	-	-	-	GO:0016020//membrane;GO:0016021//integral component of membrane	-	-	--
BGIOSGA021531	28	31	33	132	61	71	1.050	0.931	1.176	3.146	2.064	2.549	1.05233333333333	2.58633333333333	1.29731646547207	0.00165523930938624	0.0380089476734106	Os06g0250600	EAZ00370.1 hypothetical protein OsI_22386 [Oryza sativa Indica Group]	-	-	-	-	GO:0016020//membrane;GO:0016021//integral component of membrane	GO:0005216//ion channel activity;GO:0005244//voltage-gated ion channel activity;GO:0005249//voltage-gated potassium channel activity;GO:0005267//potassium channel activity;GO:0005515//protein binding	GO:0006811//ion transport;GO:0006813//potassium ion transport;GO:0034765//regulation of ion transmembrane transport;GO:0055085//transmembrane transport;GO:0071805//potassium ion transmembrane transport	--
BGIOSGA011779	52	61	40	177	96	104	5.977	5.615	4.367	12.927	9.953	11.440	5.31966666666667	11.44	1.10467929853534	0.00165653132041387	0.0380089476734106	EXLA1	XP_015628071.1 expansin-like A1 [Oryza sativa Japonica Group]	-	-	-	-	GO:0005576//extracellular region	-	GO:0009653//anatomical structure morphogenesis	--
BGIOSGA001931	21	26	28	12	4	14	1.927	1.910	2.481	0.726	0.337	1.267	2.106	0.776666666666667	-1.43913798220523	0.00168011275342063	0.0382201461196198	BH0283	EEC70371.1 hypothetical protein OsI_01309 [Oryza sativa Indica Group]	-	-	-	-	-	GO:0003824//catalytic activity	GO:0009058//biosynthetic process	--
BGIOSGA006907	20	36	30	124	64	60	1.238	1.784	1.764	4.876	3.573	3.554	1.59533333333333	4.001	1.32650273252826	0.00168375037112374	0.0382559601829995	KCS11	3-ketoacyl-CoA synthase [Source:UniProtKB/TrEMBL;Acc:A2X281]	Metabolism;Metabolism;Organismal Systems;Metabolism	Global and overview maps;Global and overview maps;Environmental adaptation;Lipid metabolism	ko01100//Metabolic pathways;ko01110//Biosynthesis of secondary metabolites;ko04626//Plant-pathogen interaction;ko00062//Fatty acid elongation	K15397;K15397;K15397;K15397	GO:0016020//membrane;GO:0016021//integral component of membrane	GO:0016740//transferase activity;GO:0016746//acyltransferase activity;GO:0016747//acyltransferase activity, transferring groups other than amino-acyl groups	GO:0006633//fatty acid biosynthetic process	--
BGIOSGA011239	70	65	53	168	165	112	4.308	3.203	3.098	6.569	9.159	6.596	3.53633333333333	7.44133333333333	1.07330687668391	0.00168594765005004	0.0382747155281091	NRAMP2	Integral membrane protein [Source: Projected from Oryza sativa (Os03g0208500)]	-	-	-	-	GO:0016020//membrane;GO:0016021//integral component of membrane	GO:0046873//metal ion transmembrane transporter activity	GO:0030001//metal ion transport	--
BGIOSGA015753	0	1	0	16	10	9	0.000	0.103	0.000	1.304	1.157	1.104	0.0343333333333333	1.18833333333333	5.11318583414803	0.00171607265723423	0.038737979942955	COMTL2	EEC76627.1 hypothetical protein OsI_14513 [Oryza sativa Indica Group]	-	-	-	-	-	GO:0008168//methyltransferase activity;GO:0008171//O-methyltransferase activity;GO:0016740//transferase activity;GO:0046983//protein dimerization activity	GO:0032259//methylation	--
BGIOSGA024789	64	82	49	185	147	114	4.145	4.253	3.014	7.612	8.587	7.065	3.804	7.75466666666667	1.02754752233788	0.00172336907889812	0.0388398389905788	At3g58940	XP_015647407.1 F-box/FBD/LRR-repeat protein At1g13570 [Oryza sativa Japonica Group]	-	-	-	-	-	GO:0005515//protein binding	-	--
MSTRG.14591	5	6	4	0	0	0	0.508	0.488	0.386	0.000	0.000	0.000	0.460666666666667	0.001	-8.8475793996671	0.00174932914957299	0.0392663174595623	--	myosin-11 [Oryza sativa Japonica Group]	-	-	-	-	-	-	-	--
BGIOSGA017114	11	14	11	4	3	1	0.708	0.748	0.665	0.167	0.182	0.065	0.707	0.138	-2.35704194803123	0.00175116629549675	0.0392759572432917	OsI_17384	EEC77994.1 hypothetical protein OsI_17384 [Oryza sativa Indica Group]	Metabolism;Metabolism;Metabolism	Global and overview maps;Amino acid metabolism;Carbohydrate metabolism	ko01100//Metabolic pathways;ko00250//Alanine, aspartate and glutamate metabolism;ko00650//Butanoate metabolism	K16871;K16871;K16871	-	GO:0003824//catalytic activity;GO:0008483//transaminase activity;GO:0030170//pyridoxal phosphate binding	-	--
BGIOSGA019438	13	6	10	1	1	2	0.519	0.192	0.379	0.025	0.036	0.076	0.363333333333333	0.0456666666666667	-2.99208033670376	0.0017769031938413	0.0397892263333596	LECRK3	EAY97147.1 hypothetical protein OsI_19069 [Oryza sativa Indica Group]	-	-	-	-	GO:0016020//membrane	GO:0000166//nucleotide binding;GO:0004672//protein kinase activity;GO:0004674//protein serine/threonine kinase activity;GO:0005524//ATP binding;GO:0016301//kinase activity;GO:0016740//transferase activity;GO:0106310//protein serine kinase activity	GO:0006468//protein phosphorylation;GO:0016310//phosphorylation;GO:0048544//recognition of pollen	--
BGIOSGA028351	58	36	13	15	21	10	9.622	4.783	2.049	1.581	3.143	1.588	5.48466666666667	2.104	-1.38226923815685	0.00180169110108853	0.0401189013658987	--	EAZ06323.1 hypothetical protein OsI_28556 [Oryza sativa Indica Group]	-	-	-	-	-	GO:0009055//electron transfer activity	GO:0022900//electron transport chain	--
BGIOSGA013775	0	0	0	9	5	9	0.000	0.000	0.000	0.825	0.651	1.243	0.001	0.906333333333333	9.8238979353036	0.00186613439861932	0.0411271847202824	--	EEC76375.1 hypothetical protein OsI_13982 [Oryza sativa Indica Group]	-	-	-	-	GO:0016020//membrane;GO:0016021//integral component of membrane	-	-	--
BGIOSGA016374	0	0	0	12	4	8	0.000	0.000	0.000	2.097	0.993	2.106	0.001	1.732	10.7582232147267	0.00190483860444803	0.0417821555838871	--	XP_015637030.1 uncharacterized protein LOC4335802 [Oryza sativa Japonica Group]	-	-	-	-	-	-	-	--
BGIOSGA031124	23	25	29	18	10	9	3.137	2.730	3.757	1.560	1.230	1.175	3.208	1.32166666666667	-1.27931577658473	0.00192852452585008	0.0422352926183227	RBP1	XP_015611032.1 uncharacterized protein LOC4347641 [Oryza sativa Japonica Group]	-	-	-	-	-	GO:0003676//nucleic acid binding;GO:0003723//RNA binding	-	--
MSTRG.20281	11	9	2	0	0	1	2.129	1.395	0.368	0.000	0.000	0.185	1.29733333333333	0.0616666666666667	-4.3949145342648	0.00195858035067777	0.0427592725854932	--	Os06g0588800 [Oryza sativa Japonica Group]	-	-	-	-	-	-	-	--
BGIOSGA033443	32	54	17	109	91	78	3.301	4.461	1.666	7.144	8.467	7.700	3.14266666666667	7.77033333333333	1.30598723111766	0.00197672179502233	0.0430542660444325	HOX1	Homeobox-leucine zipper protein HOX1 [Source:UniProtKB/Swiss-Prot;Acc:Q40691]	-	-	-	-	GO:0005634//nucleus	GO:0000981//DNA-binding transcription factor activity, RNA polymerase II-specific;GO:0003677//DNA binding;GO:0003700//DNA-binding transcription factor activity;GO:0043565//sequence-specific DNA binding	GO:0006355//regulation of transcription, DNA-templated;GO:0006357//regulation of transcription by RNA polymerase II	HD-ZIP
BGIOSGA008398	30	43	18	22	12	11	3.046	3.496	1.736	1.419	1.099	1.069	2.75933333333333	1.19566666666667	-1.20650450327276	0.00199702774066534	0.0433949151030402	--	EEC73367.1 hypothetical protein OsI_07597 [Oryza sativa Indica Group]	-	-	-	-	-	GO:0003700//DNA-binding transcription factor activity;GO:0046983//protein dimerization activity	GO:0006355//regulation of transcription, DNA-templated;GO:0009960//endosperm development	bHLH
BGIOSGA021511	22	31	48	29	10	13	6.808	7.683	14.110	5.702	2.791	3.850	9.53366666666667	4.11433333333333	-1.21237250191057	0.00206289690830611	0.044445472307837	SRP9	Signal recognition particle 9 kDa protein [Source:UniProtKB/TrEMBL;Acc:A6MZW6]	Genetic Information Processing	Folding, sorting and degradation	ko03060//Protein export	K03109	GO:0005737//cytoplasm;GO:0005786//signal recognition particle, endoplasmic reticulum targeting;GO:0048500//signal recognition particle;GO:1990904//ribonucleoprotein complex	GO:0003723//RNA binding;GO:0008312//7S RNA binding	GO:0006614//SRP-dependent cotranslational protein targeting to membrane;GO:0045900//negative regulation of translational elongation	--
BGIOSGA008466	11	10	2	40	37	26	0.708	0.516	0.122	1.636	2.148	1.602	0.448666666666667	1.79533333333333	2.00053581989135	0.00210964566221854	0.0452083130733943	CYP76M7	EAY86360.1 hypothetical protein OsI_07739 [Oryza sativa Indica Group]	Metabolism;Metabolism	Global and overview maps;Metabolism of terpenoids and polyketides	ko01110//Biosynthesis of secondary metabolites;ko00904//Diterpenoid biosynthesis	K16084;K16084	GO:0016020//membrane;GO:0016021//integral component of membrane	GO:0004497//monooxygenase activity;GO:0005506//iron ion binding;GO:0016491//oxidoreductase activity;GO:0016705//oxidoreductase activity, acting on paired donors, with incorporation or reduction of molecular oxygen;GO:0020037//heme binding;GO:0046872//metal ion binding	-	--
BGIOSGA009652	26	42	30	22	19	12	2.124	2.748	2.328	1.142	1.400	0.938	2.4	1.16	-1.04890960048095	0.00211623747844574	0.0452800167838301	LRX6	XP_015632362.1 leucine-rich repeat extensin-like protein 6 [Oryza sativa Japonica Group]	-	-	-	-	-	-	-	--
MSTRG.7094	47	56	56	179	96	113	3.974	3.792	4.498	9.616	7.321	9.143	4.088	8.69333333333333	1.08851426745966	0.00212492892771829	0.0454311433044199	--	PXMP2/4 family protein 4 [Oryza sativa Japonica Group]	Cellular Processes	Transport and catabolism	ko04146//Peroxisome	K13348	GO:0031224//intrinsic component of membrane	-	GO:0001101//response to acid chemical;GO:0032787//monocarboxylic acid metabolic process	--
BGIOSGA027577	32	37	20	19	13	13	0.764	0.707	0.454	0.288	0.280	0.297	0.641666666666667	0.288333333333333	-1.15408640794554	0.00215077453660217	0.0459133591015587	NRPD2	DNA-directed RNA polymerase subunit beta [Source:UniProtKB/TrEMBL;Acc:A2YRP1]	Genetic Information Processing	Transcription	ko03020//RNA polymerase	K16252	GO:0000428//DNA-directed RNA polymerase complex	GO:0003677//DNA binding;GO:0003899//DNA-directed 5'-3' RNA polymerase activity;GO:0016740//transferase activity;GO:0016779//nucleotidyltransferase activity;GO:0032549//ribonucleoside binding;GO:0046872//metal ion binding	GO:0006351//transcription, DNA-templated	--
BGIOSGA014574	6	11	11	72	26	25	0.407	0.598	0.709	3.106	1.592	1.624	0.571333333333333	2.10733333333333	1.883013925792	0.00217112754982255	0.0462417021126709	SB20O07.14	EAY95122.1 hypothetical protein OsI_16939 [Oryza sativa Indica Group]	Metabolism;Metabolism	Global and overview maps;Metabolism of terpenoids and polyketides	ko01110//Biosynthesis of secondary metabolites;ko00908//Zeatin biosynthesis	K13495;K13495	-	GO:0008194//UDP-glycosyltransferase activity;GO:0016740//transferase activity;GO:0016758//hexosyltransferase activity	-	--
BGIOSGA034048	47	51	11	29	10	11	2.113	1.836	0.470	0.828	0.405	0.473	1.473	0.568666666666667	-1.37310228443871	0.0021770890396963	0.0463333038112635	MORC6	EAY80816.1 hypothetical protein OsI_35996 [Oryza sativa Indica Group]	-	-	-	-	-	GO:0004518//nuclease activity;GO:0004519//endonuclease activity;GO:0016887//ATP hydrolysis activity	GO:0002833//positive regulation of response to biotic stimulus;GO:0031349//positive regulation of defense response;GO:0032103//positive regulation of response to external stimulus;GO:0090305//nucleic acid phosphodiester bond hydrolysis	--
MSTRG.5681	510	481	792	515	162	280	28.950	21.866	42.704	18.574	8.294	15.210	31.1733333333333	14.026	-1.15220879602484	0.0021869947858104	0.0464732227866686	ART2	Regulator of rDNA transcription protein 15 [Capsicum baccatum]	-	-	-	-	-	-	-	--
BGIOSGA014681	9	18	8	64	32	34	1.406	2.252	1.187	6.353	4.510	5.083	1.615	5.31533333333333	1.71862600346327	0.00224874959464469	0.0474601833889421	NIC2	XP_015635778.1 nicotinamidase 2 [Oryza sativa Japonica Group]	-	-	-	-	-	GO:0003824//catalytic activity	-	--
BGIOSGA020199	58	60	37	171	100	106	10.036	8.315	6.082	18.801	15.608	17.552	8.14433333333333	17.3203333333333	1.088598180569	0.00225183869347678	0.0474894568304578	At4g18930	EAY98711.1 hypothetical protein OsI_20643 [Oryza sativa Indica Group]	-	-	-	-	-	GO:0004112//cyclic-nucleotide phosphodiesterase activity	-	--
BGIOSGA004106	26	36	22	84	72	70	1.704	1.890	1.370	3.499	4.257	4.391	1.65466666666667	4.049	1.29102502826725	0.00230344280407606	0.0482857683520106	At5g20050	EEC71183.1 hypothetical protein OsI_03066 [Oryza sativa Indica Group]	-	-	-	-	GO:0016020//membrane;GO:0016021//integral component of membrane	GO:0000166//nucleotide binding;GO:0004672//protein kinase activity;GO:0004674//protein serine/threonine kinase activity;GO:0005524//ATP binding;GO:0016301//kinase activity;GO:0016740//transferase activity	GO:0006468//protein phosphorylation;GO:0016310//phosphorylation	--
BGIOSGA029680	55	70	91	196	153	157	3.891	3.965	6.114	8.809	9.762	10.628	4.65666666666667	9.733	1.06358694014747	0.00236891201658088	0.0492367703573387	RIPK	EAZ09264.1 hypothetical protein OsI_31537 [Oryza sativa Indica Group]	-	-	-	-	-	GO:0004672//protein kinase activity;GO:0005524//ATP binding	GO:0006468//protein phosphorylation	--
MSTRG.11269	11	18	19	7	5	4	1.258	1.661	2.087	0.514	0.522	0.440	1.66866666666667	0.492	-1.76196556962794	0.00239409398218989	0.0495163945122906	--	hypothetical protein DAI22_03g064300 [Oryza sativa Japonica Group]	-	-	-	-	-	-	-	--
BGIOSGA027641	30	26	13	104	66	44	3.486	2.419	1.435	7.678	6.917	4.892	2.44666666666667	6.49566666666667	1.40866003835838	0.00239618178971388	0.0495228652702273	--	XP_015648335.1 uncharacterized protein LOC4344680 [Oryza sativa Japonica Group]	-	-	-	-	GO:0016020//membrane;GO:0016021//integral component of membrane	-	-	--
BGIOSGA020391	52	111	66	211	170	130	18.192	31.099	21.932	46.901	53.644	43.521	23.741	48.022	1.01631478523215	0.00241046642928961	0.0496996665905996	OBAP1A	EEC79720.1 hypothetical protein OsI_21040 [Oryza sativa Indica Group]	-	-	-	-	-	-	-	--
