# Supplementary material for: Molecular Mechanisms of Grain Chalkiness Variation in Rice Panicles
Source: Plants (Basel). 2025 Jan 16;14(2):244. doi: 10.3390/plants14020244 (PMC11768284; doi:10.3390/plants14020244)
Supplement: Supplementary file 1 [file plants-14-00244-s001.zip › plants-3325917-supplementary/supplement/Y1-vs-Y2.path.xls]

KEGG_A_class	KEGG_B_class	Pathway	Y1-vs-Y2 (79)	All (7020)	Pvalue	Qvalue	Pathway ID	Genes	K_IDs
Metabolism	Metabolism of terpenoids and polyketides	Diterpenoid biosynthesis	6	65	8.17E-05	0.005553564	ko00904	BGIOSGA008467(KSL7);BGIOSGA015502(CPS4);BGIOSGA008469(CPS2);BGIOSGA015980(KSL4);BGIOSGA015504(CYP99A2);BGIOSGA008466(CYP76M7)	K14036+K14043+K04120+K14046+K16085+K16084
Metabolism	Metabolism of terpenoids and polyketides	Carotenoid biosynthesis	3	46	0.0147159	0.220548027	ko00906	BGIOSGA013214(NCED3);BGIOSGA025169(NCED4);BGIOSGA005777(NCED1)	K09840+K09840+K09840
Genetic Information Processing	Folding, sorting and degradation	Protein processing in endoplasmic reticulum	8	292	0.01639929	0.220548027	ko04141	BGIOSGA012297(HSP17.4);BGIOSGA004294(CUL1);BGIOSGA009860(AERO1);BGIOSGA034220(HSP21.9);BGIOSGA007319(PDIL1-4);BGIOSGA015767(HSP82);BGIOSGA009507(CRO1);BGIOSGA021653(HSP26.2)	K13993+K03347+K10950+K13993+K09580+K04079+K08057+K13993
Metabolism	Global and overview maps	Metabolic pathways	50	3571	0.01709523	0.220548027	ko01100	BGIOSGA032771(ACC1);BGIOSGA011222(BGLU6);BGIOSGA019250(TAR1);BGIOSGA004922(OsI_04666);BGIOSGA013214(NCED3);BGIOSGA029243(URH2);BGIOSGA025169(NCED4);BGIOSGA002345(PDC1);BGIOSGA030904(AMY1.2);BGIOSGA020021(PDC1);BGIOSGA033829(PAP17);BGIOSGA034711(APY3);BGIOSGA008469(CPS2);BGIOSGA000468(GPAT6);BGIOSGA019844(FBA1);BGIOSGA012500(GOLS1);BGIOSGA018523(CYP71P1);BGIOSGA023458(Os06g0675700);BGIOSGA017521(c…	K11262+K01188+K16903+K03921+K09840+K01240+K09840+K01568+K01176+K01568+K14379+K14641+K04120+K13508+K01623+K18819+K24541+K01187+K01937+K00430+K06617+K14379+K01803+K01466+K03809+K01637+K00695+K01610+K00103+K20547+K08678+K01176+K15397+K03781+K22913+K09480+K00366+K00696+K02137+K01183+K16871+K12373+K00472+K09840+K00826+K20547+K00975+K01595+K00799+K18551
Metabolism	Carbohydrate metabolism	Starch and sucrose metabolism	7	241	0.01830848	0.220548027	ko00500	BGIOSGA011222(BGLU6);BGIOSGA030904(AMY1.2);BGIOSGA023458(Os06g0675700);BGIOSGA026140(SUS3);BGIOSGA028835(AMY1.3);BGIOSGA000239(SPS1);BGIOSGA009855(AGPL1)	K01188+K01176+K01187+K00695+K01176+K00696+K00975
Metabolism	Global and overview maps	Biosynthesis of secondary metabolites	33	2127	0.01946012	0.220548027	ko01110	BGIOSGA032771(ACC1);BGIOSGA011222(BGLU6);BGIOSGA000724(CKX5);BGIOSGA013214(NCED3);BGIOSGA025169(NCED4);BGIOSGA008467(KSL7);BGIOSGA015502(CPS4);BGIOSGA002345(PDC1);BGIOSGA030904(AMY1.2);BGIOSGA020021(PDC1);BGIOSGA034711(APY3);BGIOSGA008469(CPS2);BGIOSGA015980(KSL4);BGIOSGA000468(GPAT6);BGIOSGA019844(FBA1);BGIOSGA018523(CYP71P1);BGIOSGA023458(Os06g0675700);BGIOSGA014574(SB20O07.14);BGIOSGA014207(GS…	K11262+K01188+K00279+K09840+K09840+K14036+K14043+K01568+K01176+K01568+K14641+K04120+K14046+K13508+K01623+K24541+K01187+K13495+K00430+K16085+K01803+K03809+K01637+K16084+K00695+K01610+K01176+K15397+K03781+K00696+K09840+K00826+K00975
Metabolism	Carbohydrate metabolism	Amino sugar and nucleotide sugar metabolism	6	204	0.02685067	0.26083508	ko00520	BGIOSGA033387(Cht8);BGIOSGA026375(UXS2);BGIOSGA029009(RIXI);BGIOSGA019873(HEXO3);BGIOSGA023633(Cht1);BGIOSGA009855(AGPL1)	K20547+K08678+K01183+K12373+K20547+K00975
Metabolism	Biosynthesis of other secondary metabolites	Aflatoxin biosynthesis	1	3	0.03338688	0.28378848	ko00254	BGIOSGA032771(ACC1)	K11262
Metabolism	Energy metabolism	Carbon fixation in photosynthetic organisms	4	114	0.03910141	0.295432876	ko00710	BGIOSGA019844(FBA1);BGIOSGA004775(TPIP1);BGIOSGA032182(PCKA);BGIOSGA000792(PPC16)	K01623+K01803+K01610+K01595
Metabolism	Metabolism of cofactors and vitamins	Riboflavin metabolism	2	31	0.04711722	0.320397096	ko00740	BGIOSGA033829(PAP17);BGIOSGA032440(PAP3)	K14379+K14379
Metabolism	Carbohydrate metabolism	Galactose metabolism	3	75	0.05200124	0.321462211	ko00052	BGIOSGA012500(GOLS1);BGIOSGA023458(Os06g0675700);BGIOSGA002302(RFS)	K18819+K01187+K06617
Metabolism	Metabolism of cofactors and vitamins	Nicotinate and nicotinamide metabolism	2	36	0.06159461	0.349036123	ko00760	BGIOSGA029243(URH2);BGIOSGA023852(--)	K01240+K18551
Metabolism	Biosynthesis of other secondary metabolites	Glucosinolate biosynthesis	1	7	0.07619623	0.358961256	ko00966	BGIOSGA012177(BCAT5)	K00826
Metabolism	Metabolism of terpenoids and polyketides	Zeatin biosynthesis	2	41	0.07736798	0.358961256	ko00908	BGIOSGA000724(CKX5);BGIOSGA014574(SB20O07.14)	K00279+K13495
Metabolism	Carbohydrate metabolism	Glycolysis / Gluconeogenesis	5	204	0.07918263	0.358961256	ko00010	BGIOSGA002345(PDC1);BGIOSGA020021(PDC1);BGIOSGA019844(FBA1);BGIOSGA004775(TPIP1);BGIOSGA032182(PCKA)	K01568+K01568+K01623+K01803+K01610
Metabolism	Glycan biosynthesis and metabolism	Glycosphingolipid biosynthesis - ganglio series	1	9	0.09689339	0.411796907	ko00604	BGIOSGA019873(HEXO3)	K12373
Metabolism	Nucleotide metabolism	Pyrimidine metabolism	3	101	0.1047275	0.413392022	ko00240	BGIOSGA029243(URH2);BGIOSGA034711(APY3);BGIOSGA017521(ctps)	K01240+K14641+K01937
Metabolism	Amino acid metabolism	Tryptophan metabolism	3	103	0.1094273	0.413392022	ko00380	BGIOSGA019250(TAR1);BGIOSGA018523(CYP71P1);BGIOSGA007252(CATA)	K16903+K24541+K03781
Metabolism	Glycan biosynthesis and metabolism	Glycosphingolipid biosynthesis - globo and isoglobo series	1	13	0.1369238	0.490043074	ko00603	BGIOSGA019873(HEXO3)	K12373
Metabolism	Carbohydrate metabolism	Fructose and mannose metabolism	2	80	0.2271716	0.6746688	ko00051	BGIOSGA019844(FBA1);BGIOSGA004775(TPIP1)	K01623+K01803
Metabolism	Glycan biosynthesis and metabolism	Glycosaminoglycan degradation	1	23	0.229496	0.6746688	ko00531	BGIOSGA019873(HEXO3)	K12373
Environmental Information Processing	Signal transduction	MAPK signaling pathway - plant	4	221	0.2372035	0.6746688	ko04016	BGIOSGA028018(MPK2);BGIOSGA033387(Cht8);BGIOSGA007252(CATA);BGIOSGA023633(Cht1)	K20600+K20547+K03781+K20547
Metabolism	Glycan biosynthesis and metabolism	Other glycan degradation	1	25	0.2467978	0.6746688	ko00511	BGIOSGA019873(HEXO3)	K12373
Metabolism	Lipid metabolism	Fatty acid biosynthesis	2	85	0.24804	0.6746688	ko00061	BGIOSGA032771(ACC1);BGIOSGA004922(OsI_04666)	K11262+K03921
Metabolism	Carbohydrate metabolism	Inositol phosphate metabolism	2	85	0.24804	0.6746688	ko00562	BGIOSGA004775(TPIP1);BGIOSGA032005(SAC2)	K01803+K22913
Genetic Information Processing	Folding, sorting and degradation	RNA degradation	3	158	0.2624431	0.685122163	ko03018	BGIOSGA020076(VIP2);BGIOSGA006650(rcd1);BGIOSGA020957(PAB5)	K12605+K12606+K13126
Metabolism	Metabolism of terpenoids and polyketides	Sesquiterpenoid and triterpenoid biosynthesis	1	28	0.2720338	0.685122163	ko00909	BGIOSGA007156(Os11g0285000)	K19011
Metabolism	Carbohydrate metabolism	Pyruvate metabolism	3	167	0.2900722	0.704461057	ko00620	BGIOSGA032771(ACC1);BGIOSGA032182(PCKA);BGIOSGA000792(PPC16)	K11262+K01610+K01595
Metabolism	Global and overview maps	Carbon metabolism	6	421	0.3363078	0.775400387	ko01200	BGIOSGA019844(FBA1);BGIOSGA004775(TPIP1);BGIOSGA024190(ICL);BGIOSGA032182(PCKA);BGIOSGA007252(CATA);BGIOSGA000792(PPC16)	K01623+K01803+K01637+K01610+K03781+K01595
Metabolism	Lipid metabolism	Glycerolipid metabolism	2	108	0.3439336	0.775400387	ko00561	BGIOSGA000468(GPAT6);BGIOSGA016384(DGD1)	K13508+K09480
Metabolism	Glycan biosynthesis and metabolism	Various types of N-glycan biosynthesis	1	39	0.3576249	0.775400387	ko00513	BGIOSGA019873(HEXO3)	K12373
Metabolism	Amino acid metabolism	Valine, leucine and isoleucine biosynthesis	1	40	0.3648943	0.775400387	ko00290	BGIOSGA012177(BCAT5)	K00826
Metabolism	Metabolism of cofactors and vitamins	Folate biosynthesis	1	47	0.413555	0.799827228	ko00790	BGIOSGA023550(ADCS)	K13950
Organismal Systems	Environmental adaptation	Circadian rhythm - plant	1	50	0.4332651	0.799827228	ko04712	BGIOSGA012476(PHYB)	K12121
Metabolism	Carbohydrate metabolism	Glyoxylate and dicarboxylate metabolism	2	131	0.4358935	0.799827228	ko00630	BGIOSGA024190(ICL);BGIOSGA007252(CATA)	K01637+K03781
Metabolism	Lipid metabolism	Biosynthesis of unsaturated fatty acids	1	51	0.4396886	0.799827228	ko01040	BGIOSGA004922(OsI_04666)	K03921
Cellular Processes	Transport and catabolism	Peroxisome	2	134	0.4474072	0.799827228	ko04146	BGIOSGA007252(CATA);MSTRG.7094(--)	K03781+K13348
Metabolism	Nucleotide metabolism	Purine metabolism	2	144	0.4848319	0.799827228	ko00230	BGIOSGA034711(APY3);BGIOSGA017365(ALN)	K14641+K01466
Metabolism	Carbohydrate metabolism	Propanoate metabolism	1	59	0.4885544	0.799827228	ko00640	BGIOSGA032771(ACC1)	K11262
Metabolism	Energy metabolism	Nitrogen metabolism	1	59	0.4885544	0.799827228	ko00910	BGIOSGA003498(Os01g0357100)	K00366
Metabolism	Lipid metabolism	Glycerophospholipid metabolism	2	147	0.4957583	0.799827228	ko00564	BGIOSGA016300(GDPD2);BGIOSGA000468(GPAT6)	K18696+K13508
Metabolism	Global and overview maps	Fatty acid metabolism	2	149	0.5029624	0.799827228	ko01212	BGIOSGA032771(ACC1);BGIOSGA004922(OsI_04666)	K11262+K03921
Metabolism	Lipid metabolism	Fatty acid elongation	1	62	0.5057731	0.799827228	ko00062	BGIOSGA006907(KCS11)	K15397
Metabolism	Carbohydrate metabolism	Butanoate metabolism	1	66	0.5278438	0.80573608	ko00650	BGIOSGA017114(OsI_17384)	K16871
Metabolism	Metabolism of cofactors and vitamins	Pantothenate and CoA biosynthesis	1	67	0.5332077	0.80573608	ko00770	BGIOSGA012177(BCAT5)	K00826
Metabolism	Metabolism of cofactors and vitamins	Ubiquinone and other terpenoid-quinone biosynthesis	1	72	0.5591377	0.8069764	ko00130	BGIOSGA009810(At4g36750)	K03809
Genetic Information Processing	Folding, sorting and degradation	Protein export	1	74	0.5691068	0.8069764	ko03060	BGIOSGA021511(SRP9)	K03109
Genetic Information Processing	Transcription	RNA polymerase	1	78	0.5883819	0.8069764	ko03020	BGIOSGA027577(NRPD2)	K16252
Metabolism	Carbohydrate metabolism	Citrate cycle (TCA cycle)	1	81	0.6022772	0.8069764	ko00020	BGIOSGA032182(PCKA)	K01610
Metabolism	Carbohydrate metabolism	Pentose phosphate pathway	1	82	0.6068053	0.8069764	ko00030	BGIOSGA019844(FBA1)	K01623
Metabolism	Carbohydrate metabolism	Ascorbate and aldarate metabolism	1	83	0.6112824	0.8069764	ko00053	BGIOSGA007211(GULLO2)	K00103
Metabolism	Amino acid metabolism	Valine, leucine and isoleucine degradation	1	91	0.6453334	0.8069764	ko00280	BGIOSGA012177(BCAT5)	K00826
Metabolism	Amino acid metabolism	Arginine and proline metabolism	1	94	0.6573284	0.8069764	ko00330	BGIOSGA024672(P4H7)	K00472
Metabolism	Metabolism of other amino acids	Cyanoamino acid metabolism	1	95	0.661237	0.8069764	ko00460	BGIOSGA011222(BGLU6)	K01188
Metabolism	Biosynthesis of other secondary metabolites	Biosynthesis of various plant secondary metabolites	1	97	0.6689226	0.8069764	ko00999	BGIOSGA011222(BGLU6)	K01188
Metabolism	Global and overview maps	2-Oxocarboxylic acid metabolism	1	99	0.6764361	0.8069764	ko01210	BGIOSGA012177(BCAT5)	K00826
Cellular Processes	Transport and catabolism	Phagosome	1	99	0.6764361	0.8069764	ko04145	BGIOSGA009507(CRO1)	K08057
Organismal Systems	Environmental adaptation	Plant-pathogen interaction	3	316	0.697443	0.80842918	ko04626	BGIOSGA028018(MPK2);BGIOSGA015767(HSP82);BGIOSGA006907(KCS11)	K20600+K04079+K15397
Metabolism	Amino acid metabolism	Alanine, aspartate and glutamate metabolism	1	106	0.7014312	0.80842918	ko00250	BGIOSGA017114(OsI_17384)	K16871
Environmental Information Processing	Membrane transport	ABC transporters	1	115	0.7307842	0.828222093	ko02010	BGIOSGA001680(ABCC4)	K05665
Genetic Information Processing	Translation	mRNA surveillance pathway	1	139	0.7958443	0.887170695	ko03015	BGIOSGA020957(PAB5)	K13126
Metabolism	Global and overview maps	Biosynthesis of amino acids	3	382	0.8121169	0.890708858	ko01230	BGIOSGA019844(FBA1);BGIOSGA004775(TPIP1);BGIOSGA012177(BCAT5)	K01623+K01803+K00826
Metabolism	Metabolism of other amino acids	Glutathione metabolism	1	168	0.8540412	0.906856861	ko00480	BGIOSGA032778(GSTU6)	K00799
Metabolism	Energy metabolism	Oxidative phosphorylation	1	170	0.8573877	0.906856861	ko00190	BGIOSGA023369(At5g13450)	K02137
Environmental Information Processing	Signal transduction	Plant hormone signal transduction	2	311	0.8714697	0.906856861	ko04075	BGIOSGA017778(GH3.4);BGIOSGA020357(ARF15)	K14487+K14486
Metabolism	Amino acid metabolism	Cysteine and methionine metabolism	1	185	0.8801846	0.906856861	ko00270	BGIOSGA012177(BCAT5)	K00826
Genetic Information Processing	Folding, sorting and degradation	Ubiquitin mediated proteolysis	1	200	0.899376	0.912799522	ko04120	BGIOSGA004294(CUL1)	K03347
Metabolism	Biosynthesis of other secondary metabolites	Phenylpropanoid biosynthesis	1	265	0.952985	0.952985	ko00940	BGIOSGA014207(GSVIVT00023967001)	K00430
