# Supplementary material for: Molecular Mechanisms of Grain Chalkiness Variation in Rice Panicles
Source: Plants (Basel). 2025 Jan 16;14(2):244. doi: 10.3390/plants14020244 (PMC11768284; doi:10.3390/plants14020244)
Supplement: Supplementary file 1 [file plants-14-00244-s001.zip › plants-3325917-supplementary/supplement/Y1-vs-Y3.filter.annot.xls]

id	Y1-1_count	Y1-2_count	Y1-3_count	Y3-1_count	Y3-2_count	Y3-3_count	Y1-1_fpkm	Y1-2_fpkm	Y1-3_fpkm	Y3-1_fpkm	Y3-2_fpkm	Y3-3_fpkm	Y1_mean	Y3_mean	log2(fc)	PValue	FDR	Symbol	Description	KEGG_A_class	KEGG_B_class	Pathway	K_ID	GO Component	GO Function	GO Process	TF_family
BGIOSGA018078	10112	12784	10699	29674	26970	26392	380.210	384.944	382.119	893.205	880.544	842.561	382.424333333333	872.103333333333	1.18932476275056	2.65107354339443e-50	7.29548928406713e-46	PPDK1	EEC79204.1 hypothetical protein OsI_19920 [Oryza sativa Indica Group]	Metabolism;Metabolism;Metabolism;Metabolism;Metabolism;Metabolism	Global and overview maps;Global and overview maps;Global and overview maps;Carbohydrate metabolism;Carbohydrate metabolism;Energy metabolism	ko01100//Metabolic pathways;ko01110//Biosynthesis of secondary metabolites;ko01200//Carbon metabolism;ko00010//Glycolysis / Gluconeogenesis;ko00620//Pyruvate metabolism;ko00710//Carbon fixation in photosynthetic organisms	K01006;K01006;K01006;K01006;K01006;K01006	-	GO:0000166//nucleotide binding;GO:0003824//catalytic activity;GO:0005524//ATP binding;GO:0016301//kinase activity;GO:0016772//transferase activity, transferring phosphorus-containing groups;GO:0046872//metal ion binding;GO:0050242//pyruvate, phosphate dikinase activity	GO:0006090//pyruvate metabolic process;GO:0016310//phosphorylation	--
BGIOSGA005012	2577	2987	2633	842	743	788	222.963	206.965	216.390	58.320	55.820	57.888	215.439333333333	57.3426666666667	-1.9096007681844	3.35420981852808e-40	4.61522499980371e-36	EPB1	XP_015621378.1 cysteine proteinase EP-B 1 [Oryza sativa Japonica Group]	-	-	-	-	GO:0000326//protein storage vacuole	GO:0004197//cysteine-type endopeptidase activity;GO:0008233//peptidase activity;GO:0008234//cysteine-type peptidase activity;GO:0016787//hydrolase activity	GO:0006508//proteolysis;GO:0051603//proteolysis involved in cellular protein catabolic process	--
BGIOSGA027934	763	992	918	173	177	223	144.456	150.407	165.091	26.221	29.098	35.847	153.318	30.3886666666667	-2.33492180206583	6.52503887898167e-33	5.98541816368989e-29	LTP3	EAZ05489.1 hypothetical protein OsI_27706 [Oryza sativa Indica Group]	-	-	-	-	-	GO:0008289//lipid binding	GO:0006869//lipid transport	--
BGIOSGA032920	728	958	778	248	236	216	81.076	85.442	82.302	22.111	22.822	20.425	82.94	21.786	-1.92866671127196	8.3135582812978e-30	5.71952025857586e-26	--	EAY78491.1 hypothetical protein OsI_33583 [Oryza sativa Indica Group]	-	-	-	-	-	GO:0004553//hydrolase activity, hydrolyzing O-glycosyl compounds;GO:0016787//hydrolase activity;GO:0016798//hydrolase activity, acting on glycosyl bonds	GO:0005975//carbohydrate metabolic process;GO:0008152//metabolic process	--
BGIOSGA024622	1139	1430	1394	400	411	350	47.983	48.244	55.783	13.490	15.035	12.519	50.67	13.6813333333333	-1.88892299193697	3.32733379694721e-27	1.24500904399336e-23	RFS2	EAZ03191.1 hypothetical protein OsI_25343 [Oryza sativa Indica Group]	Metabolism;Metabolism	Global and overview maps;Carbohydrate metabolism	ko01100//Metabolic pathways;ko00052//Galactose metabolism	K06617;K06617	-	GO:0003824//catalytic activity	GO:0005975//carbohydrate metabolic process	--
BGIOSGA029511	588	708	472	1573	1338	1230	19.136	18.452	14.591	40.981	37.810	33.987	17.393	37.5926666666667	1.11194446302779	3.61934385404517e-27	1.24500904399336e-23	APUM5	EEC84815.1 hypothetical protein OsI_31896 [Oryza sativa Indica Group]	-	-	-	-	-	GO:0003723//RNA binding	GO:0006417//regulation of translation	--
BGIOSGA030904	602	982	772	246	194	175	43.936	57.395	53.519	14.373	12.294	10.844	51.6166666666667	12.5036666666667	-2.0454857538019	2.00150332700066e-25	6.11993000619236e-22	AMY1.2	Alpha-amylase [Source:UniProtKB/TrEMBL;Acc:B8BCL1]	Metabolism;Metabolism;Metabolism	Global and overview maps;Global and overview maps;Carbohydrate metabolism	ko01100//Metabolic pathways;ko01110//Biosynthesis of secondary metabolites;ko00500//Starch and sucrose metabolism	K01176;K01176;K01176	-	GO:0004556//alpha-amylase activity;GO:0005509//calcium ion binding;GO:0016787//hydrolase activity;GO:0016798//hydrolase activity, acting on glycosyl bonds;GO:0043169//cation binding;GO:0103025//alpha-amylase activity (releasing maltohexaose)	GO:0005975//carbohydrate metabolic process;GO:0005983//starch catabolic process;GO:0008152//metabolic process	--
BGIOSGA025834	838	1149	831	336	282	230	111.915	122.888	105.418	35.923	32.702	26.080	113.407	31.5683333333333	-1.84495969284608	6.05302366670771e-25	1.6657315828413e-21	tlp	EAZ04105.1 hypothetical protein OsI_26249 [Oryza sativa Indica Group]	-	-	-	-	-	-	-	--
BGIOSGA018774	309	426	292	917	908	683	12.950	14.297	11.624	30.765	33.042	24.303	12.957	29.37	1.18061154328404	8.20831161967648e-24	1.88237106218231e-20	AVP1	Chalk5 [Source:UniProtKB/TrEMBL;Acc:A2Y0L3]	-	-	-	-	GO:0016020//membrane;GO:0016021//integral component of membrane	GO:0004427//inorganic diphosphatase activity;GO:0009678//pyrophosphate hydrolysis-driven proton transmembrane transporter activity;GO:0016787//hydrolase activity	GO:0006811//ion transport;GO:1902600//proton transmembrane transport	--
BGIOSGA028393	319	377	353	827	807	972	27.976	26.478	29.406	58.062	61.454	72.377	27.9533333333333	63.9643333333333	1.19424734961061	4.50524923938332e-23	9.5369195245069e-20	Os11g0303600	EAZ06416.1 hypothetical protein OsI_28646 [Oryza sativa Indica Group]	-	-	-	-	-	GO:0008168//methyltransferase activity;GO:0008171//O-methyltransferase activity;GO:0016740//transferase activity;GO:0046983//protein dimerization activity	GO:0032259//methylation	--
MSTRG.12695	917	1103	632	283	289	260	49.511	48.338	32.540	12.424	14.433	12.294	43.463	13.0503333333333	-1.73570110209425	1.08692589028374e-18	1.24629639894659e-15	--	Os03g0453301, partial [Oryza sativa Japonica Group]	-	-	-	-	-	-	-	--
BGIOSGA020021	123	107	68	3	5	5	6.533	4.551	3.441	0.128	0.231	0.225	4.84166666666667	0.194666666666667	-4.63642598429924	3.86989912665019e-17	3.67226738159609e-14	PDC1	Pyruvate decarboxylase 1 [Source:UniProtKB/Swiss-Prot;Acc:A2Y5L9]	Metabolism;Metabolism;Metabolism	Global and overview maps;Global and overview maps;Carbohydrate metabolism	ko01100//Metabolic pathways;ko01110//Biosynthesis of secondary metabolites;ko00010//Glycolysis / Gluconeogenesis	K01568;K01568;K01568	-	GO:0000287//magnesium ion binding;GO:0003824//catalytic activity;GO:0004737//pyruvate decarboxylase activity;GO:0016829//lyase activity;GO:0016831//carboxy-lyase activity;GO:0030976//thiamine pyrophosphate binding;GO:0046872//metal ion binding	-	--
BGIOSGA030623	231	197	175	549	431	479	10.822	7.391	7.788	20.590	17.533	19.054	8.667	19.059	1.13686781523617	1.62686315757657e-16	1.39905147604218e-13	APSR1	EAZ08839.1 hypothetical protein OsI_31101 [Oryza sativa Indica Group]	-	-	-	-	-	-	-	--
MSTRG.22519	840	919	771	295	319	330	62.680	54.917	54.648	17.622	20.669	20.908	57.415	19.733	-1.54081739346915	2.66243101776349e-16	2.0352066438287e-13	--	Os07g0629500, partial [Oryza sativa Japonica Group]	-	-	-	-	-	-	-	--
BGIOSGA002089	1226	1478	1352	602	566	542	46.864	45.245	49.090	18.422	18.787	17.591	47.0663333333333	18.2666666666667	-1.36548207288749	5.94621350944791e-16	4.19573973247429e-13	spast	EEC70216.1 hypothetical protein OsI_00975 [Oryza sativa Indica Group]	-	-	-	-	-	GO:0005524//ATP binding;GO:0016887//ATP hydrolysis activity	-	--
BGIOSGA011413	3919	4708	4449	2056	1982	1794	455.361	438.088	491.035	191.246	199.971	176.989	461.494666666667	189.402	-1.28486241014464	1.50364163289154e-15	1.03446785238856e-12	RAB28	EAY88627.1 hypothetical protein OsI_10103 [Oryza sativa Indica Group]	-	-	-	-	-	-	-	--
BGIOSGA012219	2291	2552	2065	1127	969	1014	201.467	179.723	172.492	79.340	73.992	75.711	184.560666666667	76.3476666666667	-1.2734391491803	1.73948825851282e-15	1.16753603380523e-12	TLP1	EAY89225.1 hypothetical protein OsI_10722 [Oryza sativa Indica Group]	-	-	-	-	-	-	-	--
MSTRG.25141	396	421	330	122	112	133	59.744	50.866	47.292	14.735	14.672	17.037	52.634	15.4813333333333	-1.76546530950687	4.34521823009541e-15	2.71175403765149e-12	--	Os03g0561415, partial [Oryza sativa Japonica Group]	-	-	-	-	-	-	-	--
BGIOSGA019148	118	128	97	289	293	242	2.979	2.588	2.326	5.840	6.422	5.187	2.631	5.81633333333333	1.14449870379473	7.74149235749459e-15	4.43829433720612e-12	ABCB4	EAY96476.1 hypothetical protein OsI_18374 [Oryza sativa Indica Group]	Environmental Information Processing	Membrane transport	ko02010//ABC transporters	K05658	GO:0016020//membrane;GO:0016021//integral component of membrane	GO:0000166//nucleotide binding;GO:0005524//ATP binding;GO:0042626//ATPase-coupled transmembrane transporter activity;GO:0140359//ABC-type transporter activity	GO:0055085//transmembrane transport	--
BGIOSGA027464	87	156	95	255	293	301	5.480	7.869	5.684	12.858	16.025	16.097	6.34433333333333	14.9933333333333	1.24078068258281	1.418112794452e-14	7.3632162246273e-12	OsI_28220	Probable gamma-aminobutyrate transaminase 3, mitochondrial [Source:UniProtKB/Swiss-Prot;Acc:B8BBZ7]	Metabolism;Metabolism;Metabolism	Global and overview maps;Amino acid metabolism;Carbohydrate metabolism	ko01100//Metabolic pathways;ko00250//Alanine, aspartate and glutamate metabolism;ko00650//Butanoate metabolism	K16871;K16871;K16871	GO:0005739//mitochondrion	GO:0003824//catalytic activity;GO:0008483//transaminase activity;GO:0016740//transferase activity;GO:0030170//pyridoxal phosphate binding;GO:0034387//4-aminobutyrate:pyruvate transaminase activity;GO:0102351//gamma-aminobutyrate transaminase (glyoxylate dependent) activity	-	--
BGIOSGA013650	162	173	115	368	359	285	5.523	4.724	3.724	10.044	10.628	8.250	4.657	9.64066666666667	1.04973203228852	1.27849289114668e-13	5.84296807660344e-11	--	EAY92022.1 hypothetical protein OsI_13715 [Oryza sativa Indica Group]	-	-	-	-	-	-	-	--
BGIOSGA032230	1743	2125	2049	885	861	877	143.477	140.084	160.212	58.320	61.542	61.295	147.924333333333	60.3856666666667	-1.29258134052381	1.29518170236131e-13	5.84296807660344e-11	--	EEC66638.1 hypothetical protein OsI_32889 [Oryza sativa Indica Group]	-	-	-	-	-	GO:0005509//calcium ion binding	-	--
BGIOSGA034050	10835	14500	12748	6630	6127	5811	2166.026	2321.383	2420.726	1061.052	1063.570	986.343	2302.71166666667	1036.98833333333	-1.15093411266271	1.52477116179248e-13	6.76777058086569e-11	RAB21	EAY80813.1 hypothetical protein OsI_35993 [Oryza sativa Indica Group]	-	-	-	-	-	-	GO:0009415//response to water	--
BGIOSGA028018	107	130	114	267	250	265	8.763	8.526	8.868	17.505	17.778	18.427	8.719	17.9033333333333	1.0379936368238	1.81419709065291e-13	7.80076402151212e-11	MPK2	EEC82924.1 hypothetical protein OsI_27877 [Oryza sativa Indica Group]	Organismal Systems;Environmental Information Processing	Environmental adaptation;Signal transduction	ko04626//Plant-pathogen interaction;ko04016//MAPK signaling pathway - plant	K20600;K20600	-	GO:0004672//protein kinase activity;GO:0004713//protein tyrosine kinase activity;GO:0005524//ATP binding	GO:0006468//protein phosphorylation;GO:0018108//peptidyl-tyrosine phosphorylation	--
BGIOSGA007915	4331	5073	4099	2438	2212	1963	158.045	148.252	142.082	71.222	70.091	60.821	149.459666666667	67.378	-1.14940669954885	1.87481434677083e-13	7.93738707827485e-11	BAG6	EEC72871.1 hypothetical protein OsI_06641 [Oryza sativa Indica Group]	-	-	-	-	-	GO:0005515//protein binding;GO:0051087//chaperone binding	-	--
MSTRG.19638	515	628	348	183	173	132	20.572	20.071	12.965	5.870	6.031	4.477	17.8693333333333	5.45933333333333	-1.71068911925023	2.5627409155722e-13	1.06854647357017e-10	--	integrase core domain containing protein [Oryza sativa Japonica Group]	-	-	-	-	-	-	-	--
BGIOSGA037838	1489	1864	1796	859	699	710	216.852	217.400	248.453	100.150	88.395	87.795	227.568333333333	92.1133333333333	-1.3048179116871	2.92167366230854e-13	1.15509331378277e-10	RAB28	EAY83976.1 hypothetical protein OsI_39200 [Oryza sativa Indica Group]	-	-	-	-	-	-	-	--
BGIOSGA027693	112	99	104	14	10	20	13.108	9.279	11.562	1.312	1.016	1.987	11.3163333333333	1.43833333333333	-2.97593661462799	2.9382074917255e-13	1.15509331378277e-10	CRRSP55	EAZ05518.1 hypothetical protein OsI_27735 [Oryza sativa Indica Group]	-	-	-	-	-	-	-	--
BGIOSGA017018	3828	5765	4641	2385	2217	2147	1001.676	1208.090	1153.549	499.611	503.738	477.013	1121.105	493.454	-1.18393389642853	4.07037483181442e-13	1.53441979447536e-10	--	XP_015635734.1 late embryogenesis abundant protein 18 [Oryza sativa Japonica Group]	-	-	-	-	-	-	GO:0009793//embryo development ending in seed dormancy	--
BGIOSGA022768	62	73	43	212	192	130	5.497	5.183	3.622	15.048	14.782	9.787	4.76733333333333	13.2056666666667	1.46990272775923	4.82246170035751e-13	1.79336923692079e-10	CXE18	EAZ00665.1 hypothetical protein OsI_22686 [Oryza sativa Indica Group]	-	-	-	-	-	GO:0016787//hydrolase activity	-	--
BGIOSGA011829	3017	3812	3715	1694	1577	1573	174.333	176.402	203.907	78.362	79.126	77.175	184.880666666667	78.221	-1.24096648205017	4.93152709588162e-13	1.79637414562068e-10	BAMY2	Beta-amylase [Source:UniProtKB/TrEMBL;Acc:A2XCC5]	Metabolism;Metabolism;Metabolism	Global and overview maps;Global and overview maps;Carbohydrate metabolism	ko01100//Metabolic pathways;ko01110//Biosynthesis of secondary metabolites;ko00500//Starch and sucrose metabolism	K01177;K01177;K01177	-	GO:0016161//beta-amylase activity;GO:0016787//hydrolase activity;GO:0016798//hydrolase activity, acting on glycosyl bonds;GO:0102229//amylopectin maltohydrolase activity	GO:0000272//polysaccharide catabolic process;GO:0005975//carbohydrate metabolic process;GO:0008152//metabolic process	--
BGIOSGA032117	48	68	48	171	130	168	1.864	2.114	1.770	5.315	4.383	5.538	1.916	5.07866666666667	1.406352226106	5.46504761541228e-13	1.95315123803286e-10	Os10g0340600	Beta-galactosidase [Source:UniProtKB/TrEMBL;Acc:B8BGB0]	-	-	-	-	GO:0048046//apoplast	GO:0004553//hydrolase activity, hydrolyzing O-glycosyl compounds;GO:0004565//beta-galactosidase activity;GO:0016787//hydrolase activity;GO:0016798//hydrolase activity, acting on glycosyl bonds;GO:0030246//carbohydrate binding	GO:0005975//carbohydrate metabolic process;GO:0008152//metabolic process	--
MSTRG.1413	672	704	562	183	260	241	11.757	9.876	9.345	2.564	3.947	3.584	10.326	3.365	-1.61760309326368	9.76823958059453e-13	3.31866895084421e-10	Pol	OSJNBb0043H09.5 [Oryza sativa Japonica Group]	-	-	-	-	-	-	-	--
MSTRG.15474	806	1046	751	398	385	382	98.257	100.807	86.434	38.543	41.002	39.362	95.166	39.6356666666667	-1.26364699073536	1.27423175096399e-12	4.17447423271168e-10	--	expressed protein [Oryza sativa Japonica Group]	-	-	-	-	-	-	-	--
MSTRG.24877	715	792	623	287	311	297	48.561	42.999	40.033	15.445	18.243	17.147	43.8643333333333	16.945	-1.37218870527853	2.45548073534741e-12	7.59240161303656e-10	--	expressed protein [Oryza sativa Japonica Group]	-	-	-	-	-	-	-	--
BGIOSGA022850	1025	1298	1413	536	480	519	118.670	120.347	155.391	49.679	48.255	51.018	131.469333333333	49.6506666666667	-1.40484132001811	4.9076404510814e-12	1.45218664057322e-09	RAB28	EAZ00817.1 hypothetical protein OsI_22847 [Oryza sativa Indica Group]	-	-	-	-	-	-	-	--
MSTRG.14349	3	0	1	64	43	61	0.119	0.000	0.038	2.027	1.477	2.049	0.0523333333333333	1.851	5.1444309317001	5.23099665306993e-12	1.53140209463651e-09	--	protein FAR1-RELATED SEQUENCE 4-like [Triticum aestivum]	-	-	-	-	-	-	-	--
MSTRG.9165	555	745	464	245	221	252	27.761	29.840	22.045	9.811	9.598	10.702	26.5486666666667	10.037	-1.40331128678648	1.36274457019375e-11	3.78801695223858e-09	--	Rtac1 [Oryza sativa Japonica Group]	-	-	-	-	-	-	-	--
BGIOSGA020130	74	91	88	210	186	187	2.842	2.799	3.210	6.456	6.203	6.098	2.95033333333333	6.25233333333333	1.08351673375452	1.58776843704285e-11	4.3693799618982e-09	SD18	XP_015640690.1 receptor-like serine/threonine-protein kinase SD1-8 isoform X1 [Oryza sativa Japonica Group]	-	-	-	-	GO:0016020//membrane;GO:0016021//integral component of membrane	GO:0000166//nucleotide binding;GO:0004672//protein kinase activity;GO:0004674//protein serine/threonine kinase activity;GO:0005524//ATP binding;GO:0016301//kinase activity;GO:0016740//transferase activity;GO:0106310//protein serine kinase activity	GO:0006468//protein phosphorylation;GO:0016310//phosphorylation;GO:0048544//recognition of pollen	--
BGIOSGA016447	1684	1976	1490	868	861	805	103.239	97.014	86.767	42.600	45.834	41.902	95.6733333333333	43.4453333333333	-1.1389156450713	1.68882094912847e-11	4.60145185139272e-09	--	CAH66906.1 H0823A09.7 [Oryza sativa]	-	-	-	-	GO:0016020//membrane;GO:0016021//integral component of membrane	-	-	--
MSTRG.12956	958	1174	909	406	368	504	123.169	120.881	111.055	41.767	41.056	55.001	118.368333333333	45.9413333333333	-1.36541854033705	1.90587275646497e-11	5.09201091118053e-09	--	Os03g0561415, partial [Oryza sativa Japonica Group]	-	-	-	-	-	-	-	--
BGIOSGA011380	9602	11280	9157	5386	5381	4224	811.143	763.113	734.781	364.242	394.713	302.972	769.679	353.975666666667	-1.12060669660663	2.27423963785831e-11	6.01776928790604e-09	--	ABS44868.1 putative embryo specific protein, partial [Oryza sativa Japonica Group]	-	-	-	-	-	-	-	--
BGIOSGA016354	55	64	60	178	133	151	4.877	4.544	5.053	12.635	10.240	11.368	4.82466666666667	11.4143333333333	1.24234542383662	2.59803434523085e-11	6.80907687108645e-09	--	CAH67159.1 H0717B12.6 [Oryza sativa]	-	-	-	-	-	-	-	--
MSTRG.23679	1041	1156	1028	451	485	515	137.129	121.950	128.629	47.560	55.476	57.601	129.236	53.5456666666667	-1.2711662727002	3.72224554794536e-11	9.48448844758412e-09	--	Os08g0314933, partial [Oryza sativa Japonica Group]	-	-	-	-	-	-	-	--
MSTRG.2036	594	659	429	198	234	220	23.612	20.979	16.199	6.301	8.077	7.425	20.2633333333333	7.26766666666667	-1.47930736142703	4.58106473897319e-11	1.14605745956185e-08	--	Os01g0661750 [Oryza sativa Japonica Group]	-	-	-	-	-	-	-	--
BGIOSGA007641	2650	3359	3039	1589	1542	1443	161.537	163.976	175.965	77.542	81.620	74.685	167.159333333333	77.949	-1.10062149004978	6.09084635097797e-11	1.48330974099613e-08	ALDH5F1	Aldehyde dehydrogenase [Source:UniProtKB/TrEMBL;Acc:B8AIJ7]	Metabolism;Metabolism;Metabolism	Global and overview maps;Amino acid metabolism;Carbohydrate metabolism	ko01100//Metabolic pathways;ko00250//Alanine, aspartate and glutamate metabolism;ko00650//Butanoate metabolism	K17761;K17761;K17761	-	GO:0004029//aldehyde dehydrogenase (NAD+) activity;GO:0009013//succinate-semialdehyde dehydrogenase [NAD(P)+] activity;GO:0016491//oxidoreductase activity;GO:0016620//oxidoreductase activity, acting on the aldehyde or oxo group of donors, NAD or NADP as acceptor	GO:0006081//cellular aldehyde metabolic process;GO:0009450//gamma-aminobutyric acid catabolic process;GO:0070887//cellular response to chemical stimulus	--
BGIOSGA020478	27	54	39	114	123	118	1.927	3.086	2.644	6.513	7.622	7.150	2.55233333333333	7.095	1.47498592769752	6.7422890190401e-11	1.61340044795621e-08	PIX7	EAY99249.1 hypothetical protein OsI_21210 [Oryza sativa Indica Group]	-	-	-	-	-	GO:0000166//nucleotide binding;GO:0004672//protein kinase activity;GO:0005524//ATP binding	GO:0006468//protein phosphorylation	--
BGIOSGA027801	1658	3084	2267	880	732	1095	513.090	764.294	666.370	218.011	196.700	287.695	647.918	234.135333333333	-1.46846857049224	7.36414408613121e-11	1.74701621643314e-08	--	EAZ05298.1 hypothetical protein OsI_27503 [Oryza sativa Indica Group]	-	-	-	-	-	-	GO:0010162//seed dormancy process	--
MSTRG.6867	4371	5533	3933	2431	2413	2390	595.273	603.449	508.778	265.038	285.349	276.360	569.166666666667	275.582333333333	-1.04636776805495	9.25589918024515e-11	2.1770349533433e-08	--	Os03g0561415, partial [Oryza sativa Japonica Group]	-	-	-	-	-	-	-	--
BGIOSGA002157	90	98	77	193	189	196	4.642	4.048	3.773	7.969	8.465	8.584	4.15433333333333	8.33933333333333	1.00531507664128	1.17683300754745e-10	2.67652655109792e-08	--	XP_025879566.1 peptide-N4-(N-acetyl-beta-glucosaminyl)asparagine amidase A [Oryza sativa Japonica Group]	-	-	-	-	-	-	-	--
BGIOSGA002145	409	496	444	201	190	182	60.109	58.377	61.982	23.648	24.247	22.711	60.156	23.5353333333333	-1.35388035374476	1.25556090958155e-10	2.83211316973563e-08	--	XP_015614111.1 heme-binding protein 2 [Oryza sativa Japonica Group]	-	-	-	-	GO:0110165//cellular anatomical entity	-	-	--
BGIOSGA015202	66	82	78	182	169	164	5.447	5.419	6.114	12.024	12.111	11.492	5.66	11.8756666666667	1.06913454640618	1.49783926744113e-10	3.32411603231552e-08	Dml	XP_015636336.1 uncharacterized protein LOC4335655 [Oryza sativa Japonica Group]	-	-	-	-	-	GO:0003824//catalytic activity	-	--
BGIOSGA019883	57	107	88	207	166	278	17.986	27.039	26.376	52.290	45.483	74.481	23.8003333333333	57.418	1.27052129985435	1.55705651949203e-10	3.42789106879209e-08	--	KAB8099460.1 hypothetical protein EE612_029529 [Oryza sativa]	-	-	-	-	GO:0016020//membrane;GO:0016021//integral component of membrane	-	-	--
BGIOSGA018149	2032	2677	2033	1234	1184	1128	375.868	396.556	357.205	182.732	190.172	177.159	376.543	183.354333333333	-1.03818026282876	1.60640941333504e-10	3.50847465441007e-08	PM19L	XP_015637929.1 membrane protein PM19L [Oryza sativa Japonica Group]	-	-	-	-	GO:0016020//membrane;GO:0016021//integral component of membrane	-	-	--
BGIOSGA014816	9613	12083	11141	5802	5393	5785	740.190	745.081	814.849	357.643	360.577	378.207	766.706666666667	365.475666666667	-1.06889936953425	2.17232529013976e-10	4.63412555498884e-08	DNAJ1	XP_015630926.1 dnaJ protein homolog [Oryza sativa Japonica Group]	Genetic Information Processing	Folding, sorting and degradation	ko04141//Protein processing in endoplasmic reticulum	K09503	GO:0005783//endoplasmic reticulum	GO:0005524//ATP binding;GO:0030544//Hsp70 protein binding;GO:0031072//heat shock protein binding;GO:0046872//metal ion binding;GO:0051082//unfolded protein binding	GO:0006457//protein folding;GO:0009408//response to heat	--
MSTRG.21572	690	814	525	254	303	287	25.067	23.707	18.129	7.392	9.565	8.851	22.301	8.60266666666667	-1.37425256065491	2.41914831996747e-10	5.12096481670652e-08	--	Os07g0267200, partial [Oryza sativa Japonica Group]	-	-	-	-	-	-	-	--
BGIOSGA011895	2311	2721	2404	1249	1192	1316	108.585	102.387	107.293	46.981	48.633	52.501	106.088333333333	49.3716666666667	-1.10351075712986	2.43993559083384e-10	5.12554103237835e-08	--	EAY88612.1 hypothetical protein OsI_10087 [Oryza sativa Indica Group]	-	-	-	-	GO:0016020//membrane;GO:0016021//integral component of membrane	-	-	--
BGIOSGA034711	92	136	50	236	216	217	5.694	6.741	2.940	11.694	11.609	11.404	5.125	11.569	1.17464025658237	2.77332521500745e-10	5.6954579546112e-08	APY3	EEC67579.1 hypothetical protein OsI_34932 [Oryza sativa Indica Group]	Metabolism;Metabolism;Metabolism;Metabolism	Global and overview maps;Global and overview maps;Nucleotide metabolism;Nucleotide metabolism	ko01100//Metabolic pathways;ko01110//Biosynthesis of secondary metabolites;ko00230//Purine metabolism;ko00240//Pyrimidine metabolism	K14641;K14641;K14641;K14641	-	GO:0000166//nucleotide binding;GO:0005524//ATP binding;GO:0016787//hydrolase activity	-	--
BGIOSGA025695	3114	3666	3022	1778	1795	1603	141.163	133.088	130.126	64.524	70.656	61.699	134.792333333333	65.6263333333333	-1.03839170741753	3.16987204763815e-10	6.41409624109959e-08	RD19D	EEC82027.1 hypothetical protein OsI_25996 [Oryza sativa Indica Group]	Organismal Systems	Environmental adaptation	ko04626//Plant-pathogen interaction	K01373	-	GO:0008233//peptidase activity;GO:0008234//cysteine-type peptidase activity;GO:0016787//hydrolase activity	GO:0006508//proteolysis	--
MSTRG.19208	1098	1259	1013	485	519	570	96.119	88.263	84.233	33.989	39.451	42.367	89.5383333333333	38.6023333333333	-1.21381740976142	3.53551008687897e-10	6.99954691228937e-08	--	hypothetical protein [Oryza punctata]	-	-	-	-	-	-	-	--
BGIOSGA006252	84	127	68	225	215	170	3.813	4.617	2.932	8.177	8.475	6.552	3.78733333333333	7.73466666666667	1.03015671634422	3.92041123414785e-10	7.63324964778125e-08	CLC-C	EEC73409.1 hypothetical protein OsI_07665 [Oryza sativa Indica Group]	-	-	-	-	GO:0016020//membrane;GO:0016021//integral component of membrane	GO:0005247//voltage-gated chloride channel activity	GO:0006821//chloride transport;GO:0055085//transmembrane transport;GO:1902476//chloride transmembrane transport	--
MSTRG.1578	363	432	282	101	152	127	44.707	42.608	32.990	9.958	16.255	13.280	40.1016666666667	13.1643333333333	-1.60702773538531	4.60872036503577e-10	8.80745664759857e-08	--	expressed protein [Oryza sativa Japonica Group]	-	-	-	-	-	-	-	--
BGIOSGA008678	139	141	170	48	24	41	9.205	7.478	10.694	2.545	1.380	2.305	9.12566666666667	2.07666666666667	-2.13566029487918	5.58629367897551e-10	1.0379918746085e-07	SCPL34	Carboxypeptidase [Source:UniProtKB/TrEMBL;Acc:B8AFT0]	-	-	-	-	-	GO:0004180//carboxypeptidase activity;GO:0004185//serine-type carboxypeptidase activity;GO:0008233//peptidase activity;GO:0016787//hydrolase activity	GO:0006508//proteolysis	--
BGIOSGA011196	21	35	22	86	84	85	1.888	2.520	1.879	6.190	6.558	6.488	2.09566666666667	6.412	1.61336516309724	6.00138384081636e-10	1.08077565149169e-07	GLN1-2	Glutamine synthetase [Source:UniProtKB/TrEMBL;Acc:B8AJN3]	Metabolism;Metabolism;Metabolism;Metabolism;Metabolism;Metabolism	Global and overview maps;Global and overview maps;Carbohydrate metabolism;Amino acid metabolism;Amino acid metabolism;Energy metabolism	ko01100//Metabolic pathways;ko01230//Biosynthesis of amino acids;ko00630//Glyoxylate and dicarboxylate metabolism;ko00250//Alanine, aspartate and glutamate metabolism;ko00220//Arginine biosynthesis;ko00910//Nitrogen metabolism	K01915;K01915;K01915;K01915;K01915;K01915	-	GO:0000166//nucleotide binding;GO:0003824//catalytic activity;GO:0004356//glutamate-ammonia ligase activity;GO:0005524//ATP binding;GO:0016874//ligase activity	GO:0006542//glutamine biosynthetic process;GO:0006807//nitrogen compound metabolic process	--
BGIOSGA017630	841	896	593	308	311	361	61.518	52.488	41.203	18.036	19.754	22.421	51.7363333333333	20.0703333333333	-1.3661132331496	6.42506579010175e-10	1.14812587972604e-07	MAPKKK17	EAY98899.1 hypothetical protein OsI_20854 [Oryza sativa Indica Group]	Environmental Information Processing	Signal transduction	ko04016//MAPK signaling pathway - plant	K20716	-	GO:0004672//protein kinase activity;GO:0005524//ATP binding	GO:0006468//protein phosphorylation	--
BGIOSGA000832	317	426	445	173	144	149	28.185	30.332	37.582	12.314	11.117	11.248	32.033	11.5596666666667	-1.47045912072858	8.94848641851111e-10	1.5887315983936e-07	ENODL1	EEC71471.1 hypothetical protein OsI_03725 [Oryza sativa Indica Group]	-	-	-	-	-	GO:0009055//electron transfer activity	GO:0022900//electron transport chain	--
BGIOSGA028743	483	633	592	260	249	252	31.091	32.632	36.198	13.398	13.918	13.773	33.307	13.6963333333333	-1.28203569590836	9.01535900745222e-10	1.59034400337229e-07	GAPN	aldehyde dehydrogenase 11A3 [Source:Projected from Arabidopsis thaliana (AT2G24270) TAIR;Acc:AT2G24270]	Metabolism;Metabolism;Metabolism;Metabolism	Global and overview maps;Global and overview maps;Carbohydrate metabolism;Carbohydrate metabolism	ko01100//Metabolic pathways;ko01200//Carbon metabolism;ko00010//Glycolysis / Gluconeogenesis;ko00030//Pentose phosphate pathway	K00131;K00131;K00131;K00131	-	GO:0004029//aldehyde dehydrogenase (NAD+) activity;GO:0016491//oxidoreductase activity;GO:0016620//oxidoreductase activity, acting on the aldehyde or oxo group of donors, NAD or NADP as acceptor	GO:0070887//cellular response to chemical stimulus	--
MSTRG.1294	2620	3309	2310	1595	1426	1365	177.739	174.273	153.866	87.123	82.975	77.009	168.626	82.369	-1.03365361987507	1.01625475898994e-09	1.78129393074167e-07	--	Os01g0391100 [Oryza sativa Japonica Group]	-	-	-	-	-	GO:0017111//nucleoside-triphosphatase activity;GO:0032550//purine ribonucleoside binding	-	--
BGIOSGA006779	4496	5433	4105	2698	2583	2040	320.856	310.505	278.270	154.140	160.063	123.611	303.210333333333	145.938	-1.05496333337156	1.85754186684177e-09	3.06093979842028e-07	--	EEC72841.1 hypothetical protein OsI_06577 [Oryza sativa Indica Group]	-	-	-	-	-	-	-	--
BGIOSGA012293	3130	4448	4017	1991	1868	2015	621.765	707.709	758.082	316.664	322.180	339.909	695.852	326.251	-1.0927981697425	2.62731583976295e-09	4.25300615261392e-07	HSP17.9A	XP_015630471.1 17.9 kDa class I heat shock protein [Oryza sativa Japonica Group]	Genetic Information Processing	Folding, sorting and degradation	ko04141//Protein processing in endoplasmic reticulum	K13993	-	-	GO:0009408//response to heat	--
MSTRG.4127	249	271	222	91	94	97	18.580	16.194	15.735	5.436	6.091	6.146	16.8363333333333	5.891	-1.51499352008936	2.88982391040449e-09	4.58101982065599e-07	--	Os10g0378500, partial [Oryza sativa Japonica Group]	-	-	-	-	-	-	-	--
BGIOSGA000945	5740	7335	5916	3785	3413	2661	855.300	875.289	837.344	451.503	441.597	336.662	855.977666666667	409.920666666667	-1.06222842863369	2.89346861096606e-09	4.58101982065599e-07	LEA14	Group 3 late embryogenesis abundant protein [Source:UniProtKB/TrEMBL;Acc:A2WU85]	-	-	-	-	GO:0005634//nucleus	-	-	--
BGIOSGA013792	228	282	289	107	91	103	9.518	9.428	11.460	3.576	3.299	3.651	10.1353333333333	3.50866666666667	-1.53039873807192	3.08755767543372e-09	4.82764202671935e-07	RFS2	EAY92283.1 hypothetical protein OsI_14005 [Oryza sativa Indica Group]	Metabolism;Metabolism	Global and overview maps;Carbohydrate metabolism	ko01100//Metabolic pathways;ko00052//Galactose metabolism	K06617;K06617	-	GO:0003824//catalytic activity	GO:0005975//carbohydrate metabolic process	--
BGIOSGA002291	1362	1695	1595	815	796	758	53.920	53.738	59.979	25.829	27.363	25.479	55.879	26.2236666666667	-1.09143678144822	3.17948355360642e-09	4.94328858258165e-07	PLD1	Phospholipase D [Source:UniProtKB/TrEMBL;Acc:B8ADH7]	Metabolism;Metabolism;Cellular Processes;Metabolism;Metabolism	Global and overview maps;Global and overview maps;Transport and catabolism;Lipid metabolism;Lipid metabolism	ko01100//Metabolic pathways;ko01110//Biosynthesis of secondary metabolites;ko04144//Endocytosis;ko00564//Glycerophospholipid metabolism;ko00565//Ether lipid metabolism	K01115;K01115;K01115;K01115;K01115	GO:0016020//membrane	GO:0003824//catalytic activity;GO:0004630//phospholipase D activity;GO:0005509//calcium ion binding;GO:0016787//hydrolase activity;GO:0046872//metal ion binding;GO:0070290//N-acylphosphatidylethanolamine-specific phospholipase D activity	GO:0016042//lipid catabolic process;GO:0046470//phosphatidylcholine metabolic process	--
BGIOSGA033238	2222	2670	2527	1414	1292	1083	159.992	153.960	172.833	81.506	80.779	66.210	162.261666666667	76.165	-1.09112211679939	3.39149970675944e-09	5.24329665338837e-07	--	EEC67270.1 hypothetical protein OsI_34243 [Oryza sativa Indica Group]	-	-	-	-	-	-	GO:0009737//response to abscisic acid	--
MSTRG.14499	961	1143	571	382	361	354	53.326	49.657	31.789	16.779	17.065	16.301	44.924	16.715	-1.42634303501033	3.47151509302199e-09	5.3370180918923e-07	--	Os11g0183200, partial [Oryza sativa Japonica Group]	-	-	-	-	-	-	-	--
BGIOSGA034053	391	538	596	213	175	217	76.270	84.017	110.418	33.305	29.716	35.940	90.235	32.987	-1.45178955087476	3.62873512311177e-09	5.54773121405071e-07	RAB16C	Dehydrin Rab16C [Source:UniProtKB/Swiss-Prot;Acc:A2ZDX6]	-	-	-	-	-	-	GO:0009415//response to water	--
BGIOSGA007838	444	486	464	229	209	184	47.319	41.480	46.972	19.538	19.341	16.650	45.257	18.5096666666667	-1.28986203976567	3.88624209541006e-09	5.87612616613128e-07	HSFC2A	Similar to Heat shock transcription factor 29 (Fragment) [Source: Projected from Oryza sativa (Os02g0232000)]	-	-	-	-	GO:0005634//nucleus	GO:0003700//DNA-binding transcription factor activity;GO:0043565//sequence-specific DNA binding	GO:0006355//regulation of transcription, DNA-templated	HSF
MSTRG.25002	1015	1256	809	417	485	503	154.363	150.947	115.808	49.883	63.022	63.703	140.372666666667	58.8693333333333	-1.25367384670947	3.92355274791837e-09	5.87674511811226e-07	--	Os02g0616600, partial [Oryza sativa Japonica Group]	-	-	-	-	-	-	-	--
BGIOSGA000724	61	60	64	150	122	184	3.670	2.891	3.657	7.224	6.373	9.399	3.406	7.66533333333333	1.1702700950138	3.92936190171393e-09	5.87674511811226e-07	CKX5	Cytokinin dehydrogenase 5 [Source:Projected from Arabidopsis thaliana (AT1G75450) UniProtKB/Swiss-Prot;Acc:Q67YU0]	Metabolism;Metabolism	Global and overview maps;Metabolism of terpenoids and polyketides	ko01110//Biosynthesis of secondary metabolites;ko00908//Zeatin biosynthesis	K00279;K00279	GO:0005615//extracellular space	GO:0003824//catalytic activity;GO:0016491//oxidoreductase activity;GO:0019139//cytokinin dehydrogenase activity;GO:0050660//flavin adenine dinucleotide binding;GO:0071949//FAD binding	GO:0009690//cytokinin metabolic process	--
BGIOSGA005949	6997	8825	8977	4137	4109	4264	453.123	457.681	552.210	214.476	231.059	234.457	487.671333333333	226.664	-1.10535389661158	4.44546049347045e-09	6.54195868020393e-07	VPE1	XP_015625561.1 vacuolar-processing enzyme beta-isozyme 1-like [Oryza sativa Japonica Group]	-	-	-	-	GO:0110165//cellular anatomical entity	GO:0004175//endopeptidase activity;GO:0004197//cysteine-type endopeptidase activity;GO:0008233//peptidase activity;GO:0016787//hydrolase activity	GO:0006508//proteolysis;GO:0051603//proteolysis involved in cellular protein catabolic process	--
MSTRG.5686	1881	1970	1275	785	832	790	79.954	67.305	51.457	26.681	30.791	28.580	66.2386666666667	28.684	-1.20742741008269	6.96855786688791e-09	9.78406856831063e-07	--	B1160F02.13 [Oryza sativa Japonica Group]	-	-	-	-	-	-	-	--
BGIOSGA029885	456	626	476	274	246	197	39.882	43.846	39.545	19.185	18.682	14.629	41.091	17.4986666666667	-1.23157744244237	8.22406106436619e-09	1.13158968215147e-06	--	EEC84467.1 hypothetical protein OsI_31106 [Oryza sativa Indica Group]	-	-	-	-	-	-	-	--
BGIOSGA022836	394	479	506	191	205	198	50.928	49.584	62.127	19.764	23.009	21.730	54.213	21.501	-1.33423508360396	1.15917456397075e-08	1.57139531162124e-06	TIP2-2	Aquaporin TIP2-1 [Source:Projected from Arabidopsis thaliana (AT3G16240) UniProtKB/Swiss-Prot;Acc:Q41951]	-	-	-	-	GO:0016020//membrane;GO:0016021//integral component of membrane	GO:0015267//channel activity	GO:0055085//transmembrane transport	--
BGIOSGA000732	505	628	641	244	247	289	49.403	49.200	59.565	19.109	20.982	24.005	52.7226666666667	21.3653333333333	-1.30315151691085	1.18484952939992e-08	1.59832716664493e-06	HMT-4	XP_015621503.1 homocysteine S-methyltransferase 4 [Oryza sativa Japonica Group]	Metabolism;Metabolism;Metabolism	Global and overview maps;Global and overview maps;Amino acid metabolism	ko01100//Metabolic pathways;ko01110//Biosynthesis of secondary metabolites;ko00270//Cysteine and methionine metabolism	K00547;K00547;K00547	GO:0005737//cytoplasm	GO:0008168//methyltransferase activity;GO:0008270//zinc ion binding;GO:0016740//transferase activity;GO:0046872//metal ion binding;GO:0047150//betaine-homocysteine S-methyltransferase activity	GO:0009086//methionine biosynthetic process;GO:0032259//methylation	--
BGIOSGA007815	42	37	31	114	101	84	3.475	2.452	2.436	7.551	7.256	5.901	2.78766666666667	6.90266666666667	1.30809575523023	1.27056625952079e-08	1.69598305481109e-06	Os02g0224100	EAY85062.1 hypothetical protein OsI_06419 [Oryza sativa Indica Group]	-	-	-	-	-	GO:0004722//protein serine/threonine phosphatase activity;GO:0017018//myosin phosphatase activity	-	--
MSTRG.22460	170	167	150	49	60	51	8.839	6.954	7.408	2.040	2.709	2.252	7.73366666666667	2.33366666666667	-1.72855407740194	1.32298460849263e-08	1.75034680005331e-06	--	Os07g0620700, partial [Oryza sativa Japonica Group]	-	-	-	-	-	-	-	--
BGIOSGA025171	322	395	394	164	148	165	26.438	25.973	30.728	10.780	10.552	11.503	27.713	10.945	-1.34029094001939	1.5006598960809e-08	1.96650760382144e-06	SPAC1F5.03c	EAZ02818.1 hypothetical protein OsI_24943 [Oryza sativa Indica Group]	-	-	-	-	-	GO:0016491//oxidoreductase activity	-	--
BGIOSGA015794	631	765	556	351	327	279	46.688	45.329	39.072	20.791	21.009	17.527	43.6963333333333	19.7756666666667	-1.14378589384086	1.6927170278111e-08	2.19725848529876e-06	AMI1	XP_015635919.1 amidase 1-like isoform X1 [Oryza sativa Japonica Group]	Metabolism;Metabolism;Metabolism;Metabolism	Global and overview maps;Amino acid metabolism;Amino acid metabolism;Amino acid metabolism	ko01100//Metabolic pathways;ko00380//Tryptophan metabolism;ko00330//Arginine and proline metabolism;ko00360//Phenylalanine metabolism	K01426;K01426;K01426;K01426	-	GO:0004040//amidase activity;GO:0016811//hydrolase activity, acting on carbon-nitrogen (but not peptide) bonds, in linear amides	-	--
BGIOSGA009712	51	63	43	134	104	125	5.926	5.862	4.746	12.464	10.493	12.332	5.51133333333333	11.763	1.09378275650414	1.82931550924402e-08	2.34143876739006e-06	RTNLB8	Reticulon-like protein [Source:UniProtKB/TrEMBL;Acc:A2XMJ6]	-	-	-	-	GO:0005783//endoplasmic reticulum;GO:0005789//endoplasmic reticulum membrane;GO:0016020//membrane;GO:0016021//integral component of membrane	-	GO:0009617//response to bacterium	--
BGIOSGA029243	71	60	59	145	129	152	6.761	4.576	5.337	11.054	10.666	12.289	5.558	11.3363333333333	1.02831634531914	2.94262818795793e-08	3.59903044908508e-06	URH2	EEC85085.1 hypothetical protein OsI_32443 [Oryza sativa Indica Group]	Metabolism;Metabolism;Metabolism	Global and overview maps;Nucleotide metabolism;Metabolism of cofactors and vitamins	ko01100//Metabolic pathways;ko00240//Pyrimidine metabolism;ko00760//Nicotinate and nicotinamide metabolism	K01240;K01240;K01240	-	GO:0016787//hydrolase activity;GO:0016798//hydrolase activity, acting on glycosyl bonds;GO:0016799//hydrolase activity, hydrolyzing N-glycosyl compounds	GO:0006139//nucleobase-containing compound metabolic process;GO:0008152//metabolic process;GO:1901564//organonitrogen compound metabolic process	--
BGIOSGA020606	1226	1489	1557	720	708	706	135.599	131.888	163.578	63.751	67.996	66.300	143.688333333333	66.0156666666667	-1.12206258114792	3.08125813014512e-08	3.75190895944529e-06	XTH25	Xyloglucan endotransglucosylase/hydrolase [Source:UniProtKB/TrEMBL;Acc:A2YGL2]	-	-	-	-	GO:0005576//extracellular region;GO:0005618//cell wall;GO:0048046//apoplast	GO:0004553//hydrolase activity, hydrolyzing O-glycosyl compounds;GO:0016740//transferase activity;GO:0016762//xyloglucan:xyloglucosyl transferase activity;GO:0016787//hydrolase activity;GO:0016798//hydrolase activity, acting on glycosyl bonds	GO:0005975//carbohydrate metabolic process;GO:0006073//cellular glucan metabolic process;GO:0008152//metabolic process;GO:0010411//xyloglucan metabolic process;GO:0042546//cell wall biogenesis;GO:0071555//cell wall organization	--
BGIOSGA015291	124	185	176	52	39	62	26.257	31.371	35.400	8.815	7.171	11.147	31.0093333333333	9.04433333333333	-1.77761644050835	3.45282152399111e-08	4.11334179734681e-06	OsI_014908	EAY93675.1 hypothetical protein OsI_15462 [Oryza sativa Indica Group]	-	-	-	-	-	GO:0004869//cysteine-type endopeptidase inhibitor activity	-	--
BGIOSGA016012	1210	1492	1462	725	692	724	206.055	203.475	236.491	98.838	102.327	104.684	215.340333333333	101.949666666667	-1.0787615038461	3.65450377182526e-08	4.31623559213989e-06	H1-I	CAE04793.1 OSJNBb0018J12.6 [Oryza sativa Japonica Group]	-	-	-	-	GO:0000786//nucleosome;GO:0005634//nucleus;GO:0005694//chromosome	GO:0003677//DNA binding;GO:0030527//structural constituent of chromatin	GO:0006334//nucleosome assembly	--
BGIOSGA016505	2218	2864	2644	1539	1345	1307	167.184	172.882	189.305	92.867	88.032	83.647	176.457	88.182	-1.00076055927459	3.74854161071745e-08	4.40838105065528e-06	RBP47	EAY94326.1 hypothetical protein OsI_16094 [Oryza sativa Indica Group]	-	-	-	-	-	GO:0003676//nucleic acid binding;GO:0003723//RNA binding	-	--
BGIOSGA037573	818	1061	1313	338	326	537	71.156	73.913	108.491	23.538	24.624	39.662	84.52	29.2746666666667	-1.5296400235689	3.9045157552838e-08	4.53368645863522e-06	RFS2	EEC69482.1 hypothetical protein OsI_38689 [Oryza sativa Indica Group]	Metabolism;Metabolism	Global and overview maps;Carbohydrate metabolism	ko01100//Metabolic pathways;ko00052//Galactose metabolism	K06617;K06617	GO:0005634//nucleus	GO:0004864//protein phosphatase inhibitor activity;GO:0010427//abscisic acid binding;GO:0038023//signaling receptor activity	GO:0005975//carbohydrate metabolic process;GO:0006952//defense response;GO:0009738//abscisic acid-activated signaling pathway;GO:0043086//negative regulation of catalytic activity	--
MSTRG.12706	1121	1171	554	348	410	353	15.247	12.755	7.158	3.789	4.842	4.077	11.72	4.236	-1.46819807531727	4.10313777991852e-08	4.68523852969203e-06	--	H0307D04.11 [Oryza sativa]	-	-	-	-	GO:0043231//intracellular membrane-bounded organelle	-	-	--
MSTRG.12955	277	382	204	82	95	128	45.170	48.387	30.176	10.266	12.901	17.653	41.2443333333333	13.6066666666667	-1.59988223568513	4.26891678515618e-08	4.81460332011118e-06	--	expressed protein [Oryza sativa Japonica Group]	-	-	-	-	-	-	-	--
BGIOSGA001326	44	78	51	149	111	123	4.129	5.861	4.546	11.193	9.044	9.800	4.84533333333333	10.0123333333333	1.04711040357187	4.93849684553185e-08	5.43609978768764e-06	PCO1	EEC70979.1 hypothetical protein OsI_02615 [Oryza sativa Indica Group]	-	-	-	-	-	GO:0016702//oxidoreductase activity, acting on single donors with incorporation of molecular oxygen, incorporation of two atoms of oxygen;GO:0017172//cysteine dioxygenase activity;GO:0046872//metal ion binding	GO:0018171//peptidyl-cysteine oxidation;GO:0070483//detection of hypoxia	--
BGIOSGA006315	253	407	265	138	105	138	80.623	103.867	80.215	35.205	29.054	37.339	88.235	33.866	-1.38151344376598	5.60585608764998e-08	6.04970798729568e-06	--	EEC73330.1 hypothetical protein OsI_07529 [Oryza sativa Indica Group]	-	-	-	-	GO:0005739//mitochondrion	GO:0042030//ATPase inhibitor activity	GO:0032780//negative regulation of ATPase activity	--
BGIOSGA013483	3161	4106	4252	2036	1824	2033	584.704	608.239	747.091	301.493	292.968	319.294	646.678	304.585	-1.0862026360167	5.84099366313927e-08	6.25440873991944e-06	--	XP_015628939.1 hapless 2 isoform X2 [Oryza sativa Japonica Group]	-	-	-	-	-	-	-	--
BGIOSGA029570	493	762	421	305	223	210	140.420	173.813	113.902	69.546	55.153	50.786	142.711666666667	58.495	-1.2867180625618	6.05316482197836e-08	6.43154605158388e-06	--	EAZ09524.1 hypothetical protein OsI_31799 [Oryza sativa Indica Group]	-	-	-	-	-	-	-	--
BGIOSGA019747	917	1127	870	593	489	464	66.925	65.870	60.313	34.647	30.989	28.753	64.3693333333333	31.463	-1.03271728865889	6.09574601421823e-08	6.45187825251044e-06	ERF1-2	EAY97806.1 hypothetical protein OsI_19725 [Oryza sativa Indica Group]	Genetic Information Processing	Translation	ko03015//mRNA surveillance pathway	K03265	GO:0005737//cytoplasm	GO:0003747//translation release factor activity	GO:0006412//translation;GO:0006415//translational termination;GO:0044260//cellular macromolecule metabolic process;GO:0060255//regulation of macromolecule metabolic process	--
BGIOSGA016390	894	1275	829	588	488	487	120.899	138.082	106.490	63.657	57.304	55.918	121.823666666667	58.9596666666667	-1.0469941594622	9.05201149559971e-08	9.12089129130341e-06	--	-	-	-	-	-	-	-	-	--
BGIOSGA014641	15	22	32	77	63	86	1.822	2.140	3.692	7.487	6.644	8.869	2.55133333333333	7.66666666666667	1.58734805505061	9.36400938455911e-08	9.26935878610368e-06	Os04g0538400	EAY94995.1 hypothetical protein OsI_16802 [Oryza sativa Indica Group]	-	-	-	-	GO:0016020//membrane;GO:0016021//integral component of membrane	GO:0005384//manganese ion transmembrane transporter activity	GO:0030026//cellular manganese ion homeostasis;GO:0055072//iron ion homeostasis;GO:0071421//manganese ion transmembrane transport	--
BGIOSGA005228	562	737	511	333	311	254	54.647	57.391	47.198	25.922	26.259	20.970	53.0786666666667	24.3836666666667	-1.12221704481119	1.05311665401007e-07	1.0240536113676e-05	--	EAY77326.1 hypothetical protein OsI_05308 [Oryza sativa Indica Group]	-	-	-	-	GO:0016020//membrane;GO:0016021//integral component of membrane	-	-	--
MSTRG.6057	650	694	327	231	217	215	34.586	28.966	18.804	9.775	9.689	9.670	27.452	9.71133333333333	-1.4991699682718	1.25351818771636e-07	1.19317702568115e-05	--	Os11g0601950, partial [Oryza sativa Japonica Group]	-	-	-	-	-	-	-	--
BGIOSGA012172	1156	1394	947	665	614	591	80.186	77.437	62.397	36.928	36.982	34.807	73.34	36.239	-1.0170571206805	1.32111887023732e-07	1.24506404760482e-05	SRO2	XP_015628077.1 probable inactive poly [ADP-ribose] polymerase SRO2 [Oryza sativa Japonica Group]	-	-	-	-	-	GO:0003950//NAD+ ADP-ribosyltransferase activity	-	--
BGIOSGA022620	1167	1544	1557	827	687	669	94.137	99.742	119.301	53.405	48.120	45.820	104.393333333333	49.115	-1.08779397863704	1.42900653054248e-07	1.34214439296923e-05	Os06g0246500	Pyruvate dehydrogenase E1 component subunit alpha [Source:UniProtKB/TrEMBL;Acc:A2YB83]	Metabolism;Metabolism;Metabolism;Metabolism;Metabolism;Metabolism	Global and overview maps;Global and overview maps;Global and overview maps;Carbohydrate metabolism;Carbohydrate metabolism;Carbohydrate metabolism	ko01100//Metabolic pathways;ko01110//Biosynthesis of secondary metabolites;ko01200//Carbon metabolism;ko00010//Glycolysis / Gluconeogenesis;ko00620//Pyruvate metabolism;ko00020//Citrate cycle (TCA cycle)	K00161;K00161;K00161;K00161;K00161;K00161	GO:0043231//intracellular membrane-bounded organelle	GO:0004739//pyruvate dehydrogenase (acetyl-transferring) activity;GO:0016491//oxidoreductase activity;GO:0016624//oxidoreductase activity, acting on the aldehyde or oxo group of donors, disulfide as acceptor	GO:0006086//acetyl-CoA biosynthetic process from pyruvate;GO:0006096//glycolytic process	--
BGIOSGA004642	291	343	404	148	155	133	20.013	18.891	26.392	8.148	9.256	7.766	21.7653333333333	8.39	-1.37528939920976	1.47258159821182e-07	1.37836642861194e-05	UGT87A1	Glycosyltransferase [Source:UniProtKB/TrEMBL;Acc:B8AAX4]	-	-	-	-	-	GO:0008194//UDP-glycosyltransferase activity;GO:0016740//transferase activity;GO:0016757//glycosyltransferase activity;GO:0016758//hexosyltransferase activity	-	--
MSTRG.6872	308	442	268	137	122	168	10.424	11.980	8.616	3.712	3.585	4.828	10.34	4.04166666666667	-1.35521393907424	1.52675523135521e-07	1.42422973598861e-05	--	Os11g0183200, partial [Oryza sativa Japonica Group]	-	-	-	-	-	-	-	--
BGIOSGA009757	49	94	86	153	140	232	11.682	17.947	19.476	29.202	28.983	46.963	16.3683333333333	35.0493333333333	1.09847957297614	1.54612663485413e-07	1.43742766434293e-05	OsI_013205	AAP50945.1 putative prolamin [Oryza sativa Japonica Group]	-	-	-	-	-	-	-	--
BGIOSGA011783	421	650	678	280	246	258	116.811	144.431	178.690	62.194	59.268	60.781	146.644	60.7476666666667	-1.27141714322559	2.14556629982662e-07	1.9232520848511e-05	--	XP_015630177.1 uncharacterized protein LOC4331521 [Oryza sativa Japonica Group]	-	-	-	-	-	-	-	--
MSTRG.24764	402	478	197	128	135	129	13.810	13.328	6.799	3.438	3.796	3.896	11.3123333333333	3.71	-1.60840544490499	2.16435990875992e-07	1.92754111097618e-05	--	Os09g0120033 [Oryza sativa Japonica Group]	-	-	-	-	-	-	-	--
BGIOSGA023633	425	557	356	210	221	206	42.219	44.311	33.592	16.700	19.063	17.375	40.0406666666667	17.7126666666667	-1.17668456667884	2.24096160864607e-07	1.97657123424139e-05	Cht1	EAZ02416.1 hypothetical protein OsI_24518 [Oryza sativa Indica Group]	Metabolism;Environmental Information Processing;Metabolism	Global and overview maps;Signal transduction;Carbohydrate metabolism	ko01100//Metabolic pathways;ko04016//MAPK signaling pathway - plant;ko00520//Amino sugar and nucleotide sugar metabolism	K20547;K20547;K20547	-	GO:0004568//chitinase activity;GO:0008061//chitin binding;GO:0016787//hydrolase activity;GO:0016798//hydrolase activity, acting on glycosyl bonds	GO:0000272//polysaccharide catabolic process;GO:0005975//carbohydrate metabolic process;GO:0006032//chitin catabolic process;GO:0008152//metabolic process;GO:0016998//cell wall macromolecule catabolic process	--
BGIOSGA033275	178	235	150	77	71	72	10.954	11.582	8.768	3.793	3.794	3.762	10.4346666666667	3.783	-1.46378183313027	2.27185589784235e-07	1.99741860871322e-05	CYP89A2	EAY79199.1 hypothetical protein OsI_34311 [Oryza sativa Indica Group]	-	-	-	-	GO:0016020//membrane;GO:0016021//integral component of membrane	GO:0004497//monooxygenase activity;GO:0005506//iron ion binding;GO:0016491//oxidoreductase activity;GO:0016705//oxidoreductase activity, acting on paired donors, with incorporation or reduction of molecular oxygen;GO:0020037//heme binding;GO:0046872//metal ion binding	-	--
MSTRG.14551	173	183	78	51	41	28	7.810	8.112	5.402	2.412	2.024	0.944	7.108	1.79333333333333	-1.98680000930585	2.37272554078363e-07	2.07945968652308e-05	--	Os12g0504950, partial [Oryza sativa Japonica Group]	-	-	-	-	-	-	-	--
BGIOSGA032167	68	119	100	15	29	27	5.996	8.403	8.376	1.059	2.220	2.022	7.59166666666667	1.767	-2.103114608304	2.48337225310145e-07	2.16819425636133e-05	At4g08290	WAT1-related protein [Source:UniProtKB/TrEMBL;Acc:B8BG55]	-	-	-	-	GO:0016020//membrane;GO:0016021//integral component of membrane	GO:0022857//transmembrane transporter activity	GO:0055085//transmembrane transport	--
BGIOSGA030974	992	1239	817	548	572	429	26.607	26.613	20.815	11.767	13.322	9.770	24.6783333333333	11.6196666666667	-1.08667628171703	2.49851101855566e-07	2.16819425636133e-05	AIR3	EEC84763.1 hypothetical protein OsI_31779 [Oryza sativa Indica Group]	-	-	-	-	-	GO:0003872//6-phosphofructokinase activity;GO:0004252//serine-type endopeptidase activity;GO:0008233//peptidase activity;GO:0008236//serine-type peptidase activity;GO:0016301//kinase activity;GO:0016740//transferase activity;GO:0016787//hydrolase activity;GO:0046872//metal ion binding	GO:0006002//fructose 6-phosphate metabolic process;GO:0006096//glycolytic process;GO:0006508//proteolysis;GO:0016310//phosphorylation;GO:0061615//glycolytic process through fructose-6-phosphate	--
BGIOSGA010107	118	173	206	50	53	60	16.300	19.138	27.030	5.529	6.357	7.037	20.8226666666667	6.30766666666667	-1.72297651306742	2.50548992885971e-07	2.16819425636133e-05	Zlp	XP_015628424.1 alpha-amylase/trypsin inhibitor [Oryza sativa Japonica Group]	-	-	-	-	-	-	-	--
BGIOSGA012554	325	328	341	160	122	156	18.713	15.124	18.650	7.375	6.099	7.626	17.4956666666667	7.03333333333333	-1.31471714083741	2.75890910845761e-07	2.35053931132028e-05	PGM1	XP_015629340.1 2,3-bisphosphoglycerate-independent phosphoglycerate mutase isoform X1 [Oryza sativa Japonica Group]	Metabolism;Metabolism;Metabolism;Metabolism;Metabolism;Metabolism	Global and overview maps;Global and overview maps;Global and overview maps;Global and overview maps;Carbohydrate metabolism;Amino acid metabolism	ko01100//Metabolic pathways;ko01110//Biosynthesis of secondary metabolites;ko01200//Carbon metabolism;ko01230//Biosynthesis of amino acids;ko00010//Glycolysis / Gluconeogenesis;ko00260//Glycine, serine and threonine metabolism	K15633;K15633;K15633;K15633;K15633;K15633	GO:0005737//cytoplasm	GO:0003824//catalytic activity;GO:0004619//phosphoglycerate mutase activity;GO:0016853//isomerase activity;GO:0030145//manganese ion binding;GO:0046872//metal ion binding	GO:0006007//glucose catabolic process;GO:0006096//glycolytic process	--
BGIOSGA007506	507	626	503	287	275	281	47.299	46.769	44.574	21.434	22.277	22.258	46.214	21.9896666666667	-1.07150423065976	2.89380838181511e-07	2.45348754463259e-05	--	XP_015624278.1 uncharacterized protein LOC4328263 isoform X1 [Oryza sativa Japonica Group]	-	-	-	-	-	-	-	--
MSTRG.24967	1103	1289	897	482	516	623	119.130	111.491	92.025	41.675	48.392	57.131	107.548666666667	49.066	-1.13219407037119	2.94266077748654e-07	2.47642452402606e-05	--	Os10g0112800, partial [Oryza sativa Japonica Group]	-	-	-	-	-	-	-	--
BGIOSGA026567	946	1043	1013	526	549	507	53.794	47.498	54.717	23.945	27.108	24.479	52.003	25.1773333333333	-1.04646936569488	2.95550082498803e-07	2.47964717081846e-05	CPK21	EEC83966.1 hypothetical protein OsI_30082 [Oryza sativa Indica Group]	Organismal Systems	Environmental adaptation	ko04626//Plant-pathogen interaction	K13412	-	GO:0000166//nucleotide binding;GO:0004672//protein kinase activity;GO:0005509//calcium ion binding;GO:0005524//ATP binding;GO:0016301//kinase activity;GO:0016740//transferase activity;GO:0046872//metal ion binding	GO:0006468//protein phosphorylation;GO:0009737//response to abscisic acid;GO:0016310//phosphorylation;GO:1901001//negative regulation of response to salt stress	--
BGIOSGA019151	698	841	986	440	345	407	57.604	55.582	77.293	29.069	24.723	28.519	63.493	27.437	-1.2104748020315	3.03994803822488e-07	2.52738157292781e-05	RAP	EEC78484.1 hypothetical protein OsI_18377 [Oryza sativa Indica Group]	-	-	-	-	-	GO:0004190//aspartic-type endopeptidase activity;GO:0008233//peptidase activity;GO:0016787//hydrolase activity	GO:0006508//proteolysis;GO:0006629//lipid metabolic process	--
BGIOSGA020689	38	74	48	11	4	10	2.545	3.956	3.038	0.596	0.233	0.569	3.17966666666667	0.466	-2.77047367169573	3.38229135343338e-07	2.80353240226305e-05	Os06g0675700	EEC81169.1 hypothetical protein OsI_24141 [Oryza sativa Indica Group]	Metabolism;Metabolism;Metabolism;Metabolism	Global and overview maps;Global and overview maps;Carbohydrate metabolism;Carbohydrate metabolism	ko01100//Metabolic pathways;ko01110//Biosynthesis of secondary metabolites;ko00500//Starch and sucrose metabolism;ko00052//Galactose metabolism	K01187;K01187;K01187;K01187	-	GO:0004553//hydrolase activity, hydrolyzing O-glycosyl compounds;GO:0016787//hydrolase activity;GO:0016798//hydrolase activity, acting on glycosyl bonds	GO:0005975//carbohydrate metabolic process;GO:0008152//metabolic process;GO:0044275//cellular carbohydrate catabolic process	--
BGIOSGA026849	1442	1764	1849	889	925	829	90.119	88.287	109.764	44.478	50.197	43.990	96.0566666666667	46.2216666666667	-1.05531646379525	3.77864933530435e-07	3.05837208994825e-05	GAD	Glutamate decarboxylase [Source:UniProtKB/TrEMBL;Acc:A2YW09]	Metabolism;Metabolism;Metabolism;Metabolism;Metabolism;Metabolism	Global and overview maps;Global and overview maps;Amino acid metabolism;Metabolism of other amino acids;Carbohydrate metabolism;Metabolism of other amino acids	ko01100//Metabolic pathways;ko01110//Biosynthesis of secondary metabolites;ko00250//Alanine, aspartate and glutamate metabolism;ko00410//beta-Alanine metabolism;ko00650//Butanoate metabolism;ko00430//Taurine and hypotaurine metabolism	K01580;K01580;K01580;K01580;K01580;K01580	-	GO:0003824//catalytic activity;GO:0004351//glutamate decarboxylase activity;GO:0016829//lyase activity;GO:0016830//carbon-carbon lyase activity;GO:0016831//carboxy-lyase activity;GO:0030170//pyridoxal phosphate binding	GO:0006536//glutamate metabolic process;GO:0019752//carboxylic acid metabolic process	--
MSTRG.16934	81	137	62	33	17	19	4.552	6.166	3.310	1.485	0.830	0.907	4.676	1.074	-2.12228093654624	4.10582698167792e-07	3.28454222990682e-05	--	expressed protein [Oryza sativa Japonica Group]	-	-	-	-	-	-	-	--
BGIOSGA007632	312	431	267	139	131	171	57.382	63.481	46.645	20.466	20.921	26.703	55.836	22.6966666666667	-1.29871516046063	4.15601519844983e-07	3.30547347532199e-05	MFT2	EAY84662.1 hypothetical protein OsI_06032 [Oryza sativa Indica Group]	-	-	-	-	-	-	-	--
BGIOSGA026185	859	1148	1076	541	499	566	49.725	53.220	59.165	25.071	25.082	27.819	54.0366666666667	25.9906666666667	-1.05594504283825	4.23010857288254e-07	3.35470771807362e-05	DPE1	4-alpha-glucanotransferase [Source:UniProtKB/TrEMBL;Acc:B8B4V9]	Metabolism;Metabolism;Metabolism	Global and overview maps;Global and overview maps;Carbohydrate metabolism	ko01100//Metabolic pathways;ko01110//Biosynthesis of secondary metabolites;ko00500//Starch and sucrose metabolism	K00705;K00705;K00705	GO:0009507//chloroplast	GO:0004134//4-alpha-glucanotransferase activity;GO:0016740//transferase activity;GO:0016757//glycosyltransferase activity;GO:0102500//beta-maltose 4-alpha-glucanotransferase activity	GO:0000025//maltose catabolic process;GO:0005975//carbohydrate metabolic process;GO:0005983//starch catabolic process;GO:0006006//glucose metabolic process	--
MSTRG.21627	536	625	411	254	250	265	63.630	59.444	46.366	24.142	25.781	26.723	56.48	25.5486666666667	-1.14449208682315	4.61064873899359e-07	3.61482742587934e-05	--	Os03g0120600, partial [Oryza sativa Japonica Group]	-	-	-	-	-	-	-	--
BGIOSGA024190	945	1119	799	535	546	440	52.988	50.249	42.556	24.015	26.584	20.948	48.5976666666667	23.849	-1.02695827236975	5.21195846072181e-07	4.05163516611874e-05	ICL	Isocitrate lyase [Source:UniProtKB/TrEMBL;Acc:B8B6W9]	Metabolism;Metabolism;Metabolism;Metabolism	Global and overview maps;Global and overview maps;Global and overview maps;Carbohydrate metabolism	ko01100//Metabolic pathways;ko01110//Biosynthesis of secondary metabolites;ko01200//Carbon metabolism;ko00630//Glyoxylate and dicarboxylate metabolism	K01637;K01637;K01637;K01637	GO:0005777//peroxisome;GO:0009514//glyoxysome	GO:0003824//catalytic activity;GO:0004451//isocitrate lyase activity;GO:0016829//lyase activity;GO:0046872//metal ion binding	GO:0006097//glyoxylate cycle;GO:0006099//tricarboxylic acid cycle;GO:0019752//carboxylic acid metabolic process	--
BGIOSGA000788	76	118	115	22	23	39	12.354	15.361	17.757	2.863	3.246	5.383	15.1573333333333	3.83066666666667	-1.98434856171025	5.60003586791759e-07	4.34105315631617e-05	--	EEC71516.1 hypothetical protein OsI_03810 [Oryza sativa Indica Group]	-	-	-	-	-	GO:0008270//zinc ion binding;GO:0046872//metal ion binding	-	--
MSTRG.17290	190	205	189	76	89	72	22.079	19.065	20.817	7.061	8.970	7.054	20.6536666666667	7.695	-1.42440469584929	5.83124837368791e-07	4.50758775268308e-05	--	Os12g0275901, partial [Oryza sativa Japonica Group]	-	-	-	-	-	-	-	--
BGIOSGA014038	81	150	141	34	33	45	7.690	11.405	12.716	2.584	2.721	3.628	10.6036666666667	2.97766666666667	-1.83230905761801	5.87558682200536e-07	4.52192512759664e-05	Sb03g046810	Peroxidase [Source:UniProtKB/TrEMBL;Acc:B8ARU5]	Metabolism;Metabolism;Metabolism	Global and overview maps;Global and overview maps;Biosynthesis of other secondary metabolites	ko01100//Metabolic pathways;ko01110//Biosynthesis of secondary metabolites;ko00940//Phenylpropanoid biosynthesis	K00430;K00430;K00430	GO:0005576//extracellular region	GO:0004601//peroxidase activity;GO:0016491//oxidoreductase activity;GO:0020037//heme binding;GO:0046872//metal ion binding	GO:0006979//response to oxidative stress;GO:0042744//hydrogen peroxide catabolic process;GO:0098869//cellular oxidant detoxification	--
BGIOSGA020602	930	1121	1097	487	551	573	91.258	88.092	102.250	38.256	46.948	47.740	93.8666666666667	44.3146666666667	-1.08282866671251	6.16397958404371e-07	4.71184872703608e-05	Os06g0698300	XP_015643686.1 probable protein phosphatase 2C 59 isoform X1 [Oryza sativa Japonica Group]	-	-	-	-	-	GO:0004721//phosphoprotein phosphatase activity;GO:0004722//protein serine/threonine phosphatase activity;GO:0016787//hydrolase activity;GO:0017018//myosin phosphatase activity;GO:0043169//cation binding;GO:0046872//metal ion binding	-	--
BGIOSGA038243	566	976	922	310	222	442	204.866	282.805	316.888	89.602	69.555	135.871	268.186333333333	98.3426666666667	-1.44734633894023	6.83921901876344e-07	5.15639638842057e-05	--	ABR26077.1 unknown, partial [Oryza sativa Indica Group]	-	-	-	-	-	-	-	--
BGIOSGA038437	566	976	922	310	222	442	204.866	282.805	316.888	89.602	69.555	135.871	268.186333333333	98.3426666666667	-1.44734633894023	6.83921901876344e-07	5.15639638842057e-05	--	ABR26077.1 unknown, partial [Oryza sativa Indica Group]	-	-	-	-	-	-	-	--
BGIOSGA010115	286	423	408	157	157	184	46.257	54.789	62.681	20.328	22.049	25.268	54.5756666666667	22.5483333333333	-1.27523704830705	7.4934168862962e-07	5.57327944037798e-05	--	EEC75860.1 hypothetical protein OsI_12872 [Oryza sativa Indica Group]	-	-	-	-	-	-	-	--
BGIOSGA033383	522	758	803	290	296	363	190.919	222.020	278.973	84.911	94.005	112.727	230.637333333333	97.2143333333333	-1.24638511500994	7.81309968283412e-07	5.76430804750435e-05	MT21A	XP_015614224.1 class II metallothionein-like protein 1A [Oryza sativa Japonica Group]	-	-	-	-	-	GO:0008270//zinc ion binding;GO:0046872//metal ion binding	-	--
BGIOSGA000239	285	307	214	126	119	114	7.392	6.376	5.272	2.616	2.680	2.510	6.34666666666667	2.602	-1.28637811075636	8.02322104765425e-07	5.90350320883415e-05	SPS1	Sucrose phosphate synthase, Sucrose synthesis in pollen germinatio [Source: Projected from Oryza sativa (Os01g0919400)]	Metabolism;Metabolism;Metabolism	Global and overview maps;Global and overview maps;Carbohydrate metabolism	ko01100//Metabolic pathways;ko01110//Biosynthesis of secondary metabolites;ko00500//Starch and sucrose metabolism	K00696;K00696;K00696	GO:0005634//nucleus;GO:0005794//Golgi apparatus	GO:0000981//DNA-binding transcription factor activity, RNA polymerase II-specific;GO:0003677//DNA binding;GO:0003824//catalytic activity;GO:0016157//sucrose synthase activity;GO:0016740//transferase activity;GO:0016757//glycosyltransferase activity;GO:0043565//sequence-specific DNA binding;GO:0046524//sucrose-phosphate synthase activity	GO:0005985//sucrose metabolic process;GO:0005986//sucrose biosynthetic process;GO:0006355//regulation of transcription, DNA-templated;GO:0006357//regulation of transcription by RNA polymerase II	HD-ZIP
BGIOSGA007788	473	474	364	237	204	198	17.526	14.067	12.810	7.032	6.559	6.214	14.801	6.60166666666667	-1.16479245143443	8.2755004121689e-07	6.07289322246603e-05	XA21	EEC72746.1 hypothetical protein OsI_06373 [Oryza sativa Indica Group]	-	-	-	-	GO:0016020//membrane;GO:0016021//integral component of membrane	GO:0000166//nucleotide binding;GO:0004672//protein kinase activity;GO:0004674//protein serine/threonine kinase activity;GO:0005515//protein binding;GO:0005524//ATP binding;GO:0016301//kinase activity;GO:0016740//transferase activity	GO:0006468//protein phosphorylation;GO:0016310//phosphorylation	--
BGIOSGA006749	1145	1236	1362	629	593	694	120.828	104.454	136.523	53.137	54.337	62.182	120.601666666667	56.552	-1.09259989271988	8.35374432531988e-07	6.09779018802328e-05	--	EAY85254.1 hypothetical protein OsI_06627 [Oryza sativa Indica Group]	-	-	-	-	GO:0016020//membrane;GO:0016021//integral component of membrane	-	-	--
BGIOSGA014353	260	365	187	123	97	116	78.208	87.925	53.430	29.619	25.336	29.626	73.1876666666667	28.1936666666667	-1.37622943428589	8.38681793273835e-07	6.10573657912769e-05	--	EAY95555.1 hypothetical protein OsI_17402 [Oryza sativa Indica Group]	-	-	-	-	-	-	-	--
BGIOSGA026012	326	438	438	191	205	163	14.778	15.901	18.860	6.931	8.069	6.274	16.513	7.09133333333333	-1.21947342790409	8.47381015263682e-07	6.15279107098714e-05	--	EEC82331.1 hypothetical protein OsI_26624 [Oryza sativa Indica Group]	-	-	-	-	-	-	-	--
BGIOSGA007697	420	529	461	246	233	242	48.978	49.403	51.065	22.965	23.593	23.961	49.8153333333333	23.5063333333333	-1.08354036137894	8.88564705259678e-07	6.36781565730236e-05	CYL1	EAY84784.1 hypothetical protein OsI_06152 [Oryza sativa Indica Group]	-	-	-	-	-	GO:0004061//arylformamidase activity	GO:0019441//tryptophan catabolic process to kynurenine	--
BGIOSGA012500	490	624	656	320	268	287	46.114	47.029	58.642	24.109	21.900	22.933	50.595	22.9806666666667	-1.13857416805822	8.93241991844854e-07	6.38470814898144e-05	GOLS1	Hexosyltransferase [Source:UniProtKB/TrEMBL;Acc:A2XG08]	Metabolism;Metabolism	Global and overview maps;Carbohydrate metabolism	ko01100//Metabolic pathways;ko00052//Galactose metabolism	K18819;K18819	-	GO:0016740//transferase activity;GO:0016757//glycosyltransferase activity;GO:0047216//inositol 3-alpha-galactosyltransferase activity	GO:0006012//galactose metabolic process	--
MSTRG.23547	124	128	49	28	27	19	8.139	6.729	3.055	1.471	1.539	1.059	5.97433333333333	1.35633333333333	-2.13906595426407	9.3393569139221e-07	6.64107914507034e-05	--	OSJNBa0096F01.2 [Oryza sativa Japonica Group]	-	-	-	-	-	-	-	--
BGIOSGA016268	368	459	334	206	177	194	48.542	48.487	41.849	21.753	20.273	21.728	46.2926666666667	21.2513333333333	-1.12323031032105	9.48970112073059e-07	6.71611485861832e-05	--	EEC77169.1 hypothetical protein OsI_15650 [Oryza sativa Indica Group]	-	-	-	-	GO:0016020//membrane;GO:0016021//integral component of membrane	-	-	--
BGIOSGA023942	332	369	345	178	152	173	14.060	12.515	13.878	6.035	5.590	6.221	13.4843333333333	5.94866666666667	-1.18064595206446	9.49369046841283e-07	6.71611485861832e-05	DFRA	EEC82399.1 hypothetical protein OsI_26767 [Oryza sativa Indica Group]	-	-	-	-	-	-	-	--
BGIOSGA029184	126	183	126	42	63	50	7.967	9.267	7.568	2.126	3.459	2.684	8.26733333333333	2.75633333333333	-1.58467168755303	1.0966195563797e-06	7.57042760319373e-05	FAR1	Fatty acyl-CoA reductase [Source:UniProtKB/TrEMBL;Acc:A2YY28]	Cellular Processes;Metabolism	Transport and catabolism;Lipid metabolism	ko04146//Peroxisome;ko00073//Cutin, suberine and wax biosynthesis	K13356;K13356	-	GO:0016491//oxidoreductase activity;GO:0016620//oxidoreductase activity, acting on the aldehyde or oxo group of donors, NAD or NADP as acceptor;GO:0080019//fatty-acyl-CoA reductase (alcohol-forming) activity;GO:0102965//alcohol-forming fatty acyl-CoA reductase activity	GO:0006629//lipid metabolic process	--
BGIOSGA035814	542	738	583	348	344	301	57.383	62.573	58.631	29.495	31.625	27.058	59.529	29.3926666666667	-1.0181364051379	1.10345403053155e-06	7.59148786654943e-05	MBD10	BAT18132.1 Os12g0620400, partial [Oryza sativa Japonica Group]	-	-	-	-	GO:0005634//nucleus	GO:0003677//DNA binding	-	--
MSTRG.14686	414	453	229	136	144	167	39.037	35.732	21.395	10.772	13.592	13.472	32.0546666666667	12.612	-1.34573733121883	1.24548231817004e-06	8.49204481492868e-05	--	Os04g0345500 [Oryza sativa Japonica Group]	-	-	-	-	-	-	-	--
BGIOSGA025300	532	590	572	274	311	278	28.443	25.262	29.049	11.727	14.438	12.620	27.5846666666667	12.9283333333333	-1.09333024611375	1.49462666469361e-06	9.91099546643458e-05	At5g03795	EAZ03045.1 hypothetical protein OsI_25187 [Oryza sativa Indica Group]	-	-	-	-	GO:0005794//Golgi apparatus;GO:0016020//membrane	GO:0016757//glycosyltransferase activity	GO:0006486//protein glycosylation	--
MSTRG.26080	290	367	191	111	133	110	11.755	11.914	7.354	3.602	4.681	3.786	10.341	4.023	-1.3620320614628	1.58619866589712e-06	0.000104427275327327	--	Os02g0616600, partial [Oryza sativa Japonica Group]	-	-	-	-	GO:0043231//intracellular membrane-bounded organelle	GO:0016787//hydrolase activity	-	--
BGIOSGA011823	487	656	394	314	221	187	29.408	31.724	22.599	15.179	11.588	9.588	27.9103333333333	12.1183333333333	-1.20360805986349	1.68108551712965e-06	0.000109108000815781	CYP86B1	EAY88477.1 hypothetical protein OsI_09948 [Oryza sativa Indica Group]	-	-	-	-	GO:0016020//membrane;GO:0016021//integral component of membrane	GO:0004497//monooxygenase activity;GO:0005506//iron ion binding;GO:0016491//oxidoreductase activity;GO:0016705//oxidoreductase activity, acting on paired donors, with incorporation or reduction of molecular oxygen;GO:0020037//heme binding;GO:0046872//metal ion binding	-	--
BGIOSGA020381	423	544	612	256	247	254	78.696	81.051	108.152	38.128	39.902	40.123	89.2996666666667	39.3843333333333	-1.18103293500247	1.76202504217801e-06	0.000113412880546028	ISU1	Iron-sulfur cluster assembly protein [Source:UniProtKB/TrEMBL;Acc:A2Y7K9]	-	-	-	-	GO:0005739//mitochondrion;GO:0005759//mitochondrial matrix	GO:0005506//iron ion binding;GO:0046872//metal ion binding;GO:0051536//iron-sulfur cluster binding;GO:0051537//2 iron, 2 sulfur cluster binding	GO:0016226//iron-sulfur cluster assembly	--
BGIOSGA032182	33	29	26	2	3	0	1.667	1.173	1.248	0.081	0.132	0.000	1.36266666666667	0.071	-4.26246986071179	1.76389813851158e-06	0.000113412880546028	PCKA	EAY77959.1 hypothetical protein OsI_33003 [Oryza sativa Indica Group]	Metabolism;Metabolism;Metabolism;Metabolism;Metabolism;Metabolism;Metabolism	Global and overview maps;Global and overview maps;Global and overview maps;Carbohydrate metabolism;Carbohydrate metabolism;Energy metabolism;Carbohydrate metabolism	ko01100//Metabolic pathways;ko01110//Biosynthesis of secondary metabolites;ko01200//Carbon metabolism;ko00010//Glycolysis / Gluconeogenesis;ko00620//Pyruvate metabolism;ko00710//Carbon fixation in photosynthetic organisms;ko00020//Citrate cycle (TCA cycle)	K01610;K01610;K01610;K01610;K01610;K01610;K01610	-	GO:0000166//nucleotide binding;GO:0004611//phosphoenolpyruvate carboxykinase activity;GO:0004612//phosphoenolpyruvate carboxykinase (ATP) activity;GO:0005524//ATP binding;GO:0016829//lyase activity;GO:0017076//purine nucleotide binding	GO:0006094//gluconeogenesis	--
MSTRG.1385	2373	3040	1308	960	1036	1063	302.683	310.564	158.518	97.997	114.799	115.127	257.255	109.307666666667	-1.23480452466224	1.94794352446403e-06	0.000124374612180338	--	Os04g0113350 [Oryza sativa Japonica Group]	-	-	-	-	-	-	-	--
BGIOSGA024061	742	844	870	460	440	412	71.717	65.329	79.874	35.593	36.928	33.811	72.3066666666667	35.444	-1.02858724253014	1.99385575647755e-06	0.000127011380931726	FOR1	Polygalacturonase-inhibiting protein, Inhibitor of fungal polygalacturonase, Regulation of floral organ numbe [Source: Projected from Oryza sativa (Os07g0568700)]	-	-	-	-	-	GO:0004857//enzyme inhibitor activity;GO:0005515//protein binding	GO:0043086//negative regulation of catalytic activity;GO:0048833//specification of floral organ number	--
BGIOSGA002283	32	44	35	95	92	67	1.873	2.062	1.946	4.451	4.675	3.329	1.96033333333333	4.15166666666667	1.08259162596627	2.03063179387872e-06	0.000129055326410505	Os01g0174600	EEC70029.1 hypothetical protein OsI_00603 [Oryza sativa Indica Group]	Metabolism;Metabolism	Global and overview maps;Amino acid metabolism	ko01100//Metabolic pathways;ko00330//Arginine and proline metabolism	K00472;K00472	GO:0005783//endoplasmic reticulum;GO:0005789//endoplasmic reticulum membrane;GO:0016020//membrane	GO:0003677//DNA binding;GO:0004656//procollagen-proline 4-dioxygenase activity;GO:0005506//iron ion binding;GO:0016491//oxidoreductase activity;GO:0016705//oxidoreductase activity, acting on paired donors, with incorporation or reduction of molecular oxygen;GO:0031418//L-ascorbic acid binding;GO:0046872//metal ion binding;GO:0051213//dioxygenase activity	GO:0019511//peptidyl-proline hydroxylation	C3H
MSTRG.1274	702	992	880	470	422	483	106.409	120.420	126.705	57.033	55.544	62.163	117.844666666667	58.2466666666667	-1.01663907269881	2.1892829200609e-06	0.000137236621132473	--	4F5 protein family protein [Zea mays]	-	-	-	-	-	-	-	--
BGIOSGA014025	141	194	176	69	65	74	7.214	7.950	8.554	2.826	2.888	3.215	7.906	2.97633333333333	-1.40941184557417	2.27138151084549e-06	0.000141416623975016	ABCG5	EEC78327.1 hypothetical protein OsI_18063 [Oryza sativa Indica Group]	-	-	-	-	GO:0016020//membrane;GO:0016021//integral component of membrane	GO:0000166//nucleotide binding;GO:0005524//ATP binding;GO:0016887//ATP hydrolysis activity;GO:0140359//ABC-type transporter activity	GO:0055085//transmembrane transport	--
BGIOSGA029883	436	564	545	284	267	244	44.977	46.594	53.404	23.454	23.917	21.372	48.325	22.9143333333333	-1.07651941969767	2.4100448676873e-06	0.000149373929535781	SDH2-2	Similar to Iron sulfur subunit of succinate dehydrogenase (Truncated) and ribosomal protein S14 precursor [Source: Projected from Oryza sativa (Os09g0370300)]	Metabolism;Metabolism;Metabolism;Metabolism;Metabolism	Global and overview maps;Global and overview maps;Global and overview maps;Energy metabolism;Carbohydrate metabolism	ko01100//Metabolic pathways;ko01110//Biosynthesis of secondary metabolites;ko01200//Carbon metabolism;ko00190//Oxidative phosphorylation;ko00020//Citrate cycle (TCA cycle)	K00235;K00235;K00235;K00235;K00235	GO:0005739//mitochondrion;GO:0005743//mitochondrial inner membrane;GO:0045273//respiratory chain complex II	GO:0008177//succinate dehydrogenase (ubiquinone) activity;GO:0009055//electron transfer activity;GO:0016491//oxidoreductase activity;GO:0046872//metal ion binding;GO:0051536//iron-sulfur cluster binding;GO:0051537//2 iron, 2 sulfur cluster binding;GO:0051538//3 iron, 4 sulfur cluster binding;GO:0051539//4 iron, 4 sulfur cluster binding	GO:0006099//tricarboxylic acid cycle;GO:0022900//electron transport chain	--
BGIOSGA015131	80	98	103	17	13	40	12.499	12.262	15.286	2.126	1.764	5.306	13.349	3.06533333333333	-2.12261580037334	2.43708961672013e-06	0.000150372800812828	--	XP_015635215.1 uncharacterized protein LOC4335788 [Oryza sativa Japonica Group]	-	-	-	-	-	-	-	--
BGIOSGA013392	109	154	145	56	47	51	4.094	4.632	5.173	1.684	1.533	1.626	4.633	1.61433333333333	-1.52100818015281	2.65931600964034e-06	0.000162988234452767	Os03g0700400	Lipoxygenase [Source:UniProtKB/TrEMBL;Acc:A2XL19]	Metabolism	Lipid metabolism	ko00591//Linoleic acid metabolism	K15718	-	GO:0005515//protein binding;GO:0016491//oxidoreductase activity;GO:0016702//oxidoreductase activity, acting on single donors with incorporation of molecular oxygen, incorporation of two atoms of oxygen;GO:0046872//metal ion binding;GO:0051213//dioxygenase activity	GO:0006629//lipid metabolic process;GO:0006631//fatty acid metabolic process;GO:0006633//fatty acid biosynthetic process;GO:0031408//oxylipin biosynthetic process	--
BGIOSGA033867	496	789	581	328	327	325	95.024	121.052	105.730	50.305	54.398	52.866	107.268666666667	52.523	-1.03020749700045	2.92395844255683e-06	0.000178413331221112	--	XP_015616524.1 uncharacterized protein LOC9270608 [Oryza sativa Japonica Group]	-	-	-	-	-	-	-	--
BGIOSGA035694	194	251	192	75	78	111	13.693	14.188	12.873	4.238	4.781	6.652	13.5846666666667	5.22366666666667	-1.37884442242929	3.12402805468465e-06	0.000188530982536988	--	EAY81820.1 hypothetical protein OsI_36990 [Oryza sativa Indica Group]	-	-	-	-	-	GO:0004857//enzyme inhibitor activity	GO:0043086//negative regulation of catalytic activity	--
BGIOSGA033452	341	454	409	218	208	185	53.278	56.806	60.700	27.267	28.219	24.542	56.928	26.676	-1.09359606151901	3.24187568487739e-06	0.000194788596009041	MSRA4	AAG60202.1 putative peptide methionine sulfoxide reductase [Oryza sativa Japonica Group]	-	-	-	-	GO:0009507//chloroplast	GO:0008113//peptide-methionine (S)-S-oxide reductase activity;GO:0016491//oxidoreductase activity	GO:0006979//response to oxidative stress;GO:0009651//response to salt stress	--
BGIOSGA002689	23	35	20	69	60	67	1.320	1.608	1.090	3.169	2.989	3.264	1.33933333333333	3.14066666666667	1.22955576793463	3.25981900990023e-06	0.000195015128985749	IDN2	XP_015622029.1 protein INVOLVED IN DE NOVO 2 [Oryza sativa Japonica Group]	-	-	-	-	-	-	GO:0031047//gene silencing by RNA;GO:0080188//gene silencing by RNA-directed DNA methylation	--
BGIOSGA021113	586	809	826	389	390	364	47.749	52.791	63.931	25.375	27.594	25.183	54.8236666666667	26.0506666666667	-1.07347852719989	3.28007531644659e-06	0.000195801285538598	DJ1B	EEC80748.1 hypothetical protein OsI_23231 [Oryza sativa Indica Group]	-	-	-	-	-	-	-	--
BGIOSGA020048	431	535	417	261	218	250	20.460	20.339	18.803	9.919	8.986	10.077	19.8673333333333	9.66066666666667	-1.04020358612592	3.56044900386275e-06	0.000210709669112471	PUB16	RING-type E3 ubiquitin transferase [Source:UniProtKB/TrEMBL;Acc:A2Y5R1]	-	-	-	-	-	GO:0004842//ubiquitin-protein transferase activity;GO:0005515//protein binding	GO:0007166//cell surface receptor signaling pathway;GO:0016567//protein ubiquitination;GO:0051865//protein autoubiquitination	--
BGIOSGA022414	35	36	39	6	4	6	3.191	2.629	3.378	0.438	0.317	0.464	3.066	0.406333333333333	-2.91562207175972	3.81125162185542e-06	0.000223628642605201	At5g05600	BAF18869.2 Os06g0176300 [Oryza sativa Japonica Group]	-	-	-	-	-	GO:0016491//oxidoreductase activity;GO:0046872//metal ion binding	-	--
MSTRG.5682	433	437	199	149	154	125	13.090	10.580	5.714	3.606	4.043	3.208	9.79466666666667	3.619	-1.43640528763796	3.90029567815456e-06	0.000228357501291278	--	OSJNBa0067G20.10 [Oryza sativa Japonica Group]	-	-	-	-	-	-	-	--
BGIOSGA002534	3	14	11	49	34	35	0.326	1.219	1.136	4.265	3.210	3.231	0.893666666666667	3.56866666666667	1.99757643333243	3.90844082663585e-06	0.000228357501291278	CYP26-2	Peptidyl-prolyl cis-trans isomerase [Source:UniProtKB/TrEMBL;Acc:A2WJU9]	-	-	-	-	-	GO:0003755//peptidyl-prolyl cis-trans isomerase activity;GO:0016853//isomerase activity	GO:0000413//protein peptidyl-prolyl isomerization	--
BGIOSGA000905	679	777	574	435	321	335	71.888	65.880	57.726	36.869	29.510	30.114	65.1646666666667	32.1643333333333	-1.01862813752374	3.96215898829584e-06	0.000230030913921758	RZFP34	EEC71394.1 hypothetical protein OsI_03534 [Oryza sativa Indica Group]	Genetic Information Processing	Folding, sorting and degradation	ko04120//Ubiquitin mediated proteolysis	K10144	-	GO:0008270//zinc ion binding;GO:0046872//metal ion binding	-	--
BGIOSGA009815	619	729	727	387	376	356	92.664	87.396	103.377	46.379	48.876	45.250	94.479	46.835	-1.01240662964895	4.08103635100287e-06	0.00023494987310303	ECP31	EAY91851.1 hypothetical protein OsI_13497 [Oryza sativa Indica Group]	-	-	-	-	-	-	-	--
BGIOSGA001860	315	439	416	187	199	190	20.440	22.813	25.641	9.714	11.213	10.468	22.9646666666667	10.465	-1.13384353132352	4.3914795781423e-06	0.000251769013564371	RAP	EEC70447.1 hypothetical protein OsI_01478 [Oryza sativa Indica Group]	-	-	-	-	-	GO:0004190//aspartic-type endopeptidase activity;GO:0008233//peptidase activity;GO:0016787//hydrolase activity	GO:0006508//proteolysis;GO:0006629//lipid metabolic process	--
BGIOSGA016717	182	232	157	98	82	65	14.608	14.912	11.970	6.297	5.715	4.430	13.83	5.48066666666667	-1.33537785851931	4.47087417257804e-06	0.000254728750217754	CYP704C1	XP_015614854.1 cytochrome P450 704C1 isoform X1 [Oryza sativa Japonica Group]	-	-	-	-	GO:0016020//membrane	GO:0004497//monooxygenase activity;GO:0005506//iron ion binding;GO:0016705//oxidoreductase activity, acting on paired donors, with incorporation or reduction of molecular oxygen;GO:0020037//heme binding	-	--
BGIOSGA022908	698	859	1065	430	389	460	130.613	128.727	189.300	64.415	63.207	73.086	149.546666666667	66.9026666666667	-1.16046013237795	4.50891955857033e-06	0.000256365614322928	--	EAZ00929.1 hypothetical protein OsI_22959 [Oryza sativa Indica Group]	-	-	-	-	GO:0005811//lipid droplet;GO:0012511//monolayer-surrounded lipid storage body;GO:0016020//membrane;GO:0016021//integral component of membrane	-	-	--
BGIOSGA007738	31	46	33	85	76	79	3.108	3.694	3.143	6.823	6.617	6.726	3.315	6.722	1.01988167230805	4.59055479942148e-06	0.000260062157323122	AGD12	EAY84886.1 hypothetical protein OsI_06251 [Oryza sativa Indica Group]	Cellular Processes	Transport and catabolism	ko04144//Endocytosis	K12486	-	GO:0005096//GTPase activator activity;GO:0005543//phospholipid binding;GO:0046872//metal ion binding	GO:0050790//regulation of catalytic activity	--
BGIOSGA004055	153	215	216	92	53	87	11.243	12.652	15.077	5.412	3.382	5.428	12.9906666666667	4.74066666666667	-1.45431360953879	4.70877958382693e-06	0.000264991626518064	KING1	EAY75077.1 hypothetical protein OsI_02971 [Oryza sativa Indica Group]	-	-	-	-	-	-	-	--
BGIOSGA009599	163	215	190	100	78	70	18.408	19.445	20.382	9.041	7.649	6.712	19.4116666666667	7.80066666666667	-1.31525466066439	5.39252669276822e-06	0.000298356790491266	REM4.1	XP_015632264.1 remorin 4.1-like [Oryza sativa Japonica Group]	-	-	-	-	-	-	-	--
BGIOSGA031948	3	2	1	30	24	13	0.235	0.125	0.074	1.881	1.632	0.864	0.144666666666667	1.459	3.33417543619456	5.80059266304078e-06	0.000316719264869483	--	EAY78430.1 hypothetical protein OsI_33521 [Oryza sativa Indica Group]	-	-	-	-	-	-	-	--
BGIOSGA037387	371	461	316	210	201	179	28.363	28.224	22.947	12.852	13.343	11.619	26.5113333333333	12.6046666666667	-1.07265126313272	5.94891472626105e-06	0.000322895827124216	--	EEC69274.1 hypothetical protein OsI_38319 [Oryza sativa Indica Group]	-	-	-	-	GO:0016020//membrane;GO:0016021//integral component of membrane	-	-	--
BGIOSGA000792	26	45	46	79	85	98	1.117	1.549	1.878	2.718	3.172	3.576	1.51466666666667	3.15533333333333	1.05879208723368	6.57122543407957e-06	0.000348426883854404	PPC16	EAY75884.1 hypothetical protein OsI_03803 [Oryza sativa Indica Group]	Metabolism;Metabolism;Metabolism;Metabolism	Global and overview maps;Global and overview maps;Carbohydrate metabolism;Energy metabolism	ko01100//Metabolic pathways;ko01200//Carbon metabolism;ko00620//Pyruvate metabolism;ko00710//Carbon fixation in photosynthetic organisms	K01595;K01595;K01595;K01595	-	GO:0003824//catalytic activity;GO:0008964//phosphoenolpyruvate carboxylase activity	GO:0006099//tricarboxylic acid cycle;GO:0015977//carbon fixation	--
BGIOSGA009640	323	411	372	162	185	198	31.987	32.596	34.994	12.843	15.909	16.649	33.1923333333333	15.1336666666667	-1.13308847676172	6.61605104879839e-06	0.000350129055407467	BX1	EAY92185.1 hypothetical protein OsI_13901 [Oryza sativa Indica Group]	Metabolism;Metabolism	Global and overview maps;Biosynthesis of other secondary metabolites	ko01100//Metabolic pathways;ko00402//Benzoxazinoid biosynthesis	K13222;K13222	-	GO:0004834//tryptophan synthase activity	GO:0000162//tryptophan biosynthetic process;GO:0006568//tryptophan metabolic process;GO:0009073//aromatic amino acid family biosynthetic process	--
BGIOSGA034051	835	1173	752	539	536	359	162.878	183.266	139.362	84.126	90.713	59.458	161.835333333333	78.099	-1.05115064325209	6.69292895052172e-06	0.000353517680977749	RAB16B	Dehydri [Source: Projected from Oryza sativa (Os11g0454200)]	-	-	-	-	-	-	GO:0009415//response to water	--
BGIOSGA017414	333	346	279	170	166	138	7.795	6.486	6.203	3.186	3.374	2.743	6.828	3.101	-1.13872953241512	6.74144824977576e-06	0.00035539830342065	FAB1D	EAY96166.1 hypothetical protein OsI_18048 [Oryza sativa Indica Group]	Metabolism;Cellular Processes;Metabolism;Environmental Information Processing	Global and overview maps;Transport and catabolism;Carbohydrate metabolism;Signal transduction	ko01100//Metabolic pathways;ko04145//Phagosome;ko00562//Inositol phosphate metabolism;ko04070//Phosphatidylinositol signaling system	K00921;K00921;K00921;K00921	-	GO:0000166//nucleotide binding;GO:0000285//1-phosphatidylinositol-3-phosphate 5-kinase activity;GO:0005524//ATP binding;GO:0016301//kinase activity;GO:0016307//phosphatidylinositol phosphate kinase activity;GO:0016740//transferase activity	GO:0016310//phosphorylation;GO:0044238//primary metabolic process;GO:0046488//phosphatidylinositol metabolic process;GO:0046854//phosphatidylinositol phosphate biosynthetic process;GO:0071704//organic substance metabolic process	--
BGIOSGA027956	22	32	34	75	75	61	2.179	2.538	3.198	5.946	6.449	5.129	2.63833333333333	5.84133333333333	1.14667086429841	6.935358532677e-06	0.000363531678972835	FIE1	Esc-like core component of the polycomb repressive complex 2, Seed size regulation under heat stres [Source: Projected from Oryza sativa (Os08g0137250)]	-	-	-	-	GO:0005677//chromatin silencing complex;GO:0031519//PcG protein complex;GO:0035098//ESC/E(Z) complex	GO:0005515//protein binding	GO:0009793//embryo development ending in seed dormancy;GO:0009908//flower development;GO:0009960//endosperm development;GO:0031507//heterochromatin assembly;GO:0048316//seed development;GO:0070734//histone H3-K27 methylation	--
BGIOSGA020318	38	69	82	13	8	20	12.609	18.335	25.845	3.453	2.305	5.635	18.9296666666667	3.79766666666667	-2.31746382057955	7.09182934882352e-06	0.00036962131032249	--	XP_015639093.1 non-specific lipid-transfer protein 2 [Oryza sativa Japonica Group]	-	-	-	-	-	-	GO:0006869//lipid transport	--
BGIOSGA013305	688	863	881	428	419	455	52.598	52.836	63.977	26.195	27.815	29.535	56.4703333333333	27.8483333333333	-1.01990215953487	7.18628839566732e-06	0.000373836427902399	CBSDUF3	XP_015628261.1 DUF21 domain-containing protein At2g14520 isoform X1 [Oryza sativa Japonica Group]	-	-	-	-	GO:0016020//membrane;GO:0016021//integral component of membrane	-	GO:0010960//magnesium ion homeostasis	--
MSTRG.21643	120	145	102	47	39	53	7.361	7.123	5.944	2.308	2.077	2.763	6.80933333333333	2.38266666666667	-1.51493642467092	7.79584578809108e-06	0.000399504432481338	--	OSJNBa0032N05.6 [Oryza sativa Japonica Group]	-	-	-	-	-	-	-	--
BGIOSGA023618	79	113	115	41	37	27	9.631	11.033	13.318	4.002	3.917	2.795	11.3273333333333	3.57133333333333	-1.66527356321688	7.99337713714045e-06	0.00040735138043883	EXPA29	EAZ02385.1 hypothetical protein OsI_24488 [Oryza sativa Indica Group]	-	-	-	-	GO:0005576//extracellular region;GO:0005618//cell wall;GO:0016020//membrane	-	GO:0009653//anatomical structure morphogenesis;GO:0009664//plant-type cell wall organization;GO:0071555//cell wall organization	--
BGIOSGA026382	342	389	438	163	176	212	39.312	35.809	47.824	15.000	17.567	20.691	40.9816666666667	17.7526666666667	-1.20694290666301	8.18823430931299e-06	0.000415648522221912	--	EEC82671.1 hypothetical protein OsI_27315 [Oryza sativa Indica Group]	-	-	-	-	-	-	-	--
BGIOSGA031280	233	234	197	101	100	105	10.547	8.483	8.471	3.660	3.931	4.036	9.167	3.87566666666667	-1.24200517885079	8.201502509775e-06	0.000415648522221912	--	EEC85069.1 hypothetical protein OsI_32412 [Oryza sativa Indica Group]	-	-	-	-	-	-	GO:0034976//response to endoplasmic reticulum stress	--
BGIOSGA002596	204	325	277	132	99	136	24.139	30.798	31.134	12.504	10.172	13.664	28.6903333333333	12.1133333333333	-1.24396881103867	8.58999279364456e-06	0.000429796384887826	R40C1	EAY72188.1 hypothetical protein OsI_00040 [Oryza sativa Indica Group]	-	-	-	-	-	-	-	--
BGIOSGA022009	496	601	596	278	295	315	66.241	64.278	75.606	29.722	34.210	35.719	68.7083333333333	33.217	-1.04856330593633	9.36277881370578e-06	0.000465079982264205	--	KAB8101051.1 hypothetical protein EE612_031720 [Oryza sativa]	-	-	-	-	GO:0000786//nucleosome;GO:0005634//nucleus	GO:0003677//DNA binding	GO:0006334//nucleosome assembly	--
BGIOSGA030517	298	350	249	179	140	104	26.942	25.341	21.384	12.955	10.991	7.983	24.5556666666667	10.643	-1.20615112265751	9.57196134803429e-06	0.000472909882112308	Os09g0325700	EAZ08623.1 hypothetical protein OsI_30895 [Oryza sativa Indica Group]	Environmental Information Processing;Environmental Information Processing	Signal transduction;Signal transduction	ko04075//Plant hormone signal transduction;ko04016//MAPK signaling pathway - plant	K14497;K14497	-	GO:0004721//phosphoprotein phosphatase activity;GO:0004722//protein serine/threonine phosphatase activity;GO:0016787//hydrolase activity;GO:0017018//myosin phosphatase activity;GO:0043169//cation binding;GO:0046872//metal ion binding	-	--
BGIOSGA022340	155	209	124	65	74	64	10.357	11.155	7.835	3.475	4.291	3.600	9.78233333333333	3.78866666666667	-1.36848841072665	1.06473878199855e-05	0.000519513236557058	YDL109C	EEC80037.1 hypothetical protein OsI_21726 [Oryza sativa Indica Group]	-	-	-	-	-	-	-	--
BGIOSGA017696	529	527	411	222	270	252	35.033	27.950	25.854	11.770	15.526	14.170	29.6123333333333	13.822	-1.09923178931568	1.07055390223757e-05	0.000521426067888066	UGT88F3	Glycosyltransferase [Source:UniProtKB/TrEMBL;Acc:A2Y6Q8]	-	-	-	-	-	GO:0008194//UDP-glycosyltransferase activity;GO:0016740//transferase activity;GO:0016757//glycosyltransferase activity;GO:0016758//hexosyltransferase activity	-	--
BGIOSGA012416	40	35	34	79	64	110	2.633	1.829	2.126	4.163	3.658	6.147	2.196	4.656	1.08421300390309	1.07855670201559e-05	0.000524395792981748	At5g58480	EEC75046.1 hypothetical protein OsI_11151 [Oryza sativa Indica Group]	-	-	-	-	GO:0016020//membrane;GO:0016021//integral component of membrane	GO:0004553//hydrolase activity, hydrolyzing O-glycosyl compounds;GO:0016798//hydrolase activity, acting on glycosyl bonds;GO:0042973//glucan endo-1,3-beta-D-glucosidase activity	GO:0005975//carbohydrate metabolic process;GO:0008152//metabolic process	--
BGIOSGA001010	149	202	176	72	70	86	10.705	11.622	12.011	4.141	4.367	5.246	11.446	4.58466666666667	-1.31995476201501	1.09992632920204e-05	0.000531966127474706	DTX10	Protein DETOXIFICATION [Source:UniProtKB/TrEMBL;Acc:B8A7M4]	-	-	-	-	GO:0016020//membrane;GO:0016021//integral component of membrane	GO:0015297//antiporter activity;GO:0042910//xenobiotic transmembrane transporter activity	GO:0055085//transmembrane transport;GO:1990961//xenobiotic detoxification by transmembrane export across the plasma membrane	--
BGIOSGA031462	318	469	317	212	181	179	36.817	43.484	34.861	19.649	18.196	17.596	38.3873333333333	18.4803333333333	-1.05463956429425	1.17316923557848e-05	0.000562446762959653	--	EAY79423.1 hypothetical protein OsI_34555 [Oryza sativa Indica Group]	Genetic Information Processing	Folding, sorting and degradation	ko03018//RNA degradation	K12600	GO:0016020//membrane;GO:0016021//integral component of membrane	-	-	--
MSTRG.7571	97	141	145	56	44	47	6.459	7.519	9.172	2.985	2.544	2.657	7.71666666666667	2.72866666666667	-1.49978162159188	1.22241664360546e-05	0.000582001446632848	--	Os12g0626901 [Oryza sativa Japonica Group]	-	-	-	-	-	-	-	--
BGIOSGA023789	778	1104	1126	547	498	560	119.240	135.505	163.926	67.115	66.276	72.874	139.557	68.755	-1.02131795185265	1.24561339980567e-05	0.00059183751022333	--	EAZ04990.1 hypothetical protein OsI_27170 [Oryza sativa Indica Group]	-	-	-	-	-	-	-	--
BGIOSGA004801	59	92	86	26	28	6	2.580	3.222	3.572	0.910	1.063	0.223	3.12466666666667	0.732	-2.09378674047383	1.24737728816284e-05	0.00059183751022333	P5CS2	Delta-1-pyrroline-5-carboxylate synthase [Source:UniProtKB/TrEMBL;Acc:B8AC46]	Metabolism;Metabolism;Metabolism;Metabolism	Global and overview maps;Global and overview maps;Global and overview maps;Amino acid metabolism	ko01100//Metabolic pathways;ko01110//Biosynthesis of secondary metabolites;ko01230//Biosynthesis of amino acids;ko00330//Arginine and proline metabolism	K12657;K12657;K12657;K12657	GO:0005737//cytoplasm	GO:0000166//nucleotide binding;GO:0003824//catalytic activity;GO:0004349//glutamate 5-kinase activity;GO:0004350//glutamate-5-semialdehyde dehydrogenase activity;GO:0005524//ATP binding;GO:0016301//kinase activity;GO:0016491//oxidoreductase activity;GO:0016620//oxidoreductase activity, acting on the aldehyde or oxo group of donors, NAD or NADP as acceptor;GO:0016740//transferase activity	GO:0006561//proline biosynthetic process;GO:0008152//metabolic process;GO:0008652//cellular amino acid biosynthetic process;GO:0009084//glutamine family amino acid biosynthetic process;GO:0016310//phosphorylation;GO:0055129//L-proline biosynthetic process	--
BGIOSGA013515	38	31	52	5	9	7	13.294	8.685	17.280	1.400	2.734	2.079	13.0863333333333	2.071	-2.65966146574465	1.25089303687219e-05	0.000591921926376025	--	EEC76130.1 hypothetical protein OsI_13413 [Oryza sativa Indica Group]	-	-	-	-	-	-	-	--
BGIOSGA015138	341	441	376	203	211	197	14.017	14.517	14.681	6.680	7.531	6.876	14.405	7.029	-1.03517830046294	1.26427100976786e-05	0.000596766276463151	KIPK2	CAH66505.1 H0321H01.14 [Oryza sativa]	-	-	-	-	-	GO:0004672//protein kinase activity;GO:0005524//ATP binding	GO:0006468//protein phosphorylation	--
BGIOSGA030933	128	156	207	85	46	54	18.392	17.951	28.252	9.777	5.739	6.588	21.5316666666667	7.368	-1.54711502963173	1.26688548820735e-05	0.000596976399828389	HSP26-A	XP_015611712.1 glutathione transferase GST 23 [Oryza sativa Japonica Group]	Metabolism;Metabolism	Global and overview maps;Metabolism of other amino acids	ko01100//Metabolic pathways;ko00480//Glutathione metabolism	K00799;K00799	-	GO:0004364//glutathione transferase activity;GO:0016740//transferase activity	GO:0006749//glutathione metabolic process;GO:0042221//response to chemical	--
BGIOSGA012984	16	29	12	51	42	68	1.604	2.329	1.143	4.094	3.657	5.789	1.692	4.51333333333333	1.41546376462125	1.30740346709021e-05	0.000613966484826884	CBBY	CBBY-like protein [Source:Projected from Arabidopsis thaliana (AT3G48420) UniProtKB/Swiss-Prot;Acc:Q94K71]	-	-	-	-	GO:0009570//chloroplast stroma;GO:0009941//chloroplast envelope	GO:0016787//hydrolase activity	-	--
BGIOSGA023083	75	71	62	17	10	28	5.082	3.853	3.991	0.922	0.588	1.611	4.30866666666667	1.04033333333333	-2.05019563435873	1.3860364348616e-05	0.000647577871832878	AAP3	XP_015640994.1 amino acid permease 3 [Oryza sativa Japonica Group]	-	-	-	-	GO:0005886//plasma membrane;GO:0016020//membrane;GO:0016021//integral component of membrane	-	GO:0006865//amino acid transport	--
BGIOSGA011985	88	94	74	35	30	20	5.216	4.462	4.166	1.661	1.544	1.007	4.61466666666667	1.404	-1.71668350513973	1.43974236375202e-05	0.000669261319393442	FDH	3-ketoacyl-CoA synthase [Source:UniProtKB/TrEMBL;Acc:A2XD82]	Metabolism;Metabolism;Organismal Systems;Metabolism	Global and overview maps;Global and overview maps;Environmental adaptation;Lipid metabolism	ko01100//Metabolic pathways;ko01110//Biosynthesis of secondary metabolites;ko04626//Plant-pathogen interaction;ko00062//Fatty acid elongation	K15397;K15397;K15397;K15397	GO:0005783//endoplasmic reticulum;GO:0016020//membrane;GO:0016021//integral component of membrane	GO:0016740//transferase activity;GO:0016746//acyltransferase activity;GO:0016747//acyltransferase activity, transferring groups other than amino-acyl groups	GO:0006633//fatty acid biosynthetic process;GO:0009409//response to cold;GO:0009416//response to light stimulus;GO:0080167//response to karrikin	--
BGIOSGA002723	394	623	737	237	255	304	84.008	106.396	149.313	40.509	47.248	54.981	113.239	47.5793333333333	-1.25096395171826	1.50393190695575e-05	0.000694037812763539	HSP16.9B	XP_015630930.1 16.9 kDa class I heat shock protein 2 [Oryza sativa Japonica Group]	Genetic Information Processing	Folding, sorting and degradation	ko04141//Protein processing in endoplasmic reticulum	K13993	-	-	GO:0009408//response to heat	--
MSTRG.1956	107	123	158	55	51	41	5.993	5.517	8.406	2.466	2.480	1.950	6.63866666666667	2.29866666666667	-1.53009624097695	1.5056527280055e-05	0.000694037812763539	GT-2	Os01g0644500, partial [Oryza sativa Japonica Group]	-	-	-	-	-	-	-	--
MSTRG.4012	8	9	10	30	32	41	1.392	1.254	1.653	4.178	4.834	6.056	1.433	5.02266666666667	1.80941492296409	1.52489090723993e-05	0.000700558812626639	--	hypothetical protein DAI22_10g062500 [Oryza sativa Japonica Group]	-	-	-	-	-	-	-	--
BGIOSGA007156	134	218	128	78	69	48	6.495	8.462	5.893	3.027	2.904	1.975	6.95	2.63533333333333	-1.39902752339978	1.53260200089397e-05	0.000702927907710018	Os11g0285000	Terpene cyclase/mutase family member [Source:UniProtKB/TrEMBL;Acc:B8AHE7]	Metabolism	Metabolism of terpenoids and polyketides	ko00909//Sesquiterpenoid and triterpenoid biosynthesis	K19011	GO:0005811//lipid droplet	GO:0016853//isomerase activity;GO:0016866//intramolecular transferase activity	GO:0016104//triterpenoid biosynthetic process	--
BGIOSGA017964	26	49	22	88	66	65	4.573	6.902	3.675	12.390	10.079	9.707	5.05	10.7253333333333	1.08666719305767	1.61341414168501e-05	0.000733876756446774	DIVARICATA	XP_015638220.1 transcription factor DIVARICATA [Oryza sativa Japonica Group]	-	-	-	-	GO:0005634//nucleus	GO:0003677//DNA binding	-	MYB
MSTRG.6056	223	287	228	121	90	135	25.272	26.048	24.544	10.978	8.857	12.990	25.288	10.9416666666667	-1.20862042995804	1.67474515422649e-05	0.000756770310331017	--	OSIGBa0093K19.6 [Oryza sativa]	-	-	-	-	-	-	-	--
BGIOSGA021502	117	179	128	70	50	56	13.354	16.361	13.877	6.396	4.955	5.427	14.5306666666667	5.59266666666667	-1.37749264461463	1.78405415806383e-05	0.000798530167831437	At1g66480	EEC80354.1 hypothetical protein OsI_22441 [Oryza sativa Indica Group]	-	-	-	-	-	-	-	--
MSTRG.12698	163	180	83	47	56	52	7.314	6.473	3.521	1.676	2.159	1.963	5.76933333333333	1.93266666666667	-1.57781178736049	1.83145925469394e-05	0.00081685457422889	--	expressed protein [Oryza sativa Japonica Group]	-	-	-	-	-	-	-	--
BGIOSGA024120	234	305	411	128	132	154	8.558	8.934	14.279	3.748	4.192	4.782	10.5903333333333	4.24066666666667	-1.32038500831171	1.83883590986463e-05	0.000818817563164479	CSLF9	EAZ04280.1 hypothetical protein OsI_26422 [Oryza sativa Indica Group]	-	-	-	-	GO:0016020//membrane;GO:0016021//integral component of membrane	GO:0016740//transferase activity;GO:0016757//glycosyltransferase activity;GO:0016760//cellulose synthase (UDP-forming) activity	GO:0030244//cellulose biosynthetic process;GO:0071555//cell wall organization;GO:0071669//plant-type cell wall organization or biogenesis	--
BGIOSGA000840	397	500	510	226	246	255	32.932	33.216	40.185	15.008	17.719	17.960	35.4443333333333	16.8956666666667	-1.06890171760499	1.84790913874035e-05	0.000821528458626748	GATA12	GATA transcription factor [Source:UniProtKB/TrEMBL;Acc:A2WUZ9]	-	-	-	-	GO:0005634//nucleus	GO:0003677//DNA binding;GO:0003700//DNA-binding transcription factor activity;GO:0008270//zinc ion binding;GO:0043565//sequence-specific DNA binding	GO:0006355//regulation of transcription, DNA-templated;GO:0045893//positive regulation of transcription, DNA-templated	GATA
BGIOSGA011244	298	354	334	161	161	180	9.718	9.245	10.346	4.203	4.559	4.984	9.76966666666667	4.582	-1.09233188077208	1.9016109066464e-05	0.000844039202258103	RPS5	EAY88971.1 hypothetical protein OsI_10457 [Oryza sativa Indica Group]	Organismal Systems	Environmental adaptation	ko04626//Plant-pathogen interaction	K13459	-	GO:0043531//ADP binding	GO:0006952//defense response	--
BGIOSGA026725	32	32	18	76	70	51	1.077	0.863	0.576	2.048	2.046	1.458	0.838666666666667	1.85066666666667	1.14187564569897	1.92894521257772e-05	0.000853418702651548	EDM2	EEC83833.1 hypothetical protein OsI_29778 [Oryza sativa Indica Group]	-	-	-	-	-	-	-	--
BGIOSGA024203	149	171	120	51	72	57	12.292	11.275	9.344	3.332	5.141	3.992	10.9703333333333	4.155	-1.40068698055544	1.96752609230673e-05	0.000867697925227385	GPT2	EEC82167.1 hypothetical protein OsI_26253 [Oryza sativa Indica Group]	-	-	-	-	GO:0016020//membrane;GO:0016021//integral component of membrane;GO:0031969//chloroplast membrane	GO:0008514//organic anion transmembrane transporter activity;GO:0015605//organophosphate ester transmembrane transporter activity;GO:0022857//transmembrane transporter activity	GO:0015718//monocarboxylic acid transport;GO:0015748//organophosphate ester transport;GO:0055085//transmembrane transport	--
BGIOSGA005896	18	22	20	57	50	48	1.557	1.524	1.644	3.948	3.756	3.526	1.575	3.74333333333333	1.24897169329217	1.97706487307132e-05	0.000869118981502389	TPP1	Trehalose 6-phosphate phosphatase [Source:UniProtKB/TrEMBL;Acc:B2CZB6]	Metabolism;Metabolism;Metabolism	Global and overview maps;Global and overview maps;Carbohydrate metabolism	ko01100//Metabolic pathways;ko01110//Biosynthesis of secondary metabolites;ko00500//Starch and sucrose metabolism	K01087;K01087;K01087	-	GO:0003824//catalytic activity;GO:0004805//trehalose-phosphatase activity;GO:0016787//hydrolase activity	GO:0005992//trehalose biosynthetic process;GO:0009409//response to cold;GO:0009651//response to salt stress	--
BGIOSGA009672	192	223	285	90	102	112	4.574	4.247	6.447	1.708	2.110	2.265	5.08933333333333	2.02766666666667	-1.32765618234355	1.99449033359682e-05	0.000873701349298617	Os03g0790700	EEC76311.1 hypothetical protein OsI_13843 [Oryza sativa Indica Group]	Metabolism;Metabolism	Global and overview maps;Amino acid metabolism	ko01100//Metabolic pathways;ko00380//Tryptophan metabolism	K11817;K11817	-	GO:0005506//iron ion binding;GO:0009055//electron transfer activity;GO:0016491//oxidoreductase activity;GO:0046872//metal ion binding;GO:0050660//flavin adenine dinucleotide binding;GO:0051536//iron-sulfur cluster binding;GO:0051537//2 iron, 2 sulfur cluster binding;GO:0071949//FAD binding	-	--
MSTRG.21570	367	541	207	138	155	175	68.162	80.400	36.578	20.502	24.979	27.538	61.7133333333333	24.3396666666667	-1.34227281085074	2.3273313468239e-05	0.000997598618897926	--	Os07g0296000, partial [Oryza sativa Japonica Group]	-	-	-	-	-	-	-	--
BGIOSGA002217	480	543	386	271	265	227	39.920	36.165	30.493	18.043	19.137	16.029	35.526	17.7363333333333	-1.00216747028076	2.33420654884143e-05	0.000998989580366521	Os01g0192000	EAY72862.1 hypothetical protein OsI_00733 [Oryza sativa Indica Group]	-	-	-	-	GO:0005634//nucleus	GO:0046872//metal ion binding	GO:0009867//jasmonic acid mediated signaling pathway;GO:0010150//leaf senescence	C3H
BGIOSGA029757	423	457	342	198	221	220	42.679	36.926	32.777	15.993	19.362	18.847	37.4606666666667	18.0673333333333	-1.05199298879615	2.42468399987246e-05	0.00103257321153799	WRKY62	WRKY transcription factor WRKY62 [Source:UniProtKB/Swiss-Prot;Acc:B8BF91]	-	-	-	-	GO:0005634//nucleus	GO:0003700//DNA-binding transcription factor activity;GO:0005524//ATP binding;GO:0043565//sequence-specific DNA binding	GO:0006355//regulation of transcription, DNA-templated;GO:0006952//defense response;GO:0009617//response to bacterium;GO:0009620//response to fungus;GO:0009751//response to salicylic acid;GO:0010200//response to chitin;GO:1900425//negative regulation of defense response to bacterium	WRKY
BGIOSGA034274	162	237	104	67	77	51	6.091	7.136	3.714	2.017	2.514	1.628	5.647	2.053	-1.45975100387269	2.42768584565238e-05	0.00103257321153799	--	EAY80385.1 hypothetical protein OsI_35563 [Oryza sativa Indica Group]	-	-	-	-	GO:0016020//membrane;GO:0016021//integral component of membrane	-	-	--
BGIOSGA015997	2828	3773	4617	2001	1715	2144	399.213	426.537	619.091	226.132	210.220	256.976	481.613666666667	231.109333333333	-1.05930080766841	2.54374892012225e-05	0.00107529073015121	OsI_014491	Lectin [Source:UniProtKB/Swiss-Prot;Acc:Q01MB6]	-	-	-	-	-	GO:0008061//chitin binding;GO:0030246//carbohydrate binding	-	--
MSTRG.20527	328	455	398	219	190	217	19.075	21.256	21.439	9.869	9.662	10.200	20.59	9.91033333333333	-1.05493834168801	2.54992916365827e-05	0.0010762500100416	--	hypothetical protein DAI22_06g234300 [Oryza sativa Japonica Group]	-	-	-	-	-	-	-	--
MSTRG.26413	181	218	115	64	84	62	6.250	5.724	3.650	1.803	2.710	1.809	5.208	2.10733333333333	-1.3053109139823	2.61026695425662e-05	0.00109834765006404	--	Os09g0561200 [Oryza sativa Japonica Group]	-	-	-	-	-	-	-	--
BGIOSGA012305	371	369	336	171	218	132	22.615	18.013	19.455	8.345	11.539	6.832	20.0276666666667	8.90533333333333	-1.16925283042087	2.6235824102939e-05	0.00110058482239143	--	EAY89404.1 hypothetical protein OsI_10909 [Oryza sativa Indica Group]	-	-	-	-	GO:0016020//membrane;GO:0016021//integral component of membrane	-	-	--
BGIOSGA019213	44	53	30	14	5	6	3.032	2.925	1.964	0.772	0.299	0.351	2.64033333333333	0.474	-2.47776111231338	2.66115962037305e-05	0.00111295519138368	HSR201	AAS55785.1 putative benzyl alcohol benzoyl transferase [Oryza sativa Japonica Group]	-	-	-	-	-	GO:0016747//acyltransferase activity, transferring groups other than amino-acyl groups;GO:0050734//hydroxycinnamoyltransferase activity	-	--
BGIOSGA008194	450	578	406	302	263	196	37.233	38.299	31.908	20.004	18.895	13.769	35.8133333333333	17.556	-1.028532628734	2.68758225582783e-05	0.00112230009253606	At1g47790	EAY85822.1 hypothetical protein OsI_07182 [Oryza sativa Indica Group]	-	-	-	-	-	GO:0005515//protein binding	-	--
MSTRG.7267	652	853	461	342	326	360	19.803	20.748	13.300	8.316	8.598	9.284	17.9503333333333	8.73266666666667	-1.03951645734832	2.79707701028597e-05	0.00115922834707921	--	Ulp1 protease-like protein [Oryza sativa Japonica Group]	-	-	-	-	-	-	-	--
BGIOSGA006044	39	43	22	97	62	70	1.444	1.275	0.774	2.876	1.994	2.201	1.16433333333333	2.357	1.01744761657646	2.91939713226982e-05	0.00119730088946249	MEL1	EEC73598.1 hypothetical protein OsI_08070 [Oryza sativa Indica Group]	-	-	-	-	-	GO:0003676//nucleic acid binding;GO:0005515//protein binding	GO:0031047//gene silencing by RNA	--
BGIOSGA013663	252	317	264	144	145	140	14.964	15.075	14.891	6.846	7.477	7.059	14.9766666666667	7.12733333333333	-1.0712822576742	2.93380649956772e-05	0.00120141995627387	At1g16350	EEC76271.1 hypothetical protein OsI_13742 [Oryza sativa Indica Group]	Metabolism;Metabolism;Metabolism	Global and overview maps;Global and overview maps;Nucleotide metabolism	ko01100//Metabolic pathways;ko01110//Biosynthesis of secondary metabolites;ko00230//Purine metabolism	K00088;K00088;K00088	-	GO:0003824//catalytic activity;GO:0003938//IMP dehydrogenase activity;GO:0016491//oxidoreductase activity;GO:0046872//metal ion binding	GO:0006164//purine nucleotide biosynthetic process	--
BGIOSGA011420	316	370	384	207	171	180	43.096	40.411	49.745	22.600	20.250	20.843	44.4173333333333	21.231	-1.06495045581516	3.18007723254883e-05	0.00128505940326742	--	AAM51830.1 Putative small heat shock protein [Oryza sativa Japonica Group]	-	-	-	-	GO:0016020//membrane;GO:0016021//integral component of membrane	-	GO:0009408//response to heat	--
BGIOSGA002444	2515	3617	3990	1577	1496	2103	536.042	617.359	807.739	269.019	276.831	380.629	653.713333333333	308.826333333333	-1.0818623480048	3.31893598534001e-05	0.00133528946462824	HSP16.9A	XP_015625199.1 16.9 kDa class I heat shock protein 1 [Oryza sativa Japonica Group]	Genetic Information Processing	Folding, sorting and degradation	ko04141//Protein processing in endoplasmic reticulum	K13993	-	-	GO:0009408//response to heat	--
BGIOSGA024257	116	148	147	70	57	45	7.730	7.898	9.305	3.734	3.298	2.546	8.311	3.19266666666667	-1.38026014120942	3.39060662754415e-05	0.00135422501862681	DTX19	Protein DETOXIFICATION [Source:UniProtKB/TrEMBL;Acc:B8B6F4]	-	-	-	-	GO:0016020//membrane;GO:0016021//integral component of membrane	GO:0015297//antiporter activity;GO:0042910//xenobiotic transmembrane transporter activity	GO:0055085//transmembrane transport;GO:1990961//xenobiotic detoxification by transmembrane export across the plasma membrane	--
BGIOSGA020641	75	67	75	18	28	22	4.495	3.216	4.270	0.864	1.457	1.120	3.99366666666667	1.147	-1.79984853120892	3.45414302355129e-05	0.00137560871005945	CRK23	EEC81213.1 hypothetical protein OsI_24251 [Oryza sativa Indica Group]	-	-	-	-	-	GO:0004672//protein kinase activity;GO:0005524//ATP binding	GO:0006468//protein phosphorylation;GO:0007166//cell surface receptor signaling pathway	--
MSTRG.3874	270	278	186	134	122	81	11.991	9.927	8.794	4.087	4.645	3.262	10.2373333333333	3.998	-1.35648958738116	3.47589991345343e-05	0.00138027835091378	pol	OSJNBa0060N03.17 [Oryza sativa Japonica Group]	-	-	-	-	-	-	-	--
BGIOSGA010395	130	171	153	58	79	57	8.352	8.798	9.336	2.983	4.407	3.109	8.82866666666667	3.49966666666667	-1.33497805794211	3.62411668579313e-05	0.00142678207548414	DTX40	Protein DETOXIFICATION [Source:UniProtKB/TrEMBL;Acc:B8AL37]	-	-	-	-	GO:0016020//membrane;GO:0016021//integral component of membrane	GO:0015297//antiporter activity;GO:0042910//xenobiotic transmembrane transporter activity	GO:0055085//transmembrane transport;GO:1990961//xenobiotic detoxification by transmembrane export across the plasma membrane	--
BGIOSGA025583	3342	4620	4981	2201	2068	2693	655.878	726.111	928.543	345.800	352.412	448.741	770.177333333333	382.317666666667	-1.01041879682062	3.62955433058758e-05	0.00142688150890628	PM19L	EAZ03646.1 hypothetical protein OsI_25781 [Oryza sativa Indica Group]	-	-	-	-	GO:0016020//membrane;GO:0016021//integral component of membrane	-	-	--
BGIOSGA033943	177	253	255	118	106	101	15.825	18.114	21.655	8.446	8.229	7.667	18.5313333333333	8.114	-1.19148147965464	3.66931565163788e-05	0.00143390999945702	SOT10	Sulfotransferase [Source:UniProtKB/TrEMBL;Acc:B8BKN4]	-	-	-	-	-	GO:0008146//sulfotransferase activity;GO:0016740//transferase activity	-	--
BGIOSGA017507	112	116	87	30	44	43	11.196	9.329	8.243	2.413	3.840	3.658	9.58933333333333	3.30366666666667	-1.53736239106361	3.74405176816622e-05	0.00145732051779584	DAO	EAY99141.1 hypothetical protein OsI_21100 [Oryza sativa Indica Group]	-	-	-	-	-	GO:0016491//oxidoreductase activity;GO:0046872//metal ion binding	-	--
BGIOSGA008480	160	228	186	102	75	92	6.740	7.692	7.443	3.440	2.744	3.291	7.29166666666667	3.15833333333333	-1.2070851685486	3.78925282146704e-05	0.00147283119200497	ABC1K8	Protein ACTIVITY OF BC1 COMPLEX KINASE 8, chloroplastic [Source:Projected from Arabidopsis thaliana (AT5G64940) UniProtKB/Swiss-Prot;Acc:Q93Y08]	-	-	-	-	GO:0016020//membrane;GO:0016021//integral component of membrane	-	-	--
BGIOSGA033319	169	160	177	79	84	60	23.445	17.776	23.325	8.774	10.119	7.068	21.5153333333333	8.65366666666667	-1.31398173656933	3.81834388322782e-05	0.00148204520906271	GSTU6	EAY79285.1 hypothetical protein OsI_34411 [Oryza sativa Indica Group]	Metabolism;Metabolism	Global and overview maps;Metabolism of other amino acids	ko01100//Metabolic pathways;ko00480//Glutathione metabolism	K00799;K00799	-	GO:0004364//glutathione transferase activity;GO:0016740//transferase activity	GO:0006749//glutathione metabolic process;GO:0042221//response to chemical	--
MSTRG.8843	442	497	328	228	219	227	24.883	22.206	18.560	10.402	10.810	10.993	21.883	10.735	-1.02748834348016	3.84079099307081e-05	0.00148656437887926	--	Os06g0492550 [Oryza sativa Japonica Group]	-	-	-	-	-	-	-	--
BGIOSGA001898	115	167	178	74	64	57	7.132	8.294	10.485	3.674	3.446	3.001	8.637	3.37366666666667	-1.35621285366852	3.86975166654891e-05	0.00149566988921011	At4g26390	Pyruvate kinase [Source:UniProtKB/TrEMBL;Acc:B8ACJ0]	Metabolism;Metabolism;Metabolism;Metabolism;Metabolism;Metabolism	Global and overview maps;Global and overview maps;Global and overview maps;Global and overview maps;Carbohydrate metabolism;Carbohydrate metabolism	ko01100//Metabolic pathways;ko01110//Biosynthesis of secondary metabolites;ko01200//Carbon metabolism;ko01230//Biosynthesis of amino acids;ko00010//Glycolysis / Gluconeogenesis;ko00620//Pyruvate metabolism	K00873;K00873;K00873;K00873;K00873;K00873	-	GO:0000166//nucleotide binding;GO:0000287//magnesium ion binding;GO:0003824//catalytic activity;GO:0004743//pyruvate kinase activity;GO:0005524//ATP binding;GO:0016301//kinase activity;GO:0016740//transferase activity;GO:0030955//potassium ion binding;GO:0046872//metal ion binding	GO:0006096//glycolytic process;GO:0016310//phosphorylation;GO:0032787//monocarboxylic acid metabolic process;GO:1901564//organonitrogen compound metabolic process	--
BGIOSGA000433	226	315	251	125	121	148	34.150	38.119	36.027	15.121	15.876	18.988	36.0986666666667	16.6616666666667	-1.11541283027332	3.94123338086758e-05	0.00151903083204615	IPP	XP_015641483.1 soluble inorganic pyrophosphatase [Oryza sativa Japonica Group]	Metabolism	Energy metabolism	ko00190//Oxidative phosphorylation	K01507	GO:0005737//cytoplasm	GO:0000287//magnesium ion binding;GO:0004427//inorganic diphosphatase activity;GO:0016787//hydrolase activity;GO:0046872//metal ion binding	GO:0006796//phosphate-containing compound metabolic process	--
BGIOSGA038158	88	126	106	43	38	45	9.504	10.898	10.875	3.718	3.564	4.127	10.4256666666667	3.803	-1.45492979531469	4.04976424275031e-05	0.00155650086866265	XIPI	XP_015641941.2 xylanase inhibitor protein 1 isoform X1 [Oryza sativa Japonica Group]	Metabolism;Metabolism	Global and overview maps;Carbohydrate metabolism	ko01100//Metabolic pathways;ko00520//Amino sugar and nucleotide sugar metabolism	K01183;K01183	-	-	GO:0005975//carbohydrate metabolic process	--
BGIOSGA032767	146	174	234	80	59	90	28.653	27.347	43.622	12.569	10.054	14.997	33.2073333333333	12.54	-1.40496452582253	4.1354192106741e-05	0.0015805916841464	--	AAM18723.1 putative elicitor inducible protein [Oryza sativa Japonica Group]	-	-	-	-	-	GO:0005515//protein binding	-	--
BGIOSGA000082	126	152	129	54	59	63	8.243	7.963	8.016	2.848	3.351	3.515	8.074	3.238	-1.31818060117794	4.51674284645913e-05	0.00170502395599052	MUCI21	EAY77282.1 hypothetical protein OsI_05257 [Oryza sativa Indica Group]	-	-	-	-	GO:0000139//Golgi membrane;GO:0005794//Golgi apparatus;GO:0016020//membrane;GO:0016021//integral component of membrane	GO:0016740//transferase activity;GO:0016757//glycosyltransferase activity;GO:0016763//pentosyltransferase activity	-	--
BGIOSGA023324	19	29	29	48	74	61	1.533	1.873	2.222	3.100	5.183	4.178	1.876	4.15366666666667	1.14672561614762	4.52303177467429e-05	0.00170505906037345	HT1	EEC81037.1 hypothetical protein OsI_23822 [Oryza sativa Indica Group]	-	-	-	-	GO:0005886//plasma membrane	GO:0004672//protein kinase activity;GO:0004674//protein serine/threonine kinase activity;GO:0005524//ATP binding	GO:0006468//protein phosphorylation;GO:0010119//regulation of stomatal movement;GO:0046777//protein autophosphorylation;GO:0071244//cellular response to carbon dioxide;GO:0090333//regulation of stomatal closure;GO:2000030//regulation of response to red or far red light	--
MSTRG.18181	17	23	15	49	49	42	1.534	1.662	1.286	3.540	3.840	3.218	1.494	3.53266666666667	1.24157747853294	5.18958990937569e-05	0.00192989627994743	--	Os06g0607400 [Oryza sativa Japonica Group]	-	-	-	-	-	-	-	--
BGIOSGA023576	236	255	266	112	124	135	13.233	11.451	14.168	5.028	6.037	6.427	12.9506666666667	5.83066666666667	-1.15129361320456	5.32524951549541e-05	0.00196969813732417	NPF8.3	EAZ02298.1 hypothetical protein OsI_24399 [Oryza sativa Indica Group]	-	-	-	-	GO:0016020//membrane;GO:0016021//integral component of membrane	GO:0022857//transmembrane transporter activity	GO:0055085//transmembrane transport	--
BGIOSGA009262	72	68	57	16	20	25	6.836	5.170	5.140	1.216	1.649	2.015	5.71533333333333	1.62666666666667	-1.81291899561125	5.65017980544527e-05	0.00205671029187895	CCR1	EAY87970.1 hypothetical protein OsI_09394 [Oryza sativa Indica Group]	Metabolism;Metabolism;Metabolism	Global and overview maps;Global and overview maps;Biosynthesis of other secondary metabolites	ko01100//Metabolic pathways;ko01110//Biosynthesis of secondary metabolites;ko00940//Phenylpropanoid biosynthesis	K09753;K09753;K09753	-	GO:0003824//catalytic activity	-	--
BGIOSGA016450	233	323	274	149	140	143	16.518	18.338	18.451	8.456	8.618	8.608	17.769	8.56066666666667	-1.05356743517592	5.7249263670446e-05	0.00207121071771057	UVR8	XP_015636973.1 ultraviolet-B receptor UVR8 [Oryza sativa Japonica Group]	-	-	-	-	-	GO:0009881//photoreceptor activity;GO:0042803//protein homodimerization activity	GO:0010224//response to UV-B	--
BGIOSGA010012	166	247	208	109	100	93	8.631	10.285	10.273	4.537	4.515	4.106	9.72966666666667	4.386	-1.14948456785772	5.7276476477261e-05	0.00207121071771057	GALT6	EEC75984.1 hypothetical protein OsI_13103 [Oryza sativa Indica Group]	-	-	-	-	GO:0000139//Golgi membrane;GO:0005794//Golgi apparatus;GO:0016020//membrane;GO:0016021//integral component of membrane	GO:0008378//galactosyltransferase activity;GO:0016757//glycosyltransferase activity;GO:0016758//hexosyltransferase activity;GO:0030246//carbohydrate binding	GO:0006486//protein glycosylation;GO:0034645//cellular macromolecule biosynthetic process;GO:0044238//primary metabolic process;GO:1901137//carbohydrate derivative biosynthetic process	--
BGIOSGA005926	212	267	229	106	97	138	20.490	20.667	21.024	8.202	8.141	11.325	20.727	9.22266666666667	-1.16825545687191	5.80259609809189e-05	0.00209527413115751	OR	Protein ORANGE, chloroplastic [Source:Projected from Arabidopsis thaliana (AT5G61670) UniProtKB/Swiss-Prot;Acc:Q9FKF4]	-	-	-	-	GO:0005634//nucleus;GO:0009507//chloroplast;GO:0016020//membrane;GO:0016021//integral component of membrane	-	GO:0009658//chloroplast organization;GO:0050821//protein stabilization;GO:1904143//positive regulation of carotenoid biosynthetic process	--
BGIOSGA009547	156	244	167	91	67	100	18.947	23.733	19.266	8.848	7.066	10.312	20.6486666666667	8.742	-1.24001334317887	5.838815394077e-05	0.00210311990614666	EXPA7	XP_015631937.1 expansin-A7 [Oryza sativa Japonica Group]	-	-	-	-	GO:0005576//extracellular region;GO:0005618//cell wall;GO:0016020//membrane	-	GO:0009653//anatomical structure morphogenesis;GO:0009664//plant-type cell wall organization;GO:0071555//cell wall organization	--
BGIOSGA031097	9	20	8	0	0	0	1.123	1.998	0.948	0.000	0.000	0.000	1.35633333333333	0.001	-10.4054960643526	6.00007656538734e-05	0.00215838048369796	UGT79	EAZ09769.1 hypothetical protein OsI_32056 [Oryza sativa Indica Group]	-	-	-	-	-	-	-	--
BGIOSGA012842	332	425	376	192	209	211	23.589	24.182	25.376	10.921	12.894	12.729	24.3823333333333	12.1813333333333	-1.00116414007633	6.25280848039217e-05	0.00224050828869677	At1g23070	EEC75446.1 hypothetical protein OsI_11982 [Oryza sativa Indica Group]	-	-	-	-	GO:0016020//membrane;GO:0016021//integral component of membrane	-	-	--
MSTRG.2525	123	128	67	29	53	17	14.590	12.159	7.549	2.754	5.459	1.712	11.4326666666667	3.30833333333333	-1.78898544441741	6.31947255076729e-05	0.00225456090325139	--	Os08g0387050, partial [Oryza sativa Japonica Group]	-	-	-	-	-	-	-	--
BGIOSGA022300	120	158	109	56	58	54	32.113	34.036	27.737	12.067	13.503	12.391	31.2953333333333	12.6536666666667	-1.30639204601691	6.54147063211366e-05	0.00231084377824308	--	EEC79995.1 hypothetical protein OsI_21646 [Oryza sativa Indica Group]	-	-	-	-	GO:0016020//membrane;GO:0016021//integral component of membrane	-	-	--
BGIOSGA007572	317	526	454	203	252	208	24.177	32.128	32.891	12.395	16.689	13.470	29.732	14.1846666666667	-1.06768426480763	6.58948485660917e-05	0.00231719810662664	PV42A	XP_015626266.1 SNF1-related protein kinase regulatory subunit gamma-like PV42a [Oryza sativa Japonica Group]	-	-	-	-	-	-	-	--
BGIOSGA015290	187	267	127	83	94	78	14.898	17.035	9.611	5.294	6.503	5.276	13.848	5.691	-1.28292354523401	6.66160282170744e-05	0.00233529487962506	BHLH49	EEC77069.1 hypothetical protein OsI_15464 [Oryza sativa Indica Group]	-	-	-	-	GO:0005634//nucleus	GO:0046983//protein dimerization activity	GO:0006355//regulation of transcription, DNA-templated	bHLH
BGIOSGA000958	239	313	291	140	154	141	17.018	17.849	19.683	7.981	9.522	8.525	18.1833333333333	8.676	-1.0675147377049	6.90488193100232e-05	0.00240094118769126	MAPKKK17	EAY75502.1 hypothetical protein OsI_03401 [Oryza sativa Indica Group]	-	-	-	-	-	GO:0000166//nucleotide binding;GO:0004672//protein kinase activity;GO:0004674//protein serine/threonine kinase activity;GO:0005524//ATP binding;GO:0016301//kinase activity;GO:0016740//transferase activity	GO:0006468//protein phosphorylation;GO:0016310//phosphorylation	--
MSTRG.5728	139	247	110	55	72	72	31.736	45.204	23.818	10.067	14.237	13.955	33.586	12.753	-1.39702331999071	6.90993648261737e-05	0.00240094118769126	RAB16D	dehydrin Rab16D [Oryza sativa Japonica Group]	-	-	-	-	-	-	-	--
BGIOSGA004520	145	205	180	96	82	72	10.371	11.742	12.229	5.497	5.093	4.372	11.4473333333333	4.98733333333333	-1.19867102506311	6.96312776074149e-05	0.00241599209758599	--	Tunicamycin induced protein [Source:Projected from Arabidopsis thaliana (AT5G64510) UniProtKB/TrEMBL;Acc:Q84JN2]	-	-	-	-	GO:0005783//endoplasmic reticulum	-	GO:0009555//pollen development;GO:0010208//pollen wall assembly;GO:0030968//endoplasmic reticulum unfolded protein response	--
BGIOSGA022683	24	37	16	65	64	47	1.226	1.514	0.776	2.658	2.839	2.039	1.172	2.512	1.09986389446938	7.1242680285045e-05	0.0024598837123766	SERL2	EEC80384.1 hypothetical protein OsI_22508 [Oryza sativa Indica Group]	-	-	-	-	GO:0016020//membrane;GO:0016021//integral component of membrane	GO:0000166//nucleotide binding;GO:0004672//protein kinase activity;GO:0004674//protein serine/threonine kinase activity;GO:0005515//protein binding;GO:0005524//ATP binding;GO:0016301//kinase activity;GO:0016740//transferase activity	GO:0006468//protein phosphorylation;GO:0016310//phosphorylation	--
BGIOSGA008512	60	107	74	22	30	30	18.392	26.266	21.546	5.399	7.985	7.808	22.068	7.064	-1.64339863748463	7.19372086850453e-05	0.00247764711614989	--	EAY86470.1 hypothetical protein OsI_07851 [Oryza sativa Indica Group]	-	-	-	-	-	-	-	--
MSTRG.1548	400	490	493	193	171	300	38.895	38.157	45.535	15.024	14.438	24.768	40.8623333333333	18.0766666666667	-1.17664291800049	7.57398652112665e-05	0.0025859619736338	--	Ulp1 protease-like protein [Oryza sativa Japonica Group]	-	-	-	-	-	-	-	--
BGIOSGA037021	384	421	365	241	225	166	63.381	55.648	57.225	31.844	32.247	23.264	58.7513333333333	29.1183333333333	-1.01269381197923	7.69150519505277e-05	0.00261958578542893	--	EEC68888.1 hypothetical protein OsI_37530 [Oryza sativa Indica Group]	-	-	-	-	GO:0005634//nucleus	GO:0003677//DNA binding;GO:0003700//DNA-binding transcription factor activity;GO:0043565//sequence-specific DNA binding	GO:0006355//regulation of transcription, DNA-templated	bZIP
BGIOSGA009509	278	393	347	185	191	168	22.425	25.388	26.588	11.947	13.378	11.506	24.8003333333333	12.277	-1.01440144382339	7.71160006290657e-05	0.00262318321546509	PUR5	Phosphoribosylformylglycinamidine cyclo-ligase, chloroplastic [Source:Projected from Arabidopsis thaliana (AT3G55010) UniProtKB/Swiss-Prot;Acc:Q05728]	Metabolism;Metabolism;Metabolism	Global and overview maps;Global and overview maps;Nucleotide metabolism	ko01100//Metabolic pathways;ko01110//Biosynthesis of secondary metabolites;ko00230//Purine metabolism	K01933;K01933;K01933	GO:0005739//mitochondrion;GO:0009570//chloroplast stroma	GO:0000166//nucleotide binding;GO:0004641//phosphoribosylformylglycinamidine cyclo-ligase activity;GO:0005507//copper ion binding;GO:0005524//ATP binding;GO:0016874//ligase activity	GO:0006189//'de novo' IMP biosynthetic process	--
MSTRG.5585	2	3	3	18	19	18	0.213	0.255	0.303	1.532	1.754	1.625	0.257	1.637	2.67121405728028	7.92968036720395e-05	0.00269071361313299	AAMT1	LOW QUALITY PROTEIN: anthranilate O-methyltransferase 1 [Oryza sativa Japonica Group]	-	-	-	-	-	-	-	--
BGIOSGA004346	203	232	214	116	97	113	9.796	8.965	9.809	4.481	4.064	4.630	9.52333333333333	4.39166666666667	-1.11669807441179	8.11764462228683e-05	0.00274771786421539	SULTR3;5	EAY75631.1 hypothetical protein OsI_03536 [Oryza sativa Indica Group]	-	-	-	-	GO:0016020//membrane;GO:0016021//integral component of membrane	GO:0008271//secondary active sulfate transmembrane transporter activity	GO:0008272//sulfate transport;GO:0055085//transmembrane transport;GO:1902358//sulfate transmembrane transport	--
BGIOSGA022659	361	466	554	238	254	219	19.430	20.086	28.323	10.255	11.871	10.008	22.613	10.7113333333333	-1.07801432674688	8.3332452661396e-05	0.00279661678632799	NPF3.1	Protein NRT1/ PTR FAMILY 3.1 [Source:Projected from Arabidopsis thaliana (AT1G68570) UniProtKB/Swiss-Prot;Acc:Q9SX20]	-	-	-	-	GO:0005886//plasma membrane;GO:0016020//membrane;GO:0016021//integral component of membrane;GO:0097708//intracellular vesicle	GO:0022857//transmembrane transporter activity	GO:0006857//oligopeptide transport;GO:0010336//gibberellic acid homeostasis;GO:0055085//transmembrane transport	--
BGIOSGA036832	133	117	151	71	48	49	4.649	3.259	5.023	1.975	1.455	1.443	4.31033333333333	1.62433333333333	-1.40795172053354	8.39348072693849e-05	0.00280768166389724	PHOT1B	EEC68662.1 hypothetical protein OsI_37109 [Oryza sativa Indica Group]	-	-	-	-	GO:0005622//intracellular anatomical structure	GO:0000155//phosphorelay sensor kinase activity;GO:0000166//nucleotide binding;GO:0004672//protein kinase activity;GO:0005524//ATP binding;GO:0009881//photoreceptor activity;GO:0009882//blue light photoreceptor activity;GO:0016301//kinase activity;GO:0016740//transferase activity	GO:0006468//protein phosphorylation;GO:0009785//blue light signaling pathway;GO:0016310//phosphorylation;GO:0050896//response to stimulus	--
BGIOSGA034054	122	150	97	58	54	46	25.827	25.392	19.540	9.817	9.960	8.270	23.5863333333333	9.349	-1.33506719566939	8.43932452945063e-05	0.00281505177849639	RAB16D	Dehydrin Rab16D [Source:UniProtKB/Swiss-Prot;Acc:A2ZDX4]	-	-	-	-	-	-	GO:0009415//response to water	--
MSTRG.17647	20	18	21	56	41	50	0.851	0.613	0.848	1.907	1.514	1.806	0.770666666666667	1.74233333333333	1.17684176145921	8.46896274658999e-05	0.00282151798817688	--	hydroxyproline-rich glycoprotein-like [Oryza sativa Japonica Group]	-	-	-	-	-	-	-	--
BGIOSGA027790	305	435	294	221	178	153	17.848	20.386	16.342	10.353	9.045	7.602	18.192	9	-1.01530725278785	8.59661641905905e-05	0.00286058388435412	CYP71C4	EEC82777.1 hypothetical protein OsI_27517 [Oryza sativa Indica Group]	-	-	-	-	GO:0016020//membrane;GO:0016021//integral component of membrane	GO:0004497//monooxygenase activity;GO:0005506//iron ion binding;GO:0016491//oxidoreductase activity;GO:0016705//oxidoreductase activity, acting on paired donors, with incorporation or reduction of molecular oxygen;GO:0020037//heme binding;GO:0046872//metal ion binding	-	--
BGIOSGA008094	126	191	125	68	74	55	39.759	48.266	37.466	17.177	20.276	14.736	41.8303333333333	17.3963333333333	-1.26576623658943	8.82976464545273e-05	0.00292050833267084	--	EAY85629.1 hypothetical protein OsI_07002 [Oryza sativa Indica Group]	-	-	-	-	-	-	GO:0009793//embryo development ending in seed dormancy	--
BGIOSGA020470	36	57	17	106	70	63	2.076	2.633	0.931	4.895	3.506	3.085	1.88	3.82866666666667	1.02610939909988	9.83010692201846e-05	0.00318627458641962	SIGC	RNA polymerase sigma factor [Source:UniProtKB/TrEMBL;Acc:B8AX92]	-	-	-	-	GO:0009507//chloroplast;GO:0009536//plastid	GO:0000976//transcription cis-regulatory region binding;GO:0003677//DNA binding;GO:0003700//DNA-binding transcription factor activity;GO:0003899//DNA-directed 5'-3' RNA polymerase activity;GO:0016987//sigma factor activity	GO:0006352//DNA-templated transcription, initiation;GO:0006355//regulation of transcription, DNA-templated;GO:0010468//regulation of gene expression;GO:0051171//regulation of nitrogen compound metabolic process;GO:0071482//cellular response to light stimulus;GO:0080090//regulation of primary metabolic process;GO:2000142//regulation of DNA-templated transcription, initiation;GO:2001141//regulation…	--
BGIOSGA004772	91	108	111	45	45	37	10.888	10.348	12.615	4.310	4.675	3.759	11.2836666666667	4.248	-1.40938028143243	0.000105079591097244	0.00337026254942313	--	EEC71768.1 hypothetical protein OsI_04378 [Oryza sativa Indica Group]	-	-	-	-	GO:0005794//Golgi apparatus;GO:0030136//clathrin-coated vesicle;GO:0031410//cytoplasmic vesicle	-	-	--
BGIOSGA015572	181	205	176	106	96	73	3.993	3.622	3.688	1.872	1.839	1.367	3.76766666666667	1.69266666666667	-1.15437343809106	0.000113245824456748	0.0035848531002774	ABCC4	EEC76786.1 hypothetical protein OsI_14889 [Oryza sativa Indica Group]	Environmental Information Processing	Membrane transport	ko02010//ABC transporters	K05665	GO:0016020//membrane;GO:0016021//integral component of membrane	GO:0000166//nucleotide binding;GO:0005524//ATP binding;GO:0042626//ATPase-coupled transmembrane transporter activity;GO:0140359//ABC-type transporter activity	GO:0055085//transmembrane transport	--
BGIOSGA027993	254	303	242	148	140	140	15.967	15.254	14.450	7.448	7.642	7.472	15.2236666666667	7.52066666666667	-1.01738341836252	0.000113333413177853	0.0035848531002774	MDAR5	MDAR6 [Source:Projected from Arabidopsis thaliana (AT1G63940) UniProtKB/TrEMBL;Acc:A0A178WFH3]	Metabolism;Metabolism	Global and overview maps;Carbohydrate metabolism	ko01100//Metabolic pathways;ko00053//Ascorbate and aldarate metabolism	K08232;K08232	GO:0005739//mitochondrion;GO:0009570//chloroplast stroma;GO:0010319//stromule	GO:0005524//ATP binding;GO:0016491//oxidoreductase activity;GO:0050660//flavin adenine dinucleotide binding	GO:0009409//response to cold;GO:0046686//response to cadmium ion	--
MSTRG.7673	106	90	86	38	37	36	11.297	7.681	8.706	3.242	3.424	3.258	9.228	3.308	-1.48005876951171	0.000114582912345571	0.00361245091744788	--	nucleic acid-binding, OB-fold-like [Oryza glaberrima]	-	-	-	-	-	-	-	--
BGIOSGA017355	5	23	8	47	39	28	0.197	0.726	0.299	1.482	1.334	0.937	0.407333333333333	1.251	1.61880000506825	0.000115211317693463	0.00362738049920295	wdr44	XP_015636989.1 WD repeat-containing protein 44 [Oryza sativa Japonica Group]	-	-	-	-	-	GO:0005515//protein binding	-	--
BGIOSGA027272	8	12	2	30	23	32	0.579	0.695	0.137	1.737	1.444	1.965	0.470333333333333	1.71533333333333	1.86673346913653	0.000117637515237047	0.00367453664223415	At1g80640	EAZ06385.1 hypothetical protein OsI_28614 [Oryza sativa Indica Group]	-	-	-	-	GO:0016020//membrane;GO:0016021//integral component of membrane	GO:0000166//nucleotide binding;GO:0004672//protein kinase activity;GO:0004674//protein serine/threonine kinase activity;GO:0004714//transmembrane receptor protein tyrosine kinase activity;GO:0005524//ATP binding;GO:0016301//kinase activity;GO:0016740//transferase activity	GO:0006468//protein phosphorylation;GO:0016310//phosphorylation;GO:0018108//peptidyl-tyrosine phosphorylation	--
BGIOSGA021150	203	308	406	115	98	176	48.087	58.376	91.324	21.841	20.128	35.291	65.929	25.7533333333333	-1.35615402212093	0.00012681270641018	0.00390565875660932	THI1.3	Thionin [Source:UniProtKB/TrEMBL;Acc:A2YDH5]	-	-	-	-	GO:0005576//extracellular region	GO:0090729//toxin activity	GO:0006952//defense response;GO:0035821//modulation of process of other organism	--
BGIOSGA021152	203	308	406	115	98	176	48.087	58.376	91.324	21.841	20.128	35.291	65.929	25.7533333333333	-1.35615402212093	0.00012681270641018	0.00390565875660932	THI1.3	Thionin [Source:UniProtKB/TrEMBL;Acc:A2YDH5]	-	-	-	-	GO:0005576//extracellular region	GO:0090729//toxin activity	GO:0006952//defense response;GO:0035821//modulation of process of other organism	--
BGIOSGA014316	287	358	247	180	166	128	8.060	8.052	6.589	4.047	4.048	3.052	7.567	3.71566666666667	-1.0261003621171	0.000134802740118508	0.00411267916332728	SSIIIA	EEC78049.1 hypothetical protein OsI_17490 [Oryza sativa Indica Group]	Metabolism;Metabolism;Metabolism	Global and overview maps;Global and overview maps;Carbohydrate metabolism	ko01100//Metabolic pathways;ko01110//Biosynthesis of secondary metabolites;ko00500//Starch and sucrose metabolism	K00703;K00703;K00703	GO:0009501//amyloplast;GO:0009507//chloroplast	GO:0004373//glycogen (starch) synthase activity;GO:0016740//transferase activity;GO:0016757//glycosyltransferase activity;GO:2001070//starch binding	GO:0019252//starch biosynthetic process	--
BGIOSGA025575	152	178	231	72	76	100	16.199	15.192	23.385	6.143	7.033	9.049	18.2586666666667	7.40833333333333	-1.30136049848764	0.000138745245184363	0.00421892862124694	CHIB1	EAZ03635.1 hypothetical protein OsI_25770 [Oryza sativa Indica Group]	Metabolism;Metabolism	Global and overview maps;Carbohydrate metabolism	ko01100//Metabolic pathways;ko00520//Amino sugar and nucleotide sugar metabolism	K01183;K01183	-	GO:0004553//hydrolase activity, hydrolyzing O-glycosyl compounds;GO:0016787//hydrolase activity;GO:0016798//hydrolase activity, acting on glycosyl bonds	GO:0005975//carbohydrate metabolic process;GO:0008152//metabolic process	--
BGIOSGA017640	203	317	261	133	136	135	15.195	19.002	18.557	7.970	8.839	8.580	17.5846666666667	8.463	-1.05507691586987	0.000141392102579652	0.00428993304397953	rutD	EEC79622.1 hypothetical protein OsI_20833 [Oryza sativa Indica Group]	-	-	-	-	-	-	-	--
BGIOSGA005481	330	372	392	154	161	232	38.906	35.122	43.899	14.535	16.482	23.224	39.309	18.0803333333333	-1.12043838696844	0.000144753958722022	0.00437745515392454	dnaJ	EEC74123.1 hypothetical protein OsI_09185 [Oryza sativa Indica Group]	-	-	-	-	GO:0005783//endoplasmic reticulum	-	-	--
BGIOSGA031837	131	183	111	78	61	52	8.333	9.322	6.707	3.972	3.369	2.808	8.12066666666667	3.383	-1.26329499328514	0.000145604091094228	0.00439833038729094	UGT86A2	Glycosyltransferase [Source:UniProtKB/TrEMBL;Acc:A2Z7U4]	-	-	-	-	-	GO:0008194//UDP-glycosyltransferase activity;GO:0016740//transferase activity;GO:0016757//glycosyltransferase activity;GO:0016758//hexosyltransferase activity	-	--
MSTRG.5250	186	280	137	100	100	80	15.376	18.537	10.758	6.618	7.178	5.615	14.8903333333333	6.47033333333333	-1.20246410746454	0.000147420053921337	0.00444830314019877	--	Os01g0386500, partial [Oryza sativa Japonica Group]	-	-	-	-	-	-	-	--
BGIOSGA006961	190	249	204	123	112	97	12.531	13.152	12.780	6.494	6.414	5.432	12.821	6.11333333333333	-1.06847765407062	0.000151865874744916	0.00455746674711597	CSY4	Citrate synthase [Source:UniProtKB/TrEMBL;Acc:B8AJA8]	Metabolism;Metabolism;Metabolism;Metabolism;Metabolism;Metabolism;Metabolism	Global and overview maps;Global and overview maps;Global and overview maps;Global and overview maps;Carbohydrate metabolism;Global and overview maps;Carbohydrate metabolism	ko01100//Metabolic pathways;ko01110//Biosynthesis of secondary metabolites;ko01200//Carbon metabolism;ko01230//Biosynthesis of amino acids;ko00630//Glyoxylate and dicarboxylate metabolism;ko01210//2-Oxocarboxylic acid metabolism;ko00020//Citrate cycle (TCA cycle)	K01647;K01647;K01647;K01647;K01647;K01647;K01647	-	GO:0004108//citrate (Si)-synthase activity;GO:0016740//transferase activity;GO:0046912//acyltransferase, acyl groups converted into alkyl on transfer	GO:0006099//tricarboxylic acid cycle;GO:0006101//citrate metabolic process	--
BGIOSGA031289	272	346	384	168	153	194	19.541	19.907	26.205	9.662	9.545	11.834	21.8843333333333	10.347	-1.08068590091655	0.000157752665176062	0.00469826362876628	MDAR3	Monodehydroascorbate reductase 1 [Source:Projected from Arabidopsis thaliana (AT3G52880) UniProtKB/TrEMBL;Acc:F4J849]	Metabolism;Metabolism	Global and overview maps;Carbohydrate metabolism	ko01100//Metabolic pathways;ko00053//Ascorbate and aldarate metabolism	K08232;K08232	GO:0005782//peroxisomal matrix;GO:0005886//plasma membrane;GO:0009507//chloroplast;GO:0048046//apoplast	GO:0003729//mRNA binding;GO:0016491//oxidoreductase activity;GO:0016656//monodehydroascorbate reductase (NADH) activity;GO:0050660//flavin adenine dinucleotide binding	GO:0046686//response to cadmium ion;GO:0098869//cellular oxidant detoxification	--
BGIOSGA005526	254	322	262	150	165	136	16.718	16.973	16.380	7.904	9.430	7.600	16.6903333333333	8.31133333333333	-1.00586092508599	0.000158545454613997	0.00470956371213106	At4g29360	XP_015625926.1 glucan endo-1,3-beta-glucosidase 12 [Oryza sativa Japonica Group]	-	-	-	-	-	GO:0004553//hydrolase activity, hydrolyzing O-glycosyl compounds;GO:0016787//hydrolase activity;GO:0016798//hydrolase activity, acting on glycosyl bonds;GO:0042973//glucan endo-1,3-beta-D-glucosidase activity	GO:0005975//carbohydrate metabolic process;GO:0008152//metabolic process	--
BGIOSGA012091	17	33	19	56	43	56	3.145	4.888	3.338	8.293	6.907	8.795	3.79033333333333	7.99833333333333	1.07737467829611	0.000160409693197547	0.00474147620526671	At5g01610	XP_015628790.1 uncharacterized protein At5g01610 [Oryza sativa Japonica Group]	-	-	-	-	-	-	-	--
BGIOSGA028624	140	178	117	68	79	45	4.488	4.570	3.563	1.745	2.199	1.225	4.207	1.723	-1.28786911654384	0.000161891194993815	0.00477500942661821	SUVH5	EEC83538.1 hypothetical protein OsI_29151 [Oryza sativa Indica Group]	-	-	-	-	GO:0005634//nucleus	-	-	--
BGIOSGA011208	76	106	61	32	28	31	4.615	5.155	3.519	1.556	1.476	1.598	4.42966666666667	1.54333333333333	-1.52114844700006	0.000163920013612991	0.00481935347715373	DTX42	Protein DETOXIFICATION [Source:UniProtKB/TrEMBL;Acc:B8AQU3]	-	-	-	-	GO:0016020//membrane;GO:0016021//integral component of membrane	GO:0015297//antiporter activity;GO:0042910//xenobiotic transmembrane transporter activity	GO:0042908//xenobiotic transport;GO:0055085//transmembrane transport	--
BGIOSGA032814	154	213	138	89	80	76	15.020	16.637	12.785	6.944	6.775	6.294	14.814	6.671	-1.15098629589639	0.000166822657767184	0.00489423530820378	BHLH94	EAY78264.1 hypothetical protein OsI_33312 [Oryza sativa Indica Group]	-	-	-	-	-	GO:0046983//protein dimerization activity	-	bHLH
BGIOSGA001172	145	167	130	76	74	59	8.906	8.215	7.585	3.737	3.947	3.077	8.23533333333333	3.587	-1.19904930035922	0.000168315910930577	0.00492753288898433	CYP72A15	XP_015615867.1 cytochrome P450 72A15 [Oryza sativa Japonica Group]	-	-	-	-	GO:0016020//membrane	GO:0004497//monooxygenase activity;GO:0005506//iron ion binding;GO:0016491//oxidoreductase activity;GO:0016705//oxidoreductase activity, acting on paired donors, with incorporation or reduction of molecular oxygen;GO:0020037//heme binding;GO:0046872//metal ion binding	-	--
BGIOSGA000956	17	31	13	48	44	51	1.444	2.108	1.049	3.263	3.245	3.677	1.53366666666667	3.395	1.14642661875	0.000171783052503293	0.00500243155750066	SAMT	EAY75507.1 hypothetical protein OsI_03407 [Oryza sativa Indica Group]	-	-	-	-	-	GO:0008168//methyltransferase activity	-	--
BGIOSGA016143	260	326	230	148	143	149	23.773	23.872	19.976	10.833	11.354	11.568	22.5403333333333	11.2516666666667	-1.00237013247228	0.000179605330947183	0.00520269379193214	OsI_15387	Probable aldo-keto reductase 2 [Source:UniProtKB/Swiss-Prot;Acc:A2XRZ0]	-	-	-	-	-	GO:0016491//oxidoreductase activity	-	--
BGIOSGA019047	108	117	103	57	23	49	4.114	3.569	3.727	1.738	0.761	1.585	3.80333333333333	1.36133333333333	-1.48224402029824	0.000179888901052194	0.005205428673034	CHX20	Cation/H(+) antiporter 20 [Source:Projected from Arabidopsis thaliana (AT3G53720) UniProtKB/Swiss-Prot;Acc:Q9M353]	-	-	-	-	GO:0005783//endoplasmic reticulum;GO:0009536//plastid;GO:0009941//chloroplast envelope;GO:0016020//membrane;GO:0016021//integral component of membrane	GO:0015299//solute:proton antiporter activity	GO:0006623//protein targeting to vacuole;GO:0006812//cation transport;GO:0006885//regulation of pH;GO:0030007//cellular potassium ion homeostasis;GO:0030104//water homeostasis;GO:0055085//transmembrane transport;GO:1902600//proton transmembrane transport	--
BGIOSGA001025	93	121	61	42	36	26	4.134	4.308	2.576	1.495	1.390	0.981	3.67266666666667	1.28866666666667	-1.51094882535385	0.000184939100729071	0.00533704079783635	TPC1	AT4G03560 protein [Source:Projected from Arabidopsis thaliana (AT4G03560) UniProtKB/TrEMBL;Acc:B9DFD5]	-	-	-	-	GO:0016020//membrane;GO:0016021//integral component of membrane	GO:0005216//ion channel activity;GO:0005244//voltage-gated ion channel activity;GO:0005245//voltage-gated calcium channel activity;GO:0005509//calcium ion binding	GO:0006811//ion transport;GO:0034220//ion transmembrane transport;GO:0034765//regulation of ion transmembrane transport;GO:0055085//transmembrane transport;GO:0070588//calcium ion transmembrane transport	--
BGIOSGA002346	104	180	198	49	50	90	35.610	49.357	64.397	13.431	14.866	26.165	49.788	18.154	-1.45551060053262	0.000193061203119458	0.00553999087449881	EMP1	XP_015629387.1 em-like protein [Oryza sativa Japonica Group]	-	-	-	-	-	-	-	--
MSTRG.19810	198	360	258	155	127	137	24.732	36.012	30.612	15.500	13.775	14.530	30.452	14.6016666666667	-1.06040393239424	0.000194865228004054	0.00558009028431363	--	NBS-LRR, partial [Oryza sativa Indica Group]	-	-	-	-	-	-	-	--
BGIOSGA037065	42	71	56	21	17	16	2.822	3.821	3.574	1.130	0.992	0.913	3.40566666666667	1.01166666666667	-1.75120322081848	0.000199914293295654	0.00568330726983792	STAR3	ATU81900.1 ART1 [Oryza sativa Indica Group]	-	-	-	-	-	GO:0003676//nucleic acid binding	GO:0010044//response to aluminum ion;GO:0010447//response to acidic pH	C2H2
BGIOSGA010638	197	261	192	131	102	106	11.046	11.720	10.226	5.880	4.966	5.047	10.9973333333333	5.29766666666667	-1.05372476092283	0.000201599681667179	0.0057194037523702	CSLA5	EEC75358.1 hypothetical protein OsI_11796 [Oryza sativa Indica Group]	-	-	-	-	GO:0000139//Golgi membrane;GO:0016020//membrane;GO:0016021//integral component of membrane	-	GO:0071555//cell wall organization	--
MSTRG.26318	177	202	205	99	65	112	6.915	6.234	7.613	2.969	2.193	4.312	6.92066666666667	3.158	-1.13189984793084	0.000202555043413577	0.00572290784363267	--	OSJNBa0093P23.3 [Oryza sativa Japonica Group]	-	-	-	-	-	-	-	--
BGIOSGA004456	1709	2170	2867	1229	1022	1366	217.411	221.077	346.447	125.164	112.895	147.548	261.645	128.535666666667	-1.02544194889971	0.000204307582072707	0.00575469841459449	OBAP2A	XP_015634785.1 oil body-associated protein 2A [Oryza sativa Japonica Group]	-	-	-	-	-	-	-	--
BGIOSGA018735	206	209	137	91	88	88	10.608	8.619	6.701	3.752	3.935	3.848	8.64266666666667	3.845	-1.1684929217475	0.000210569178128253	0.00591291144174632	NET4B	EAY96692.1 hypothetical protein OsI_18613 [Oryza sativa Indica Group]	-	-	-	-	GO:0110165//cellular anatomical entity	GO:0003779//actin binding	-	--
MSTRG.11269	11	18	19	43	34	46	1.258	1.661	2.087	3.961	3.398	4.477	1.66866666666667	3.94533333333333	1.24145140550559	0.000211890947591304	0.00593790935515793	--	hypothetical protein DAI22_03g064300 [Oryza sativa Japonica Group]	-	-	-	-	-	-	-	--
MSTRG.8511	747	919	359	375	344	248	66.051	65.076	30.152	26.545	26.412	18.619	53.7596666666667	23.8586666666667	-1.17201077203459	0.000212138732474916	0.00593880547200124	--	BAG family molecular chaperone regulator 6 isoform X1 [Oryza sativa Japonica Group]	-	-	-	-	-	-	-	--
BGIOSGA029694	48	58	56	20	14	18	6.688	6.472	7.411	2.231	1.694	2.129	6.857	2.018	-1.76465134775951	0.000212876981716981	0.00594134042583123	--	EEC84636.1 hypothetical protein OsI_31510 [Oryza sativa Indica Group]	-	-	-	-	GO:0016020//membrane;GO:0016021//integral component of membrane	-	-	--
BGIOSGA026547	10	30	29	70	50	45	0.487	1.170	1.326	2.729	2.110	1.860	0.994333333333333	2.233	1.16718177420842	0.000215995173193027	0.00600761550381808	--	EAZ07864.1 hypothetical protein OsI_30126 [Oryza sativa Indica Group]	-	-	-	-	-	GO:0003824//catalytic activity	-	--
BGIOSGA012736	136	190	143	69	73	82	12.365	13.834	12.350	5.022	5.763	6.330	12.8496666666667	5.705	-1.17143214331129	0.000216545944687251	0.00601324707552821	At3g13560	EEC75349.1 hypothetical protein OsI_11774 [Oryza sativa Indica Group]	Metabolism;Metabolism	Global and overview maps;Carbohydrate metabolism	ko01100//Metabolic pathways;ko00500//Starch and sucrose metabolism	K19892;K19892	-	GO:0004553//hydrolase activity, hydrolyzing O-glycosyl compounds;GO:0016798//hydrolase activity, acting on glycosyl bonds;GO:0042973//glucan endo-1,3-beta-D-glucosidase activity	GO:0005975//carbohydrate metabolic process;GO:0008152//metabolic process	--
BGIOSGA011426	183	239	205	88	102	121	23.373	24.446	24.870	8.998	11.312	13.122	24.2296666666667	11.144	-1.12050739437242	0.000223607498448545	0.00617197066179087	COR413PM2	EAY88597.1 hypothetical protein OsI_10073 [Oryza sativa Indica Group]	-	-	-	-	GO:0016020//membrane;GO:0016021//integral component of membrane	-	-	--
BGIOSGA019914	45	77	76	19	16	29	2.672	3.662	4.287	0.903	0.825	1.462	3.54033333333333	1.06333333333333	-1.73529127763455	0.000224263000613445	0.00617688169805892	ASE1	Amidophosphoribosyltransferase [Source:UniProtKB/TrEMBL;Acc:A2Y4Z1]	Metabolism;Metabolism;Metabolism;Metabolism	Global and overview maps;Global and overview maps;Nucleotide metabolism;Amino acid metabolism	ko01100//Metabolic pathways;ko01110//Biosynthesis of secondary metabolites;ko00230//Purine metabolism;ko00250//Alanine, aspartate and glutamate metabolism	K00764;K00764;K00764;K00764	-	GO:0004044//amidophosphoribosyltransferase activity;GO:0016740//transferase activity;GO:0016757//glycosyltransferase activity;GO:0046872//metal ion binding;GO:0051536//iron-sulfur cluster binding	GO:0006164//purine nucleotide biosynthetic process;GO:0006189//'de novo' IMP biosynthetic process;GO:0009113//purine nucleobase biosynthetic process;GO:0009116//nucleoside metabolic process	--
BGIOSGA020511	111	128	116	50	51	58	20.892	19.294	20.739	7.534	8.335	9.269	20.3083333333333	8.37933333333333	-1.27716447363095	0.000224568874188174	0.00617688169805892	DIN1	SEN1 [Source:Projected from Arabidopsis thaliana (AT4G35770) UniProtKB/TrEMBL;Acc:A0A178UYD5]	-	-	-	-	-	-	-	--
BGIOSGA031047	418	545	691	318	240	305	58.749	61.343	92.251	35.780	29.290	36.397	70.781	33.8223333333333	-1.06538595267567	0.000224683258103746	0.00617688169805892	Os09g0505700	Ribulose-phosphate 3-epimerase [Source:UniProtKB/TrEMBL;Acc:A2Z2W0]	Metabolism;Metabolism;Metabolism;Metabolism;Metabolism;Metabolism;Metabolism	Global and overview maps;Global and overview maps;Global and overview maps;Global and overview maps;Energy metabolism;Carbohydrate metabolism;Carbohydrate metabolism	ko01100//Metabolic pathways;ko01110//Biosynthesis of secondary metabolites;ko01200//Carbon metabolism;ko01230//Biosynthesis of amino acids;ko00710//Carbon fixation in photosynthetic organisms;ko00040//Pentose and glucuronate interconversions;ko00030//Pentose phosphate pathway	K01783;K01783;K01783;K01783;K01783;K01783;K01783	-	GO:0004750//ribulose-phosphate 3-epimerase activity;GO:0016853//isomerase activity;GO:0016857//racemase and epimerase activity, acting on carbohydrates and derivatives;GO:0046872//metal ion binding	GO:0005975//carbohydrate metabolic process;GO:0006098//pentose-phosphate shunt	--
MSTRG.20588	112	86	52	34	21	32	5.935	4.277	3.320	1.447	1.070	1.459	4.51066666666667	1.32533333333333	-1.76698542023171	0.000226565998812097	0.00622242487156695	--	Os04g0274700 [Oryza sativa Japonica Group]	-	-	-	-	-	-	-	--
BGIOSGA022162	140	153	120	54	58	75	18.467	16.162	15.036	5.702	6.643	8.400	16.555	6.915	-1.25946585424651	0.000226989336477954	0.00622647550599153	Os06g0109600	UMP-CMP kinase [Source:UniProtKB/TrEMBL;Acc:B8B1J8]	Metabolism;Metabolism	Global and overview maps;Nucleotide metabolism	ko01100//Metabolic pathways;ko00240//Pyrimidine metabolism	K13800;K13800	GO:0005634//nucleus;GO:0005737//cytoplasm	GO:0000166//nucleotide binding;GO:0004017//adenylate kinase activity;GO:0004127//cytidylate kinase activity;GO:0005524//ATP binding;GO:0009041//uridylate kinase activity;GO:0016301//kinase activity;GO:0016740//transferase activity;GO:0019205//nucleobase-containing compound kinase activity;GO:0033862//UMP kinase activity;GO:0036430//CMP kinase activity;GO:0036431//dCMP kinase activity	GO:0006139//nucleobase-containing compound metabolic process;GO:0006207//'de novo' pyrimidine nucleobase biosynthetic process;GO:0006221//pyrimidine nucleotide biosynthetic process;GO:0016310//phosphorylation;GO:0046940//nucleoside monophosphate phosphorylation;GO:0072528//pyrimidine-containing compound biosynthetic process	--
BGIOSGA007252	91	137	127	28	70	32	5.941	7.163	7.876	1.463	3.968	1.774	6.99333333333333	2.40166666666667	-1.54194434240252	0.000232644990784174	0.00635874047799858	CATA	Catalase isozyme A [Source:UniProtKB/Swiss-Prot;Acc:P0C549]	Metabolism;Metabolism;Metabolism;Environmental Information Processing;Cellular Processes;Metabolism;Metabolism	Global and overview maps;Global and overview maps;Global and overview maps;Signal transduction;Transport and catabolism;Carbohydrate metabolism;Amino acid metabolism	ko01100//Metabolic pathways;ko01110//Biosynthesis of secondary metabolites;ko01200//Carbon metabolism;ko04016//MAPK signaling pathway - plant;ko04146//Peroxisome;ko00630//Glyoxylate and dicarboxylate metabolism;ko00380//Tryptophan metabolism	K03781;K03781;K03781;K03781;K03781;K03781;K03781	GO:0005737//cytoplasm;GO:0005777//peroxisome;GO:0005886//plasma membrane;GO:0009514//glyoxysome	GO:0004096//catalase activity;GO:0004601//peroxidase activity;GO:0016491//oxidoreductase activity;GO:0020037//heme binding;GO:0046872//metal ion binding	GO:0000302//response to reactive oxygen species;GO:0006979//response to oxidative stress;GO:0007623//circadian rhythm;GO:0009408//response to heat;GO:0009414//response to water deprivation;GO:0009416//response to light stimulus;GO:0009617//response to bacterium;GO:0009628//response to abiotic stimulus;GO:0009725//response to hormone;GO:0009737//response to abscisic acid;GO:0042542//response to hy…	--
BGIOSGA018652	328	473	236	218	171	99	26.066	30.103	17.815	13.869	11.800	6.680	24.6613333333333	10.783	-1.19349218786913	0.00024590544635586	0.00666050391561703	Os05g0195200	EAY96854.1 hypothetical protein OsI_18775 [Oryza sativa Indica Group]	-	-	-	-	-	GO:0046872//metal ion binding	-	C3H
BGIOSGA007604	228	223	224	120	125	106	8.073	6.323	7.534	3.401	3.843	3.187	7.31	3.477	-1.07202833911217	0.000251072720575054	0.00675719838499601	ARF6	Auxin response factor 6 [Source:UniProtKB/Swiss-Prot;Acc:A2X1A1]	-	-	-	-	GO:0005634//nucleus	GO:0003677//DNA binding;GO:0005515//protein binding	GO:0006355//regulation of transcription, DNA-templated;GO:0009725//response to hormone;GO:0009734//auxin-activated signaling pathway	ARF
BGIOSGA030712	34	35	8	71	64	49	4.430	3.652	0.990	7.406	7.241	5.421	3.024	6.68933333333333	1.14540429782207	0.000251186304491781	0.00675719838499601	VIT2	XP_015610875.1 vacuolar iron transporter 1.2 [Oryza sativa Japonica Group]	-	-	-	-	GO:0005774//vacuolar membrane;GO:0016020//membrane;GO:0016021//integral component of membrane	GO:0005381//iron ion transmembrane transporter activity;GO:0005384//manganese ion transmembrane transporter activity	GO:0006879//cellular iron ion homeostasis;GO:0006880//intracellular sequestering of iron ion;GO:0030026//cellular manganese ion homeostasis;GO:0034755//iron ion transmembrane transport;GO:0055072//iron ion homeostasis;GO:0071421//manganese ion transmembrane transport	--
BGIOSGA023369	12	17	25	2	0	2	4.774	5.259	9.084	0.580	0.000	0.781	6.37233333333333	0.453666666666667	-3.81211716931889	0.000253934723320669	0.00681758990347461	At5g13450	EAZ01881.1 hypothetical protein OsI_23903 [Oryza sativa Indica Group]	Metabolism;Metabolism	Global and overview maps;Energy metabolism	ko01100//Metabolic pathways;ko00190//Oxidative phosphorylation	K02137;K02137	GO:0016020//membrane	GO:0046933//proton-transporting ATP synthase activity, rotational mechanism	GO:0006754//ATP biosynthetic process;GO:0006811//ion transport;GO:0015986//ATP synthesis coupled proton transport;GO:1902600//proton transmembrane transport	--
BGIOSGA020150	71	94	118	47	33	31	5.078	5.384	8.017	2.691	2.049	1.883	6.15966666666667	2.20766666666667	-1.48032992338444	0.000257471770733509	0.00689237904554031	RD21C	At1g09850 [Source:Projected from Arabidopsis thaliana (AT1G09850) UniProtKB/TrEMBL;Acc:Q0WVJ5]	-	-	-	-	GO:0005773//vacuole;GO:0005783//endoplasmic reticulum	GO:0008233//peptidase activity;GO:0008234//cysteine-type peptidase activity;GO:0016787//hydrolase activity	GO:0006508//proteolysis	--
BGIOSGA000310	332	394	177	141	163	125	8.972	8.527	4.544	3.050	3.825	2.868	7.34766666666667	3.24766666666667	-1.17788261372058	0.000258423077639209	0.00691112213173314	ABCC3	EEC71977.1 hypothetical protein OsI_04817 [Oryza sativa Indica Group]	-	-	-	-	GO:0016020//membrane;GO:0016021//integral component of membrane	GO:0000166//nucleotide binding;GO:0005524//ATP binding;GO:0042626//ATPase-coupled transmembrane transporter activity;GO:0140359//ABC-type transporter activity	GO:0055085//transmembrane transport	--
BGIOSGA002284	171	232	254	111	110	108	17.685	19.155	24.878	9.135	9.832	9.471	20.5726666666667	9.47933333333333	-1.11787130543155	0.000260015858273652	0.00692679225927652	CBR2	NADH-cytochrome b5 reductase [Source:UniProtKB/TrEMBL;Acc:B8ADI1]	Metabolism	Carbohydrate metabolism	ko00520//Amino sugar and nucleotide sugar metabolism	K00326	GO:0005737//cytoplasm;GO:0005739//mitochondrion;GO:0005794//Golgi apparatus;GO:0009505//plant-type cell wall;GO:0031090//organelle membrane;GO:0043231//intracellular membrane-bounded organelle	GO:0004128//cytochrome-b5 reductase activity, acting on NAD(P)H;GO:0005507//copper ion binding;GO:0016491//oxidoreductase activity	GO:0009651//response to salt stress	--
BGIOSGA002144	210	245	204	113	121	114	40.232	37.589	37.124	17.331	20.129	18.544	38.315	18.668	-1.03734193328745	0.000260645119385756	0.00693684046458086	--	EAY72987.1 hypothetical protein OsI_00860 [Oryza sativa Indica Group]	-	-	-	-	-	-	-	--
BGIOSGA007938	31	8	21	0	2	3	3.794	0.784	2.441	0.000	0.213	0.312	2.33966666666667	0.175	-3.74087617588535	0.000262138101277269	0.00696983421164171	EXPA14	EAY85305.1 hypothetical protein OsI_06675 [Oryza sativa Indica Group]	-	-	-	-	GO:0005576//extracellular region;GO:0005618//cell wall;GO:0016020//membrane	-	GO:0009653//anatomical structure morphogenesis;GO:0009664//plant-type cell wall organization;GO:0071555//cell wall organization	--
BGIOSGA009079	97	135	121	43	59	52	6.424	7.160	7.612	2.280	3.393	2.924	7.06533333333333	2.86566666666667	-1.30188682107777	0.000262849016788591	0.00698199043726374	UGT85A24	Glycosyltransferase [Source:UniProtKB/TrEMBL;Acc:A2X9S1]	-	-	-	-	-	GO:0008194//UDP-glycosyltransferase activity;GO:0016740//transferase activity;GO:0016757//glycosyltransferase activity;GO:0016758//hexosyltransferase activity	-	--
MSTRG.963	66	115	72	31	26	39	3.966	5.542	4.102	1.494	1.362	1.992	4.53666666666667	1.616	-1.48920546291841	0.000273010583910059	0.00721707805823334	CIPK1	CBL-interacting protein kinase 1 [Oryza sativa Japonica Group]	-	-	-	-	-	GO:0004672//protein kinase activity;GO:0032550//purine ribonucleoside binding	GO:0006464//cellular protein modification process;GO:0006796//phosphate-containing compound metabolic process;GO:0050794//regulation of cellular process	--
BGIOSGA022176	45	83	70	18	29	19	4.429	6.542	6.545	1.418	2.479	1.588	5.83866666666667	1.82833333333333	-1.6751098291621	0.00027368803944545	0.00722141187420031	--	EEC79865.1 hypothetical protein OsI_21361 [Oryza sativa Indica Group]	-	-	-	-	-	-	-	--
BGIOSGA030983	0	7	3	12	20	26	0.000	0.183	0.093	0.314	0.567	0.721	0.092	0.534	2.53713397563054	0.000285398062791206	0.00747275860128564	--	EAZ09517.1 hypothetical protein OsI_31792 [Oryza sativa Indica Group]	-	-	-	-	-	GO:0043531//ADP binding	-	--
BGIOSGA025825	14	37	30	63	60	50	2.096	4.436	4.266	7.550	7.799	6.355	3.59933333333333	7.23466666666667	1.00719683083261	0.000287826433549041	0.0075148914846642	--	EEC82158.1 hypothetical protein OsI_26225 [Oryza sativa Indica Group]	-	-	-	-	-	-	-	--
BGIOSGA037059	139	174	122	75	78	51	6.648	6.664	5.542	2.871	3.239	2.071	6.28466666666667	2.727	-1.20452152711338	0.000290789716448811	0.00758506370327471	LACS9	EEC68924.1 hypothetical protein OsI_37613 [Oryza sativa Indica Group]	Metabolism;Metabolism;Cellular Processes;Metabolism;Metabolism	Global and overview maps;Global and overview maps;Transport and catabolism;Lipid metabolism;Lipid metabolism	ko01100//Metabolic pathways;ko01212//Fatty acid metabolism;ko04146//Peroxisome;ko00071//Fatty acid degradation;ko00061//Fatty acid biosynthesis	K01897;K01897;K01897;K01897;K01897	-	GO:0003824//catalytic activity;GO:0016207//4-coumarate-CoA ligase activity;GO:0106290//trans-cinnamate-CoA ligase activity	GO:0009698//phenylpropanoid metabolic process	--
BGIOSGA004823	125	165	127	62	75	60	5.294	5.596	5.109	2.102	2.758	2.157	5.333	2.339	-1.18905546633057	0.000296784839307241	0.00771949148666914	--	EEC71827.1 hypothetical protein OsI_04480 [Oryza sativa Indica Group]	-	-	-	-	-	GO:0005515//protein binding	-	--
BGIOSGA000957	83	128	119	51	42	50	6.746	8.331	9.187	3.318	2.964	3.450	8.088	3.244	-1.31800917768574	0.000298612795493952	0.00775970303984708	MAPKKK17	EEC71339.1 hypothetical protein OsI_03402 [Oryza sativa Indica Group]	Environmental Information Processing	Signal transduction	ko04016//MAPK signaling pathway - plant	K20716	-	GO:0000166//nucleotide binding;GO:0004672//protein kinase activity;GO:0004674//protein serine/threonine kinase activity;GO:0005524//ATP binding;GO:0016301//kinase activity;GO:0016740//transferase activity	GO:0006468//protein phosphorylation;GO:0016310//phosphorylation	--
BGIOSGA001851	138	201	212	66	71	109	20.951	24.438	30.572	8.022	9.360	14.051	25.3203333333333	10.4776666666667	-1.27297892708301	0.000302606237812007	0.00784126276680662	METK3	EAY73608.1 hypothetical protein OsI_01493 [Oryza sativa Indica Group]	Metabolism;Metabolism;Metabolism;Metabolism;Metabolism	Global and overview maps;Global and overview maps;Global and overview maps;Amino acid metabolism;Biosynthesis of other secondary metabolites	ko01100//Metabolic pathways;ko01110//Biosynthesis of secondary metabolites;ko01230//Biosynthesis of amino acids;ko00270//Cysteine and methionine metabolism;ko00999//Biosynthesis of various plant secondary metabolites	K00789;K00789;K00789;K00789;K00789	GO:0005737//cytoplasm	GO:0000166//nucleotide binding;GO:0004478//methionine adenosyltransferase activity;GO:0005524//ATP binding;GO:0016740//transferase activity;GO:0046872//metal ion binding	GO:0006556//S-adenosylmethionine biosynthetic process;GO:0006730//one-carbon metabolic process	--
MSTRG.16043	37	58	33	10	13	12	3.339	4.192	2.829	0.722	1.019	0.919	3.45333333333333	0.886666666666667	-1.96152585218536	0.00030690601168275	0.00793773170629474	--	hypothetical protein GUJ93_ZPchr0004g38459 [Zizania palustris]	-	-	-	-	-	-	-	--
BGIOSGA009133	208	300	274	122	148	138	16.132	18.633	20.185	7.575	9.967	9.087	18.3166666666667	8.87633333333333	-1.04512122919862	0.000307550730661407	0.00793948269894115	MTP3	EAY87719.1 hypothetical protein OsI_09135 [Oryza sativa Indica Group]	-	-	-	-	GO:0005773//vacuole;GO:0005774//vacuolar membrane;GO:0016020//membrane;GO:0016021//integral component of membrane	GO:0008324//cation transmembrane transporter activity	GO:0006812//cation transport;GO:0055085//transmembrane transport;GO:0098655//cation transmembrane transport	--
BGIOSGA023753	113	141	123	67	63	43	11.546	11.538	11.938	5.480	5.590	3.730	11.674	4.93333333333333	-1.24266429819972	0.000316949117275344	0.0081364681342347	NET3A	EAZ05060.1 hypothetical protein OsI_27248 [Oryza sativa Indica Group]	-	-	-	-	GO:0110165//cellular anatomical entity	GO:0003779//actin binding	-	--
BGIOSGA030960	57	96	73	30	25	31	6.156	8.303	7.489	2.594	2.345	2.843	7.316	2.594	-1.49587659549702	0.000330589086576246	0.00843140043882458	--	EEC84752.1 hypothetical protein OsI_31753 [Oryza sativa Indica Group]	-	-	-	-	-	GO:0008017//microtubule binding	GO:0010497//plasmodesmata-mediated intercellular transport	--
BGIOSGA016928	191	265	209	124	119	113	46.221	51.357	48.042	24.023	25.006	23.218	48.54	24.0823333333333	-1.01119892713297	0.000340426942435337	0.00865023917717269	HMGB2	Hmg1/2-like protein [Source:UniProtKB/TrEMBL;Acc:A2XWH1]	-	-	-	-	GO:0005634//nucleus	GO:0003677//DNA binding	-	--
BGIOSGA020856	104	115	84	55	39	37	10.395	9.205	7.975	4.401	3.385	3.140	9.19166666666667	3.642	-1.33559555766811	0.000341116294466726	0.00865975950869911	CCR1	EEC81000.1 hypothetical protein OsI_23750 [Oryza sativa Indica Group]	-	-	-	-	-	GO:0003824//catalytic activity	-	--
BGIOSGA017269	72	117	76	38	29	40	5.625	7.320	5.640	2.376	1.967	2.653	6.195	2.332	-1.40953649382747	0.000356786488951948	0.00894208323266725	LRK10	CAH66705.1 OSIGBa0147J19.9 [Oryza sativa]	-	-	-	-	GO:0016020//membrane	GO:0000166//nucleotide binding;GO:0004672//protein kinase activity;GO:0004674//protein serine/threonine kinase activity;GO:0005524//ATP binding;GO:0016301//kinase activity;GO:0016740//transferase activity	GO:0006468//protein phosphorylation;GO:0016310//phosphorylation	--
MSTRG.14403	66	79	41	25	20	19	4.558	4.370	2.690	1.382	1.199	1.114	3.87266666666667	1.23166666666667	-1.65271546548706	0.000375469855716762	0.00931700176687969	--	Os04g0279001 [Oryza sativa Japonica Group]	-	-	-	-	-	-	-	--
BGIOSGA003748	164	219	141	92	81	91	13.500	14.437	11.025	6.063	5.790	6.360	12.9873333333333	6.071	-1.0970991568173	0.00037723968371771	0.00934406737734264	Os01g0552300	Protein phosphatase 2C 57 [Source:Projected from Arabidopsis thaliana (AT4G27800) UniProtKB/Swiss-Prot;Acc:P49599]	-	-	-	-	GO:0005730//nucleolus;GO:0009570//chloroplast stroma;GO:0009579//thylakoid;GO:0016020//membrane;GO:0016021//integral component of membrane	GO:0000287//magnesium ion binding;GO:0004721//phosphoprotein phosphatase activity;GO:0004722//protein serine/threonine phosphatase activity;GO:0016787//hydrolase activity;GO:0016791//phosphatase activity;GO:0017018//myosin phosphatase activity;GO:0030145//manganese ion binding;GO:0043169//cation binding;GO:0046872//metal ion binding	GO:0006470//protein dephosphorylation;GO:0009767//photosynthetic electron transport chain;GO:0016311//dephosphorylation;GO:0080005//photosystem stoichiometry adjustment	--
BGIOSGA007787	135	186	83	66	63	44	7.859	8.673	4.590	3.074	3.192	2.198	7.04066666666667	2.82133333333333	-1.31933491451207	0.000377683121999771	0.00934663834020837	--	EAY85013.1 hypothetical protein OsI_06372 [Oryza sativa Indica Group]	-	-	-	-	-	GO:0005515//protein binding	-	--
BGIOSGA008222	0	3	1	12	13	15	0.000	0.067	0.027	0.270	0.317	0.357	0.0313333333333333	0.314666666666667	3.32805419768421	0.000386888320203869	0.00951454842152838	XA21	EEC73190.1 hypothetical protein OsI_07246 [Oryza sativa Indica Group]	-	-	-	-	GO:0016020//membrane;GO:0016021//integral component of membrane	GO:0000166//nucleotide binding;GO:0004672//protein kinase activity;GO:0004674//protein serine/threonine kinase activity;GO:0005515//protein binding;GO:0005524//ATP binding;GO:0016301//kinase activity;GO:0016740//transferase activity	GO:0006468//protein phosphorylation;GO:0016310//phosphorylation	--
BGIOSGA038013	18	23	23	52	37	53	1.557	1.594	1.890	3.602	2.780	3.893	1.68033333333333	3.425	1.02735653444705	0.000395904907703178	0.00968436191563	--	BAT16817.1 Os12g0299600 [Oryza sativa Japonica Group]	-	-	-	-	-	-	-	--
BGIOSGA011172	283	419	425	194	195	219	29.573	35.065	42.186	16.229	17.694	19.431	35.608	17.7846666666667	-1.00156747130365	0.000396960932467873	0.00970157007156608	BHLH74	EEC74814.1 hypothetical protein OsI_10634 [Oryza sativa Indica Group]	-	-	-	-	GO:0005634//nucleus	GO:0046983//protein dimerization activity	GO:0006355//regulation of transcription, DNA-templated	bHLH
BGIOSGA033188	127	119	103	60	49	51	9.873	7.409	7.606	3.734	3.308	3.366	8.296	3.46933333333333	-1.25775743281659	0.000399791149548837	0.00976206978210688	AGAL1	Alpha-galactosidase [Source:UniProtKB/TrEMBL;Acc:B8BHM7]	Metabolism;Metabolism;Metabolism;Metabolism;Metabolism	Global and overview maps;Lipid metabolism;Carbohydrate metabolism;Lipid metabolism;Glycan biosynthesis and metabolism	ko01100//Metabolic pathways;ko00561//Glycerolipid metabolism;ko00052//Galactose metabolism;ko00600//Sphingolipid metabolism;ko00603//Glycosphingolipid biosynthesis - globo and isoglobo series	K07407;K07407;K07407;K07407;K07407	GO:0009505//plant-type cell wall;GO:0048046//apoplast	GO:0004553//hydrolase activity, hydrolyzing O-glycosyl compounds;GO:0004557//alpha-galactosidase activity;GO:0015925//galactosidase activity;GO:0016787//hydrolase activity;GO:0016798//hydrolase activity, acting on glycosyl bonds;GO:0052692//raffinose alpha-galactosidase activity	GO:0005975//carbohydrate metabolic process;GO:0008152//metabolic process;GO:0044275//cellular carbohydrate catabolic process	--
BGIOSGA023694	126	216	156	84	65	90	6.839	9.389	8.043	3.650	3.063	4.148	8.09033333333333	3.62033333333333	-1.16007660894421	0.000400596047079925	0.00977305196772381	EIL2	Transcription factor, Response to ethylene stimulus, Wound signalin [Source: Projected from Oryza sativa (Os07g0685700)]	Environmental Information Processing;Environmental Information Processing	Signal transduction;Signal transduction	ko04075//Plant hormone signal transduction;ko04016//MAPK signaling pathway - plant	K14514;K14514	GO:0005634//nucleus	GO:0003700//DNA-binding transcription factor activity;GO:0043565//sequence-specific DNA binding	GO:0009873//ethylene-activated signaling pathway;GO:0010104//regulation of ethylene-activated signaling pathway;GO:0045893//positive regulation of transcription, DNA-templated;GO:1901001//negative regulation of response to salt stress;GO:1903034//regulation of response to wounding	EIL
BGIOSGA033175	23	22	17	1	5	2	3.856	2.953	2.654	0.134	0.728	0.285	3.15433333333333	0.382333333333333	-3.0444322339653	0.000408043407661349	0.00992833469092189	Os10g0490500	EAY79011.1 hypothetical protein OsI_34120 [Oryza sativa Indica Group]	-	-	-	-	GO:0005576//extracellular region	-	-	--
BGIOSGA011571	123	175	157	74	64	82	16.634	18.952	20.168	8.011	7.515	9.415	18.5846666666667	8.31366666666667	-1.16055600243005	0.000410048467794766	0.0099595090778854	PEX11-1	Peroxisomal protein, Response to salt and low nitrogen stresse [Source: Projected from Oryza sativa (Os03g0117100)]	-	-	-	-	GO:0005777//peroxisome;GO:0005778//peroxisomal membrane;GO:0005779//integral component of peroxisomal membrane;GO:0016020//membrane	GO:0042802//identical protein binding	GO:0007031//peroxisome organization;GO:0016559//peroxisome fission;GO:0044375//regulation of peroxisome size	--
MSTRG.21650	287	299	127	119	115	90	5.665	4.766	2.513	1.915	2.086	1.606	4.31466666666667	1.869	-1.20698253796366	0.000415580181971346	0.0100849656328655	--	Os07g0296000, partial [Oryza sativa Japonica Group]	-	-	-	-	-	-	-	--
BGIOSGA008674	63	83	75	26	34	26	2.627	2.771	2.970	0.868	1.231	0.920	2.78933333333333	1.00633333333333	-1.47081209473332	0.000436357392721121	0.0104418426872109	YSL14	EAY86805.1 hypothetical protein OsI_08181 [Oryza sativa Indica Group]	-	-	-	-	GO:0016020//membrane;GO:0016021//integral component of membrane	GO:0035673//oligopeptide transmembrane transporter activity	GO:0035672//oligopeptide transmembrane transport;GO:0055085//transmembrane transport	--
BGIOSGA030277	71	101	100	45	33	36	30.068	34.254	40.227	15.256	12.135	12.945	34.8496666666667	13.4453333333333	-1.37403933434804	0.000437433683023157	0.0104585034953208	--	XP_015612568.1 uncharacterized protein LOC4346387 [Oryza sativa Japonica Group]	-	-	-	-	-	-	-	--
BGIOSGA018857	18	25	14	35	62	37	1.684	1.873	1.244	2.622	5.037	2.939	1.60033333333333	3.53266666666667	1.14238519138475	0.000447031951564862	0.0106509716667649	NEAP2	EEC78475.1 hypothetical protein OsI_18362 [Oryza sativa Indica Group]	-	-	-	-	GO:0005635//nuclear envelope	-	-	--
BGIOSGA012177	104	132	96	39	61	45	8.046	8.179	7.055	2.416	4.098	2.956	7.76	3.15666666666667	-1.2976547274399	0.000456459291691023	0.0108464524319519	BCAT5	Branched-chain-amino-acid aminotransferase [Source:UniProtKB/TrEMBL;Acc:A2XE78]	Metabolism;Metabolism;Metabolism;Metabolism;Metabolism;Metabolism;Metabolism;Metabolism;Metabolism	Global and overview maps;Global and overview maps;Global and overview maps;Amino acid metabolism;Global and overview maps;Amino acid metabolism;Metabolism of cofactors and vitamins;Amino acid metabolism;Biosynthesis of other secondary metabolites	ko01100//Metabolic pathways;ko01110//Biosynthesis of secondary metabolites;ko01230//Biosynthesis of amino acids;ko00270//Cysteine and methionine metabolism;ko01210//2-Oxocarboxylic acid metabolism;ko00280//Valine, leucine and isoleucine degradation;ko00770//Pantothenate and CoA biosynthesis;ko00290//Valine, leucine and isoleucine biosynthesis;ko00966//Glucosinolate biosynthesis	K00826;K00826;K00826;K00826;K00826;K00826;K00826;K00826;K00826	-	GO:0003824//catalytic activity;GO:0004084//branched-chain-amino-acid transaminase activity;GO:0008483//transaminase activity;GO:0016740//transferase activity;GO:0050048//L-leucine:2-oxoglutarate aminotransferase activity;GO:0052654//L-leucine transaminase activity;GO:0052655//L-valine transaminase activity;GO:0052656//L-isoleucine transaminase activity	GO:0008652//cellular amino acid biosynthetic process;GO:0009081//branched-chain amino acid metabolic process;GO:0009082//branched-chain amino acid biosynthetic process	--
BGIOSGA020179	197	244	186	118	120	97	12.408	12.308	11.128	5.950	6.563	5.187	11.948	5.9	-1.01798228317422	0.00047122744019622	0.0111277582725956	CIPK19	Non-specific serine/threonine protein kinase [Source:UniProtKB/TrEMBL;Acc:A2Y6H1]	-	-	-	-	GO:0016020//membrane;GO:0016021//integral component of membrane	GO:0000166//nucleotide binding;GO:0004672//protein kinase activity;GO:0004674//protein serine/threonine kinase activity;GO:0005524//ATP binding;GO:0016301//kinase activity;GO:0016740//transferase activity	GO:0006468//protein phosphorylation;GO:0007165//signal transduction;GO:0016310//phosphorylation;GO:0050896//response to stimulus	--
BGIOSGA026818	26	41	41	6	11	10	2.505	3.164	3.753	0.463	0.920	0.818	3.14066666666667	0.733666666666667	-2.09787418677636	0.000471799201350591	0.0111277582725956	TCEA-B2	EAZ07335.1 hypothetical protein OsI_29584 [Oryza sativa Indica Group]	-	-	-	-	-	GO:0016787//hydrolase activity	-	--
BGIOSGA010885	123	143	185	79	64	69	16.918	15.752	24.170	8.699	7.644	8.058	18.9466666666667	8.13366666666667	-1.21996628115818	0.00047282146483349	0.011134480881704	TENA2	Bifunctional TENA-E protein [Source:Projected from Arabidopsis thaliana (AT3G16990) UniProtKB/Swiss-Prot;Acc:Q9ASY9]	Metabolism;Metabolism	Global and overview maps;Metabolism of cofactors and vitamins	ko01100//Metabolic pathways;ko00730//Thiamine metabolism	K20896;K20896	-	-	GO:0006772//thiamine metabolic process	--
BGIOSGA013063	90	122	123	42	52	54	5.636	6.118	7.316	2.105	2.827	2.871	6.35666666666667	2.601	-1.28920403853597	0.0004846471406869	0.0113699954514602	CYP71Z16	EEC75673.1 hypothetical protein OsI_12472 [Oryza sativa Indica Group]	-	-	-	-	GO:0016020//membrane	GO:0004497//monooxygenase activity;GO:0005506//iron ion binding;GO:0016491//oxidoreductase activity;GO:0016705//oxidoreductase activity, acting on paired donors, with incorporation or reduction of molecular oxygen;GO:0020037//heme binding;GO:0046872//metal ion binding	-	--
BGIOSGA036920	7	18	16	26	44	39	0.582	1.199	1.264	1.731	3.178	2.754	1.015	2.55433333333333	1.33146707757053	0.000511365955636635	0.0118343355006426	NAC056	EAY82108.1 hypothetical protein OsI_37306 [Oryza sativa Indica Group]	-	-	-	-	GO:0005634//nucleus	GO:0003677//DNA binding	GO:0006355//regulation of transcription, DNA-templated	NAC
BGIOSGA026039	157	196	234	88	94	107	10.147	10.145	14.365	4.553	5.275	5.872	11.5523333333333	5.23333333333333	-1.14238221735341	0.000521359704754595	0.0119992814394133	UGT85A24	Glycosyltransferase [Source:UniProtKB/TrEMBL;Acc:B8B802]	-	-	-	-	-	GO:0008194//UDP-glycosyltransferase activity;GO:0016740//transferase activity;GO:0016757//glycosyltransferase activity;GO:0016758//hexosyltransferase activity	-	--
BGIOSGA012379	145	148	131	76	69	65	13.036	10.656	11.187	5.470	5.387	4.962	11.6263333333333	5.273	-1.14070027530062	0.000523914973656747	0.0120436463561858	Os03g0287800	Glycosyltransferases [Source:UniProtKB/TrEMBL;Acc:B8ALK3]	-	-	-	-	GO:0000139//Golgi membrane;GO:0005794//Golgi apparatus;GO:0016020//membrane	GO:0015018//galactosylgalactosylxylosylprotein 3-beta-glucuronosyltransferase activity;GO:0016740//transferase activity	GO:0071555//cell wall organization	--
BGIOSGA010605	146	165	236	110	72	75	13.700	12.399	21.035	8.263	5.867	5.975	15.7113333333333	6.70166666666667	-1.22921378390138	0.000524302784792709	0.0120436463561858	SAPK1	Serine/threonine protein kinase, Hyperosmotic stress respons [Source: Projected from Oryza sativa (Os03g0390200)]	Environmental Information Processing;Environmental Information Processing	Signal transduction;Signal transduction	ko04075//Plant hormone signal transduction;ko04016//MAPK signaling pathway - plant	K14498;K14498	-	GO:0000166//nucleotide binding;GO:0004672//protein kinase activity;GO:0004674//protein serine/threonine kinase activity;GO:0005524//ATP binding;GO:0016301//kinase activity;GO:0016740//transferase activity	GO:0006468//protein phosphorylation;GO:0016310//phosphorylation	--
BGIOSGA002224	161	184	164	93	83	88	10.979	10.048	10.623	5.077	4.915	5.095	10.55	5.029	-1.06889954040313	0.000526611649255959	0.0120664662580139	HXK8	Phosphotransferase [Source:UniProtKB/TrEMBL;Acc:B8ADP4]	Metabolism;Metabolism;Metabolism;Metabolism;Metabolism;Metabolism;Metabolism;Metabolism;Metabolism	Global and overview maps;Global and overview maps;Global and overview maps;Carbohydrate metabolism;Carbohydrate metabolism;Carbohydrate metabolism;Carbohydrate metabolism;Carbohydrate metabolism;Biosynthesis of other secondary metabolites	ko01100//Metabolic pathways;ko01110//Biosynthesis of secondary metabolites;ko01200//Carbon metabolism;ko00500//Starch and sucrose metabolism;ko00010//Glycolysis / Gluconeogenesis;ko00520//Amino sugar and nucleotide sugar metabolism;ko00051//Fructose and mannose metabolism;ko00052//Galactose metabolism;ko00524//Neomycin, kanamycin and gentamicin biosynthesis	K00844;K00844;K00844;K00844;K00844;K00844;K00844;K00844;K00844	-	GO:0000166//nucleotide binding;GO:0004396//hexokinase activity;GO:0005524//ATP binding;GO:0005536//glucose binding;GO:0008865//fructokinase activity;GO:0016301//kinase activity;GO:0016740//transferase activity;GO:0016773//phosphotransferase activity, alcohol group as acceptor	GO:0001678//cellular glucose homeostasis;GO:0005975//carbohydrate metabolic process;GO:0006096//glycolytic process;GO:0016310//phosphorylation;GO:0019318//hexose metabolic process;GO:0046835//carbohydrate phosphorylation	--
BGIOSGA036115	39	68	43	23	15	6	6.006	8.386	6.290	2.836	2.006	0.785	6.894	1.87566666666667	-1.87793783603087	0.00053846822511931	0.0123073979128391	--	EEC69363.1 hypothetical protein OsI_38486 [Oryza sativa Indica Group]	-	-	-	-	GO:0016020//membrane;GO:0016021//integral component of membrane	-	-	--
BGIOSGA029236	258	304	356	172	145	177	18.013	16.997	23.609	9.613	8.790	10.492	19.5396666666667	9.63166666666667	-1.02054848693437	0.000548918040349687	0.0125046983049529	ACR10	EEC85098.1 hypothetical protein OsI_32471 [Oryza sativa Indica Group]	-	-	-	-	GO:0000786//nucleosome;GO:0005634//nucleus;GO:0005694//chromosome	GO:0003677//DNA binding;GO:0016597//amino acid binding;GO:0030527//structural constituent of chromatin;GO:0046982//protein heterodimerization activity	-	--
BGIOSGA009536	137	141	125	72	70	54	6.581	5.424	5.704	2.769	2.920	2.203	5.903	2.63066666666667	-1.16601988644516	0.000562244735782659	0.0127344962008255	PTAC2	PTAC2 [Source:Projected from Arabidopsis thaliana (AT1G74850) UniProtKB/TrEMBL;Acc:A0A178WNJ2]	-	-	-	-	GO:0009507//chloroplast;GO:0009508//plastid chromosome	GO:0005515//protein binding	GO:0042793//plastid transcription;GO:0045893//positive regulation of transcription, DNA-templated	--
BGIOSGA004784	164	176	149	93	84	75	28.379	24.390	24.491	12.883	12.621	11.019	25.7533333333333	12.1743333333333	-1.08091640437906	0.000587002621179779	0.0132103702959925	FKBP20-1	Peptidylprolyl isomerase [Source:UniProtKB/TrEMBL;Acc:B8AC26]	-	-	-	-	-	GO:0003755//peptidyl-prolyl cis-trans isomerase activity;GO:0016853//isomerase activity	-	--
BGIOSGA017198	89	118	99	38	41	55	5.488	5.827	5.798	1.876	2.195	2.879	5.70433333333333	2.31666666666667	-1.30000781117032	0.00060322422783545	0.0135281344261513	OCT4	Organic cation/carnitine transporter 4 [Source:Projected from Arabidopsis thaliana (AT3G20660) UniProtKB/Swiss-Prot;Acc:Q9LHQ6]	-	-	-	-	GO:0009535//chloroplast thylakoid membrane;GO:0009705//plant-type vacuole membrane;GO:0016020//membrane;GO:0016021//integral component of membrane	GO:0015293//symporter activity;GO:0022857//transmembrane transporter activity	GO:0042631//cellular response to water deprivation;GO:0055085//transmembrane transport	--
BGIOSGA021563	76	98	98	46	36	36	6.558	6.772	8.032	3.178	2.697	2.638	7.12066666666667	2.83766666666667	-1.32730718896146	0.000604167201196991	0.0135281344261513	ASMT1	EAZ00317.1 hypothetical protein OsI_22334 [Oryza sativa Indica Group]	Metabolism;Metabolism;Metabolism	Global and overview maps;Global and overview maps;Amino acid metabolism	ko01100//Metabolic pathways;ko01110//Biosynthesis of secondary metabolites;ko00380//Tryptophan metabolism	K22588;K22588;K22588	-	GO:0008168//methyltransferase activity;GO:0008171//O-methyltransferase activity;GO:0016740//transferase activity;GO:0046983//protein dimerization activity	GO:0032259//methylation	--
BGIOSGA031255	10	3	7	20	34	21	0.697	0.167	0.463	1.115	2.057	1.242	0.442333333333333	1.47133333333333	1.73391825890942	0.000608537369049416	0.0136038504133801	--	EAZ10064.1 hypothetical protein OsI_32368 [Oryza sativa Indica Group]	-	-	-	-	-	-	-	--
BGIOSGA011545	170	194	194	102	90	101	8.563	7.825	9.282	4.113	3.936	4.319	8.55666666666667	4.12266666666667	-1.05347107153793	0.000625033367132515	0.0139048449718025	AN	EEC74430.1 hypothetical protein OsI_09809 [Oryza sativa Indica Group]	-	-	-	-	-	GO:0051287//NAD binding	GO:0000226//microtubule cytoskeleton organization	--
BGIOSGA021333	230	484	327	169	178	195	90.276	152.138	121.917	53.103	60.667	64.987	121.443666666667	59.5856666666667	-1.02725001762919	0.000636648548633956	0.0140948764359275	--	EAZ00738.1 hypothetical protein OsI_22765 [Oryza sativa Indica Group]	-	-	-	-	-	-	GO:0009793//embryo development ending in seed dormancy	--
BGIOSGA031461	192	271	225	139	134	95	6.088	6.882	6.777	3.529	3.690	2.558	6.58233333333333	3.259	-1.01416973518345	0.000642233994011729	0.014172924844594	SKI3	Tetratricopeptide repeat protein SKI3 [Source:Projected from Arabidopsis thaliana (AT1G76630) UniProtKB/Swiss-Prot;Acc:F4I3Z5]	Genetic Information Processing	Folding, sorting and degradation	ko03018//RNA degradation	K12600	GO:0005737//cytoplasm;GO:0043229//intracellular organelle;GO:0055087//Ski complex	GO:0005515//protein binding	GO:0006401//RNA catabolic process;GO:0016441//posttranscriptional gene silencing;GO:0070478//nuclear-transcribed mRNA catabolic process, 3'-5' exonucleolytic nonsense-mediated decay;GO:1904278//positive regulation of wax biosynthetic process	--
MSTRG.26481	81	78	60	30	30	28	8.878	6.846	6.246	2.632	2.855	2.606	7.32333333333333	2.69766666666667	-1.44078836918328	0.000647194239609143	0.0142709441344583	--	OSJNBb0015D13.6 [Oryza sativa Japonica Group]	-	-	-	-	-	-	-	--
MSTRG.24878	53	62	31	19	12	15	3.141	2.943	1.745	0.902	0.618	0.755	2.60966666666667	0.758333333333333	-1.78296149819798	0.000660271939143258	0.0145025596097919	--	Os01g0387566, partial [Oryza sativa Japonica Group]	-	-	-	-	-	-	-	--
BGIOSGA011133	135	203	180	94	80	91	7.759	9.344	9.827	4.325	3.993	4.441	8.97666666666667	4.253	-1.07769896904211	0.000678352638073272	0.014815544640586	SBT1.6	Subtilisin-like protease SBT1.6 [Source:Projected from Arabidopsis thaliana (AT4G34980) UniProtKB/Swiss-Prot;Acc:O49607]	-	-	-	-	GO:0016020//membrane	GO:0004252//serine-type endopeptidase activity;GO:0008233//peptidase activity;GO:0008236//serine-type peptidase activity;GO:0016787//hydrolase activity	GO:0006508//proteolysis	--
BGIOSGA017659	22	32	31	9	4	6	2.120	2.469	2.838	0.694	0.335	0.491	2.47566666666667	0.506666666666667	-2.28870825464142	0.000693381944334384	0.0151157723761758	PP2C50	EEC79599.1 hypothetical protein OsI_20785 [Oryza sativa Indica Group]	Environmental Information Processing;Environmental Information Processing	Signal transduction;Signal transduction	ko04075//Plant hormone signal transduction;ko04016//MAPK signaling pathway - plant	K14497;K14497	-	GO:0004721//phosphoprotein phosphatase activity;GO:0004722//protein serine/threonine phosphatase activity;GO:0016787//hydrolase activity;GO:0017018//myosin phosphatase activity;GO:0043169//cation binding;GO:0046872//metal ion binding	-	--
BGIOSGA005788	100	127	92	65	44	34	9.302	9.461	8.129	4.840	3.554	2.685	8.964	3.693	-1.27934938630478	0.000716138012074816	0.0154932405300997	AOX1C	Ubiquinol oxidase [Source:UniProtKB/TrEMBL;Acc:A2X8M7]	-	-	-	-	GO:0016020//membrane;GO:0016021//integral component of membrane;GO:0043229//intracellular organelle;GO:0070469//respirasome	GO:0009916//alternative oxidase activity;GO:0016491//oxidoreductase activity;GO:0046872//metal ion binding;GO:0102721//ubiquinol:oxygen oxidoreductase activity;GO:0106292//superoxide-generating NADPH oxidase activity	-	--
BGIOSGA022447	173	242	168	113	110	86	12.346	13.831	11.388	6.456	6.816	5.211	12.5216666666667	6.161	-1.02319016077892	0.000725795453576551	0.0155918540881913	--	EEC80156.1 hypothetical protein OsI_21969 [Oryza sativa Indica Group]	-	-	-	-	-	-	-	--
BGIOSGA005265	100	150	118	43	53	70	23.666	28.429	26.526	8.147	10.891	14.066	26.207	11.0346666666667	-1.24790916356421	0.000741811978838219	0.0158739687757768	Os05g0108800	Cytochrome b5 [Source:UniProtKB/TrEMBL;Acc:A2WZK1]	-	-	-	-	GO:0016020//membrane;GO:0016021//integral component of membrane	GO:0020037//heme binding;GO:0046872//metal ion binding	-	--
MSTRG.2960	80	106	51	40	27	26	8.384	8.782	5.161	3.160	2.393	2.395	7.44233333333333	2.64933333333333	-1.49012563665388	0.000755703222842242	0.0161042978656129	--	Os11g0183200, partial [Oryza sativa Japonica Group]	-	-	-	-	-	-	-	--
BGIOSGA009154	177	291	302	121	89	161	32.930	43.356	53.369	18.021	14.378	25.432	43.2183333333333	19.277	-1.16476288899218	0.000756026291776841	0.0161042978656129	HSP18.6	17.4 kDa class III heat shock protein [Source:Projected from Arabidopsis thaliana (AT1G54050) UniProtKB/Swiss-Prot;Acc:Q9SYG1]	Genetic Information Processing	Folding, sorting and degradation	ko04141//Protein processing in endoplasmic reticulum	K13993	-	-	GO:0009408//response to heat;GO:0009644//response to high light intensity;GO:0042542//response to hydrogen peroxide	--
BGIOSGA028725	92	125	97	50	46	50	5.875	6.393	5.884	2.556	2.551	2.711	6.05066666666667	2.606	-1.21525702438305	0.000767361511923458	0.0162438626512474	APY6	EEC83627.1 hypothetical protein OsI_29353 [Oryza sativa Indica Group]	Metabolism;Metabolism;Metabolism;Metabolism	Global and overview maps;Global and overview maps;Nucleotide metabolism;Nucleotide metabolism	ko01100//Metabolic pathways;ko01110//Biosynthesis of secondary metabolites;ko00230//Purine metabolism;ko00240//Pyrimidine metabolism	K01510;K01510;K01510;K01510	-	GO:0000166//nucleotide binding;GO:0005524//ATP binding;GO:0016787//hydrolase activity	-	--
BGIOSGA026394	212	192	223	103	93	126	15.368	11.146	15.355	5.977	5.854	7.755	13.9563333333333	6.52866666666667	-1.09605967146073	0.000775545302234425	0.0163793025112733	CIPK29	Non-specific serine/threonine protein kinase [Source:UniProtKB/TrEMBL;Acc:A2YPX9]	-	-	-	-	-	GO:0000166//nucleotide binding;GO:0004672//protein kinase activity;GO:0004674//protein serine/threonine kinase activity;GO:0005524//ATP binding;GO:0016301//kinase activity;GO:0016740//transferase activity	GO:0006468//protein phosphorylation;GO:0007165//signal transduction;GO:0016310//phosphorylation;GO:0050896//response to stimulus	--
MSTRG.20860	46	74	79	20	30	23	3.938	5.073	6.423	1.371	2.230	1.672	5.14466666666667	1.75766666666667	-1.54941610902823	0.00077912284597035	0.0164296410714621	--	hypothetical protein LOC_Os11g37840 [Oryza sativa Japonica Group]	-	-	-	-	-	-	-	--
BGIOSGA014365	102	181	148	60	77	67	3.871	5.502	5.336	1.823	2.538	2.159	4.903	2.17333333333333	-1.1737552978884	0.000783432912376068	0.0164952489025838	EMB2217	Pentatricopeptide repeat-containing protein At1g79490, mitochondrial [Source:Projected from Arabidopsis thaliana (AT1G79490) UniProtKB/Swiss-Prot;Acc:Q9SAK0]	-	-	-	-	GO:0005739//mitochondrion	GO:0005515//protein binding	-	--
BGIOSGA011809	151	197	201	108	93	86	17.545	18.331	22.184	10.046	9.383	8.484	19.3533333333333	9.30433333333333	-1.05660738297693	0.000797219285609833	0.0167470820768679	VDAC6	Mitochondrial outer membrane protein porin 4 [Source:Projected from Arabidopsis thaliana (AT5G57490) UniProtKB/Swiss-Prot;Acc:Q9FKM2]	-	-	-	-	GO:0005739//mitochondrion;GO:0005741//mitochondrial outer membrane;GO:0005886//plasma membrane;GO:0016020//membrane	GO:0008308//voltage-gated anion channel activity	GO:0009617//response to bacterium;GO:0015698//inorganic anion transport;GO:0055085//transmembrane transport;GO:0098656//anion transmembrane transport	--
BGIOSGA019039	35	47	42	13	6	17	13.253	14.252	15.106	3.941	1.973	5.466	14.2036666666667	3.79333333333333	-1.9047253516072	0.000799472879724558	0.016781612644653	MT2C	Metallothionein-like protein 2C [Source:UniProtKB/Swiss-Prot;Acc:A2XZL0]	-	-	-	-	GO:0005737//cytoplasm;GO:0005829//cytosol	GO:0046872//metal ion binding	GO:0072593//reactive oxygen species metabolic process	--
MSTRG.15702	115	131	83	42	58	48	11.308	10.315	7.752	3.306	4.952	4.007	9.79166666666667	4.08833333333333	-1.26004161778212	0.000818701159995548	0.0171199370987215	--	Os11g0183200, partial [Oryza sativa Japonica Group]	-	-	-	-	-	-	-	--
BGIOSGA020760	165	215	161	94	92	101	14.314	14.937	13.267	6.528	6.930	7.440	14.1726666666667	6.966	-1.02470885691719	0.00082149222749566	0.0171522341490539	COL5	EAZ01930.1 hypothetical protein OsI_23956 [Oryza sativa Indica Group]	-	-	-	-	GO:0005634//nucleus	GO:0005515//protein binding;GO:0008270//zinc ion binding	GO:0009909//regulation of flower development	CO-like
BGIOSGA023299	246	319	361	169	136	190	33.981	35.289	47.368	18.689	16.313	22.284	38.8793333333333	19.0953333333333	-1.02578337690498	0.000830023773015132	0.0173041092496996	PRXIIE-1	XP_015640940.1 peroxiredoxin-2E-1, chloroplastic [Oryza sativa Japonica Group]	-	-	-	-	-	GO:0004601//peroxidase activity;GO:0016209//antioxidant activity;GO:0016491//oxidoreductase activity	GO:0045454//cell redox homeostasis;GO:0098869//cellular oxidant detoxification	--
BGIOSGA009327	113	163	180	62	63	88	20.205	23.341	30.572	8.875	9.782	13.360	24.706	10.6723333333333	-1.21098581886786	0.000833251098657261	0.0173582414715739	--	EEC74277.1 hypothetical protein OsI_09516 [Oryza sativa Indica Group]	-	-	-	-	-	-	-	--
BGIOSGA015731	12	26	17	43	40	38	1.533	2.659	2.062	4.397	4.436	4.121	2.08466666666667	4.318	1.05054652481862	0.000837413961418388	0.0173922979654888	--	CAH67829.1 B0616E02-H0507E05.5 [Oryza sativa]	-	-	-	-	GO:0009570//chloroplast stroma	GO:0003729//mRNA binding	-	--
BGIOSGA017462	185	178	126	74	61	99	20.048	15.448	12.970	6.420	5.740	9.109	16.1553333333333	7.08966666666667	-1.18822081477814	0.000844050271409016	0.0175037071732515	HSR4	EEC79781.1 hypothetical protein OsI_21194 [Oryza sativa Indica Group]	-	-	-	-	-	GO:0000166//nucleotide binding;GO:0005524//ATP binding;GO:0016887//ATP hydrolysis activity	-	--
BGIOSGA004323	169	215	212	99	83	124	16.045	16.347	19.119	7.525	6.843	9.996	17.1703333333333	8.12133333333333	-1.08012953831259	0.000855163817353399	0.017698011293359	BANGLUC	BAA77784.1 beta-1,3-glucanase [Oryza sativa]	-	-	-	-	-	GO:0004553//hydrolase activity, hydrolyzing O-glycosyl compounds;GO:0016787//hydrolase activity;GO:0016798//hydrolase activity, acting on glycosyl bonds	GO:0005975//carbohydrate metabolic process;GO:0008152//metabolic process	--
BGIOSGA000726	262	232	185	116	139	99	9.411	6.674	6.312	3.336	4.336	3.019	7.46566666666667	3.56366666666667	-1.06690869707002	0.000855349214003686	0.017698011293359	--	EEC71568.1 hypothetical protein OsI_03933 [Oryza sativa Indica Group]	-	-	-	-	GO:0016593//Cdc73/Paf1 complex	GO:0003677//DNA binding	GO:0006368//transcription elongation from RNA polymerase II promoter;GO:0016570//histone modification	--
BGIOSGA018397	88	74	109	34	28	48	12.422	8.366	14.616	3.842	3.432	5.753	11.8013333333333	4.34233333333333	-1.44240748492049	0.000867955550051498	0.0178363569324375	IRL	EEC78888.1 hypothetical protein OsI_19256 [Oryza sativa Indica Group]	-	-	-	-	-	-	-	--
BGIOSGA031378	204	207	188	111	111	103	12.114	9.844	10.604	5.277	5.724	5.193	10.854	5.398	-1.00772993187555	0.000868731282438324	0.0178363569324375	CAO	Similar to Rieske [Source: Projected from Oryza sativa (Os10g0567400)]	Metabolism;Metabolism;Metabolism	Global and overview maps;Global and overview maps;Metabolism of cofactors and vitamins	ko01100//Metabolic pathways;ko01110//Biosynthesis of secondary metabolites;ko00860//Porphyrin metabolism	K13600;K13600;K13600	GO:0009507//chloroplast;GO:0009536//plastid	GO:0005506//iron ion binding;GO:0010277//chlorophyllide a oxygenase [overall] activity;GO:0016491//oxidoreductase activity;GO:0046872//metal ion binding;GO:0051536//iron-sulfur cluster binding;GO:0051537//2 iron, 2 sulfur cluster binding	-	--
BGIOSGA020293	72	89	114	42	39	37	5.267	5.214	7.921	2.459	2.477	2.298	6.134	2.41133333333333	-1.3469970693324	0.000871692466072965	0.0178532873800751	At1g80170	EAY98883.1 hypothetical protein OsI_20839 [Oryza sativa Indica Group]	Metabolism;Metabolism	Global and overview maps;Carbohydrate metabolism	ko01100//Metabolic pathways;ko00040//Pentose and glucuronate interconversions	K01213;K01213	-	GO:0004650//polygalacturonase activity;GO:0016787//hydrolase activity;GO:0016798//hydrolase activity, acting on glycosyl bonds	GO:0005975//carbohydrate metabolic process;GO:0008152//metabolic process	--
BGIOSGA002481	377	495	610	255	240	309	49.125	51.655	75.503	26.601	27.156	34.187	58.761	29.3146666666667	-1.00323629589102	0.00087193641625135	0.0178532873800751	RBBI3.3	BAD52867.1 putative Bowman Birk trypsin inhibitor [Oryza sativa Japonica Group]	-	-	-	-	GO:0005576//extracellular region	GO:0004867//serine-type endopeptidase inhibitor activity;GO:0030414//peptidase inhibitor activity	GO:0010466//negative regulation of peptidase activity;GO:0010951//negative regulation of endopeptidase activity	--
BGIOSGA009042	142	182	118	67	89	59	9.850	10.110	7.775	3.721	5.361	3.475	9.245	4.18566666666667	-1.14321589515842	0.000873546593078016	0.0178596795653149	CHLP	Geranylgeranyl diphosphate reductase, chloroplastic [Source:Projected from Arabidopsis thaliana (AT1G74470) UniProtKB/Swiss-Prot;Acc:Q9CA67]	Metabolism;Metabolism;Metabolism;Metabolism	Global and overview maps;Global and overview maps;Metabolism of terpenoids and polyketides;Metabolism of cofactors and vitamins	ko01100//Metabolic pathways;ko01110//Biosynthesis of secondary metabolites;ko00900//Terpenoid backbone biosynthesis;ko00860//Porphyrin metabolism	K10960;K10960;K10960;K10960	GO:0009535//chloroplast thylakoid membrane;GO:0009941//chloroplast envelope	GO:0016628//oxidoreductase activity, acting on the CH-CH group of donors, NAD or NADP as acceptor;GO:0045550//geranylgeranyl reductase activity;GO:0071949//FAD binding;GO:0102067//geranylgeranyl diphosphate reductase activity	GO:0015979//photosynthesis;GO:0015995//chlorophyll biosynthetic process	--
BGIOSGA000778	119	128	156	59	45	80	6.536	5.630	8.139	2.594	2.146	3.731	6.76833333333333	2.82366666666667	-1.26123083265321	0.000886634180077019	0.0180735451863255	NPF1.2	EAY75908.1 hypothetical protein OsI_03828 [Oryza sativa Indica Group]	-	-	-	-	GO:0016020//membrane;GO:0016021//integral component of membrane	GO:0022857//transmembrane transporter activity	GO:0055085//transmembrane transport	--
MSTRG.7040	123	151	159	77	66	74	15.455	15.263	19.090	7.720	7.237	7.942	16.6026666666667	7.633	-1.12109288475654	0.000893753773996145	0.0181782779797486	--	Os08g0335200, partial [Oryza sativa Japonica Group]	-	-	-	-	-	-	-	--
BGIOSGA033953	48	48	27	20	7	7	5.765	4.616	3.080	1.923	0.730	0.714	4.487	1.12233333333333	-1.99924996356986	0.000901430299624328	0.0183073508600457	TOGT1	EAY81007.1 hypothetical protein OsI_36190 [Oryza sativa Indica Group]	-	-	-	-	-	-	-	--
BGIOSGA006257	95	141	112	65	50	52	12.635	15.018	14.149	6.921	5.774	5.872	13.934	6.189	-1.17083124134632	0.000937354299774711	0.0188836405384336	MPH1	XP_015625881.1 protein MAINTENANCE OF PSII UNDER HIGH LIGHT 1 [Oryza sativa Japonica Group]	-	-	-	-	GO:0009535//chloroplast thylakoid membrane	-	GO:0061635//regulation of protein complex stability	--
BGIOSGA005061	80	102	77	43	34	38	6.102	6.230	5.578	2.625	2.252	2.461	5.97	2.446	-1.28730652762478	0.000940119811403899	0.0189116645394912	--	EEC72047.1 hypothetical protein OsI_04953 [Oryza sativa Indica Group]	-	-	-	-	GO:0016020//membrane;GO:0016021//integral component of membrane	-	-	--
BGIOSGA016024	11	13	20	52	33	27	0.519	0.491	0.897	1.965	1.352	1.082	0.635666666666667	1.46633333333333	1.20587075759736	0.000942099853942208	0.0189311986591314	--	EEC76901.1 hypothetical protein OsI_15131 [Oryza sativa Indica Group]	-	-	-	-	-	-	-	--
BGIOSGA017538	352	632	626	255	236	350	13.879	19.975	23.453	8.041	8.083	11.721	19.1023333333333	9.28166666666667	-1.04129308105017	0.000946569354282907	0.0189997389208689	ctps2	EEC79721.1 hypothetical protein OsI_21041 [Oryza sativa Indica Group]	Metabolism;Metabolism	Global and overview maps;Nucleotide metabolism	ko01100//Metabolic pathways;ko00240//Pyrimidine metabolism	K01937;K01937	-	GO:0000166//nucleotide binding;GO:0003883//CTP synthase activity;GO:0005515//protein binding;GO:0005524//ATP binding;GO:0016874//ligase activity	GO:0006221//pyrimidine nucleotide biosynthetic process;GO:0006241//CTP biosynthetic process;GO:0006541//glutamine metabolic process;GO:0044210//'de novo' CTP biosynthetic process	--
BGIOSGA024825	137	152	99	65	69	54	5.188	4.609	3.561	1.970	2.269	1.736	4.45266666666667	1.99166666666667	-1.16069340112722	0.000952282854531646	0.0190865782038284	At1g30570	EAZ02770.1 hypothetical protein OsI_24893 [Oryza sativa Indica Group]	-	-	-	-	GO:0016020//membrane;GO:0016021//integral component of membrane	GO:0000166//nucleotide binding;GO:0004672//protein kinase activity;GO:0004674//protein serine/threonine kinase activity;GO:0004714//transmembrane receptor protein tyrosine kinase activity;GO:0005524//ATP binding;GO:0016301//kinase activity;GO:0016740//transferase activity	GO:0006468//protein phosphorylation;GO:0009741//response to brassinosteroid;GO:0009826//unidimensional cell growth;GO:0016310//phosphorylation;GO:0018108//peptidyl-tyrosine phosphorylation	--
BGIOSGA016078	1	23	4	36	34	24	0.043	0.789	0.163	1.235	1.265	0.873	0.331666666666667	1.12433333333333	1.76126388758711	0.000996018690612023	0.0198791707501194	ORTH2	EAY93439.1 hypothetical protein OsI_15240 [Oryza sativa Indica Group]	-	-	-	-	GO:0005634//nucleus;GO:0043231//intracellular membrane-bounded organelle	GO:0003677//DNA binding;GO:0004842//ubiquitin-protein transferase activity;GO:0016740//transferase activity;GO:0046872//metal ion binding	GO:0006325//chromatin organization;GO:0016567//protein ubiquitination	--
BGIOSGA036959	86	100	78	41	48	22	2.986	2.789	2.572	1.140	1.453	0.662	2.78233333333333	1.085	-1.35860022751203	0.00100357498861026	0.0199575021678788	ACA9	Calcium-transporting ATPase [Source:UniProtKB/TrEMBL;Acc:A2ZHW7]	-	-	-	-	GO:0016020//membrane;GO:0016021//integral component of membrane	GO:0000166//nucleotide binding;GO:0005215//transporter activity;GO:0005388//P-type calcium transporter activity;GO:0005516//calmodulin binding;GO:0005524//ATP binding;GO:0016887//ATP hydrolysis activity	GO:0006811//ion transport;GO:0006816//calcium ion transport;GO:0070588//calcium ion transmembrane transport	--
BGIOSGA009816	138	179	181	90	81	88	20.951	21.763	26.102	10.917	10.678	11.344	22.9386666666667	10.9796666666667	-1.06294727965941	0.0010338362043375	0.0204304028644955	RAB28	ABF98858.1 Seed maturation protein [Oryza sativa Japonica Group]	-	-	-	-	-	-	-	--
BGIOSGA015615	10	11	4	40	18	21	0.646	0.569	0.246	2.070	1.010	1.152	0.487	1.41066666666667	1.53438344931053	0.00104967284623378	0.020706772082801	--	EEC76750.1 hypothetical protein OsI_14815 [Oryza sativa Indica Group]	-	-	-	-	-	-	-	--
BGIOSGA008976	99	139	90	55	57	42	9.209	10.355	7.952	4.096	4.604	3.317	9.172	4.00566666666667	-1.19519398328269	0.0010722919597689	0.0211075840063522	HOX16	Homeobox-leucine zipper protein HOX16 [Source:UniProtKB/Swiss-Prot;Acc:A2X980]	-	-	-	-	GO:0005634//nucleus	GO:0000981//DNA-binding transcription factor activity, RNA polymerase II-specific;GO:0003677//DNA binding;GO:0003700//DNA-binding transcription factor activity;GO:0043565//sequence-specific DNA binding	GO:0006355//regulation of transcription, DNA-templated;GO:0006357//regulation of transcription by RNA polymerase II	HD-ZIP
BGIOSGA035111	41	52	57	12	20	19	3.464	3.518	4.574	0.812	1.467	1.363	3.852	1.214	-1.66583928158778	0.00109097060717353	0.0214139943928733	--	EEC67998.1 hypothetical protein OsI_35782 [Oryza sativa Indica Group]	-	-	-	-	-	-	-	--
BGIOSGA000428	48	53	64	19	17	24	4.389	3.881	5.559	1.391	1.350	1.863	4.60966666666667	1.53466666666667	-1.58673709778982	0.00109454140616048	0.0214687704605348	ERF110	BAD81992.1 AP2 domain transcription factor-like [Oryza sativa Japonica Group]	-	-	-	-	GO:0005634//nucleus	GO:0003677//DNA binding;GO:0003700//DNA-binding transcription factor activity	GO:0006351//transcription, DNA-templated;GO:0006355//regulation of transcription, DNA-templated;GO:0009873//ethylene-activated signaling pathway	ERF
BGIOSGA019829	141	177	213	100	73	95	18.831	18.930	27.020	10.691	8.465	10.772	21.5936666666667	9.976	-1.11407486764586	0.00111545493853471	0.0218012815721141	Cmbl	EAY97963.1 hypothetical protein OsI_19880 [Oryza sativa Indica Group]	-	-	-	-	-	GO:0016787//hydrolase activity	-	--
BGIOSGA012769	27	33	38	12	3	10	4.828	4.725	6.454	1.718	0.466	1.518	5.33566666666667	1.234	-2.11232614584174	0.00111965106106133	0.0218395844871187	LTPL1	EAY90271.1 hypothetical protein OsI_11845 [Oryza sativa Indica Group]	-	-	-	-	GO:0016020//membrane;GO:0016021//integral component of membrane	-	-	--
BGIOSGA021239	76	122	74	40	30	47	3.210	4.127	2.969	1.353	1.100	1.686	3.43533333333333	1.37966666666667	-1.31613034392273	0.00112848509745268	0.0219934712441928	PUB5	RING-type E3 ubiquitin transferase [Source:UniProtKB/TrEMBL;Acc:A2YCZ3]	-	-	-	-	-	GO:0004842//ubiquitin-protein transferase activity	GO:0016567//protein ubiquitination	--
BGIOSGA036501	189	206	220	105	126	98	13.857	12.095	15.321	6.163	8.021	6.100	13.7576666666667	6.76133333333333	-1.02485612744472	0.00114618596090115	0.0222753470748862	VTC2	EEC68977.1 hypothetical protein OsI_37726 [Oryza sativa Indica Group]	Metabolism;Metabolism;Metabolism	Global and overview maps;Global and overview maps;Carbohydrate metabolism	ko01100//Metabolic pathways;ko01110//Biosynthesis of secondary metabolites;ko00053//Ascorbate and aldarate metabolism	K14190;K14190;K14190	GO:0005737//cytoplasm	GO:0000166//nucleotide binding;GO:0016740//transferase activity;GO:0016787//hydrolase activity;GO:0080048//GDP-D-glucose phosphorylase activity	-	--
BGIOSGA005068	0	2	3	16	6	17	0.000	0.138	0.246	1.105	0.450	1.245	0.128	0.933333333333333	2.86624861111117	0.00118751698392362	0.0229167460593226	At1g28695	EEC72056.1 hypothetical protein OsI_04966 [Oryza sativa Indica Group]	-	-	-	-	-	-	-	--
MSTRG.2130	103	134	131	52	63	63	2.797	2.914	3.379	1.130	1.485	1.452	3.03	1.35566666666667	-1.16031530361933	0.00119716995583924	0.0230868395338053	--	Os02g0188201 [Oryza sativa Japonica Group]	-	-	-	-	-	-	-	--
BGIOSGA013833	79	127	107	42	55	46	16.839	21.679	21.664	7.167	10.180	8.325	20.0606666666667	8.55733333333333	-1.22913635713891	0.00120071394385758	0.0231066063084032	ADF3	EAY92367.1 hypothetical protein OsI_14096 [Oryza sativa Indica Group]	-	-	-	-	GO:0015629//actin cytoskeleton	GO:0003779//actin binding	GO:0007015//actin filament organization;GO:0030042//actin filament depolymerization	--
BGIOSGA017359	137	154	138	77	76	70	8.227	7.406	7.871	3.701	3.963	3.569	7.83466666666667	3.74433333333333	-1.0651630208979	0.00123646970019705	0.0235966780025816	PLT4	CAJ86252.1 H0801D08.10 [Oryza sativa]	-	-	-	-	GO:0016020//membrane;GO:0016021//integral component of membrane	GO:0015144//carbohydrate transmembrane transporter activity;GO:0015293//symporter activity;GO:0022857//transmembrane transporter activity	GO:0008643//carbohydrate transport;GO:0034219//carbohydrate transmembrane transport;GO:0055085//transmembrane transport	--
MSTRG.15703	294	322	98	106	93	112	4.888	4.291	1.543	1.413	1.343	1.581	3.574	1.44566666666667	-1.30580469189954	0.0012384019126246	0.0236171741050009	--	OSJNBb0103I08.13 [Oryza sativa Japonica Group]	-	-	-	-	-	-	-	--
BGIOSGA030372	2	2	3	17	15	9	0.108	0.086	0.154	0.735	0.703	0.413	0.116	0.617	2.41114568402185	0.00127934708841311	0.0242301118554991	CIN7	EEC84182.1 hypothetical protein OsI_30564 [Oryza sativa Indica Group]	Metabolism;Metabolism;Metabolism;Metabolism	Global and overview maps;Global and overview maps;Carbohydrate metabolism;Carbohydrate metabolism	ko01100//Metabolic pathways;ko01110//Biosynthesis of secondary metabolites;ko00500//Starch and sucrose metabolism;ko00052//Galactose metabolism	K01193;K01193;K01193;K01193	GO:0005576//extracellular region	GO:0004553//hydrolase activity, hydrolyzing O-glycosyl compounds;GO:0004564//beta-fructofuranosidase activity;GO:0016787//hydrolase activity;GO:0016798//hydrolase activity, acting on glycosyl bonds	GO:0005975//carbohydrate metabolic process;GO:0008152//metabolic process	--
BGIOSGA004368	71	57	68	28	25	26	4.543	2.921	4.133	1.434	1.389	1.413	3.86566666666667	1.412	-1.45297715186812	0.00129136341571479	0.0244240754893851	HXK9	Phosphotransferase [Source:UniProtKB/TrEMBL;Acc:A2WUL3]	Metabolism;Metabolism;Metabolism;Metabolism;Metabolism;Metabolism;Metabolism;Metabolism;Metabolism	Global and overview maps;Global and overview maps;Global and overview maps;Carbohydrate metabolism;Carbohydrate metabolism;Carbohydrate metabolism;Carbohydrate metabolism;Carbohydrate metabolism;Biosynthesis of other secondary metabolites	ko01100//Metabolic pathways;ko01110//Biosynthesis of secondary metabolites;ko01200//Carbon metabolism;ko00500//Starch and sucrose metabolism;ko00010//Glycolysis / Gluconeogenesis;ko00520//Amino sugar and nucleotide sugar metabolism;ko00051//Fructose and mannose metabolism;ko00052//Galactose metabolism;ko00524//Neomycin, kanamycin and gentamicin biosynthesis	K00844;K00844;K00844;K00844;K00844;K00844;K00844;K00844;K00844	-	GO:0000166//nucleotide binding;GO:0004396//hexokinase activity;GO:0005524//ATP binding;GO:0005536//glucose binding;GO:0008865//fructokinase activity;GO:0016301//kinase activity;GO:0016740//transferase activity;GO:0016773//phosphotransferase activity, alcohol group as acceptor	GO:0001678//cellular glucose homeostasis;GO:0005975//carbohydrate metabolic process;GO:0006096//glycolytic process;GO:0016310//phosphorylation;GO:0019318//hexose metabolic process;GO:0046835//carbohydrate phosphorylation	--
BGIOSGA017091	159	195	146	106	90	67	6.569	6.452	5.730	3.506	3.229	2.350	6.25033333333333	3.02833333333333	-1.04540911772024	0.00129594457032394	0.0244770752441623	CTR1	CAH67001.1 OSIGBa0152L12.10 [Oryza sativa]	-	-	-	-	-	GO:0000166//nucleotide binding;GO:0004672//protein kinase activity;GO:0004674//protein serine/threonine kinase activity;GO:0005524//ATP binding;GO:0016301//kinase activity;GO:0016740//transferase activity	GO:0006468//protein phosphorylation;GO:0016310//phosphorylation	--
BGIOSGA017870	5	5	9	20	22	22	0.252	0.202	0.431	0.808	0.964	0.942	0.295	0.904666666666667	1.61667136044849	0.00131782929989753	0.0248392770574521	CIPK28	Non-specific serine/threonine protein kinase [Source:UniProtKB/TrEMBL;Acc:B8AZA0]	-	-	-	-	-	GO:0000166//nucleotide binding;GO:0004672//protein kinase activity;GO:0004674//protein serine/threonine kinase activity;GO:0005524//ATP binding;GO:0016301//kinase activity;GO:0016740//transferase activity	GO:0006468//protein phosphorylation;GO:0007165//signal transduction;GO:0016310//phosphorylation;GO:0050896//response to stimulus	--
BGIOSGA037459	30	52	67	22	15	12	9.374	13.013	19.887	5.503	4.070	3.184	14.0913333333333	4.25233333333333	-1.72848153019772	0.00134094406857333	0.0251543557076139	--	EAY83263.1 hypothetical protein OsI_38472 [Oryza sativa Indica Group]	-	-	-	-	-	-	-	--
BGIOSGA030814	72	95	64	31	17	43	13.242	13.992	11.181	4.564	2.715	6.715	12.805	4.66466666666667	-1.45686135689123	0.00135730349947634	0.0253059857737733	FLZ3	EAZ09213.1 hypothetical protein OsI_31488 [Oryza sativa Indica Group]	-	-	-	-	-	-	-	--
BGIOSGA022848	65	109	93	45	39	35	18.035	24.220	24.511	9.995	9.396	8.245	22.2553333333333	9.212	-1.27256479293796	0.00136176126773157	0.0253719081426574	--	EAZ00813.1 hypothetical protein OsI_22843 [Oryza sativa Indica Group]	-	-	-	-	-	-	-	--
BGIOSGA030985	151	167	118	82	66	77	10.000	8.857	7.423	4.347	3.795	4.330	8.76	4.15733333333333	-1.07527244251191	0.00140354336399419	0.0260445784448794	At5g10770	EAZ09523.1 hypothetical protein OsI_31798 [Oryza sativa Indica Group]	-	-	-	-	-	GO:0004190//aspartic-type endopeptidase activity;GO:0008233//peptidase activity;GO:0016787//hydrolase activity	GO:0006508//proteolysis	--
BGIOSGA008478	35	75	47	15	24	14	2.231	3.828	2.845	0.765	1.328	0.758	2.968	0.950333333333333	-1.64298555340401	0.00140994538131674	0.0261281393592293	EIL1	EAY86389.1 hypothetical protein OsI_07768 [Oryza sativa Indica Group]	Environmental Information Processing;Environmental Information Processing	Signal transduction;Signal transduction	ko04075//Plant hormone signal transduction;ko04016//MAPK signaling pathway - plant	K14514;K14514	GO:0005634//nucleus	GO:0003700//DNA-binding transcription factor activity	GO:0006355//regulation of transcription, DNA-templated;GO:0009873//ethylene-activated signaling pathway	EIL
BGIOSGA027677	140	175	144	79	88	75	7.756	7.764	7.577	3.503	4.233	3.528	7.699	3.75466666666667	-1.03598623739368	0.00142231614441608	0.0263047820769469	NDB2	XP_015650192.1 external alternative NAD(P)H-ubiquinone oxidoreductase B2, mitochondrial [Oryza sativa Japonica Group]	-	-	-	-	GO:0005739//mitochondrion;GO:0005743//mitochondrial inner membrane;GO:0005777//peroxisome	GO:0003954//NADH dehydrogenase activity;GO:0005509//calcium ion binding;GO:0016491//oxidoreductase activity	GO:0006116//NADH oxidation	--
BGIOSGA013697	12	21	17	43	45	25	0.644	0.902	0.866	1.847	2.096	1.139	0.804	1.694	1.07516646815327	0.00144892344500182	0.026724480082443	CPK10	BAG92869.1 unnamed protein product, partial [Oryza sativa Japonica Group]	Organismal Systems	Environmental adaptation	ko04626//Plant-pathogen interaction	K13412	-	GO:0000166//nucleotide binding;GO:0004672//protein kinase activity;GO:0005509//calcium ion binding;GO:0005524//ATP binding;GO:0016301//kinase activity;GO:0016740//transferase activity;GO:0046872//metal ion binding	GO:0006468//protein phosphorylation;GO:0016310//phosphorylation	--
BGIOSGA012321	106	123	100	59	50	53	12.013	11.163	10.765	5.353	4.920	5.100	11.3136666666667	5.12433333333333	-1.14263034087701	0.00145766178020414	0.0268317020263797	--	XP_015633236.1 suppressor of disruption of TFIIS [Oryza sativa Japonica Group]	-	-	-	-	-	GO:0016787//hydrolase activity	-	--
BGIOSGA036144	122	173	138	83	78	64	8.785	9.979	9.471	4.808	4.898	3.927	9.41166666666667	4.54433333333333	-1.05038156302194	0.00147104140262928	0.026933857856923	UPS2	XP_015619370.1 ureide permease 2 isoform X1 [Oryza sativa Japonica Group]	-	-	-	-	GO:0016020//membrane;GO:0016021//integral component of membrane	GO:0022857//transmembrane transporter activity	GO:0055085//transmembrane transport;GO:0071705//nitrogen compound transport	--
BGIOSGA029612	47	61	31	17	17	13	5.752	5.978	3.604	1.665	1.806	1.351	5.11133333333333	1.60733333333333	-1.6690305289032	0.00148707274026976	0.0271911991624475	PUP1	EAZ09428.1 hypothetical protein OsI_31702 [Oryza sativa Indica Group]	-	-	-	-	GO:0016020//membrane;GO:0016021//integral component of membrane	GO:0005215//transporter activity;GO:0005345//purine nucleobase transmembrane transporter activity;GO:0015211//purine nucleoside transmembrane transporter activity	GO:0015860//purine nucleoside transmembrane transport;GO:1904823//purine nucleobase transmembrane transport	--
BGIOSGA036159	80	115	84	47	40	43	2.748	3.163	2.741	1.292	1.193	1.254	2.884	1.24633333333333	-1.21038119410381	0.00150588146602412	0.0274257789963718	PIK-2	EEC69314.1 hypothetical protein OsI_38401 [Oryza sativa Indica Group]	-	-	-	-	-	GO:0000166//nucleotide binding;GO:0005524//ATP binding;GO:0043531//ADP binding	GO:0006952//defense response;GO:0051707//response to other organism	--
MSTRG.4008	8	19	15	35	22	46	0.960	1.825	1.709	3.361	2.291	4.685	1.498	3.44566666666667	1.20174551839091	0.00151190665498236	0.0274809506198543	--	hypothetical protein DAI22_10g061800 [Oryza sativa Japonica Group]	-	-	-	-	-	-	-	--
BGIOSGA027987	148	163	180	101	59	90	14.612	12.888	16.880	7.983	5.058	7.544	14.7933333333333	6.86166666666667	-1.10831621887574	0.00153809094250825	0.027883217817447	MYBS2	EEC82896.1 hypothetical protein OsI_27803 [Oryza sativa Indica Group]	-	-	-	-	GO:0005634//nucleus	GO:0003677//DNA binding	-	MYB_related
BGIOSGA013373	87	116	85	48	48	40	10.811	11.544	10.033	4.775	5.179	4.220	10.796	4.72466666666667	-1.19221242848918	0.00155717674549448	0.0281496820141985	--	EAY91489.1 hypothetical protein OsI_13121 [Oryza sativa Indica Group]	-	-	-	-	-	GO:0046872//metal ion binding	-	--
MSTRG.8762	15	27	14	31	46	42	1.615	2.328	1.431	2.671	4.300	3.839	1.79133333333333	3.60333333333333	1.00829829660885	0.00155759051965667	0.0281496820141985	--	Beta-hexosaminidase 3 [Hordeum vulgare]	-	-	-	-	-	-	-	--
BGIOSGA030418	33	44	53	10	11	20	2.584	2.759	3.942	0.627	0.748	1.330	3.095	0.901666666666667	-1.77927331610861	0.00155790420101109	0.0281496820141985	XAX1	EAZ08408.1 hypothetical protein OsI_30669 [Oryza sativa Indica Group]	-	-	-	-	GO:0000139//Golgi membrane;GO:0005794//Golgi apparatus	GO:0016740//transferase activity;GO:0016757//glycosyltransferase activity;GO:0016763//pentosyltransferase activity	-	--
BGIOSGA004360	14	22	23	4	5	1	0.887	1.116	1.384	0.203	0.275	0.054	1.129	0.177333333333333	-2.67050983599297	0.00157632425996543	0.0283707438260226	--	EAY75650.1 hypothetical protein OsI_03556 [Oryza sativa Indica Group]	-	-	-	-	-	GO:0005524//ATP binding	GO:0006952//defense response	--
BGIOSGA037128	15	20	8	44	41	20	1.029	1.099	0.521	2.417	2.443	1.165	0.883	2.00833333333333	1.18551339763506	0.0016023867591479	0.0287718050781352	AAP6	XP_015618304.1 amino acid permease 6 [Oryza sativa Japonica Group]	-	-	-	-	GO:0005886//plasma membrane;GO:0016020//membrane;GO:0016021//integral component of membrane	-	GO:0006865//amino acid transport	--
BGIOSGA002633	38	64	49	22	17	16	7.029	9.481	8.609	3.258	2.731	2.513	8.373	2.834	-1.5629048668692	0.00160278997001276	0.0287718050781352	--	SKIP interacting protein 34 [Source:UniProtKB/TrEMBL;Acc:A2WJV5]	-	-	-	-	-	-	-	--
BGIOSGA004923	141	150	190	102	65	77	14.407	12.274	18.440	8.343	5.767	6.680	15.0403333333333	6.93	-1.11790928381023	0.00160855379708146	0.0288564484627671	SWEET1A	Bidirectional sugar transporter SWEET [Source:UniProtKB/TrEMBL;Acc:A2WXL9]	-	-	-	-	GO:0005886//plasma membrane;GO:0016020//membrane;GO:0016021//integral component of membrane	GO:0051119//sugar transmembrane transporter activity	GO:0008643//carbohydrate transport;GO:0034219//carbohydrate transmembrane transport	--
BGIOSGA005975	3	5	9	18	16	27	0.420	0.560	1.196	2.016	1.944	3.208	0.725333333333333	2.38933333333333	1.71989208080726	0.00162694360575445	0.0291483470616906	At5g08350	XP_015624744.1 GEM-like protein 4 [Oryza sativa Japonica Group]	-	-	-	-	-	-	-	--
BGIOSGA018043	140	191	143	80	86	86	9.215	10.068	8.940	4.215	4.915	4.806	9.40766666666667	4.64533333333333	-1.01805482015737	0.00164237306164777	0.0293483534308343	MLO1	MLO-like protein [Source:UniProtKB/TrEMBL;Acc:A2Y4R2]	-	-	-	-	GO:0016020//membrane;GO:0016021//integral component of membrane	GO:0005516//calmodulin binding	GO:0006952//defense response;GO:0009607//response to biotic stimulus	--
MSTRG.6771	218	242	234	156	135	87	19.877	17.670	20.266	11.387	10.688	6.735	19.271	9.60333333333333	-1.00482427732709	0.00164479938996784	0.0293726375162395	Os07g0232100	Os12g0236800 [Oryza sativa Japonica Group]	-	-	-	-	-	-	-	--
BGIOSGA013958	5	21	18	0	3	0	0.458	1.542	1.568	0.000	0.239	0.000	1.18933333333333	0.0796666666666667	-3.90003309193955	0.00166141389392817	0.0295925235902972	AKR2A	ABF99934.1 Ankyrin repeat domain protein 2, putative, expressed [Oryza sativa Japonica Group]	-	-	-	-	-	GO:0005515//protein binding	-	--
BGIOSGA033869	51	53	41	18	16	19	2.561	2.131	1.955	0.724	0.698	0.810	2.21566666666667	0.744	-1.57436632672851	0.00166545159128157	0.029621791626354	At3g02060	EAZ18595.1 hypothetical protein OsJ_34121 [Oryza sativa Japonica Group]	-	-	-	-	-	GO:0000166//nucleotide binding;GO:0003676//nucleic acid binding;GO:0003677//DNA binding;GO:0005524//ATP binding;GO:0016787//hydrolase activity	GO:0006281//DNA repair	--
BGIOSGA020859	70	59	61	33	27	15	6.725	4.540	5.567	2.538	2.252	1.224	5.61066666666667	2.00466666666667	-1.4848098367183	0.00169027207003298	0.0299443568138941	CCR2	EEC80999.1 hypothetical protein OsI_23746 [Oryza sativa Indica Group]	-	-	-	-	-	GO:0003824//catalytic activity	-	--
BGIOSGA018122	37	48	24	15	10	7	1.496	1.554	0.922	0.486	0.351	0.240	1.324	0.359	-1.88284737298417	0.00169204821561849	0.0299443568138941	ESP3	EEE63595.1 hypothetical protein OsJ_18412 [Oryza sativa Japonica Group]	Genetic Information Processing	Transcription	ko03040//Spliceosome	K12813	-	GO:0003676//nucleic acid binding;GO:0005524//ATP binding	-	--
MSTRG.8131	94	95	50	36	29	35	5.010	3.963	2.539	1.538	1.258	1.583	3.83733333333333	1.45966666666667	-1.39446514228764	0.00169410820098355	0.0299524204516777	--	hypothetical protein DAI22_02g063650 [Oryza sativa Japonica Group]	-	-	-	-	-	-	-	--
BGIOSGA005031	75	107	118	37	46	52	7.712	8.811	11.526	3.046	4.107	4.540	9.34966666666667	3.89766666666667	-1.26230421632	0.00171755962083317	0.0303178468285491	--	XP_015628385.1 uncharacterized protein LOC4324318 [Oryza sativa Japonica Group]	-	-	-	-	GO:0009507//chloroplast;GO:0016020//membrane;GO:0016021//integral component of membrane	-	-	--
BGIOSGA019239	188	214	111	104	74	81	7.828	7.136	4.390	3.467	2.675	2.864	6.45133333333333	3.002	-1.10367338428957	0.00172642634745314	0.0304353149619237	FKFBP	EAY96668.1 hypothetical protein OsI_18583 [Oryza sativa Indica Group]	Metabolism;Metabolism	Global and overview maps;Carbohydrate metabolism	ko01100//Metabolic pathways;ko00051//Fructose and mannose metabolism	K01103;K01103	-	GO:0000166//nucleotide binding;GO:0003824//catalytic activity;GO:0003873//6-phosphofructo-2-kinase activity;GO:0005524//ATP binding;GO:0030246//carbohydrate binding;GO:2001070//starch binding	GO:0006000//fructose metabolic process;GO:0006003//fructose 2,6-bisphosphate metabolic process;GO:0046835//carbohydrate phosphorylation	--
BGIOSGA022302	100	117	72	49	26	52	21.659	20.160	14.800	8.439	4.881	9.462	18.873	7.594	-1.31339186391982	0.00177907655294035	0.0312299809038092	--	EEC79998.1 hypothetical protein OsI_21649 [Oryza sativa Indica Group]	-	-	-	-	GO:0016020//membrane;GO:0016021//integral component of membrane	-	-	--
MSTRG.4457	187	183	130	99	85	81	8.336	6.533	5.505	3.533	3.290	3.066	6.79133333333333	3.29633333333333	-1.04283270588519	0.00177944729304019	0.0312299809038092	--	-	-	-	-	-	-	-	-	--
BGIOSGA011202	84	104	49	36	28	35	5.462	5.415	3.026	1.874	1.581	1.932	4.63433333333333	1.79566666666667	-1.36784225209297	0.00179562516779162	0.0313982759841218	CUT1	3-ketoacyl-CoA synthase [Source:UniProtKB/TrEMBL;Acc:A2XE10]	Metabolism;Metabolism;Organismal Systems;Metabolism	Global and overview maps;Global and overview maps;Environmental adaptation;Lipid metabolism	ko01100//Metabolic pathways;ko01110//Biosynthesis of secondary metabolites;ko04626//Plant-pathogen interaction;ko00062//Fatty acid elongation	K15397;K15397;K15397;K15397	GO:0016020//membrane;GO:0016021//integral component of membrane	GO:0016740//transferase activity;GO:0016746//acyltransferase activity;GO:0016747//acyltransferase activity, transferring groups other than amino-acyl groups	GO:0006633//fatty acid biosynthetic process	--
BGIOSGA013312	34	41	41	13	17	6	6.632	6.405	7.597	2.030	2.879	0.994	6.878	1.96766666666667	-1.80550327480038	0.00179807390393145	0.0313982759841218	--	XP_015629189.1 ATP-dependent RNA helicase A [Oryza sativa Japonica Group]	-	-	-	-	-	-	-	--
BGIOSGA004208	105	125	122	66	45	63	11.190	10.669	12.350	5.631	4.164	5.701	11.403	5.16533333333333	-1.14248007270103	0.00180212814636273	0.031447536119059	--	XP_015647169.1 uncharacterized protein LOC4324388 [Oryza sativa Japonica Group]	-	-	-	-	-	-	-	--
BGIOSGA011632	144	186	138	90	66	91	13.632	14.101	12.409	6.820	5.425	7.314	13.3806666666667	6.51966666666667	-1.03727988708127	0.00182145331864613	0.0317244138454575	--	EEC74321.1 hypothetical protein OsI_09603 [Oryza sativa Indica Group]	-	-	-	-	GO:0005634//nucleus;GO:0005637//nuclear inner membrane;GO:0005783//endoplasmic reticulum;GO:0016020//membrane	GO:0003682//chromatin binding	-	--
BGIOSGA018026	81	85	87	28	49	33	5.004	4.205	5.105	1.385	2.628	1.731	4.77133333333333	1.91466666666667	-1.31729923049368	0.00184610725889581	0.0320538104682869	CYP71C4	EAY98109.1 hypothetical protein OsI_20026 [Oryza sativa Indica Group]	-	-	-	-	GO:0016020//membrane	GO:0004497//monooxygenase activity;GO:0005506//iron ion binding;GO:0016491//oxidoreductase activity;GO:0016705//oxidoreductase activity, acting on paired donors, with incorporation or reduction of molecular oxygen;GO:0020037//heme binding;GO:0046872//metal ion binding	-	--
BGIOSGA012205	216	211	93	82	97	62	9.861	7.714	4.033	2.997	3.845	2.403	7.20266666666667	3.08166666666667	-1.22482032021741	0.00191800015805626	0.0331541748426822	--	XP_015631832.1 uncharacterized protein LOC4332202 [Oryza sativa Japonica Group]	-	-	-	-	-	-	GO:0006360//transcription by RNA polymerase I	--
BGIOSGA016481	183	221	256	146	85	120	27.268	26.372	36.234	17.416	10.998	15.182	29.958	14.532	-1.04370804163576	0.00194057313491104	0.033502278607037	HSP23.2	HM700 protein [Source:UniProtKB/TrEMBL;Acc:A2XTX1]	Genetic Information Processing	Folding, sorting and degradation	ko04141//Protein processing in endoplasmic reticulum	K13993	GO:0005783//endoplasmic reticulum	-	GO:0009408//response to heat	--
BGIOSGA007872	83	113	104	43	39	58	9.276	10.113	11.040	3.847	3.785	5.503	10.143	4.37833333333333	-1.2120307223147	0.00198189539104811	0.034108679966387	CID11	EEC72816.1 hypothetical protein OsI_06525 [Oryza sativa Indica Group]	-	-	-	-	-	GO:0003676//nucleic acid binding;GO:0003723//RNA binding	-	--
BGIOSGA014899	17	11	5	41	34	17	0.227	0.117	0.063	0.437	0.393	0.192	0.135666666666667	0.340666666666667	1.32829449667137	0.00199038092470241	0.0342333079168036	fadD26	EEC77462.1 hypothetical protein OsI_16281 [Oryza sativa Indica Group]	-	-	-	-	GO:0016020//membrane;GO:0016021//integral component of membrane	GO:0004096//catalase activity;GO:0016207//4-coumarate-CoA ligase activity;GO:0020037//heme binding;GO:0031177//phosphopantetheine binding;GO:0106290//trans-cinnamate-CoA ligase activity	GO:0006979//response to oxidative stress;GO:0008610//lipid biosynthetic process;GO:0009698//phenylpropanoid metabolic process;GO:0098869//cellular oxidant detoxification	--
MSTRG.12214	52	65	50	28	21	17	2.549	2.551	2.328	1.099	0.894	0.707	2.476	0.9	-1.46001440799723	0.00199543691513352	0.0342774210159547	--	Os03g0337200, partial [Oryza sativa Japonica Group]	-	-	-	-	-	-	-	--
BGIOSGA017054	60	48	74	24	24	24	8.621	5.523	10.100	2.761	2.994	2.928	8.08133333333333	2.89433333333333	-1.4813622587068	0.00199950560200482	0.0342959893572252	MORF5	XP_015636466.1 multiple organellar RNA editing factor 2, chloroplastic isoform X2 [Oryza sativa Japonica Group]	-	-	-	-	-	-	GO:0006807//nitrogen compound metabolic process;GO:0016554//cytidine to uridine editing;GO:0043170//macromolecule metabolic process	--
BGIOSGA023893	127	176	129	87	74	68	21.401	23.751	20.648	11.736	10.828	9.729	21.9333333333333	10.7643333333333	-1.0268661112936	0.0020002566560684	0.0342959893572252	COX6B-1	EEC82467.1 hypothetical protein OsI_26908 [Oryza sativa Indica Group]	Metabolism;Metabolism	Global and overview maps;Energy metabolism	ko01100//Metabolic pathways;ko00190//Oxidative phosphorylation	K02267;K02267	GO:0005739//mitochondrion;GO:0045277//respiratory chain complex IV	-	-	--
MSTRG.9909	51	70	36	24	16	18	4.364	4.517	2.840	1.560	1.034	1.269	3.907	1.28766666666667	-1.60130207867289	0.00200207856187268	0.0343058530162978	--	Os10g0329400, partial [Oryza sativa Japonica Group]	-	-	-	-	-	-	-	--
BGIOSGA012235	120	134	96	74	49	51	9.680	8.656	7.356	4.779	3.432	3.493	8.564	3.90133333333333	-1.13431752696818	0.00202686285647515	0.0346442477933786	ACR8	EAY89255.1 hypothetical protein OsI_10752 [Oryza sativa Indica Group]	-	-	-	-	-	GO:0016597//amino acid binding	-	--
BGIOSGA017562	166	180	142	91	69	99	22.355	19.412	18.164	9.811	8.069	11.320	19.977	9.73333333333333	-1.03733407760473	0.00203734935339799	0.0348005069430603	DMP6	XP_015638419.1 protein DMP6 [Oryza sativa Japonica Group]	-	-	-	-	GO:0016020//membrane;GO:0016021//integral component of membrane	-	-	--
MSTRG.21708	34	29	11	8	2	5	1.876	1.281	0.577	0.353	0.096	0.234	1.24466666666667	0.227666666666667	-2.45076444393611	0.00204136916679708	0.0348005069430603	--	OSJNBb0052B05.5 [Oryza sativa Japonica Group]	-	-	-	-	-	-	-	--
BGIOSGA001374	118	165	87	77	51	51	14.278	15.988	9.999	7.459	5.358	5.240	13.4216666666667	6.019	-1.15696811082161	0.00205112798288368	0.0349288310402079	--	EAY74613.1 hypothetical protein OsI_02501 [Oryza sativa Indica Group]	-	-	-	-	-	-	-	--
BGIOSGA021341	83	87	100	43	45	38	19.081	16.018	21.837	7.914	8.983	7.418	18.9786666666667	8.105	-1.22749454950375	0.00207349096455422	0.0352224678108442	Os06g0320000	XP_015641897.1 thioredoxin-like protein Clot [Oryza sativa Japonica Group]	-	-	-	-	-	GO:0047134//protein-disulfide reductase (NAD(P)) activity	-	--
BGIOSGA029832	193	200	140	115	68	97	33.577	27.865	23.136	16.017	10.273	14.329	28.1926666666667	13.5396666666667	-1.05812772330052	0.00208233002181838	0.0353072334383364	SAP17	Zinc finger AN1 domain-containing stress-associated protein 12 [Source:Projected from Arabidopsis thaliana (AT3G28210) UniProtKB/Swiss-Prot;Acc:Q67YE6]	-	-	-	-	-	GO:0008270//zinc ion binding;GO:0046872//metal ion binding	-	--
BGIOSGA029474	37	36	25	11	11	7	5.753	4.483	3.692	1.369	1.485	0.924	4.64266666666667	1.25933333333333	-1.88229350126274	0.00211805219920603	0.0357586984478226	--	EAZ09679.1 hypothetical protein OsI_31962 [Oryza sativa Indica Group]	-	-	-	-	-	-	-	--
BGIOSGA017387	115	136	100	57	73	39	7.523	7.125	6.214	2.985	4.147	2.166	6.954	3.09933333333333	-1.16588514192982	0.00212855098628788	0.0358761502961371	nep1	CAJ86169.1 H0913C04.10 [Oryza sativa]	-	-	-	-	-	GO:0004190//aspartic-type endopeptidase activity;GO:0008233//peptidase activity;GO:0016787//hydrolase activity	GO:0006508//proteolysis	--
BGIOSGA018154	71	54	41	22	10	27	11.483	6.994	6.299	2.849	1.404	3.708	8.25866666666667	2.65366666666667	-1.63792172053172	0.00217036975348888	0.0364185397843051	CML15	EAY97840.1 hypothetical protein OsI_19761 [Oryza sativa Indica Group]	Organismal Systems	Environmental adaptation	ko04626//Plant-pathogen interaction	K13448	-	GO:0005509//calcium ion binding	-	--
BGIOSGA033358	14	21	10	35	38	27	2.605	3.129	1.767	5.213	6.139	4.265	2.50033333333333	5.20566666666667	1.05796249351517	0.00218614852058561	0.0365718061629152	CURT1B	EAY79344.1 hypothetical protein OsI_34473 [Oryza sativa Indica Group]	-	-	-	-	GO:0009579//thylakoid;GO:0016020//membrane	-	-	--
BGIOSGA016495	16	18	9	2	2	1	1.028	0.926	0.549	0.103	0.112	0.055	0.834333333333333	0.09	-3.2126269786375	0.00219792973123514	0.0367242430320945	GAD4	Glutamate decarboxylase [Source:UniProtKB/TrEMBL;Acc:B8AUD4]	Metabolism;Metabolism;Metabolism;Metabolism;Metabolism;Metabolism	Global and overview maps;Global and overview maps;Amino acid metabolism;Metabolism of other amino acids;Carbohydrate metabolism;Metabolism of other amino acids	ko01100//Metabolic pathways;ko01110//Biosynthesis of secondary metabolites;ko00250//Alanine, aspartate and glutamate metabolism;ko00410//beta-Alanine metabolism;ko00650//Butanoate metabolism;ko00430//Taurine and hypotaurine metabolism	K01580;K01580;K01580;K01580;K01580;K01580	-	GO:0003824//catalytic activity;GO:0004351//glutamate decarboxylase activity;GO:0016829//lyase activity;GO:0016830//carbon-carbon lyase activity;GO:0016831//carboxy-lyase activity;GO:0030170//pyridoxal phosphate binding	GO:0006536//glutamate metabolic process;GO:0019752//carboxylic acid metabolic process	--
BGIOSGA029584	42	40	68	18	13	22	1.832	1.397	2.817	0.628	0.492	0.815	2.01533333333333	0.645	-1.64364741259593	0.00219970763621062	0.0367316471121845	CSLE1	EEC84759.1 hypothetical protein OsI_31766 [Oryza sativa Indica Group]	-	-	-	-	GO:0016020//membrane;GO:0016021//integral component of membrane	GO:0016740//transferase activity;GO:0016757//glycosyltransferase activity;GO:0016760//cellulose synthase (UDP-forming) activity	GO:0030244//cellulose biosynthetic process;GO:0071555//cell wall organization;GO:0071669//plant-type cell wall organization or biogenesis	--
BGIOSGA023535	63	86	87	28	42	33	3.265	3.570	4.283	1.162	1.890	1.452	3.706	1.50133333333333	-1.3036185546682	0.00225996106985427	0.0375328115155822	Os06g0697200	EAZ02224.1 hypothetical protein OsI_24319 [Oryza sativa Indica Group]	-	-	-	-	-	GO:0000166//nucleotide binding;GO:0003676//nucleic acid binding;GO:0003723//RNA binding;GO:0003724//RNA helicase activity;GO:0004386//helicase activity;GO:0005524//ATP binding;GO:0016787//hydrolase activity	GO:0000398//mRNA splicing, via spliceosome	--
BGIOSGA009434	28	26	25	5	3	11	3.140	2.335	2.663	0.449	0.292	1.047	2.71266666666667	0.596	-2.18632754389039	0.00227029550685142	0.0376589885792913	--	EAY92600.1 hypothetical protein OsI_14343 [Oryza sativa Indica Group]	-	-	-	-	GO:0009507//chloroplast;GO:0016020//membrane;GO:0016021//integral component of membrane	-	-	--
BGIOSGA001206	33	60	19	11	10	11	1.730	2.519	0.946	0.462	0.455	0.490	1.73166666666667	0.469	-1.88450142055504	0.00227937900718643	0.0377868860835924	ABCG10	ABCG10 [Source:Projected from Arabidopsis thaliana (AT1G53270) UniProtKB/TrEMBL;Acc:A0A178WBC4]	-	-	-	-	GO:0016020//membrane;GO:0016021//integral component of membrane	GO:0000166//nucleotide binding;GO:0005524//ATP binding;GO:0016887//ATP hydrolysis activity;GO:0140359//ABC-type transporter activity	GO:0055085//transmembrane transport	--
MSTRG.17188	273	425	180	189	142	134	11.705	14.593	7.331	6.487	5.287	4.878	11.2096666666667	5.55066666666667	-1.01401041558622	0.00234558011859998	0.0386515085531455	--	Os05g0214166 [Oryza sativa Japonica Group]	-	-	-	-	-	-	-	--
BGIOSGA027838	0	0	1	6	2	16	0.000	0.000	0.253	1.264	0.448	3.670	0.0843333333333333	1.794	4.41093310094611	0.00238050347396235	0.0390865603221777	FAB1D	EEC82773.1 hypothetical protein OsI_27512 [Oryza sativa Indica Group]	Metabolism;Cellular Processes;Metabolism;Environmental Information Processing	Global and overview maps;Transport and catabolism;Carbohydrate metabolism;Signal transduction	ko01100//Metabolic pathways;ko04145//Phagosome;ko00562//Inositol phosphate metabolism;ko04070//Phosphatidylinositol signaling system	K00921;K00921;K00921;K00921	-	GO:0000166//nucleotide binding;GO:0005524//ATP binding;GO:0016301//kinase activity;GO:0016307//phosphatidylinositol phosphate kinase activity;GO:0016740//transferase activity	GO:0016310//phosphorylation;GO:0046488//phosphatidylinositol metabolic process;GO:0046854//phosphatidylinositol phosphate biosynthetic process	--
BGIOSGA012638	13	7	17	0	2	1	1.308	0.564	1.624	0.000	0.175	0.085	1.16533333333333	0.0866666666666667	-3.74912165647214	0.00245334049300742	0.0400911383771206	--	XP_015630122.1 uncharacterized protein LOC4332863 [Oryza sativa Japonica Group]	-	-	-	-	-	-	-	--
MSTRG.24789	7	3	9	0	0	0	1.469	0.582	1.765	0.000	0.000	0.000	1.272	0.001	-10.3128829552844	0.00248225710536419	0.0404132266618639	--	Os06g0517500, partial [Oryza sativa Japonica Group]	-	-	-	-	-	-	-	--
BGIOSGA035012	188	215	241	93	113	138	16.136	14.778	19.648	6.390	8.422	10.057	16.854	8.28966666666667	-1.02370503408151	0.00253723794750671	0.0410960865670613	OsI_35550	Methylthioribose-1-phosphate isomerase [Source:UniProtKB/Swiss-Prot;Acc:A2ZCP0]	Metabolism;Metabolism	Global and overview maps;Amino acid metabolism	ko01100//Metabolic pathways;ko00270//Cysteine and methionine metabolism	K08963;K08963	GO:0005634//nucleus;GO:0005737//cytoplasm;GO:0009506//plasmodesma	GO:0016853//isomerase activity;GO:0046523//S-methyl-5-thioribose-1-phosphate isomerase activity	GO:0008652//cellular amino acid biosynthetic process;GO:0009086//methionine biosynthetic process;GO:0019284//L-methionine salvage from S-adenosylmethionine;GO:0019509//L-methionine salvage from methylthioadenosine;GO:0044237//cellular metabolic process;GO:0044249//cellular biosynthetic process;GO:0071281//cellular response to iron ion;GO:0071369//cellular response to ethylene stimulus;GO:0071732/…	--
BGIOSGA032723	55	85	73	30	34	29	1.712	2.119	2.158	0.748	0.919	0.766	1.99633333333333	0.811	-1.29957881203996	0.00253907209845409	0.0411016029866813	At3g47570	EAY78081.1 hypothetical protein OsI_33125 [Oryza sativa Indica Group]	-	-	-	-	GO:0016020//membrane;GO:0016021//integral component of membrane	GO:0000166//nucleotide binding;GO:0004672//protein kinase activity;GO:0004674//protein serine/threonine kinase activity;GO:0005515//protein binding;GO:0005524//ATP binding;GO:0016301//kinase activity;GO:0016740//transferase activity	GO:0006468//protein phosphorylation;GO:0016310//phosphorylation	--
BGIOSGA008486	17	25	8	59	22	35	0.880	1.036	0.393	2.444	0.988	1.538	0.769666666666667	1.65666666666667	1.10597767867554	0.00254606658225561	0.0411593441420264	GALT1	EAY86411.1 hypothetical protein OsI_07790 [Oryza sativa Indica Group]	Metabolism;Metabolism	Global and overview maps;Glycan biosynthesis and metabolism	ko01100//Metabolic pathways;ko00513//Various types of N-glycan biosynthesis	K14413;K14413	GO:0000139//Golgi membrane;GO:0005794//Golgi apparatus;GO:0016020//membrane;GO:0016021//integral component of membrane	GO:0008378//galactosyltransferase activity;GO:0016757//glycosyltransferase activity;GO:0016758//hexosyltransferase activity;GO:0030246//carbohydrate binding	GO:0006486//protein glycosylation;GO:0034645//cellular macromolecule biosynthetic process;GO:0044238//primary metabolic process;GO:1901137//carbohydrate derivative biosynthetic process	--
BGIOSGA002737	164	226	267	127	127	102	15.995	17.652	24.736	9.916	10.756	8.447	19.461	9.70633333333333	-1.00358753378423	0.0026390412348955	0.0422722792451044	LPP3	EEC69905.1 hypothetical protein OsI_00314 [Oryza sativa Indica Group]	Metabolism;Metabolism;Metabolism	Global and overview maps;Lipid metabolism;Lipid metabolism	ko01110//Biosynthesis of secondary metabolites;ko00564//Glycerophospholipid metabolism;ko00561//Glycerolipid metabolism	K18693;K18693;K18693	GO:0016020//membrane;GO:0016021//integral component of membrane	-	GO:0006644//phospholipid metabolic process	--
BGIOSGA023458	133	131	163	77	82	62	4.817	3.796	5.614	2.232	2.584	1.909	4.74233333333333	2.24166666666667	-1.08102530486499	0.0026445792655793	0.0423037723809123	Os06g0675700	EAZ02070.1 hypothetical protein OsI_24149 [Oryza sativa Indica Group]	Metabolism;Metabolism;Metabolism;Metabolism	Global and overview maps;Global and overview maps;Carbohydrate metabolism;Carbohydrate metabolism	ko01100//Metabolic pathways;ko01110//Biosynthesis of secondary metabolites;ko00500//Starch and sucrose metabolism;ko00052//Galactose metabolism	K01187;K01187;K01187;K01187	-	GO:0003824//catalytic activity;GO:0004553//hydrolase activity, hydrolyzing O-glycosyl compounds;GO:0016787//hydrolase activity;GO:0016798//hydrolase activity, acting on glycosyl bonds;GO:0030246//carbohydrate binding	GO:0005975//carbohydrate metabolic process;GO:0008152//metabolic process;GO:0044275//cellular carbohydrate catabolic process	--
BGIOSGA006677	25	15	28	4	8	3	2.074	0.996	2.206	0.266	0.576	0.211	1.75866666666667	0.351	-2.32493912822583	0.00268263629002275	0.0427239188040964	--	EAY85409.1 hypothetical protein OsI_06788 [Oryza sativa Indica Group]	-	-	-	-	-	GO:0005515//protein binding	-	--
BGIOSGA011822	36	55	43	19	13	17	2.276	2.785	2.583	0.962	0.714	0.913	2.548	0.863	-1.56193281307735	0.00273093115697308	0.0433405389323773	Cyp96T1	EAY88476.1 hypothetical protein OsI_09947 [Oryza sativa Indica Group]	-	-	-	-	GO:0016020//membrane;GO:0016021//integral component of membrane	GO:0004497//monooxygenase activity;GO:0005506//iron ion binding;GO:0016491//oxidoreductase activity;GO:0016705//oxidoreductase activity, acting on paired donors, with incorporation or reduction of molecular oxygen;GO:0020037//heme binding;GO:0046872//metal ion binding	-	--
BGIOSGA024385	196	211	142	128	92	76	7.413	6.391	5.101	3.876	3.021	2.441	6.30166666666667	3.11266666666667	-1.01758235563241	0.00277064387584082	0.0438191659880826	GBA2	Non-lysosomal glucosylceramidase [Source:UniProtKB/TrEMBL;Acc:B8B5P4]	Metabolism;Metabolism;Metabolism	Global and overview maps;Lipid metabolism;Glycan biosynthesis and metabolism	ko01100//Metabolic pathways;ko00600//Sphingolipid metabolism;ko00511//Other glycan degradation	K17108;K17108;K17108	GO:0016020//membrane	GO:0004348//glucosylceramidase activity;GO:0004553//hydrolase activity, hydrolyzing O-glycosyl compounds;GO:0016787//hydrolase activity;GO:0016798//hydrolase activity, acting on glycosyl bonds	GO:0005975//carbohydrate metabolic process;GO:0006629//lipid metabolic process;GO:0006680//glucosylceramide catabolic process;GO:0008152//metabolic process	--
BGIOSGA019191	30	65	46	12	18	19	9.024	15.658	13.143	2.890	4.701	4.853	12.6083333333333	4.148	-1.60388978245708	0.00280410837104506	0.0442021012745991	--	EEC78534.1 hypothetical protein OsI_18485 [Oryza sativa Indica Group]	-	-	-	-	GO:0016020//membrane;GO:0016021//integral component of membrane	-	-	--
BGIOSGA025399	109	163	148	79	63	78	18.761	22.467	24.196	10.885	9.415	11.399	21.808	10.5663333333333	-1.04538263921466	0.00280574999962261	0.0442021012745991	SODCC.2	Superoxide dismutase [Cu-Zn] 3 [Source:Projected from Arabidopsis thaliana (AT5G18100) UniProtKB/Swiss-Prot;Acc:Q9FK60]	Cellular Processes	Transport and catabolism	ko04146//Peroxisome	K04565	-	GO:0046872//metal ion binding	GO:0006801//superoxide metabolic process;GO:0071457//cellular response to ozone;GO:0071472//cellular response to salt stress;GO:0071484//cellular response to light intensity;GO:0071486//cellular response to high light intensity;GO:0071493//cellular response to UV-B	--
BGIOSGA004285	50	63	45	16	19	26	3.113	3.141	2.661	0.797	1.027	1.374	2.97166666666667	1.066	-1.47906485903203	0.00280770642203566	0.0442021012745991	NRT2.3	Nitrate transporter, Nitrate transpor [Source: Projected from Oryza sativa (Os01g0704100)]	Metabolism	Energy metabolism	ko00910//Nitrogen metabolism	K02575	GO:0005886//plasma membrane;GO:0016020//membrane;GO:0016021//integral component of membrane	GO:0015112//nitrate transmembrane transporter activity;GO:0022857//transmembrane transporter activity	GO:0015706//nitrate transport;GO:0055085//transmembrane transport	--
BGIOSGA004029	133	156	121	64	87	62	7.986	7.502	6.902	3.077	4.536	3.161	7.46333333333333	3.59133333333333	-1.05530055790087	0.00283736264482387	0.044617932927376	CYP72A13	EEC71125.1 hypothetical protein OsI_02933 [Oryza sativa Indica Group]	-	-	-	-	GO:0016020//membrane;GO:0016021//integral component of membrane	GO:0004497//monooxygenase activity;GO:0005506//iron ion binding;GO:0016491//oxidoreductase activity;GO:0016705//oxidoreductase activity, acting on paired donors, with incorporation or reduction of molecular oxygen;GO:0020037//heme binding;GO:0046872//metal ion binding	-	--
BGIOSGA004594	6	12	8	29	23	18	0.491	0.778	0.610	1.849	1.610	1.238	0.626333333333333	1.56566666666667	1.32177452683774	0.00284313700589219	0.0446832023216146	TF1	EEC71617.1 hypothetical protein OsI_04034 [Oryza sativa Indica Group]	-	-	-	-	-	GO:0003677//DNA binding;GO:0008289//lipid binding	-	--
BGIOSGA013241	66	59	57	26	24	27	3.552	2.543	2.914	1.120	1.122	1.234	3.003	1.15866666666667	-1.3739388934639	0.00284752407135242	0.0447010923671119	CCX1	EEC75855.1 hypothetical protein OsI_12859 [Oryza sativa Indica Group]	-	-	-	-	GO:0016020//membrane;GO:0016021//integral component of membrane	-	GO:0055085//transmembrane transport	--
BGIOSGA011168	8	18	12	39	31	20	0.591	1.064	0.841	2.305	1.987	1.254	0.832	1.84866666666667	1.15182968217723	0.00289689406868469	0.0453725827411121	Os03g0232800	EEC74819.1 hypothetical protein OsI_10641 [Oryza sativa Indica Group]	-	-	-	-	-	GO:0008374//O-acyltransferase activity	GO:0006629//lipid metabolic process	--
BGIOSGA033300	210	196	195	108	83	134	12.048	9.005	10.627	4.960	4.135	6.527	10.56	5.20733333333333	-1.01999316968581	0.00295606898679514	0.046115681659646	--	EEC67332.1 hypothetical protein OsI_34367 [Oryza sativa Indica Group]	-	-	-	-	-	GO:0005515//protein binding	-	--
BGIOSGA019879	148	163	128	57	87	82	7.745	6.832	6.363	2.388	3.954	3.644	6.98	3.32866666666667	-1.06828263048808	0.00300317838842232	0.0467446075062182	DEGP10	EAY98063.1 hypothetical protein OsI_19981 [Oryza sativa Indica Group]	-	-	-	-	-	GO:0004252//serine-type endopeptidase activity;GO:0005515//protein binding;GO:0016787//hydrolase activity	GO:0006508//proteolysis	--
BGIOSGA004880	69	81	99	41	34	40	6.456	6.069	8.798	3.071	2.762	3.178	7.10766666666667	3.00366666666667	-1.24265130588193	0.00307298367844688	0.0477770835294801	--	EEC71872.1 hypothetical protein OsI_04587 [Oryza sativa Indica Group]	-	-	-	-	GO:0016020//membrane;GO:0016021//integral component of membrane	-	-	--
BGIOSGA016732	5	20	16	36	38	23	0.436	1.397	1.326	2.514	2.878	1.703	1.053	2.365	1.16733474720104	0.00308864533898984	0.0479409756504423	LTL1	XP_015636925.1 GDSL esterase/lipase LTL1 [Oryza sativa Japonica Group]	-	-	-	-	-	GO:0016788//hydrolase activity, acting on ester bonds	-	--
BGIOSGA016854	29	53	39	14	19	6	4.445	6.505	5.678	1.718	2.529	0.716	5.54266666666667	1.65433333333333	-1.74433029332726	0.00309190403335458	0.0479628563099688	--	EAY95021.1 hypothetical protein OsI_16830 [Oryza sativa Indica Group]	-	-	-	-	-	-	-	--
BGIOSGA010428	34	44	58	8	19	19	3.576	3.706	5.795	0.674	1.735	1.697	4.359	1.36866666666667	-1.67122607696655	0.00317941447541698	0.0490714004200785	FBL22	XP_015631212.1 F-box protein FBW2 [Oryza sativa Japonica Group]	-	-	-	-	-	GO:0005515//protein binding	-	--
BGIOSGA037942	89	83	96	32	39	52	10.379	7.751	10.634	2.987	3.949	5.149	9.588	4.02833333333333	-1.25104684171735	0.00319316428741598	0.0492283966528854	GLCAT14A	XP_015619879.1 beta-glucuronosyltransferase GlcAT14A [Oryza sativa Japonica Group]	-	-	-	-	GO:0016020//membrane	GO:0015020//glucuronosyltransferase activity;GO:0016757//glycosyltransferase activity	-	--
BGIOSGA036865	8	18	11	29	26	30	0.698	1.257	0.911	2.025	1.969	2.222	0.955333333333333	2.072	1.11694789414557	0.00322287279232661	0.0495476180849362	Os12g0109200	EEC68705.1 hypothetical protein OsI_37185 [Oryza sativa Indica Group]	-	-	-	-	-	GO:0046872//metal ion binding	-	--
MSTRG.8441	14	15	3	27	30	25	1.711	1.468	0.348	2.642	3.184	2.594	1.17566666666667	2.80666666666667	1.2553786575275	0.00322941469110722	0.0495927806275556	UBP15	ubiquitin carboxyl-terminal hydrolase 15 [Oryza sativa Japonica Group]	-	-	-	-	-	-	GO:0006508//proteolysis;GO:0044267//cellular protein metabolic process;GO:0048367//shoot system development;GO:0048608//reproductive structure development	--
BGIOSGA011611	121	199	173	105	80	81	9.592	12.634	13.027	6.664	5.507	5.452	11.751	5.87433333333333	-1.00028649669696	0.00324918886749272	0.0497853165058642	BCAT2	Branched-chain-amino-acid aminotransferase [Source:UniProtKB/TrEMBL;Acc:A2XBJ1]	Metabolism;Metabolism;Metabolism;Metabolism;Metabolism;Metabolism;Metabolism;Metabolism;Metabolism	Global and overview maps;Global and overview maps;Global and overview maps;Amino acid metabolism;Global and overview maps;Amino acid metabolism;Metabolism of cofactors and vitamins;Amino acid metabolism;Biosynthesis of other secondary metabolites	ko01100//Metabolic pathways;ko01110//Biosynthesis of secondary metabolites;ko01230//Biosynthesis of amino acids;ko00270//Cysteine and methionine metabolism;ko01210//2-Oxocarboxylic acid metabolism;ko00280//Valine, leucine and isoleucine degradation;ko00770//Pantothenate and CoA biosynthesis;ko00290//Valine, leucine and isoleucine biosynthesis;ko00966//Glucosinolate biosynthesis	K00826;K00826;K00826;K00826;K00826;K00826;K00826;K00826;K00826	-	GO:0003824//catalytic activity;GO:0004084//branched-chain-amino-acid transaminase activity;GO:0008483//transaminase activity;GO:0016740//transferase activity;GO:0050048//L-leucine:2-oxoglutarate aminotransferase activity;GO:0052654//L-leucine transaminase activity;GO:0052655//L-valine transaminase activity;GO:0052656//L-isoleucine transaminase activity	GO:0008652//cellular amino acid biosynthetic process;GO:0009081//branched-chain amino acid metabolic process;GO:0009082//branched-chain amino acid biosynthetic process	--
