# Supplementary material for: Molecular Mechanisms of Grain Chalkiness Variation in Rice Panicles
Source: Plants (Basel). 2025 Jan 16;14(2):244. doi: 10.3390/plants14020244 (PMC11768284; doi:10.3390/plants14020244)
Supplement: Supplementary file 1 [file plants-14-00244-s001.zip › plants-3325917-supplementary/supplement/Y1-vs-Y3.path.xls]

KEGG_A_class	KEGG_B_class	Pathway	Y1-vs-Y3 (115)	All (7020)	Pvalue	Qvalue	Pathway ID	Genes	K_IDs
Metabolism	Carbohydrate metabolism	Galactose metabolism	10	75	3.18E-07	2.32E-05	ko00052	BGIOSGA013792(RFS2);BGIOSGA030372(CIN7);BGIOSGA012500(GOLS1);BGIOSGA037573(RFS2);BGIOSGA024622(RFS2);BGIOSGA023458(Os06g0675700);BGIOSGA002224(HXK8);BGIOSGA004368(HXK9);BGIOSGA033188(AGAL1);BGIOSGA020689(Os06g0675700)	K06617+K01193+K18819+K06617+K06617+K01187+K00844+K00844+K07407+K01187
Metabolism	Global and overview maps	Metabolic pathways	79	3571	7.08E-05	2.58E-03	ko01100	BGIOSGA037059(LACS9);BGIOSGA009672(Os03g0790700);BGIOSGA029883(SDH2-2);BGIOSGA007641(ALDH5F1);BGIOSGA029243(URH2);BGIOSGA019239(FKFBP);BGIOSGA013792(RFS2);BGIOSGA030372(CIN7);BGIOSGA021563(ASMT1);BGIOSGA030904(AMY1.2);BGIOSGA020021(PDC1);BGIOSGA026849(GAD);BGIOSGA023893(COX6B-1);BGIOSGA034711(APY3);BGIOSGA009042(CHLP);BGIOSGA027464(OsI_28220);BGIOSGA024385(GBA2);BGIOSGA012500(GOLS1);BGIOSGA037573…	K01897+K11817+K00235+K17761+K01240+K01103+K06617+K01193+K22588+K01176+K01568+K01580+K02267+K14641+K10960+K16871+K17108+K18819+K06617+K08232+K01177+K06617+K00705+K01426+K00430+K01187+K15633+K13600+K00844+K01783+K00799+K01933+K00799+K01647+K13800+K08963+K00921+K00764+K01637+K01915+K01183+K01610+K14413+K00703+K15397+K00472+K09753+K12657+K00161+K01580+K01213+K13222+K03781+K00088+K00844+K08232+K07407+…
Metabolism	Carbohydrate metabolism	Starch and sucrose metabolism	12	241	0.000546192	1.33E-02	ko00500	BGIOSGA030372(CIN7);BGIOSGA030904(AMY1.2);BGIOSGA011829(BAMY2);BGIOSGA026185(DPE1);BGIOSGA023458(Os06g0675700);BGIOSGA002224(HXK8);BGIOSGA014316(SSIIIA);BGIOSGA004368(HXK9);BGIOSGA000239(SPS1);BGIOSGA005896(TPP1);BGIOSGA012736(At3g13560);BGIOSGA020689(Os06g0675700)	K01193+K01176+K01177+K00705+K01187+K00844+K00703+K00844+K00696+K01087+K19892+K01187
Environmental Information Processing	Signal transduction	MAPK signaling pathway - plant	10	221	0.003239764	5.91E-02	ko04016	BGIOSGA023694(EIL2);BGIOSGA028018(MPK2);BGIOSGA030517(Os09g0325700);BGIOSGA008478(EIL1);BGIOSGA010605(SAPK1);BGIOSGA017659(PP2C50);BGIOSGA007252(CATA);BGIOSGA017630(MAPKKK17);BGIOSGA000957(MAPKKK17);BGIOSGA023633(Cht1)	K14514+K20600+K14497+K14514+K14498+K14497+K03781+K20716+K20716+K20547
Metabolism	Biosynthesis of other secondary metabolites	Glucosinolate biosynthesis	2	7	0.005294604	7.42E-02	ko00966	BGIOSGA012177(BCAT5);BGIOSGA011611(BCAT2)	K00826+K00826
Metabolism	Carbohydrate metabolism	Glycolysis / Gluconeogenesis	9	204	0.00609622	7.42E-02	ko00010	BGIOSGA020021(PDC1);BGIOSGA012554(PGM1);BGIOSGA002224(HXK8);BGIOSGA032182(PCKA);BGIOSGA022620(Os06g0246500);BGIOSGA004368(HXK9);BGIOSGA028743(GAPN);BGIOSGA018078(PPDK1);BGIOSGA001898(At4g26390)	K01568+K15633+K00844+K01610+K00161+K00844+K00131+K01006+K00873
Metabolism	Amino acid metabolism	Alanine, aspartate and glutamate metabolism	6	106	0.007665138	7.82E-02	ko00250	BGIOSGA007641(ALDH5F1);BGIOSGA026849(GAD);BGIOSGA027464(OsI_28220);BGIOSGA019914(ASE1);BGIOSGA011196(GLN1-2);BGIOSGA016495(GAD4)	K17761+K01580+K16871+K00764+K01915+K01580
Metabolism	Global and overview maps	Carbon metabolism	14	421	0.00856554	7.82E-02	ko01200	BGIOSGA029883(SDH2-2);BGIOSGA012554(PGM1);BGIOSGA002224(HXK8);BGIOSGA031047(Os09g0505700);BGIOSGA006961(CSY4);BGIOSGA024190(ICL);BGIOSGA032182(PCKA);BGIOSGA022620(Os06g0246500);BGIOSGA007252(CATA);BGIOSGA004368(HXK9);BGIOSGA028743(GAPN);BGIOSGA018078(PPDK1);BGIOSGA001898(At4g26390);BGIOSGA000792(PPC16)	K00235+K15633+K00844+K01783+K01647+K01637+K01610+K00161+K03781+K00844+K00131+K01006+K00873+K01595
Metabolism	Biosynthesis of other secondary metabolites	Neomycin, kanamycin and gentamicin biosynthesis	2	10	0.01098683	8.91E-02	ko00524	BGIOSGA002224(HXK8);BGIOSGA004368(HXK9)	K00844+K00844
Metabolism	Carbohydrate metabolism	Butanoate metabolism	4	66	0.02261894	1.58E-01	ko00650	BGIOSGA007641(ALDH5F1);BGIOSGA026849(GAD);BGIOSGA027464(OsI_28220);BGIOSGA016495(GAD4)	K17761+K01580+K16871+K01580
Metabolism	Nucleotide metabolism	Pyrimidine metabolism	5	101	0.02467854	1.58E-01	ko00240	BGIOSGA029243(URH2);BGIOSGA034711(APY3);BGIOSGA022162(Os06g0109600);BGIOSGA028725(APY6);BGIOSGA017538(ctps2)	K01240+K14641+K13800+K01510+K01937
Metabolism	Global and overview maps	Biosynthesis of secondary metabolites	45	2127	0.02594498	1.58E-01	ko01110	BGIOSGA029883(SDH2-2);BGIOSGA000724(CKX5);BGIOSGA030372(CIN7);BGIOSGA021563(ASMT1);BGIOSGA030904(AMY1.2);BGIOSGA020021(PDC1);BGIOSGA026849(GAD);BGIOSGA034711(APY3);BGIOSGA009042(CHLP);BGIOSGA011829(BAMY2);BGIOSGA026185(DPE1);BGIOSGA014038(Sb03g046810);BGIOSGA023458(Os06g0675700);BGIOSGA012554(PGM1);BGIOSGA031378(CAO);BGIOSGA002224(HXK8);BGIOSGA031047(Os09g0505700);BGIOSGA009509(PUR5);BGIOSGA00696…	K00235+K00279+K01193+K22588+K01176+K01568+K01580+K14641+K10960+K01177+K00705+K00430+K01187+K15633+K13600+K00844+K01783+K01933+K01647+K00764+K01637+K01610+K00703+K15397+K09753+K12657+K00161+K01580+K03781+K00088+K00844+K00696+K01087+K15397+K00789+K01510+K01006+K00826+K00826+K14190+K18693+K00873+K01187+K01115+K00547
Metabolism	Carbohydrate metabolism	Citrate cycle (TCA cycle)	4	81	0.04340815	2.44E-01	ko00020	BGIOSGA029883(SDH2-2);BGIOSGA006961(CSY4);BGIOSGA032182(PCKA);BGIOSGA022620(Os06g0246500)	K00235+K01647+K01610+K00161
Metabolism	Metabolism of other amino acids	Taurine and hypotaurine metabolism	2	29	0.08111139	4.03E-01	ko00430	BGIOSGA026849(GAD);BGIOSGA016495(GAD4)	K01580+K01580
Metabolism	Nucleotide metabolism	Purine metabolism	5	144	0.08704914	4.03E-01	ko00230	BGIOSGA034711(APY3);BGIOSGA009509(PUR5);BGIOSGA019914(ASE1);BGIOSGA013663(At1g16350);BGIOSGA028725(APY6)	K14641+K01933+K00764+K00088+K01510
Metabolism	Amino acid metabolism	Tryptophan metabolism	4	103	0.0882381	4.03E-01	ko00380	BGIOSGA009672(Os03g0790700);BGIOSGA021563(ASMT1);BGIOSGA015794(AMI1);BGIOSGA007252(CATA)	K11817+K22588+K01426+K03781
Metabolism	Energy metabolism	Carbon fixation in photosynthetic organisms	4	114	0.1166369	4.51E-01	ko00710	BGIOSGA031047(Os09g0505700);BGIOSGA032182(PCKA);BGIOSGA018078(PPDK1);BGIOSGA000792(PPC16)	K01783+K01610+K01006+K01595
Metabolism	Lipid metabolism	Sphingolipid metabolism	2	36	0.1170506	4.51E-01	ko00600	BGIOSGA024385(GBA2);BGIOSGA033188(AGAL1)	K17108+K07407
Metabolism	Carbohydrate metabolism	Amino sugar and nucleotide sugar metabolism	6	204	0.1174814	4.51E-01	ko00520	BGIOSGA002224(HXK8);BGIOSGA025575(CHIB1);BGIOSGA004368(HXK9);BGIOSGA023633(Cht1);BGIOSGA002284(CBR2);BGIOSGA038158(XIPI)	K00844+K01183+K00844+K20547+K00326+K01183
Metabolism	Carbohydrate metabolism	Pyruvate metabolism	5	167	0.1385196	4.61E-01	ko00620	BGIOSGA032182(PCKA);BGIOSGA022620(Os06g0246500);BGIOSGA018078(PPDK1);BGIOSGA001898(At4g26390);BGIOSGA000792(PPC16)	K01610+K00161+K01006+K00873+K01595
Metabolism	Amino acid metabolism	Valine, leucine and isoleucine biosynthesis	2	40	0.1390771	4.61E-01	ko00290	BGIOSGA012177(BCAT5);BGIOSGA011611(BCAT2)	K00826+K00826
Metabolism	Carbohydrate metabolism	Fructose and mannose metabolism	3	80	0.1430475	4.61E-01	ko00051	BGIOSGA019239(FKFBP);BGIOSGA002224(HXK8);BGIOSGA004368(HXK9)	K01103+K00844+K00844
Organismal Systems	Environmental adaptation	Plant-pathogen interaction	8	316	0.1459945	4.61E-01	ko04626	BGIOSGA018154(CML15);BGIOSGA028018(MPK2);BGIOSGA011985(FDH);BGIOSGA013697(CPK10);BGIOSGA025695(RD19D);BGIOSGA011202(CUT1);BGIOSGA011244(RPS5);BGIOSGA026567(CPK21)	K13448+K20600+K15397+K13412+K01373+K15397+K13459+K13412
Metabolism	Carbohydrate metabolism	Ascorbate and aldarate metabolism	3	83	0.1546442	4.61E-01	ko00053	BGIOSGA027993(MDAR5);BGIOSGA031289(MDAR3);BGIOSGA036501(VTC2)	K08232+K08232+K14190
Metabolism	Biosynthesis of other secondary metabolites	Benzoxazinoid biosynthesis	1	11	0.1662506	4.61E-01	ko00402	BGIOSGA009640(BX1)	K13222
Metabolism	Carbohydrate metabolism	Glyoxylate and dicarboxylate metabolism	4	131	0.1671729	4.61E-01	ko00630	BGIOSGA006961(CSY4);BGIOSGA024190(ICL);BGIOSGA011196(GLN1-2);BGIOSGA007252(CATA)	K01647+K01637+K01915+K03781
Metabolism	Global and overview maps	Biosynthesis of amino acids	9	382	0.1732931	4.61E-01	ko01230	BGIOSGA012554(PGM1);BGIOSGA031047(Os09g0505700);BGIOSGA006961(CSY4);BGIOSGA011196(GLN1-2);BGIOSGA004801(P5CS2);BGIOSGA001851(METK3);BGIOSGA012177(BCAT5);BGIOSGA011611(BCAT2);BGIOSGA001898(At4g26390)	K15633+K01783+K01647+K01915+K12657+K00789+K00826+K00826+K00873
Cellular Processes	Transport and catabolism	Peroxisome	4	134	0.1768091	4.61E-01	ko04146	BGIOSGA037059(LACS9);BGIOSGA025399(SODCC.2);BGIOSGA007252(CATA);BGIOSGA029184(FAR1)	K01897+K04565+K03781+K13356
Metabolism	Amino acid metabolism	Cysteine and methionine metabolism	5	185	0.1862755	4.69E-01	ko00270	BGIOSGA035012(OsI_35550);BGIOSGA001851(METK3);BGIOSGA012177(BCAT5);BGIOSGA011611(BCAT2);BGIOSGA000732(HMT-4)	K08963+K00789+K00826+K00826+K00547
Metabolism	Glycan biosynthesis and metabolism	Glycosphingolipid biosynthesis - globo and isoglobo series	1	13	0.1933875	4.70E-01	ko00603	BGIOSGA033188(AGAL1)	K07407
Metabolism	Amino acid metabolism	Arginine and proline metabolism	3	94	0.1994249	4.70E-01	ko00330	BGIOSGA015794(AMI1);BGIOSGA002283(Os01g0174600);BGIOSGA004801(P5CS2)	K01426+K00472+K12657
Metabolism	Global and overview maps	2-Oxocarboxylic acid metabolism	3	99	0.2207271	5.04E-01	ko01210	BGIOSGA006961(CSY4);BGIOSGA012177(BCAT5);BGIOSGA011611(BCAT2)	K01647+K00826+K00826
Metabolism	Energy metabolism	Nitrogen metabolism	2	59	0.2517373	5.57E-01	ko00910	BGIOSGA011196(GLN1-2);BGIOSGA004285(NRT2.3)	K01915+K02575
Metabolism	Lipid metabolism	Fatty acid elongation	2	62	0.2700415	5.80E-01	ko00062	BGIOSGA011985(FDH);BGIOSGA011202(CUT1)	K15397+K15397
Metabolism	Lipid metabolism	Linoleic acid metabolism	1	20	0.2816513	5.83E-01	ko00591	BGIOSGA013392(Os03g0700400)	K15718
Metabolism	Metabolism of cofactors and vitamins	Pantothenate and CoA biosynthesis	2	67	0.3005144	5.83E-01	ko00770	BGIOSGA012177(BCAT5);BGIOSGA011611(BCAT2)	K00826+K00826
Metabolism	Metabolism of cofactors and vitamins	Porphyrin metabolism	2	67	0.3005144	5.83E-01	ko00860	BGIOSGA009042(CHLP);BGIOSGA031378(CAO)	K10960+K13600
Metabolism	Energy metabolism	Oxidative phosphorylation	4	170	0.3036522	5.83E-01	ko00190	BGIOSGA029883(SDH2-2);BGIOSGA023893(COX6B-1);BGIOSGA000433(IPP);BGIOSGA023369(At5g13450)	K00235+K02267+K01507+K02137
Metabolism	Glycan biosynthesis and metabolism	Other glycan degradation	1	25	0.3387671	6.29E-01	ko00511	BGIOSGA024385(GBA2)	K17108
Genetic Information Processing	Folding, sorting and degradation	Protein processing in endoplasmic reticulum	6	292	0.3448825	6.29E-01	ko04141	BGIOSGA016481(HSP23.2);BGIOSGA002444(HSP16.9A);BGIOSGA009154(HSP18.6);BGIOSGA012293(HSP17.9A);BGIOSGA014816(DNAJ1);BGIOSGA002723(HSP16.9B)	K13993+K13993+K13993+K13993+K09503+K13993
Metabolism	Metabolism of other amino acids	beta-Alanine metabolism	2	76	0.3547479	6.32E-01	ko00410	BGIOSGA026849(GAD);BGIOSGA016495(GAD4)	K01580+K01580
Metabolism	Metabolism of terpenoids and polyketides	Sesquiterpenoid and triterpenoid biosynthesis	1	28	0.370851	6.45E-01	ko00909	BGIOSGA007156(Os11g0285000)	K19011
Metabolism	Carbohydrate metabolism	Pentose phosphate pathway	2	82	0.3901102	6.61E-01	ko00030	BGIOSGA031047(Os09g0505700);BGIOSGA028743(GAPN)	K01783+K00131
Environmental Information Processing	Signal transduction	Phosphatidylinositol signaling system	2	84	0.4017132	6.61E-01	ko04070	BGIOSGA017414(FAB1D);BGIOSGA027838(FAB1D)	K00921+K00921
Metabolism	Carbohydrate metabolism	Inositol phosphate metabolism	2	85	0.4074766	6.61E-01	ko00562	BGIOSGA017414(FAB1D);BGIOSGA027838(FAB1D)	K00921+K00921
Metabolism	Metabolism of cofactors and vitamins	Thiamine metabolism	1	34	0.4304609	6.83E-01	ko00730	BGIOSGA010885(TENA2)	K20896
Metabolism	Amino acid metabolism	Valine, leucine and isoleucine degradation	2	91	0.4414788	6.83E-01	ko00280	BGIOSGA012177(BCAT5);BGIOSGA011611(BCAT2)	K00826+K00826
Metabolism	Metabolism of cofactors and vitamins	Nicotinate and nicotinamide metabolism	1	36	0.4490588	6.83E-01	ko00760	BGIOSGA029243(URH2)	K01240
Metabolism	Lipid metabolism	Ether lipid metabolism	1	38	0.4670546	6.92E-01	ko00565	BGIOSGA002291(PLD1)	K01115
Metabolism	Glycan biosynthesis and metabolism	Various types of N-glycan biosynthesis	1	39	0.4758327	6.92E-01	ko00513	BGIOSGA008486(GALT1)	K14413
Cellular Processes	Transport and catabolism	Phagosome	2	99	0.485116	6.92E-01	ko04145	BGIOSGA017414(FAB1D);BGIOSGA027838(FAB1D)	K00921+K00921
Metabolism	Metabolism of terpenoids and polyketides	Zeatin biosynthesis	1	41	0.4929612	6.92E-01	ko00908	BGIOSGA000724(CKX5)	K00279
Metabolism	Lipid metabolism	Glycerolipid metabolism	2	108	0.5316383	7.21E-01	ko00561	BGIOSGA033188(AGAL1);BGIOSGA002737(LPP3)	K07407+K18693
Metabolism	Lipid metabolism	Cutin, suberine and wax biosynthesis	1	46	0.5333931	7.21E-01	ko00073	BGIOSGA029184(FAR1)	K13356
Metabolism	Carbohydrate metabolism	Pentose and glucuronate interconversions	2	111	0.5465064	7.25E-01	ko00040	BGIOSGA031047(Os09g0505700);BGIOSGA020293(At1g80170)	K01783+K01213
Environmental Information Processing	Membrane transport	ABC transporters	2	115	0.5658195	7.38E-01	ko02010	BGIOSGA019148(ABCB4);BGIOSGA015572(ABCC4)	K05658+K05665
Environmental Information Processing	Signal transduction	Plant hormone signal transduction	5	311	0.5817738	7.45E-01	ko04075	BGIOSGA023694(EIL2);BGIOSGA030517(Os09g0325700);BGIOSGA008478(EIL1);BGIOSGA010605(SAPK1);BGIOSGA017659(PP2C50)	K14514+K14497+K14514+K14498+K14497
Metabolism	Amino acid metabolism	Arginine biosynthesis	1	60	0.6303761	7.93E-01	ko00220	BGIOSGA011196(GLN1-2)	K01915
Metabolism	Amino acid metabolism	Phenylalanine metabolism	1	62	0.6424906	7.95E-01	ko00360	BGIOSGA015794(AMI1)	K01426
Metabolism	Lipid metabolism	Glycerophospholipid metabolism	2	147	0.6990479	8.51E-01	ko00564	BGIOSGA002737(LPP3);BGIOSGA002291(PLD1)	K18693+K01115
Metabolism	Metabolism of terpenoids and polyketides	Terpenoid backbone biosynthesis	1	79	0.7307842	8.67E-01	ko00900	BGIOSGA009042(CHLP)	K10960
Genetic Information Processing	Folding, sorting and degradation	RNA degradation	2	158	0.7363906	8.67E-01	ko03018	BGIOSGA031461(SKI3);BGIOSGA031462(--)	K12600+K12600
Metabolism	Lipid metabolism	Fatty acid biosynthesis	1	85	0.7564713	8.75E-01	ko00061	BGIOSGA037059(LACS9)	K01897
Metabolism	Metabolism of other amino acids	Glutathione metabolism	2	168	0.7668775	8.75E-01	ko00480	BGIOSGA030933(HSP26-A);BGIOSGA033319(GSTU6)	K00799+K00799
Metabolism	Lipid metabolism	Fatty acid degradation	1	95	0.7939931	8.86E-01	ko00071	BGIOSGA037059(LACS9)	K01897
Metabolism	Biosynthesis of other secondary metabolites	Biosynthesis of various plant secondary metabolites	1	97	0.8007789	8.86E-01	ko00999	BGIOSGA001851(METK3)	K00789
Cellular Processes	Transport and catabolism	Endocytosis	2	200	0.8448361	9.20E-01	ko04144	BGIOSGA007738(AGD12);BGIOSGA002291(PLD1)	K12486+K01115
Metabolism	Amino acid metabolism	Glycine, serine and threonine metabolism	1	120	0.8645601	9.28E-01	ko00260	BGIOSGA012554(PGM1)	K15633
Genetic Information Processing	Translation	mRNA surveillance pathway	1	139	0.9016265	9.54E-01	ko03015	BGIOSGA019747(ERF1-2)	K03265
Metabolism	Global and overview maps	Fatty acid metabolism	1	149	0.9168936	9.56E-01	ko01212	BGIOSGA037059(LACS9)	K01897
Metabolism	Biosynthesis of other secondary metabolites	Phenylpropanoid biosynthesis	2	265	0.9355255	9.62E-01	ko00940	BGIOSGA014038(Sb03g046810);BGIOSGA009262(CCR1)	K00430+K09753
Genetic Information Processing	Folding, sorting and degradation	Ubiquitin mediated proteolysis	1	200	0.9649724	9.78E-01	ko04120	BGIOSGA000905(RZFP34)	K10144
Genetic Information Processing	Transcription	Spliceosome	1	242	0.9828892	9.83E-01	ko03040	BGIOSGA018122(ESP3)	K12813
