# Supplementary material for: Molecular Mechanisms of Grain Chalkiness Variation in Rice Panicles
Source: Plants (Basel). 2025 Jan 16;14(2):244. doi: 10.3390/plants14020244 (PMC11768284; doi:10.3390/plants14020244)
Supplement: Supplementary file 1 [file plants-14-00244-s001.zip › plants-3325917-supplementary/supplement/Y2-vs-Y3.filter.annot.xls]

id	Y2-1_count	Y2-2_count	Y2-3_count	Y3-1_count	Y3-2_count	Y3-3_count	Y2-1_fpkm	Y2-2_fpkm	Y2-3_fpkm	Y3-1_fpkm	Y3-2_fpkm	Y3-3_fpkm	Y2_mean	Y3_mean	log2(fc)	PValue	FDR	Symbol	Description	KEGG_A_class	KEGG_B_class	Pathway	K_ID	GO Component	GO Function	GO Process	TF_family
BGIOSGA018078	9378	6330	5598	29674	26970	26392	224.039	214.678	201.421	893.205	880.544	842.561	213.379333333333	872.103333333333	2.03107863446564	5.11371566378139e-272	1.41844245081968e-267	PPDK1	EEC79204.1 hypothetical protein OsI_19920 [Oryza sativa Indica Group]	Metabolism;Metabolism;Metabolism;Metabolism;Metabolism;Metabolism	Global and overview maps;Global and overview maps;Global and overview maps;Carbohydrate metabolism;Carbohydrate metabolism;Energy metabolism	ko01100//Metabolic pathways;ko01110//Biosynthesis of secondary metabolites;ko01200//Carbon metabolism;ko00010//Glycolysis / Gluconeogenesis;ko00620//Pyruvate metabolism;ko00710//Carbon fixation in photosynthetic organisms	K01006;K01006;K01006;K01006;K01006;K01006	-	GO:0000166//nucleotide binding;GO:0003824//catalytic activity;GO:0005524//ATP binding;GO:0016301//kinase activity;GO:0016772//transferase activity, transferring phosphorus-containing groups;GO:0046872//metal ion binding;GO:0050242//pyruvate, phosphate dikinase activity	GO:0006090//pyruvate metabolic process;GO:0016310//phosphorylation	--
BGIOSGA021040	441	296	317	2620	2545	2269	33.904	32.305	36.705	253.787	267.393	233.107	34.3046666666667	251.429	2.87367430763072	7.23270609615674e-220	1.00310400847598e-215	APS1	EAZ01337.1 hypothetical protein OsI_23372 [Oryza sativa Indica Group]	-	-	-	-	-	-	-	--
BGIOSGA030904	5784	3738	2961	246	194	175	268.212	246.070	206.797	14.373	12.294	10.844	240.359666666667	12.5036666666667	-4.26477169775151	9.96776437781162e-209	9.21619494372462e-205	AMY1.2	Alpha-amylase [Source:UniProtKB/TrEMBL;Acc:B8BCL1]	Metabolism;Metabolism;Metabolism	Global and overview maps;Global and overview maps;Carbohydrate metabolism	ko01100//Metabolic pathways;ko01110//Biosynthesis of secondary metabolites;ko00500//Starch and sucrose metabolism	K01176;K01176;K01176	-	GO:0004556//alpha-amylase activity;GO:0005509//calcium ion binding;GO:0016787//hydrolase activity;GO:0016798//hydrolase activity, acting on glycosyl bonds;GO:0043169//cation binding;GO:0103025//alpha-amylase activity (releasing maltohexaose)	GO:0005975//carbohydrate metabolic process;GO:0005983//starch catabolic process;GO:0008152//metabolic process	--
BGIOSGA007319	1626	1021	826	4855	4562	4940	58.956	52.554	45.107	221.799	226.058	239.360	52.2056666666667	229.072333333333	2.1335249069893	9.25507672008634e-173	6.41793295154388e-169	PDIL1-4	Protein disulfide-isomerase [Source:UniProtKB/TrEMBL;Acc:B8AGU2]	Genetic Information Processing	Folding, sorting and degradation	ko04141//Protein processing in endoplasmic reticulum	K09580	GO:0005739//mitochondrion;GO:0005774//vacuolar membrane;GO:0005783//endoplasmic reticulum;GO:0005788//endoplasmic reticulum lumen;GO:0009507//chloroplast	GO:0003756//protein disulfide isomerase activity;GO:0016853//isomerase activity	GO:0006979//response to oxidative stress;GO:0045454//cell redox homeostasis	--
BGIOSGA034348	9008	5996	5219	18442	17146	17295	359.086	339.314	313.339	926.274	934.091	921.311	337.246333333333	927.225333333333	1.45911722595759	2.3657536983218e-159	1.312425521681e-155	PDIL1-1	Protein disulfide-isomerase [Source:UniProtKB/TrEMBL;Acc:A2ZCE6]	Genetic Information Processing	Folding, sorting and degradation	ko04141//Protein processing in endoplasmic reticulum	K09580	GO:0005783//endoplasmic reticulum;GO:0005788//endoplasmic reticulum lumen	GO:0003756//protein disulfide isomerase activity;GO:0016853//isomerase activity	GO:0009960//endosperm development;GO:0034975//protein folding in endoplasmic reticulum;GO:0045454//cell redox homeostasis	--
BGIOSGA008952	906	506	486	2932	2747	2878	43.800	34.727	35.387	178.596	181.494	185.932	37.9713333333333	182.007333333333	2.26101401576806	2.96005202318438e-159	1.36843205031814e-155	GT7	XP_015627432.1 probable glycosyltransferase 7 [Oryza sativa Japonica Group]	-	-	-	-	GO:0016021//integral component of membrane	GO:0016757//glycosyltransferase activity	-	--
BGIOSGA018774	83	51	42	917	908	683	2.210	1.928	1.684	30.765	33.042	24.303	1.94066666666667	29.37	3.9197190218106	1.05858758999619e-155	4.19472893875918e-152	AVP1	Chalk5 [Source:UniProtKB/TrEMBL;Acc:A2Y0L3]	-	-	-	-	GO:0016020//membrane;GO:0016021//integral component of membrane	GO:0004427//inorganic diphosphatase activity;GO:0009678//pyrophosphate hydrolysis-driven proton transmembrane transporter activity;GO:0016787//hydrolase activity	GO:0006811//ion transport;GO:1902600//proton transmembrane transport	--
BGIOSGA026140	615	441	368	1857	1764	1792	15.394	15.670	13.873	58.565	60.342	59.940	14.979	59.6156666666667	1.99275020026916	5.47277929139618e-154	1.89754939980934e-150	SUS3	Sucrose synthase [Source:UniProtKB/TrEMBL;Acc:A2YNQ2]	Metabolism;Metabolism;Metabolism	Global and overview maps;Global and overview maps;Carbohydrate metabolism	ko01100//Metabolic pathways;ko01110//Biosynthesis of secondary metabolites;ko00500//Starch and sucrose metabolism	K00695;K00695;K00695	-	GO:0016157//sucrose synthase activity;GO:0016740//transferase activity;GO:0016757//glycosyltransferase activity	GO:0005985//sucrose metabolic process	--
BGIOSGA032845	2990	2159	1914	6778	6176	6145	126.332	129.499	121.798	360.832	356.620	346.960	125.876333333333	354.804	1.49501521450358	2.27783047627912e-152	7.02027352789226e-149	ALAAT2	XP_015614438.1 alanine aminotransferase 2 [Oryza sativa Japonica Group]	Metabolism;Metabolism;Metabolism;Metabolism;Metabolism;Metabolism;Metabolism	Global and overview maps;Global and overview maps;Global and overview maps;Energy metabolism;Amino acid metabolism;Global and overview maps;Amino acid metabolism	ko01100//Metabolic pathways;ko01200//Carbon metabolism;ko01230//Biosynthesis of amino acids;ko00710//Carbon fixation in photosynthetic organisms;ko00250//Alanine, aspartate and glutamate metabolism;ko01210//2-Oxocarboxylic acid metabolism;ko00220//Arginine biosynthesis	K00814;K00814;K00814;K00814;K00814;K00814;K00814	-	GO:0003824//catalytic activity;GO:0008483//transaminase activity;GO:0030170//pyridoxal phosphate binding	GO:0009058//biosynthetic process;GO:0042853//L-alanine catabolic process	--
BGIOSGA026650	7759	5449	4630	16055	14268	13435	197.596	196.997	177.587	515.162	496.583	457.220	190.726666666667	489.655	1.36025904657815	1.6346621273062e-145	4.53422580872194e-142	ISA1	Isoamylase [Source:UniProtKB/TrEMBL;Acc:B8B8U4]	Metabolism;Metabolism;Metabolism	Global and overview maps;Global and overview maps;Carbohydrate metabolism	ko01100//Metabolic pathways;ko01110//Biosynthesis of secondary metabolites;ko00500//Starch and sucrose metabolism	K01214;K01214;K01214	GO:0010368//chloroplast isoamylase complex;GO:0043033//isoamylase complex	GO:0004553//hydrolase activity, hydrolyzing O-glycosyl compounds;GO:0019156//isoamylase activity	GO:0005975//carbohydrate metabolic process;GO:0005983//starch catabolic process;GO:0010021//amylopectin biosynthetic process	--
BGIOSGA013370	573	395	448	2474	2138	2385	22.193	21.718	26.133	120.730	113.166	123.440	23.348	119.112	2.35094788713604	4.13411697067826e-137	1.04247396847885e-133	LPE1	XP_015628196.1 nucleobase-ascorbate transporter LPE1 [Oryza sativa Japonica Group]	-	-	-	-	GO:0016020//membrane;GO:0016021//integral component of membrane	GO:0022857//transmembrane transporter activity	GO:0055085//transmembrane transport;GO:0071702//organic substance transport	--
BGIOSGA005012	8616	5397	4689	842	743	788	473.643	421.180	388.224	58.320	55.820	57.888	427.682333333333	57.3426666666667	-2.89885871129269	3.92567053194077e-130	9.07418743458109e-127	EPB1	XP_015621378.1 cysteine proteinase EP-B 1 [Oryza sativa Japonica Group]	-	-	-	-	GO:0000326//protein storage vacuole	GO:0004197//cysteine-type endopeptidase activity;GO:0008233//peptidase activity;GO:0008234//cysteine-type peptidase activity;GO:0016787//hydrolase activity	GO:0006508//proteolysis;GO:0051603//proteolysis involved in cellular protein catabolic process	--
BGIOSGA033829	203	141	119	902	776	793	12.773	12.595	11.277	71.511	66.730	66.680	12.215	68.307	2.48337956773319	8.54688990282414e-130	1.82364332403489e-126	PAP17	Purple acid phosphatase [Source:UniProtKB/TrEMBL;Acc:A2ZF80]	Metabolism;Metabolism	Global and overview maps;Metabolism of cofactors and vitamins	ko01100//Metabolic pathways;ko00740//Riboflavin metabolism	K14379;K14379	GO:0005576//extracellular region	GO:0003993//acid phosphatase activity;GO:0016787//hydrolase activity;GO:0046872//metal ion binding	-	--
BGIOSGA029506	401	294	262	1223	1119	1144	17.374	18.083	17.096	66.763	66.257	66.235	17.5176666666667	66.4183333333333	1.92277089867275	3.09676862085845e-119	6.13558342895513e-116	MSR2	EEC84820.1 hypothetical protein OsI_31907 [Oryza sativa Indica Group]	-	-	-	-	-	GO:0016740//transferase activity;GO:0016757//glycosyltransferase activity	GO:0006004//fucose metabolic process	--
BGIOSGA038881	1274	1001	1114	6170	5214	6982	195.887	218.494	257.976	1195.315	1095.628	1434.601	224.119	1241.848	2.47015173541685	4.8909615711745e-112	9.04436613741589e-109	--	KAF2915036.1 hypothetical protein DAI22_09g000560 [Oryza sativa Japonica Group]	-	-	-	-	-	-	-	--
BGIOSGA009780	10682	7938	6186	19616	18037	16217	226.367	238.804	197.437	523.760	522.373	459.247	220.869333333333	501.793333333333	1.18390018250031	9.56332864056454e-110	1.65792256144987e-106	PHO1	Alpha-1,4 glucan phosphorylase [Source:UniProtKB/TrEMBL;Acc:B8AK73]	Metabolism;Metabolism;Metabolism	Global and overview maps;Global and overview maps;Carbohydrate metabolism	ko01100//Metabolic pathways;ko01110//Biosynthesis of secondary metabolites;ko00500//Starch and sucrose metabolism	K00688;K00688;K00688	GO:0009570//chloroplast stroma	GO:0004645//1,4-alpha-oligoglucan phosphorylase activity;GO:0008184//glycogen phosphorylase activity;GO:0016740//transferase activity;GO:0016757//glycosyltransferase activity;GO:0030170//pyridoxal phosphate binding;GO:0102250//linear malto-oligosaccharide phosphorylase activity;GO:0102499//SHG alpha-glucan phosphorylase activity	GO:0005975//carbohydrate metabolic process;GO:0009266//response to temperature stimulus;GO:0009414//response to water deprivation	--
BGIOSGA032645	1606	1150	1124	3609	3534	3610	97.745	99.361	103.032	276.756	293.948	293.610	100.046	288.104666666667	1.52592954206884	9.61980071317969e-108	1.56961195401281e-104	HAP5	EAY77922.1 hypothetical protein OsI_32963 [Oryza sativa Indica Group]	-	-	-	-	GO:0005634//nucleus	GO:0003677//DNA binding;GO:0046982//protein heterodimerization activity	-	NF-YC
BGIOSGA036245	1918	1392	1166	3822	3314	3186	76.757	79.082	70.279	192.716	181.249	170.384	75.3726666666667	181.449666666667	1.26745606561595	2.82932468461843e-107	4.359989338997e-104	At3g62120	XP_015620497.1 proline--tRNA ligase, cytoplasmic [Oryza sativa Japonica Group]	Genetic Information Processing	Translation	ko00970//Aminoacyl-tRNA biosynthesis	K01881	GO:0005737//cytoplasm;GO:0005829//cytosol;GO:0009506//plasmodesma;GO:0016020//membrane	GO:0000166//nucleotide binding;GO:0004812//aminoacyl-tRNA ligase activity;GO:0004827//proline-tRNA ligase activity;GO:0005524//ATP binding;GO:0016874//ligase activity	GO:0006418//tRNA aminoacylation for protein translation;GO:0006433//prolyl-tRNA aminoacylation	--
BGIOSGA029511	561	374	291	1573	1338	1230	11.600	10.978	9.062	40.981	37.810	33.987	10.5466666666667	37.5926666666667	1.8336641586782	1.14991053203152e-106	1.67874833355212e-103	APUM5	EEC84815.1 hypothetical protein OsI_31896 [Oryza sativa Indica Group]	-	-	-	-	-	GO:0003723//RNA binding	GO:0006417//regulation of translation	--
BGIOSGA007783	2269	1742	1616	4988	4828	4496	183.401	199.887	196.728	507.990	533.323	485.634	193.338666666667	508.982333333333	1.39648538408327	1.08869631694101e-105	1.50991292196548e-102	NAC048	B8AE67.1 RecName: Full=NAC domain-containing protein 23; Short=ONAC023; AltName: Full=OsNAC6; AltName: Full=Protein THERMOSENSITIVE MALE STERILITY 5 [Oryza sativa Indica Group]	-	-	-	-	GO:0005634//nucleus;GO:0005737//cytoplasm	GO:0003677//DNA binding;GO:0005515//protein binding;GO:0043565//sequence-specific DNA binding	GO:0006355//regulation of transcription, DNA-templated;GO:0080050//regulation of seed development	NAC
BGIOSGA009860	352	242	275	1308	1253	1115	14.903	14.545	17.536	69.777	72.502	63.086	15.6613333333333	68.455	2.12794887853699	9.77128661899893e-105	1.29064737256092e-101	AERO1	Like disulfide bond formation protein [Source:Projected from Arabidopsis thaliana (AT1G72280) UniProtKB/TrEMBL;Acc:Q0WSW0]	Genetic Information Processing	Folding, sorting and degradation	ko04141//Protein processing in endoplasmic reticulum	K10950	GO:0005783//endoplasmic reticulum;GO:0005789//endoplasmic reticulum membrane;GO:0016020//membrane;GO:0016021//integral component of membrane	GO:0003756//protein disulfide isomerase activity;GO:0015035//protein-disulfide reductase activity;GO:0016491//oxidoreductase activity;GO:0016671//oxidoreductase activity, acting on a sulfur group of donors, disulfide as acceptor;GO:0016972//thiol oxidase activity;GO:0071949//FAD binding	GO:0034975//protein folding in endoplasmic reticulum;GO:0051604//protein maturation	--
BGIOSGA009850	1229	824	693	2348	2171	2124	40.471	38.521	34.371	97.422	97.704	93.469	37.7876666666667	96.1983333333333	1.34809646202979	1.32089665167748e-103	1.66541051473773e-100	GLU2	Endoglucanase [Source:UniProtKB/TrEMBL;Acc:B8AR37]	Metabolism;Metabolism	Global and overview maps;Carbohydrate metabolism	ko01100//Metabolic pathways;ko00500//Starch and sucrose metabolism	K01179;K01179	GO:0016020//membrane;GO:0016021//integral component of membrane	GO:0004553//hydrolase activity, hydrolyzing O-glycosyl compounds;GO:0008810//cellulase activity;GO:0016787//hydrolase activity;GO:0016798//hydrolase activity, acting on glycosyl bonds	GO:0000272//polysaccharide catabolic process;GO:0005975//carbohydrate metabolic process;GO:0008152//metabolic process;GO:0030245//cellulose catabolic process	--
BGIOSGA007890	1722	1384	1154	3818	3567	3147	60.506	69.035	61.070	169.029	171.287	147.767	63.537	162.694333333333	1.35649512497016	1.61616046282873e-98	1.94908951817145e-95	GLUB2	EEC72837.1 hypothetical protein OsI_06569 [Oryza sativa Indica Group]	-	-	-	-	-	GO:0045735//nutrient reservoir activity	-	--
BGIOSGA009855	339	276	199	1102	897	915	13.620	15.742	12.041	55.784	49.251	49.125	13.801	51.3866666666667	1.89662126457774	1.26070795702991e-96	1.45706322133732e-93	AGPL1	Glucose-1-phosphate adenylyltransferase [Source:UniProtKB/TrEMBL;Acc:B8AR31]	Metabolism;Metabolism;Metabolism;Metabolism	Global and overview maps;Global and overview maps;Carbohydrate metabolism;Carbohydrate metabolism	ko01100//Metabolic pathways;ko01110//Biosynthesis of secondary metabolites;ko00500//Starch and sucrose metabolism;ko00520//Amino sugar and nucleotide sugar metabolism	K00975;K00975;K00975;K00975	GO:0009507//chloroplast;GO:0009536//plastid;GO:0009570//chloroplast stroma;GO:0009941//chloroplast envelope	GO:0000166//nucleotide binding;GO:0005524//ATP binding;GO:0008878//glucose-1-phosphate adenylyltransferase activity;GO:0016740//transferase activity;GO:0016779//nucleotidyltransferase activity	GO:0005978//glycogen biosynthetic process;GO:0009058//biosynthetic process;GO:0019252//starch biosynthetic process	--
BGIOSGA030623	87	67	65	549	431	479	2.590	2.831	2.914	20.590	17.533	19.054	2.77833333333333	19.059	2.77818082136932	1.73503289887245e-92	1.92505370195696e-89	APSR1	EAZ08839.1 hypothetical protein OsI_31101 [Oryza sativa Indica Group]	-	-	-	-	-	-	-	--
BGIOSGA033833	336	212	161	919	820	785	14.197	12.716	10.245	48.924	47.349	44.323	12.386	46.8653333333333	1.91981079286908	4.59259968146975e-90	4.89959730633107e-87	GT6	Probable glycosyltransferase 6 [Source:UniProtKB/Swiss-Prot;Acc:A2ZF66]	-	-	-	-	GO:0000139//Golgi membrane;GO:0016021//integral component of membrane	GO:0016757//glycosyltransferase activity	-	--
BGIOSGA008152	602	448	443	1720	1372	1495	29.736	31.415	32.957	107.048	92.618	98.683	31.3693333333333	99.4496666666667	1.66461166637676	5.36865113056018e-90	5.51539426146216e-87	GLUB4	EEC73108.1 hypothetical protein OsI_07099 [Oryza sativa Indica Group]	-	-	-	-	-	GO:0045735//nutrient reservoir activity	-	--
BGIOSGA021739	2589	1807	1710	4643	4082	4061	65.769	65.166	65.425	148.611	141.717	137.861	65.4533333333333	142.729666666667	1.12474666213828	7.10191503457065e-89	7.03546140103289e-86	SUS2	Sucrose synthase [Source:UniProtKB/TrEMBL;Acc:A2YA91]	Metabolism;Metabolism;Metabolism	Global and overview maps;Global and overview maps;Carbohydrate metabolism	ko01100//Metabolic pathways;ko01110//Biosynthesis of secondary metabolites;ko00500//Starch and sucrose metabolism	K00695;K00695;K00695	-	GO:0016157//sucrose synthase activity;GO:0016740//transferase activity;GO:0016757//glycosyltransferase activity	GO:0005985//sucrose metabolic process;GO:0010431//seed maturation;GO:0051262//protein tetramerization	--
BGIOSGA019873	282	188	189	881	722	766	10.922	10.337	11.025	42.992	38.216	39.646	10.7613333333333	40.2846666666667	1.90437397863493	1.9367421128684e-87	1.79071175755812e-84	HEXO3	Beta-hexosaminidase [Source:UniProtKB/TrEMBL;Acc:B8AYA3]	Metabolism;Metabolism;Metabolism;Metabolism;Metabolism;Metabolism;Metabolism	Global and overview maps;Carbohydrate metabolism;Glycan biosynthesis and metabolism;Glycan biosynthesis and metabolism;Glycan biosynthesis and metabolism;Glycan biosynthesis and metabolism;Glycan biosynthesis and metabolism	ko01100//Metabolic pathways;ko00520//Amino sugar and nucleotide sugar metabolism;ko00513//Various types of N-glycan biosynthesis;ko00511//Other glycan degradation;ko00531//Glycosaminoglycan degradation;ko00603//Glycosphingolipid biosynthesis - globo and isoglobo series;ko00604//Glycosphingolipid biosynthesis - ganglio series	K12373;K12373;K12373;K12373;K12373;K12373;K12373	-	GO:0004553//hydrolase activity, hydrolyzing O-glycosyl compounds;GO:0004563//beta-N-acetylhexosaminidase activity;GO:0016787//hydrolase activity;GO:0016798//hydrolase activity, acting on glycosyl bonds;GO:0102148//N-acetyl-beta-D-galactosaminidase activity	GO:0005975//carbohydrate metabolic process;GO:0008152//metabolic process	--
BGIOSGA002238	1130	836	739	2172	1941	2053	28.994	30.451	28.558	70.218	68.063	70.394	29.3343333333333	69.5583333333333	1.24563316009321	2.87161103409489e-87	2.5694434472169e-84	OVA9	EEC70073.1 hypothetical protein OsI_00686 [Oryza sativa Indica Group]	Metabolism;Genetic Information Processing	Global and overview maps;Translation	ko01100//Metabolic pathways;ko00970//Aminoacyl-tRNA biosynthesis	K01886;K01886	GO:0005737//cytoplasm	GO:0000166//nucleotide binding;GO:0004812//aminoacyl-tRNA ligase activity;GO:0004819//glutamine-tRNA ligase activity;GO:0005524//ATP binding;GO:0016874//ligase activity	GO:0006412//translation;GO:0006418//tRNA aminoacylation for protein translation;GO:0006425//glutaminyl-tRNA aminoacylation;GO:0009791//post-embryonic development;GO:0043039//tRNA aminoacylation;GO:0048608//reproductive structure development	--
BGIOSGA032005	185	129	126	647	587	569	12.283	12.159	12.600	54.126	53.264	50.485	12.3473333333333	52.625	2.09154883310482	6.03484234586795e-87	5.23107678092766e-84	SAC2	EAY78336.1 hypothetical protein OsI_33422 [Oryza sativa Indica Group]	Metabolism;Metabolism	Global and overview maps;Carbohydrate metabolism	ko01100//Metabolic pathways;ko00562//Inositol phosphate metabolism	K22913;K22913	GO:0005774//vacuolar membrane;GO:0016020//membrane	GO:0016791//phosphatase activity;GO:0042578//phosphoric ester hydrolase activity;GO:0043813//phosphatidylinositol-3,5-bisphosphate 5-phosphatase activity	GO:0007033//vacuole organization;GO:0036092//phosphatidylinositol-3-phosphate biosynthetic process;GO:0046856//phosphatidylinositol dephosphorylation	--
BGIOSGA010926	2276	1546	1549	4517	3997	4598	181.104	174.636	185.636	452.862	434.655	488.921	180.458666666667	458.812666666667	1.34623678965306	2.00526884229091e-84	1.68551961052925e-81	IFI30	EEC75043.1 hypothetical protein OsI_11143 [Oryza sativa Indica Group]	-	-	-	-	GO:0005773//vacuole	GO:0016671//oxidoreductase activity, acting on a sulfur group of donors, disulfide as acceptor	-	--
BGIOSGA031215	477	375	331	1243	1103	1010	17.898	19.975	18.706	58.766	56.562	50.644	18.8596666666667	55.324	1.55260129159546	3.33115440131817e-83	2.63998745096467e-80	DTX45	Protein DETOXIFICATION [Source:UniProtKB/TrEMBL;Acc:B8BE48]	-	-	-	-	GO:0016020//membrane;GO:0016021//integral component of membrane	GO:0015297//antiporter activity;GO:0042910//xenobiotic transmembrane transporter activity	GO:0042908//xenobiotic transport;GO:0055085//transmembrane transport	--
BGIOSGA028393	180	106	154	827	807	972	10.030	8.385	12.924	58.062	61.454	72.377	10.4463333333333	63.9643333333333	2.61427103438321	5.38165883697692e-83	4.14656813389072e-80	Os11g0303600	EAZ06416.1 hypothetical protein OsI_28646 [Oryza sativa Indica Group]	-	-	-	-	-	GO:0008168//methyltransferase activity;GO:0008171//O-methyltransferase activity;GO:0016740//transferase activity;GO:0046983//protein dimerization activity	GO:0032259//methylation	--
BGIOSGA007866	84535	67292	67485	193849	173287	181815	3457.439	3907.070	4157.021	9989.470	9685.897	9937.167	3840.51	9870.84466666667	1.36187563792225	9.30429284164891e-83	6.9752020227475e-80	GLUB5	EAY85161.1 hypothetical protein OsI_06516 [Oryza sativa Indica Group]	-	-	-	-	-	GO:0045735//nutrient reservoir activity	-	--
BGIOSGA014517	1807	1110	877	3260	2992	2731	85.539	74.593	62.526	194.439	193.563	172.759	74.2193333333333	186.920333333333	1.33255656769941	3.93493116925485e-82	2.87229265191555e-79	FLA10	CAD41669.3 OSJNBa0019K04.16 [Oryza sativa Japonica Group]	-	-	-	-	-	-	-	--
BGIOSGA030864	1948	1426	1194	3080	2897	2792	62.244	64.684	57.460	123.999	126.506	119.217	61.4626666666667	123.240666666667	1.00369612444497	4.62557071655939e-82	3.28984821886986e-79	THFS	BAD38226.1 putative formate--tetrahydrofolate ligase [Oryza sativa Japonica Group]	Metabolism;Metabolism;Metabolism	Global and overview maps;Global and overview maps;Metabolism of cofactors and vitamins	ko01100//Metabolic pathways;ko01200//Carbon metabolism;ko00670//One carbon pool by folate	K01938;K01938;K01938	-	GO:0000166//nucleotide binding;GO:0004329//formate-tetrahydrofolate ligase activity;GO:0005524//ATP binding;GO:0016874//ligase activity	GO:0006730//one-carbon metabolic process;GO:0035999//tetrahydrofolate interconversion	--
BGIOSGA006511	204	153	133	681	570	583	8.655	9.215	8.499	36.404	33.050	33.054	8.78966666666667	34.1693333333333	1.95882174035715	5.44737857555858e-82	3.7774846732211e-79	CBP1	EEC73124.1 hypothetical protein OsI_07134 [Oryza sativa Indica Group]	-	-	-	-	-	GO:0004185//serine-type carboxypeptidase activity	GO:0006508//proteolysis	--
BGIOSGA001074	17022	10965	10561	25952	23708	25340	665.575	608.646	621.940	1278.551	1266.885	1324.060	632.053666666667	1289.832	1.02906420190127	8.61496746183626e-82	5.82834066966864e-79	Os05g0567100	XP_015621906.1 aspartic proteinase oryzasin-1-like [Oryza sativa Japonica Group]	-	-	-	-	-	GO:0004190//aspartic-type endopeptidase activity;GO:0008233//peptidase activity;GO:0016787//hydrolase activity	GO:0006508//proteolysis;GO:0006629//lipid metabolic process	--
BGIOSGA027934	2398	2068	2030	173	177	223	288.462	353.150	367.783	26.221	29.098	35.847	336.465	30.3886666666667	-3.46885115793288	2.38756533620701e-80	1.5401462161793e-77	LTP3	EAZ05489.1 hypothetical protein OsI_27706 [Oryza sativa Indica Group]	-	-	-	-	-	GO:0008289//lipid binding	GO:0006869//lipid transport	--
BGIOSGA012112	467	323	314	1037	1063	1065	15.529	15.247	15.725	43.446	48.306	47.324	15.5003333333333	46.3586666666667	1.58053983235853	1.54752956699537e-79	9.75576707484491e-77	PAP1	Purple acid phosphatase [Source:UniProtKB/TrEMBL;Acc:A2XDX3]	-	-	-	-	-	GO:0003993//acid phosphatase activity;GO:0016787//hydrolase activity;GO:0046872//metal ion binding	-	--
BGIOSGA004775	191	146	152	706	629	772	15.257	16.557	18.287	71.058	68.668	82.410	16.7003333333333	74.0453333333333	2.14853191459261	4.29995478221614e-77	2.65049212775803e-74	TPIP1	Triosephosphate isomerase, cytosolic [Source:Projected from Arabidopsis thaliana (AT3G55440) UniProtKB/Swiss-Prot;Acc:P48491]	Metabolism;Metabolism;Metabolism;Metabolism;Metabolism;Metabolism;Metabolism;Metabolism	Global and overview maps;Global and overview maps;Global and overview maps;Global and overview maps;Carbohydrate metabolism;Energy metabolism;Carbohydrate metabolism;Carbohydrate metabolism	ko01100//Metabolic pathways;ko01110//Biosynthesis of secondary metabolites;ko01200//Carbon metabolism;ko01230//Biosynthesis of amino acids;ko00010//Glycolysis / Gluconeogenesis;ko00710//Carbon fixation in photosynthetic organisms;ko00562//Inositol phosphate metabolism;ko00051//Fructose and mannose metabolism	K01803;K01803;K01803;K01803;K01803;K01803;K01803;K01803	-	GO:0004807//triose-phosphate isomerase activity;GO:0016853//isomerase activity	GO:0006096//glycolytic process	--
BGIOSGA006786	40000	29972	30525	80632	73194	81568	1725.717	1835.672	1983.455	4383.066	4315.598	4702.669	1848.28133333333	4467.111	1.27315773246791	3.20216743248445e-76	1.93090696178812e-73	GLUB2	EEC72834.1 hypothetical protein OsI_06562 [Oryza sativa Indica Group]	-	-	-	-	-	GO:0045735//nutrient reservoir activity	-	--
BGIOSGA012918	316236	235228	230005	546438	501128	538427	9580.661	10116.797	10494.903	20858.641	20748.606	21798.467	10064.1203333333	21135.238	1.07042928112495	9.9985374863331e-74	5.90083899565761e-71	GLUA3	EEC75527.1 hypothetical protein OsI_12139 [Oryza sativa Indica Group]	-	-	-	-	-	GO:0045735//nutrient reservoir activity	-	--
BGIOSGA003852	1526	1085	999	2502	2330	2505	79.608	80.353	78.492	164.456	166.117	174.632	79.4843333333333	168.401666666667	1.08316398397855	3.67757981976375e-72	2.12518143834598e-69	GPC1	EAY74703.1 hypothetical protein OsI_02596 [Oryza sativa Indica Group]	-	-	-	-	GO:0016020//membrane;GO:0016021//integral component of membrane	GO:0016740//transferase activity;GO:0016746//acyltransferase activity	GO:0006629//lipid metabolic process;GO:0008654//phospholipid biosynthetic process	--
BGIOSGA019580	247	225	234	964	864	965	15.400	19.914	21.973	75.727	73.618	80.400	19.0956666666667	76.5816666666667	2.00375377016131	2.02535607074988e-71	1.14651687123388e-68	NFYC2	EAY97455.1 hypothetical protein OsI_19384 [Oryza sativa Indica Group]	-	-	-	-	GO:0005634//nucleus	GO:0046982//protein heterodimerization activity	-	NF-YC
BGIOSGA006650	157	111	108	496	461	479	10.225	10.262	10.593	40.701	41.031	41.688	10.36	41.14	1.98951779083838	7.67156499337285e-70	4.25587739572352e-67	rcd1	EEC72954.1 hypothetical protein OsI_06838 [Oryza sativa Indica Group]	Genetic Information Processing	Folding, sorting and degradation	ko03018//RNA degradation	K12606	GO:0030014//CCR4-NOT complex	-	GO:0006402//mRNA catabolic process	--
BGIOSGA033426	521	323	255	1022	963	887	37.123	32.672	27.365	91.752	93.775	84.459	32.3866666666667	89.9953333333333	1.47445020384067	8.44641479344428e-70	4.59385595177563e-67	EXPB4	XP_015614992.1 expansin-B4 [Oryza sativa Japonica Group]	-	-	-	-	GO:0005576//extracellular region	-	GO:0009653//anatomical structure morphogenesis;GO:0019953//sexual reproduction	--
BGIOSGA032920	2243	1395	1202	248	236	216	158.716	140.131	128.101	22.111	22.822	20.425	142.316	21.786	-2.70762462614201	2.77509731639445e-69	1.4803009492721e-66	--	EAY78491.1 hypothetical protein OsI_33583 [Oryza sativa Indica Group]	-	-	-	-	-	GO:0004553//hydrolase activity, hydrolyzing O-glycosyl compounds;GO:0016787//hydrolase activity;GO:0016798//hydrolase activity, acting on glycosyl bonds	GO:0005975//carbohydrate metabolic process;GO:0008152//metabolic process	--
BGIOSGA024281	792	639	622	1961	1717	2129	107.975	123.671	127.716	336.849	319.906	387.871	119.787333333333	348.208666666667	1.53947674973757	5.04083543728235e-68	2.63816402564788e-65	NDKR	Nucleoside diphosphate kinase [Source:Projected from Arabidopsis thaliana (AT4G09320) UniProtKB/TrEMBL;Acc:A0A178UXQ6]	Metabolism;Metabolism;Environmental Information Processing;Metabolism;Metabolism	Global and overview maps;Global and overview maps;Signal transduction;Nucleotide metabolism;Nucleotide metabolism	ko01100//Metabolic pathways;ko01110//Biosynthesis of secondary metabolites;ko04016//MAPK signaling pathway - plant;ko00230//Purine metabolism;ko00240//Pyrimidine metabolism	K00940;K00940;K00940;K00940;K00940	-	GO:0004550//nucleoside diphosphate kinase activity	GO:0006165//nucleoside diphosphate phosphorylation;GO:0006183//GTP biosynthetic process;GO:0006228//UTP biosynthetic process;GO:0006241//CTP biosynthetic process;GO:0070301//cellular response to hydrogen peroxide	--
BGIOSGA021815	972	609	561	1581	1490	1397	25.681	22.842	22.324	52.631	53.801	49.324	23.6156666666667	51.9186666666667	1.13650907055783	6.19231664449237e-68	3.18078664972091e-65	RFS6	Raffinose synthase family protein [Source:Projected from Arabidopsis thaliana (AT5G20250) UniProtKB/TrEMBL;Acc:F4K470]	Metabolism;Metabolism	Global and overview maps;Carbohydrate metabolism	ko01100//Metabolic pathways;ko00052//Galactose metabolism	K06617;K06617	-	GO:0003824//catalytic activity	GO:0005975//carbohydrate metabolic process	--
BGIOSGA022686	724	530	364	1373	1282	1153	14.791	15.371	11.200	35.342	35.793	31.477	13.7873333333333	34.204	1.31082160544511	1.30622251565204e-66	6.58763638893753e-64	CLF	Histone-lysine N-methyltransferase [Source:UniProtKB/TrEMBL;Acc:B8B0K4]	Metabolism;Metabolism	Global and overview maps;Amino acid metabolism	ko01100//Metabolic pathways;ko00310//Lysine degradation	K11430;K11430	GO:0005634//nucleus;GO:0005677//chromatin silencing complex;GO:0031519//PcG protein complex	GO:0003727//single-stranded RNA binding;GO:0005515//protein binding;GO:0008168//methyltransferase activity;GO:0016740//transferase activity;GO:0018024//histone-lysine N-methyltransferase activity;GO:0046976//histone methyltransferase activity (H3-K27 specific)	GO:0006338//chromatin remodeling;GO:0006349//regulation of gene expression by genetic imprinting;GO:0009294//DNA mediated transformation;GO:0009965//leaf morphogenesis;GO:0010228//vegetative to reproductive phase transition of meristem;GO:0032259//methylation;GO:0045857//negative regulation of molecular function, epigenetic;GO:0048586//regulation of long-day photoperiodism, flowering;GO:0070734//…	--
BGIOSGA012106	2075	1286	1269	3224	2966	3305	89.145	78.432	82.111	174.517	174.144	189.744	83.2293333333333	179.468333333333	1.10856532083211	3.13024034333122e-66	1.55047511863074e-63	sec61a	EEE58576.1 hypothetical protein OsJ_09896 [Oryza sativa Japonica Group]	Genetic Information Processing;Cellular Processes;Genetic Information Processing	Folding, sorting and degradation;Transport and catabolism;Folding, sorting and degradation	ko04141//Protein processing in endoplasmic reticulum;ko04145//Phagosome;ko03060//Protein export	K10956;K10956;K10956	GO:0009535//chloroplast thylakoid membrane;GO:0016020//membrane;GO:0016021//integral component of membrane	-	GO:0015031//protein transport	--
BGIOSGA012219	8792	4879	4350	1127	969	1014	491.241	386.997	366.061	79.340	73.992	75.711	414.766333333333	76.3476666666667	-2.44164282381772	1.79683688317094e-64	8.44756973989755e-62	TLP1	EAY89225.1 hypothetical protein OsI_10722 [Oryza sativa Indica Group]	-	-	-	-	-	-	-	--
BGIOSGA025834	2288	1738	1474	336	282	230	194.145	209.358	188.376	35.923	32.702	26.080	197.293	31.5683333333333	-2.64378976989009	2.23719756162207e-64	1.03425643273788e-61	tlp	EAZ04105.1 hypothetical protein OsI_26249 [Oryza sativa Indica Group]	-	-	-	-	-	-	-	--
BGIOSGA020743	367	257	235	822	788	664	25.355	25.206	24.452	71.573	74.401	61.303	25.0043333333333	69.0923333333333	1.46634749390816	8.49164884107452e-64	3.86133369760205e-61	RISBZ5	XP_015643805.1 bZIP transcription factor RISBZ5 [Oryza sativa Japonica Group]	-	-	-	-	-	GO:0003677//DNA binding;GO:0003700//DNA-binding transcription factor activity	GO:0006355//regulation of transcription, DNA-templated	bZIP
BGIOSGA005801	220	141	120	600	498	469	9.452	8.599	7.765	32.478	29.239	26.926	8.60533333333333	29.5476666666667	1.77974122529847	2.08966567136653e-63	9.3488945794137e-61	--	EAY87149.1 hypothetical protein OsI_08550 [Oryza sativa Indica Group]	-	-	-	-	-	GO:0005515//protein binding	-	--
BGIOSGA024188	403	216	224	873	749	733	19.669	14.966	16.466	53.685	49.959	47.807	17.0336666666667	50.4836666666667	1.56742767520628	3.77969764192444e-62	1.66414687605873e-59	--	XP_015645500.1 uncharacterized protein LOC4343449 [Oryza sativa Japonica Group]	-	-	-	-	-	-	-	--
BGIOSGA000003	575	363	376	1205	951	1113	46.847	41.985	46.138	123.698	105.889	121.178	44.99	116.921666666667	1.37786602735357	5.54211113122749e-61	2.29443400832818e-58	MYB44	EAY77443.1 hypothetical protein OsI_05437 [Oryza sativa Indica Group]	-	-	-	-	-	GO:0003677//DNA binding	-	MYB
BGIOSGA017721	493	351	337	946	905	982	29.828	30.147	30.708	72.115	74.830	79.396	30.2276666666667	75.447	1.31959391720957	6.5247371685335e-61	2.66151705265856e-58	GGH2	XP_015637440.1 gamma-glutamyl hydrolase 2 [Oryza sativa Japonica Group]	Metabolism	Metabolism of cofactors and vitamins	ko00790//Folate biosynthesis	K01307	GO:0005576//extracellular region;GO:0005615//extracellular space;GO:0110165//cellular anatomical entity	GO:0008242//omega peptidase activity;GO:0016787//hydrolase activity;GO:0034722//gamma-glutamyl-peptidase activity	-	--
BGIOSGA019250	160	84	87	478	397	409	7.453	5.555	6.104	28.055	25.274	25.460	6.37066666666667	26.263	2.04351546527723	7.84062975382735e-61	3.15193316103859e-58	TAR1	Tryptophan aminotransferase, Indole-3-acetic acid (IAA) biosynthesis, Grain developmen [Source: Projected from Oryza sativa (Os05g0169300)]	Metabolism;Metabolism	Global and overview maps;Amino acid metabolism	ko01100//Metabolic pathways;ko00380//Tryptophan metabolism	K16903;K16903	GO:0016020//membrane;GO:0016021//integral component of membrane	GO:0003824//catalytic activity;GO:0016846//carbon-sulfur lyase activity	-	--
BGIOSGA013650	94	63	50	368	359	285	2.036	1.937	1.631	10.044	10.628	8.250	1.868	9.64066666666667	2.36763845939919	2.14134364696967e-60	8.36571691262603e-58	--	EAY92022.1 hypothetical protein OsI_13715 [Oryza sativa Indica Group]	-	-	-	-	-	-	-	--
BGIOSGA034711	23	9	8	236	216	217	0.905	0.502	0.474	11.694	11.609	11.404	0.627	11.569	4.2056549130605	1.7657819116177e-59	6.70948748828107e-57	APY3	EEC67579.1 hypothetical protein OsI_34932 [Oryza sativa Indica Group]	Metabolism;Metabolism;Metabolism;Metabolism	Global and overview maps;Global and overview maps;Nucleotide metabolism;Nucleotide metabolism	ko01100//Metabolic pathways;ko01110//Biosynthesis of secondary metabolites;ko00230//Purine metabolism;ko00240//Pyrimidine metabolism	K14641;K14641;K14641;K14641	-	GO:0000166//nucleotide binding;GO:0005524//ATP binding;GO:0016787//hydrolase activity	-	--
BGIOSGA020076	147	119	88	554	468	373	4.576	5.258	4.125	21.727	19.908	15.515	4.653	19.05	2.0335579055108	2.338454077109e-59	8.76541070146613e-57	VIP2	EEC79427.1 hypothetical protein OsI_20399 [Oryza sativa Indica Group]	Genetic Information Processing	Folding, sorting and degradation	ko03018//RNA degradation	K12605	GO:0005634//nucleus;GO:0030015//CCR4-NOT core complex	-	GO:0006355//regulation of transcription, DNA-templated	--
BGIOSGA007040	760	517	385	1331	1144	1064	21.890	21.139	16.701	48.302	45.031	40.953	19.91	44.762	1.16878127740111	3.3547123856528e-58	1.24070682870983e-55	SRF1	EEC72599.1 hypothetical protein OsI_06067 [Oryza sativa Indica Group]	-	-	-	-	GO:0016020//membrane;GO:0016021//integral component of membrane	GO:0004672//protein kinase activity;GO:0005524//ATP binding	GO:0006468//protein phosphorylation	--
BGIOSGA024622	3808	2071	1815	400	411	350	101.928	78.695	73.169	13.490	15.035	12.519	84.5973333333333	13.6813333333333	-2.62840335068403	7.33017743946865e-58	2.67532186599976e-55	RFS2	EAZ03191.1 hypothetical protein OsI_25343 [Oryza sativa Indica Group]	Metabolism;Metabolism	Global and overview maps;Carbohydrate metabolism	ko01100//Metabolic pathways;ko00052//Galactose metabolism	K06617;K06617	-	GO:0003824//catalytic activity	GO:0005975//carbohydrate metabolic process	--
BGIOSGA011829	10490	6410	5335	1694	1577	1573	385.131	334.088	295.001	78.362	79.126	77.175	338.073333333333	78.221	-2.11170833818081	1.22864514998549e-56	4.31394419877183e-54	BAMY2	Beta-amylase [Source:UniProtKB/TrEMBL;Acc:A2XCC5]	Metabolism;Metabolism;Metabolism	Global and overview maps;Global and overview maps;Carbohydrate metabolism	ko01100//Metabolic pathways;ko01110//Biosynthesis of secondary metabolites;ko00500//Starch and sucrose metabolism	K01177;K01177;K01177	-	GO:0016161//beta-amylase activity;GO:0016787//hydrolase activity;GO:0016798//hydrolase activity, acting on glycosyl bonds;GO:0102229//amylopectin maltohydrolase activity	GO:0000272//polysaccharide catabolic process;GO:0005975//carbohydrate metabolic process;GO:0008152//metabolic process	--
BGIOSGA037652	1758	1234	877	2921	2549	2214	29.468	29.364	22.140	61.691	58.392	49.593	26.9906666666667	56.5586666666667	1.06728749829965	2.08555233455137e-56	7.23113133197324e-54	APUM1	EEC69546.1 hypothetical protein OsI_38834 [Oryza sativa Indica Group]	-	-	-	-	-	GO:0003723//RNA binding	GO:0006417//regulation of translation	--
BGIOSGA011413	11272	7545	5925	2056	1982	1794	832.164	790.746	658.800	191.246	199.971	176.989	760.57	189.402	-2.00562946918368	5.22703178344083e-55	1.78996799517385e-52	RAB28	EAY88627.1 hypothetical protein OsI_10103 [Oryza sativa Indica Group]	-	-	-	-	-	-	-	--
BGIOSGA026722	794	512	504	1289	1116	1174	31.285	28.639	29.909	63.993	60.095	61.816	29.9443333333333	61.968	1.04924039329435	7.55444040349366e-55	2.55542765746472e-52	FLA7	EAZ07525.1 hypothetical protein OsI_29781 [Oryza sativa Indica Group]	-	-	-	-	GO:0005886//plasma membrane;GO:0016020//membrane	-	-	--
BGIOSGA030735	689	530	459	1309	1157	1008	19.196	20.962	19.260	45.950	44.059	37.530	19.806	42.513	1.10196652433137	1.30988473407249e-54	4.32542651829793e-52	--	EAZ09061.1 hypothetical protein OsI_31322 [Oryza sativa Indica Group]	-	-	-	-	-	GO:0003682//chromatin binding	-	--
MSTRG.23479	317	227	261	775	728	777	24.696	25.156	30.686	76.291	77.600	80.921	26.846	78.2706666666667	1.54376458745084	2.21151885010568e-54	7.21683645461545e-52	--	Os08g0246001 [Oryza sativa Japonica Group]	-	-	-	-	-	-	-	--
BGIOSGA004492	76	69	57	325	291	374	3.121	4.022	3.525	16.815	16.331	20.523	3.556	17.8896666666667	2.3307992770124	9.22197615125746e-54	2.97440900562302e-51	NAT2	EEC71519.1 hypothetical protein OsI_03815 [Oryza sativa Indica Group]	-	-	-	-	GO:0016020//membrane;GO:0016021//integral component of membrane	GO:0022857//transmembrane transporter activity	GO:0055085//transmembrane transport;GO:0071702//organic substance transport	--
BGIOSGA036963	732	545	427	1104	1106	1050	23.547	24.876	20.655	44.707	48.589	45.113	23.026	46.1363333333333	1.00263953824354	9.36922416302165e-54	2.98716712452752e-51	IPMSA	XP_015619620.1 2-isopropylmalate synthase A [Oryza sativa Japonica Group]	Metabolism;Metabolism;Metabolism;Metabolism;Metabolism;Metabolism	Global and overview maps;Global and overview maps;Global and overview maps;Carbohydrate metabolism;Global and overview maps;Amino acid metabolism	ko01100//Metabolic pathways;ko01110//Biosynthesis of secondary metabolites;ko01230//Biosynthesis of amino acids;ko00620//Pyruvate metabolism;ko01210//2-Oxocarboxylic acid metabolism;ko00290//Valine, leucine and isoleucine biosynthesis	K01649;K01649;K01649;K01649;K01649;K01649	-	GO:0003824//catalytic activity;GO:0003852//2-isopropylmalate synthase activity;GO:0016740//transferase activity;GO:0046912//acyltransferase, acyl groups converted into alkyl on transfer	GO:0009082//branched-chain amino acid biosynthetic process;GO:0009098//leucine biosynthetic process;GO:0019752//carboxylic acid metabolic process	--
BGIOSGA020412	1404	828	819	1998	1893	2085	57.308	47.979	50.349	102.756	105.598	113.729	51.8786666666667	107.361	1.04925670802646	1.08394993000878e-53	3.37827001781837e-51	GAI	EAY99130.1 hypothetical protein OsI_21089 [Oryza sativa Indica Group]	Environmental Information Processing	Signal transduction	ko04075//Plant hormone signal transduction	K14494	-	-	GO:0009740//gibberellic acid mediated signaling pathway	GRAS
BGIOSGA018719	909	634	557	1323	1328	1431	22.103	21.885	20.399	40.533	44.131	46.499	21.4623333333333	43.721	1.02651946818572	2.23228563296849e-53	6.87990432080888e-51	ISA2	ISA2 [Source:Projected from Arabidopsis thaliana (AT1G03310) UniProtKB/TrEMBL;Acc:A0A178WGA8]	Metabolism;Metabolism;Metabolism	Global and overview maps;Global and overview maps;Carbohydrate metabolism	ko01100//Metabolic pathways;ko01110//Biosynthesis of secondary metabolites;ko00500//Starch and sucrose metabolism	K01214;K01214;K01214	GO:0009507//chloroplast	GO:0004553//hydrolase activity, hydrolyzing O-glycosyl compounds;GO:0019156//isoamylase activity	GO:0005975//carbohydrate metabolic process;GO:0005983//starch catabolic process;GO:0010021//amylopectin biosynthetic process;GO:0019252//starch biosynthetic process	--
BGIOSGA012142	282	227	177	581	603	646	23.929	27.344	22.620	62.117	69.927	73.252	24.631	68.432	1.47419591097177	3.78337623134962e-53	1.15322296599094e-50	PXG	BAH01599.1 unnamed protein product [Oryza sativa Japonica Group]	Metabolism	Lipid metabolism	ko00073//Cutin, suberine and wax biosynthesis	K17991	-	-	-	--
BGIOSGA007398	104	61	57	303	330	301	3.718	3.096	3.069	13.649	16.124	14.380	3.29433333333333	14.7176666666667	2.1594905201924	1.28950220285079e-52	3.84604431211562e-50	AAE1	EAY84228.1 hypothetical protein OsI_05608 [Oryza sativa Indica Group]	-	-	-	-	-	GO:0003824//catalytic activity;GO:0016207//4-coumarate-CoA ligase activity;GO:0106290//trans-cinnamate-CoA ligase activity	GO:0009698//phenylpropanoid metabolic process	--
BGIOSGA022810	810	538	542	1305	1168	1275	26.588	25.070	26.795	53.972	52.396	55.927	26.151	54.0983333333333	1.04871803264907	2.63528502551876e-52	7.6944774776673e-50	PFP-ALPHA	Pyrophosphate--fructose 6-phosphate 1-phosphotransferase subunit alpha [Source:UniProtKB/TrEMBL;Acc:B8B1A6]	Metabolism;Metabolism;Metabolism;Metabolism;Metabolism	Global and overview maps;Global and overview maps;Carbohydrate metabolism;Carbohydrate metabolism;Carbohydrate metabolism	ko01100//Metabolic pathways;ko01110//Biosynthesis of secondary metabolites;ko00010//Glycolysis / Gluconeogenesis;ko00030//Pentose phosphate pathway;ko00051//Fructose and mannose metabolism	K00895;K00895;K00895;K00895;K00895	GO:0005737//cytoplasm	GO:0003824//catalytic activity;GO:0003872//6-phosphofructokinase activity;GO:0005524//ATP binding;GO:0016301//kinase activity;GO:0016740//transferase activity;GO:0046872//metal ion binding;GO:0047334//diphosphate-fructose-6-phosphate 1-phosphotransferase activity	GO:0006002//fructose 6-phosphate metabolic process;GO:0006096//glycolytic process;GO:0008152//metabolic process;GO:0016310//phosphorylation;GO:0046835//carbohydrate phosphorylation;GO:0061615//glycolytic process through fructose-6-phosphate	--
MSTRG.12695	1893	1350	1271	283	289	260	64.321	65.697	64.307	12.424	14.433	12.294	64.775	13.0503333333333	-2.31135045363279	4.60762870866975e-52	1.33131672001127e-49	--	Os03g0453301, partial [Oryza sativa Japonica Group]	-	-	-	-	-	-	-	--
BGIOSGA023633	2026	1224	957	210	221	206	127.874	109.671	90.973	16.700	19.063	17.375	109.506	17.7126666666667	-2.6281565861396	1.87058382073326e-51	5.34909835252569e-49	Cht1	EAZ02416.1 hypothetical protein OsI_24518 [Oryza sativa Indica Group]	Metabolism;Environmental Information Processing;Metabolism	Global and overview maps;Signal transduction;Carbohydrate metabolism	ko01100//Metabolic pathways;ko04016//MAPK signaling pathway - plant;ko00520//Amino sugar and nucleotide sugar metabolism	K20547;K20547;K20547	-	GO:0004568//chitinase activity;GO:0008061//chitin binding;GO:0016787//hydrolase activity;GO:0016798//hydrolase activity, acting on glycosyl bonds	GO:0000272//polysaccharide catabolic process;GO:0005975//carbohydrate metabolic process;GO:0006032//chitin catabolic process;GO:0008152//metabolic process;GO:0016998//cell wall macromolecule catabolic process	--
BGIOSGA034050	29706	20760	16583	6630	6127	5811	3773.169	3743.338	3172.346	1061.052	1063.570	986.343	3562.951	1036.98833333333	-1.78067297957406	3.76093703818599e-51	1.05374617742629e-48	RAB21	EAY80813.1 hypothetical protein OsI_35993 [Oryza sativa Indica Group]	-	-	-	-	-	-	GO:0009415//response to water	--
BGIOSGA026737	464	315	264	789	724	667	32.385	31.211	27.751	69.384	69.058	62.210	30.449	66.884	1.13526628222103	6.1991735198239e-51	1.71952675092875e-48	ROMT-17	Similar to Caffeoyl-CoA 3-O-methyltransferase (Fragment) [Source: Projected from Oryza sativa (Os08g0498400)]	-	-	-	-	-	GO:0008168//methyltransferase activity;GO:0008171//O-methyltransferase activity;GO:0008757//S-adenosylmethionine-dependent methyltransferase activity;GO:0016740//transferase activity	GO:0032259//methylation	--
BGIOSGA014816	30793	20080	16464	5802	5393	5785	1506.481	1394.586	1213.121	357.643	360.577	378.207	1371.396	365.475666666667	-1.90779795936575	1.49647620827626e-50	4.10982743219474e-48	DNAJ1	XP_015630926.1 dnaJ protein homolog [Oryza sativa Japonica Group]	Genetic Information Processing	Folding, sorting and degradation	ko04141//Protein processing in endoplasmic reticulum	K09503	GO:0005783//endoplasmic reticulum	GO:0005524//ATP binding;GO:0030544//Hsp70 protein binding;GO:0031072//heat shock protein binding;GO:0046872//metal ion binding;GO:0051082//unfolded protein binding	GO:0006457//protein folding;GO:0009408//response to heat	--
BGIOSGA030109	198	196	157	553	533	576	26.293	36.948	31.400	92.524	96.728	102.213	31.547	97.155	1.62278542789628	2.0105997818464e-50	5.46764870086819e-48	--	EAZ08382.1 hypothetical protein OsI_30640 [Oryza sativa Indica Group]	-	-	-	-	-	-	-	--
BGIOSGA036365	226	165	129	517	508	410	4.668	4.838	4.013	13.456	14.341	11.318	4.50633333333333	13.0383333333333	1.53273352550684	8.56107646603192e-50	2.24025602844145e-47	--	EEC69099.1 hypothetical protein OsI_37998 [Oryza sativa Indica Group]	-	-	-	-	-	-	-	--
BGIOSGA019844	173	80	89	407	388	416	10.592	6.953	8.207	31.398	32.466	34.037	8.584	32.6336666666667	1.92663911424061	2.26271218466871e-49	5.81139912762414e-47	FBA1	Fructose-bisphosphate aldolase [Source:UniProtKB/TrEMBL;Acc:B8AY35]	Metabolism;Metabolism;Metabolism;Metabolism;Metabolism;Metabolism;Metabolism;Metabolism	Global and overview maps;Global and overview maps;Global and overview maps;Global and overview maps;Carbohydrate metabolism;Energy metabolism;Carbohydrate metabolism;Carbohydrate metabolism	ko01100//Metabolic pathways;ko01110//Biosynthesis of secondary metabolites;ko01200//Carbon metabolism;ko01230//Biosynthesis of amino acids;ko00010//Glycolysis / Gluconeogenesis;ko00710//Carbon fixation in photosynthetic organisms;ko00030//Pentose phosphate pathway;ko00051//Fructose and mannose metabolism	K01623;K01623;K01623;K01623;K01623;K01623;K01623;K01623	-	GO:0004332//fructose-bisphosphate aldolase activity;GO:0016829//lyase activity	GO:0006096//glycolytic process	--
BGIOSGA023671	99	53	75	388	313	295	6.327	4.808	7.219	31.241	27.336	25.193	6.118	27.9233333333333	2.19033916078606	2.442416528828e-49	6.21538987859e-47	TS2	EEC82732.1 hypothetical protein OsI_27430 [Oryza sativa Indica Group]	-	-	-	-	-	-	-	--
BGIOSGA028993	1375	980	686	2707	2276	1766	44.491	45.016	33.431	110.362	100.647	76.362	40.9793333333333	95.7903333333333	1.22498355970663	3.33766498505501e-49	8.41637739595053e-47	--	EEC83872.1 hypothetical protein OsI_29865 [Oryza sativa Indica Group]	-	-	-	-	-	-	-	--
BGIOSGA002089	3190	2246	1843	602	566	542	77.476	77.438	67.415	18.422	18.787	17.591	74.1096666666667	18.2666666666667	-2.02044834362219	3.91263831526879e-49	9.77736590891222e-47	spast	EEC70216.1 hypothetical protein OsI_00975 [Oryza sativa Indica Group]	-	-	-	-	-	GO:0005524//ATP binding;GO:0016887//ATP hydrolysis activity	-	--
BGIOSGA025496	56	42	32	279	247	192	2.534	2.698	2.181	15.904	15.272	11.608	2.471	14.2613333333333	2.52894195404341	7.57184898704597e-48	1.81058575174725e-45	AAP3	EEC81839.1 hypothetical protein OsI_25597 [Oryza sativa Indica Group]	-	-	-	-	GO:0005886//plasma membrane;GO:0016020//membrane;GO:0016021//integral component of membrane	-	GO:0006865//amino acid transport	--
BGIOSGA012101	116	87	82	346	301	309	9.682	10.309	10.308	36.388	34.336	34.466	10.0996666666667	35.0633333333333	1.79565547547252	4.02132133696022e-47	9.29528427038354e-45	SNAP33	EEC74748.1 hypothetical protein OsI_10502 [Oryza sativa Indica Group]	-	-	-	-	GO:0031201//SNARE complex	GO:0005484//SNAP receptor activity	GO:0015031//protein transport;GO:0061025//membrane fusion	--
MSTRG.19638	1291	911	792	183	173	132	32.944	32.820	30.330	5.870	6.031	4.477	32.0313333333333	5.45933333333333	-2.55268716059144	8.13376551354384e-47	1.86458171747669e-44	--	integrase core domain containing protein [Oryza sativa Japonica Group]	-	-	-	-	-	-	-	--
BGIOSGA011637	101	93	49	393	278	339	13.500	17.646	9.864	66.184	50.781	60.550	13.67	59.1716666666667	2.11389328857916	2.27828599814527e-46	5.09637879165755e-44	--	EAY88153.1 hypothetical protein OsI_09593 [Oryza sativa Indica Group]	-	-	-	-	-	-	-	--
MSTRG.12706	2438	1697	1631	348	410	353	21.069	20.819	21.229	3.789	4.842	4.077	21.039	4.236	-2.31229163940185	2.75712689399403e-46	6.11817486284851e-44	--	H0307D04.11 [Oryza sativa]	-	-	-	-	GO:0043231//intracellular membrane-bounded organelle	-	-	--
BGIOSGA033071	822	489	346	1249	1163	1092	26.265	22.181	16.651	50.284	50.786	46.628	21.699	49.2326666666667	1.18198732716338	5.57105091719127e-46	1.21677016016576e-43	--	XP_015614735.1 uncharacterized protein LOC4348793 [Oryza sativa Japonica Group]	-	-	-	-	GO:0016020//membrane;GO:0016021//integral component of membrane	GO:0016757//glycosyltransferase activity	GO:0006004//fucose metabolic process	--
BGIOSGA019883	22	26	15	207	166	278	4.411	7.400	4.529	52.290	45.483	74.481	5.44666666666667	57.418	3.39805759629652	1.91554869743553e-45	4.05599158545548e-43	--	KAB8099460.1 hypothetical protein EE612_029529 [Oryza sativa]	-	-	-	-	GO:0016020//membrane;GO:0016021//integral component of membrane	-	-	--
BGIOSGA028018	86	35	44	267	250	265	4.475	2.585	3.448	17.505	17.778	18.427	3.50266666666667	17.9033333333333	2.35370261590926	3.56717823443488e-45	7.3840589452802e-43	MPK2	EEC82924.1 hypothetical protein OsI_27877 [Oryza sativa Indica Group]	Organismal Systems;Environmental Information Processing	Environmental adaptation;Signal transduction	ko04626//Plant-pathogen interaction;ko04016//MAPK signaling pathway - plant	K20600;K20600	-	GO:0004672//protein kinase activity;GO:0004713//protein tyrosine kinase activity;GO:0005524//ATP binding	GO:0006468//protein phosphorylation;GO:0018108//peptidyl-tyrosine phosphorylation	--
BGIOSGA004441	12848	9051	7811	3036	2789	2838	457.732	457.765	419.121	136.282	135.794	135.115	444.872666666667	135.730333333333	-1.71264928723476	7.71809664391144e-45	1.57415121109423e-42	ME1	Malic enzyme [Source:UniProtKB/TrEMBL;Acc:A2WUY6]	Metabolism;Metabolism;Metabolism;Metabolism	Global and overview maps;Global and overview maps;Carbohydrate metabolism;Energy metabolism	ko01100//Metabolic pathways;ko01200//Carbon metabolism;ko00620//Pyruvate metabolism;ko00710//Carbon fixation in photosynthetic organisms	K00029;K00029;K00029;K00029	-	GO:0004470//malic enzyme activity;GO:0004471//malate dehydrogenase (decarboxylating) (NAD+) activity;GO:0004473//malate dehydrogenase (decarboxylating) (NADP+) activity;GO:0016491//oxidoreductase activity;GO:0016616//oxidoreductase activity, acting on the CH-OH group of donors, NAD or NADP as acceptor;GO:0046872//metal ion binding;GO:0051287//NAD binding	GO:0006108//malate metabolic process	--
BGIOSGA033380	511	398	361	873	793	899	28.243	31.228	30.050	60.794	59.898	66.399	29.8403333333333	62.3636666666667	1.0634421022665	1.61266875545866e-44	3.2651245210885e-42	PP2C27	EEC67377.1 hypothetical protein OsI_34505 [Oryza sativa Indica Group]	-	-	-	-	-	GO:0004721//phosphoprotein phosphatase activity;GO:0004722//protein serine/threonine phosphatase activity;GO:0016787//hydrolase activity;GO:0017018//myosin phosphatase activity;GO:0043169//cation binding;GO:0046872//metal ion binding	GO:0006470//protein dephosphorylation	--
BGIOSGA032230	4931	3266	2602	885	861	877	257.897	242.492	204.963	58.320	61.542	61.295	235.117333333333	60.3856666666667	-1.96110284872867	5.41921009184145e-44	1.08142481674459e-41	--	EEC66638.1 hypothetical protein OsI_32889 [Oryza sativa Indica Group]	-	-	-	-	-	GO:0005509//calcium ion binding	-	--
MSTRG.23984	59	47	21	265	230	195	1.875	2.149	1.028	10.640	10.011	8.297	1.684	9.64933333333333	2.5185371324823	1.49416653540853e-43	2.93937527369943e-41	pol	OSJNBa0032B23.3 [Oryza sativa Japonica Group]	-	-	-	-	-	-	-	--
BGIOSGA008423	151	112	101	333	382	394	5.070	5.339	5.108	14.089	17.530	17.680	5.17233333333333	16.433	1.66770872361061	1.29290719284416e-42	2.45634655582953e-40	ACR3	ACR3 [Source:Projected from Arabidopsis thaliana (AT1G76990) UniProtKB/TrEMBL;Acc:A0A178W888]	-	-	-	-	-	GO:0016597//amino acid binding	-	--
BGIOSGA027919	64	41	35	246	197	201	3.184	2.896	2.623	15.422	13.396	13.365	2.901	14.061	2.27707700000218	1.38276195890669e-42	2.60918715756148e-40	At3g27220	EEC82848.1 hypothetical protein OsI_27676 [Oryza sativa Indica Group]	-	-	-	-	-	GO:0005515//protein binding	-	--
BGIOSGA017365	79	70	48	270	237	244	3.180	4.000	2.910	13.695	13.039	13.126	3.36333333333333	13.2866666666667	1.98201553573271	1.58427899639815e-42	2.96923856770892e-40	ALN	Allantoinase [Source:Projected from Arabidopsis thaliana (AT4G04955) UniProtKB/Swiss-Prot;Acc:Q94AP0]	Metabolism;Metabolism	Global and overview maps;Nucleotide metabolism	ko01100//Metabolic pathways;ko00230//Purine metabolism	K01466;K01466	GO:0005783//endoplasmic reticulum	GO:0004038//allantoinase activity;GO:0008270//zinc ion binding;GO:0016787//hydrolase activity;GO:0016810//hydrolase activity, acting on carbon-nitrogen (but not peptide) bonds;GO:0050897//cobalt ion binding	GO:0000256//allantoin catabolic process;GO:0006145//purine nucleobase catabolic process;GO:0006995//cellular response to nitrogen starvation;GO:0010136//ureide catabolic process	--
BGIOSGA002291	4091	2722	2343	815	796	758	102.903	97.198	88.762	25.829	27.363	25.479	96.2876666666667	26.2236666666667	-1.8764815960676	3.721742297235e-42	6.88224585604696e-40	PLD1	Phospholipase D [Source:UniProtKB/TrEMBL;Acc:B8ADH7]	Metabolism;Metabolism;Cellular Processes;Metabolism;Metabolism	Global and overview maps;Global and overview maps;Transport and catabolism;Lipid metabolism;Lipid metabolism	ko01100//Metabolic pathways;ko01110//Biosynthesis of secondary metabolites;ko04144//Endocytosis;ko00564//Glycerophospholipid metabolism;ko00565//Ether lipid metabolism	K01115;K01115;K01115;K01115;K01115	GO:0016020//membrane	GO:0003824//catalytic activity;GO:0004630//phospholipase D activity;GO:0005509//calcium ion binding;GO:0016787//hydrolase activity;GO:0046872//metal ion binding;GO:0070290//N-acylphosphatidylethanolamine-specific phospholipase D activity	GO:0016042//lipid catabolic process;GO:0046470//phosphatidylcholine metabolic process	--
BGIOSGA012559	152	93	76	344	292	312	6.267	5.443	4.719	17.870	16.453	17.190	5.47633333333333	17.171	1.64869189275559	1.55574678336244e-41	2.83903317611233e-39	At5g58300	EEC75189.1 hypothetical protein OsI_11426 [Oryza sativa Indica Group]	-	-	-	-	GO:0016020//membrane;GO:0016021//integral component of membrane	GO:0000166//nucleotide binding;GO:0004672//protein kinase activity;GO:0005524//ATP binding	GO:0006468//protein phosphorylation	--
BGIOSGA007223	154	138	82	388	388	328	4.852	6.173	3.891	15.404	16.708	13.811	4.972	15.3076666666667	1.62235618943553	3.18862072938169e-41	5.78078181644375e-39	--	XP_015622829.1 uncharacterized protein LOC4328122 isoform X2 [Oryza sativa Japonica Group]	-	-	-	-	-	-	-	--
BGIOSGA032117	6	6	8	171	130	168	0.148	0.210	0.297	5.315	4.383	5.538	0.218333333333333	5.07866666666667	4.53984547613853	3.53864053960089e-41	6.37368904463958e-39	Os10g0340600	Beta-galactosidase [Source:UniProtKB/TrEMBL;Acc:B8BGB0]	-	-	-	-	GO:0048046//apoplast	GO:0004553//hydrolase activity, hydrolyzing O-glycosyl compounds;GO:0004565//beta-galactosidase activity;GO:0016787//hydrolase activity;GO:0016798//hydrolase activity, acting on glycosyl bonds;GO:0030246//carbohydrate binding	GO:0005975//carbohydrate metabolic process;GO:0008152//metabolic process	--
BGIOSGA020130	52	41	25	210	186	187	1.269	1.420	0.919	6.456	6.203	6.098	1.20266666666667	6.25233333333333	2.37815785753638	8.58955751985925e-41	1.51756144258507e-38	SD18	XP_015640690.1 receptor-like serine/threonine-protein kinase SD1-8 isoform X1 [Oryza sativa Japonica Group]	-	-	-	-	GO:0016020//membrane;GO:0016021//integral component of membrane	GO:0000166//nucleotide binding;GO:0004672//protein kinase activity;GO:0004674//protein serine/threonine kinase activity;GO:0005524//ATP binding;GO:0016301//kinase activity;GO:0016740//transferase activity;GO:0106310//protein serine kinase activity	GO:0006468//protein phosphorylation;GO:0016310//phosphorylation;GO:0048544//recognition of pollen	--
BGIOSGA001528	41	22	27	212	160	174	3.538	2.695	3.509	23.048	18.868	20.063	3.24733333333333	20.6596666666667	2.66948958966186	8.98262442409276e-41	1.57696225490813e-38	--	EAY74297.1 hypothetical protein OsI_02186 [Oryza sativa Indica Group]	-	-	-	-	-	-	-	--
BGIOSGA025695	9760	5987	4955	1778	1795	1603	281.112	244.798	214.946	64.524	70.656	61.699	246.952	65.6263333333333	-1.91188391839523	1.57822970777115e-40	2.75326639208529e-38	RD19D	EEC82027.1 hypothetical protein OsI_25996 [Oryza sativa Indica Group]	Organismal Systems	Environmental adaptation	ko04626//Plant-pathogen interaction	K01373	-	GO:0008233//peptidase activity;GO:0008234//cysteine-type peptidase activity;GO:0016787//hydrolase activity	GO:0006508//proteolysis	--
BGIOSGA026136	728	501	333	1094	1053	890	10.899	10.647	7.508	20.636	21.544	17.805	9.68466666666667	19.995	1.04586498199498	2.17207381019594e-40	3.742172878709e-38	CIP7	Erect panical 2 [Source:UniProtKB/TrEMBL;Acc:B8B8K3]	-	-	-	-	-	-	-	--
BGIOSGA009757	17	16	6	153	140	232	2.575	3.441	1.369	29.202	28.983	46.963	2.46166666666667	35.0493333333333	3.83167967788884	3.51871598141069e-40	6.02482369705986e-38	OsI_013205	AAP50945.1 putative prolamin [Oryza sativa Japonica Group]	-	-	-	-	-	-	-	--
BGIOSGA019148	85	82	38	289	293	242	1.363	1.867	0.918	5.840	6.422	5.187	1.38266666666667	5.81633333333333	2.07265655886854	6.26420108310979e-40	1.05306914935333e-37	ABCB4	EAY96476.1 hypothetical protein OsI_18374 [Oryza sativa Indica Group]	Environmental Information Processing	Membrane transport	ko02010//ABC transporters	K05658	GO:0016020//membrane;GO:0016021//integral component of membrane	GO:0000166//nucleotide binding;GO:0005524//ATP binding;GO:0042626//ATPase-coupled transmembrane transporter activity;GO:0140359//ABC-type transporter activity	GO:0055085//transmembrane transport	--
BGIOSGA022850	3332	1918	1747	536	480	519	245.103	200.291	193.550	49.679	48.255	51.018	212.981333333333	49.6506666666667	-2.1008419972716	1.08072236331205e-39	1.80584800684034e-37	RAB28	EAZ00817.1 hypothetical protein OsI_22847 [Oryza sativa Indica Group]	-	-	-	-	-	-	-	--
BGIOSGA023416	305	195	179	507	452	490	8.185	7.429	7.235	17.144	16.578	17.573	7.61633333333333	17.0983333333333	1.16668717916444	1.20249913761672e-39	1.9973006634259e-37	SRF3	EEC81119.1 hypothetical protein OsI_23995 [Oryza sativa Indica Group]	-	-	-	-	GO:0016020//membrane;GO:0016021//integral component of membrane	GO:0004672//protein kinase activity;GO:0005515//protein binding;GO:0005524//ATP binding	GO:0006468//protein phosphorylation	--
BGIOSGA012293	9563	6207	5651	1991	1868	2015	1207.166	1112.307	1074.337	316.664	322.180	339.909	1131.27	326.251	-1.7938890693389	1.31537534310651e-39	2.15892788562653e-37	HSP17.9A	XP_015630471.1 17.9 kDa class I heat shock protein [Oryza sativa Japonica Group]	Genetic Information Processing	Folding, sorting and degradation	ko04141//Protein processing in endoplasmic reticulum	K13993	-	-	GO:0009408//response to heat	--
BGIOSGA016354	8	3	4	178	133	151	0.451	0.240	0.339	12.635	10.240	11.368	0.343333333333333	11.4143333333333	5.05509285803589	4.89531040493938e-39	7.80380000070163e-37	--	CAH67159.1 H0717B12.6 [Oryza sativa]	-	-	-	-	-	-	-	--
BGIOSGA018149	5755	3764	3677	1234	1184	1128	676.369	627.998	650.863	182.732	190.172	177.159	651.743333333333	183.354333333333	-1.82966955793237	6.76613014057237e-39	1.06635748772271e-36	PM19L	XP_015637929.1 membrane protein PM19L [Oryza sativa Japonica Group]	-	-	-	-	GO:0016020//membrane;GO:0016021//integral component of membrane	-	-	--
BGIOSGA019632	469	345	261	890	771	599	15.932	16.637	13.353	38.093	35.793	27.192	15.3073333333333	33.6926666666667	1.13821164259689	7.92358736347083e-39	1.24172014851951e-36	PUM2	EEC78991.1 hypothetical protein OsI_19484 [Oryza sativa Indica Group]	-	-	-	-	-	GO:0003723//RNA binding	GO:0006417//regulation of translation	--
BGIOSGA002527	311	224	219	578	482	571	17.189	17.575	18.230	40.251	36.407	42.173	17.6646666666667	39.6103333333333	1.16501031628089	1.71860633828494e-38	2.66316774365071e-36	--	EAY72256.1 hypothetical protein OsI_00110 [Oryza sativa Indica Group]	-	-	-	-	-	GO:0005515//protein binding	-	--
BGIOSGA011895	6138	4290	3546	1249	1192	1316	183.242	181.813	159.438	46.981	48.633	52.501	174.831	49.3716666666667	-1.82420576481326	1.75019976096046e-38	2.69705783164007e-36	--	EAY88612.1 hypothetical protein OsI_10087 [Oryza sativa Indica Group]	-	-	-	-	GO:0016020//membrane;GO:0016021//integral component of membrane	-	-	--
BGIOSGA005513	4798	3063	2726	998	947	918	154.273	139.813	132.012	40.432	41.614	39.445	142.032666666667	40.497	-1.81033583630015	2.02465992038553e-38	3.1027633630748e-36	HSP70-9	EAY87713.1 hypothetical protein OsI_09127 [Oryza sativa Indica Group]	Genetic Information Processing	Folding, sorting and degradation	ko03018//RNA degradation	K04043	-	GO:0000166//nucleotide binding;GO:0005524//ATP binding;GO:0051082//unfolded protein binding;GO:0140662//ATP-dependent protein folding chaperone	GO:0006457//protein folding	--
BGIOSGA008093	545	348	392	844	830	858	33.469	30.338	36.257	65.305	69.659	70.412	33.3546666666667	68.4586666666667	1.03734457035677	2.5790106780824e-38	3.93058231805767e-36	EYA	Eyes absent homolog [Source:Projected from Arabidopsis thaliana (AT2G35320) UniProtKB/Swiss-Prot;Acc:O82162]	-	-	-	-	-	GO:0004721//phosphoprotein phosphatase activity;GO:0004725//protein tyrosine phosphatase activity;GO:0016787//hydrolase activity;GO:0030946//protein tyrosine phosphatase activity, metal-dependent;GO:0046872//metal ion binding	GO:0007275//multicellular organism development	--
BGIOSGA017018	10236	8311	5884	2385	2217	2147	1701.818	1961.580	1473.372	499.611	503.738	477.013	1712.25666666667	493.454	-1.79491147003087	9.93463122570598e-38	1.49764565727518e-35	--	XP_015635734.1 late embryogenesis abundant protein 18 [Oryza sativa Japonica Group]	-	-	-	-	-	-	GO:0009793//embryo development ending in seed dormancy	--
MSTRG.2036	1476	976	916	198	234	220	37.279	34.995	34.844	6.301	8.077	7.425	35.706	7.26766666666667	-2.29660236699945	1.39763577653709e-37	2.09554709024788e-35	--	Os01g0661750 [Oryza sativa Japonica Group]	-	-	-	-	-	-	-	--
BGIOSGA027875	250	191	172	472	426	412	15.216	16.503	15.766	36.195	35.434	33.509	15.8283333333333	35.046	1.14674043774846	2.74334038447134e-37	4.0692393360677e-35	FRK2	EAZ05375.1 hypothetical protein OsI_27579 [Oryza sativa Indica Group]	Metabolism;Metabolism;Metabolism;Metabolism;Metabolism	Global and overview maps;Global and overview maps;Carbohydrate metabolism;Carbohydrate metabolism;Carbohydrate metabolism	ko01100//Metabolic pathways;ko01110//Biosynthesis of secondary metabolites;ko00500//Starch and sucrose metabolism;ko00520//Amino sugar and nucleotide sugar metabolism;ko00051//Fructose and mannose metabolism	K00847;K00847;K00847;K00847;K00847	GO:0005829//cytosol	GO:0008865//fructokinase activity;GO:0016773//phosphotransferase activity, alcohol group as acceptor	GO:0006000//fructose metabolic process	--
BGIOSGA024190	3422	2039	1657	535	546	440	121.915	103.125	88.911	24.015	26.584	20.948	104.650333333333	23.849	-2.13357622717109	3.25717071360146e-37	4.80571283265305e-35	ICL	Isocitrate lyase [Source:UniProtKB/TrEMBL;Acc:B8B6W9]	Metabolism;Metabolism;Metabolism;Metabolism	Global and overview maps;Global and overview maps;Global and overview maps;Carbohydrate metabolism	ko01100//Metabolic pathways;ko01110//Biosynthesis of secondary metabolites;ko01200//Carbon metabolism;ko00630//Glyoxylate and dicarboxylate metabolism	K01637;K01637;K01637;K01637	GO:0005777//peroxisome;GO:0009514//glyoxysome	GO:0003824//catalytic activity;GO:0004451//isocitrate lyase activity;GO:0016829//lyase activity;GO:0046872//metal ion binding	GO:0006097//glyoxylate cycle;GO:0006099//tricarboxylic acid cycle;GO:0019752//carboxylic acid metabolic process	--
BGIOSGA000832	1186	706	711	173	144	149	66.998	56.618	60.493	12.314	11.117	11.248	61.3696666666667	11.5596666666667	-2.40842595036903	6.9129718907089e-37	1.00922112791833e-34	ENODL1	EEC71471.1 hypothetical protein OsI_03725 [Oryza sativa Indica Group]	-	-	-	-	-	GO:0009055//electron transfer activity	GO:0022900//electron transport chain	--
BGIOSGA026406	299	198	169	481	425	465	13.065	12.282	11.122	26.482	25.380	27.153	12.1563333333333	26.3383333333333	1.11545591599883	6.99164284149441e-37	1.01536224679252e-34	APY2	EEC82701.1 hypothetical protein OsI_27366 [Oryza sativa Indica Group]	Metabolism;Metabolism;Metabolism;Metabolism	Global and overview maps;Global and overview maps;Nucleotide metabolism;Nucleotide metabolism	ko01100//Metabolic pathways;ko01110//Biosynthesis of secondary metabolites;ko00230//Purine metabolism;ko00240//Pyrimidine metabolism	K14641;K14641;K14641;K14641	GO:0016020//membrane;GO:0016021//integral component of membrane	GO:0000166//nucleotide binding;GO:0005524//ATP binding;GO:0016787//hydrolase activity	-	--
BGIOSGA029243	27	13	12	145	129	152	1.634	1.117	1.093	11.054	10.666	12.289	1.28133333333333	11.3363333333333	3.14523634446711	8.30493152732801e-37	1.19980307658867e-34	URH2	EEC85085.1 hypothetical protein OsI_32443 [Oryza sativa Indica Group]	Metabolism;Metabolism;Metabolism	Global and overview maps;Nucleotide metabolism;Metabolism of cofactors and vitamins	ko01100//Metabolic pathways;ko00240//Pyrimidine metabolism;ko00760//Nicotinate and nicotinamide metabolism	K01240;K01240;K01240	-	GO:0016787//hydrolase activity;GO:0016798//hydrolase activity, acting on glycosyl bonds;GO:0016799//hydrolase activity, hydrolyzing N-glycosyl compounds	GO:0006139//nucleobase-containing compound metabolic process;GO:0008152//metabolic process;GO:1901564//organonitrogen compound metabolic process	--
BGIOSGA033238	7591	4725	3646	1414	1292	1083	347.280	306.868	251.220	81.506	80.779	66.210	301.789333333333	76.165	-1.98634171968161	9.01086979480436e-37	1.29504407444706e-34	--	EEC67270.1 hypothetical protein OsI_34243 [Oryza sativa Indica Group]	-	-	-	-	-	-	GO:0009737//response to abscisic acid	--
BGIOSGA012500	1999	1132	1187	320	268	287	119.529	96.090	106.898	24.109	21.900	22.933	107.505666666667	22.9806666666667	-2.22592015071972	1.1367570533831e-36	1.62532820344023e-34	GOLS1	Hexosyltransferase [Source:UniProtKB/TrEMBL;Acc:A2XG08]	Metabolism;Metabolism	Global and overview maps;Carbohydrate metabolism	ko01100//Metabolic pathways;ko00052//Galactose metabolism	K18819;K18819	-	GO:0016740//transferase activity;GO:0016757//glycosyltransferase activity;GO:0047216//inositol 3-alpha-galactosyltransferase activity	GO:0006012//galactose metabolic process	--
BGIOSGA019845	78	78	48	257	235	220	3.642	5.170	3.375	15.118	14.995	13.726	4.06233333333333	14.613	1.84687185957406	3.56533967714195e-36	4.94476959822816e-34	GIP2	EAY97992.1 hypothetical protein OsI_19909 [Oryza sativa Indica Group]	-	-	-	-	-	GO:0004190//aspartic-type endopeptidase activity	GO:0006508//proteolysis	--
BGIOSGA005949	20245	13130	10822	4137	4109	4264	833.008	766.948	670.650	214.476	231.059	234.457	756.868666666667	226.664	-1.73948771000008	4.77446610713789e-36	6.58876322785028e-34	VPE1	XP_015625561.1 vacuolar-processing enzyme beta-isozyme 1-like [Oryza sativa Japonica Group]	-	-	-	-	GO:0110165//cellular anatomical entity	GO:0004175//endopeptidase activity;GO:0004197//cysteine-type endopeptidase activity;GO:0008233//peptidase activity;GO:0016787//hydrolase activity	GO:0006508//proteolysis;GO:0051603//proteolysis involved in cellular protein catabolic process	--
BGIOSGA037838	3898	2476	2262	859	699	710	360.693	325.249	315.243	100.150	88.395	87.795	333.728333333333	92.1133333333333	-1.85719227012561	5.83235608751714e-36	7.96935434263795e-34	RAB28	EAY83976.1 hypothetical protein OsI_39200 [Oryza sativa Indica Group]	-	-	-	-	-	-	-	--
BGIOSGA019927	311	217	191	491	487	586	14.790	14.650	13.681	29.421	31.652	37.242	14.3736666666667	32.7716666666667	1.18902091114225	8.14282959901891e-36	1.10718533047836e-33	PAT08	S-acyltransferase [Source:UniProtKB/TrEMBL;Acc:B8AYK7]	-	-	-	-	GO:0016020//membrane;GO:0016021//integral component of membrane	GO:0016409//palmitoyltransferase activity;GO:0016740//transferase activity;GO:0016746//acyltransferase activity;GO:0019706//protein-cysteine S-palmitoyltransferase activity	-	--
BGIOSGA009671	6702	4088	3129	1212	1135	1055	109.029	94.418	76.664	24.843	25.238	22.934	93.3703333333333	24.3383333333333	-1.9397338565311	1.71430459310946e-35	2.28612407709952e-33	Os03g0790900	EAY92133.1 hypothetical protein OsI_13844 [Oryza sativa Indica Group]	Metabolism;Metabolism	Global and overview maps;Amino acid metabolism	ko01100//Metabolic pathways;ko00380//Tryptophan metabolism	K11817;K11817	-	GO:0005506//iron ion binding;GO:0009055//electron transfer activity;GO:0016491//oxidoreductase activity;GO:0046872//metal ion binding;GO:0050660//flavin adenine dinucleotide binding;GO:0051536//iron-sulfur cluster binding;GO:0051537//2 iron, 2 sulfur cluster binding;GO:0071949//FAD binding	-	--
BGIOSGA015794	1850	1291	1015	351	327	279	86.965	86.158	71.865	20.791	21.009	17.527	81.6626666666667	19.7756666666667	-2.04595034817003	2.00288066707878e-35	2.65817722217374e-33	AMI1	XP_015635919.1 amidase 1-like isoform X1 [Oryza sativa Japonica Group]	Metabolism;Metabolism;Metabolism;Metabolism	Global and overview maps;Amino acid metabolism;Amino acid metabolism;Amino acid metabolism	ko01100//Metabolic pathways;ko00380//Tryptophan metabolism;ko00330//Arginine and proline metabolism;ko00360//Phenylalanine metabolism	K01426;K01426;K01426;K01426	-	GO:0004040//amidase activity;GO:0016811//hydrolase activity, acting on carbon-nitrogen (but not peptide) bonds, in linear amides	-	--
BGIOSGA008980	340	256	210	549	497	619	13.660	14.601	12.707	27.791	27.289	33.233	13.656	29.4376666666667	1.1081283593488	2.54872633949458e-35	3.35054839833652e-33	--	XP_015625619.2 uncharacterized protein LOC4330615 [Oryza sativa Japonica Group]	-	-	-	-	GO:0016020//membrane;GO:0016021//integral component of membrane	-	-	--
BGIOSGA027464	124	87	79	255	293	301	4.962	4.943	4.762	12.858	16.025	16.097	4.889	14.9933333333333	1.61670984993588	5.27567267866285e-35	6.83815928788552e-33	OsI_28220	Probable gamma-aminobutyrate transaminase 3, mitochondrial [Source:UniProtKB/Swiss-Prot;Acc:B8BBZ7]	Metabolism;Metabolism;Metabolism	Global and overview maps;Amino acid metabolism;Carbohydrate metabolism	ko01100//Metabolic pathways;ko00250//Alanine, aspartate and glutamate metabolism;ko00650//Butanoate metabolism	K16871;K16871;K16871	GO:0005739//mitochondrion	GO:0003824//catalytic activity;GO:0008483//transaminase activity;GO:0016740//transferase activity;GO:0030170//pyridoxal phosphate binding;GO:0034387//4-aminobutyrate:pyruvate transaminase activity;GO:0102351//gamma-aminobutyrate transaminase (glyoxylate dependent) activity	-	--
BGIOSGA016353	385	202	203	577	509	531	21.630	16.110	17.177	40.844	39.044	39.865	18.3056666666667	39.9176666666667	1.1247370768221	6.21527681670968e-35	8.0185743414834e-33	--	EEC77242.1 hypothetical protein OsI_15805 [Oryza sativa Indica Group]	-	-	-	-	-	-	-	--
BGIOSGA020320	163	79	85	373	293	278	2.743	1.888	2.155	7.910	6.740	6.253	2.262	6.96766666666667	1.62307667769603	8.43466907600275e-35	1.07816060290398e-32	BTS	EEC79651.1 hypothetical protein OsI_20887 [Oryza sativa Indica Group]	-	-	-	-	-	GO:0008270//zinc ion binding;GO:0046872//metal ion binding	GO:0055072//iron ion homeostasis	--
BGIOSGA016447	5288	3059	2468	868	861	805	205.978	169.152	144.787	42.600	45.834	41.902	173.305666666667	43.4453333333333	-1.99604570398352	8.6045648035124e-35	1.08983296127775e-32	--	CAH66906.1 H0823A09.7 [Oryza sativa]	-	-	-	-	GO:0016020//membrane;GO:0016021//integral component of membrane	-	-	--
BGIOSGA029517	143	121	97	336	293	285	7.385	8.870	7.544	21.862	20.678	19.668	7.933	20.736	1.38619916923532	1.10791332885009e-34	1.3968772688929e-32	ATJ10	XP_015611742.1 chaperone protein dnaJ 10 isoform X1 [Oryza sativa Japonica Group]	-	-	-	-	GO:0005783//endoplasmic reticulum	-	-	--
BGIOSGA003636	219	112	107	364	352	357	6.317	4.586	4.648	13.228	13.875	13.760	5.18366666666667	13.621	1.39378776973985	2.48806479360597e-34	3.12280277126888e-32	ZAR1	Receptor protein kinase-like protein ZAR1 [Source:Projected from Arabidopsis thaliana (AT2G01210) UniProtKB/Swiss-Prot;Acc:Q9ZU46]	-	-	-	-	GO:0005886//plasma membrane;GO:0009505//plant-type cell wall;GO:0009570//chloroplast stroma;GO:0016020//membrane;GO:0016021//integral component of membrane;GO:0090406//pollen tube	GO:0004672//protein kinase activity;GO:0004674//protein serine/threonine kinase activity;GO:0005515//protein binding;GO:0005524//ATP binding;GO:0016301//kinase activity	GO:0006468//protein phosphorylation;GO:0010069//zygote asymmetric cytokinesis in embryo sac;GO:0010070//zygote asymmetric cell division;GO:0046777//protein autophosphorylation	--
BGIOSGA002345	198	112	130	366	341	378	6.771	5.437	6.696	15.770	15.937	17.274	6.30133333333333	16.327	1.37353069395511	3.37408762469364e-34	4.19688083110997e-32	PDC1	EAY72634.1 hypothetical protein OsI_00500 [Oryza sativa Indica Group]	Metabolism;Metabolism;Metabolism	Global and overview maps;Global and overview maps;Carbohydrate metabolism	ko01100//Metabolic pathways;ko01110//Biosynthesis of secondary metabolites;ko00010//Glycolysis / Gluconeogenesis	K01568;K01568;K01568	-	GO:0000287//magnesium ion binding;GO:0003824//catalytic activity;GO:0004737//pyruvate decarboxylase activity;GO:0016829//lyase activity;GO:0016831//carboxy-lyase activity;GO:0030976//thiamine pyrophosphate binding;GO:0046872//metal ion binding	-	--
BGIOSGA007462	237	192	143	430	439	365	13.351	15.355	12.133	30.522	33.799	27.478	13.613	30.5996666666667	1.1685308976777	3.61655698553715e-34	4.4783954314656e-32	--	XP_015623813.1 uncharacterized protein LOC4328191 [Oryza sativa Japonica Group]	-	-	-	-	GO:0016020//membrane;GO:0016021//integral component of membrane	-	-	--
BGIOSGA007632	1030	751	649	139	131	171	120.361	124.583	114.222	20.466	20.921	26.703	119.722	22.6966666666667	-2.39913594731976	8.98820460483393e-34	1.10316291738444e-31	MFT2	EAY84662.1 hypothetical protein OsI_06032 [Oryza sativa Indica Group]	-	-	-	-	-	-	-	--
BGIOSGA007838	1302	850	748	229	209	184	88.164	81.709	76.285	19.538	19.341	16.650	82.0526666666667	18.5096666666667	-2.14827130678571	1.08927641425782e-33	1.33102859817989e-31	HSFC2A	Similar to Heat shock transcription factor 29 (Fragment) [Source: Projected from Oryza sativa (Os02g0232000)]	-	-	-	-	GO:0005634//nucleus	GO:0003700//DNA-binding transcription factor activity;GO:0043565//sequence-specific DNA binding	GO:0006355//regulation of transcription, DNA-templated	HSF
BGIOSGA032994	723	573	598	1189	1172	1402	87.486	98.430	108.983	181.278	193.814	226.707	98.2996666666667	200.599666666667	1.02906077912809	1.7995651379067e-33	2.17975274215092e-31	--	XP_015614394.1 uncharacterized protein LOC9267622 [Oryza sativa Japonica Group]	-	-	-	-	-	-	-	--
MSTRG.11001	92	45	36	219	197	225	5.910	4.104	3.483	17.726	17.295	19.315	4.499	18.112	2.00926959125284	1.95973657162561e-33	2.36344230538049e-31	--	Os11g0470600, partial [Oryza sativa Japonica Group]	-	-	-	-	-	-	-	--
BGIOSGA020478	10	13	8	114	123	118	0.453	0.837	0.546	6.513	7.622	7.150	0.612	7.095	3.53519912625526	3.10657932492133e-33	3.69829602208875e-31	PIX7	EAY99249.1 hypothetical protein OsI_21210 [Oryza sativa Indica Group]	-	-	-	-	-	GO:0000166//nucleotide binding;GO:0004672//protein kinase activity;GO:0005524//ATP binding	GO:0006468//protein phosphorylation	--
BGIOSGA021074	159	125	122	357	299	370	7.544	8.420	8.718	21.342	19.388	23.460	8.22733333333333	21.3966666666667	1.37888925916224	4.34223800941219e-33	5.10360160614726e-31	ASP1	Aspartate aminotransferase [Source:UniProtKB/TrEMBL;Acc:B8B3J3]	Metabolism;Metabolism;Metabolism;Metabolism;Metabolism;Metabolism;Metabolism;Metabolism;Metabolism;Metabolism;Metabolism;Metabolism;Metabolism;Metabolism;Metabolism	Global and overview maps;Global and overview maps;Global and overview maps;Global and overview maps;Amino acid metabolism;Energy metabolism;Amino acid metabolism;Global and overview maps;Amino acid metabolism;Amino acid metabolism;Amino acid metabolism;Amino acid metabolism;Amino acid metabolism;Biosynthesis of other secondary metabolites;Biosynthesis of other secondary metabolites	ko01100//Metabolic pathways;ko01110//Biosynthesis of secondary metabolites;ko01200//Carbon metabolism;ko01230//Biosynthesis of amino acids;ko00270//Cysteine and methionine metabolism;ko00710//Carbon fixation in photosynthetic organisms;ko00250//Alanine, aspartate and glutamate metabolism;ko01210//2-Oxocarboxylic acid metabolism;ko00330//Arginine and proline metabolism;ko00350//Tyrosine metabolism…	K14455;K14455;K14455;K14455;K14455;K14455;K14455;K14455;K14455;K14455;K14455;K14455;K14455;K14455;K14455	-	GO:0003824//catalytic activity;GO:0004069//L-aspartate:2-oxoglutarate aminotransferase activity;GO:0008483//transaminase activity;GO:0016740//transferase activity;GO:0030170//pyridoxal phosphate binding	GO:0006520//cellular amino acid metabolic process;GO:0009058//biosynthetic process	--
BGIOSGA001241	106	56	50	254	216	206	3.164	2.373	2.248	9.554	8.813	8.218	2.595	8.86166666666667	1.7718435220038	4.77158588421551e-33	5.58456747917172e-31	At2g26730	EEC71058.1 hypothetical protein OsI_02797 [Oryza sativa Indica Group]	-	-	-	-	GO:0016020//membrane;GO:0016021//integral component of membrane	GO:0004672//protein kinase activity;GO:0005515//protein binding;GO:0005524//ATP binding	GO:0006468//protein phosphorylation	--
BGIOSGA021975	166	101	116	336	299	311	13.312	11.498	14.011	33.951	32.770	33.329	12.9403333333333	33.35	1.36581198085277	7.35126435035003e-33	8.53177282636022e-31	MSRA5	Peptide methionine sulfoxide reductase A5 [Source:Projected from Arabidopsis thaliana (AT2G18030) UniProtKB/Swiss-Prot;Acc:Q9SL43]	-	-	-	-	-	GO:0008113//peptide-methionine (S)-S-oxide reductase activity;GO:0016491//oxidoreductase activity	-	--
BGIOSGA010174	220	221	157	481	410	490	19.561	27.895	21.024	53.885	49.820	58.220	22.8266666666667	53.975	1.24157113722987	8.20503759578225e-33	9.48297220132533e-31	VPS2.2	Vacuolar protein sorting-associated protein 2 homolog 2 [Source:Projected from Arabidopsis thaliana (AT5G44560) UniProtKB/Swiss-Prot;Acc:Q0WTY4]	Cellular Processes	Transport and catabolism	ko04144//Endocytosis	K12191	GO:0005768//endosome	-	GO:0007034//vacuolar transport	--
BGIOSGA007082	72661	47120	40835	16750	15868	17022	3244.312	2986.767	2746.049	942.294	968.298	1015.686	2992.376	975.426	-1.61718713201825	1.73987564059282e-32	2.00251744891136e-30	UBI11	CAD1823229.1 unnamed protein product [Ananas comosus var. bracteatus] [Ananas comosus]	Genetic Information Processing	Folding, sorting and degradation	ko04120//Ubiquitin mediated proteolysis	K08770	GO:0005634//nucleus;GO:0005737//cytoplasm	GO:0003729//mRNA binding;GO:0005515//protein binding	-	--
BGIOSGA019747	2514	1776	1483	593	489	464	116.577	116.913	103.573	34.647	30.989	28.753	112.354333333333	31.463	-1.83632762458097	1.81263980986499e-32	2.0776447539684e-30	ERF1-2	EAY97806.1 hypothetical protein OsI_19725 [Oryza sativa Indica Group]	Genetic Information Processing	Translation	ko03015//mRNA surveillance pathway	K03265	GO:0005737//cytoplasm	GO:0003747//translation release factor activity	GO:0006412//translation;GO:0006415//translational termination;GO:0044260//cellular macromolecule metabolic process;GO:0060255//regulation of macromolecule metabolic process	--
BGIOSGA000750	305	206	201	477	446	542	11.340	10.873	11.256	22.346	22.663	26.930	11.1563333333333	23.9796666666667	1.10394865893482	2.52714192268775e-32	2.88468570582357e-30	PRCP	EAY75958.1 hypothetical protein OsI_03875 [Oryza sativa Indica Group]	-	-	-	-	GO:0005773//vacuole;GO:0009507//chloroplast	GO:0008233//peptidase activity;GO:0008236//serine-type peptidase activity;GO:0016787//hydrolase activity	GO:0006508//proteolysis	--
BGIOSGA000478	5676	3918	2990	1084	1130	1168	137.854	135.086	109.371	33.172	37.507	37.908	127.437	36.1956666666667	-1.815895316046	2.8989988843929e-32	3.29559143669223e-30	PHS2	Alpha-1,4 glucan phosphorylase [Source:UniProtKB/TrEMBL;Acc:B8ACF5]	Metabolism;Metabolism;Metabolism	Global and overview maps;Global and overview maps;Carbohydrate metabolism	ko01100//Metabolic pathways;ko01110//Biosynthesis of secondary metabolites;ko00500//Starch and sucrose metabolism	K00688;K00688;K00688	GO:0005829//cytosol;GO:0009507//chloroplast	GO:0004645//1,4-alpha-oligoglucan phosphorylase activity;GO:0008184//glycogen phosphorylase activity;GO:0016740//transferase activity;GO:0016757//glycosyltransferase activity;GO:0030170//pyridoxal phosphate binding;GO:0102250//linear malto-oligosaccharide phosphorylase activity;GO:0102499//SHG alpha-glucan phosphorylase activity	GO:0005975//carbohydrate metabolic process;GO:0009414//response to water deprivation;GO:0046686//response to cadmium ion	--
BGIOSGA007641	6116	4679	3995	1589	1542	1443	236.876	257.263	233.039	77.542	81.620	74.685	242.392666666667	77.949	-1.63674363229843	5.09380273028362e-32	5.72031984342539e-30	ALDH5F1	Aldehyde dehydrogenase [Source:UniProtKB/TrEMBL;Acc:B8AIJ7]	Metabolism;Metabolism;Metabolism	Global and overview maps;Amino acid metabolism;Carbohydrate metabolism	ko01100//Metabolic pathways;ko00250//Alanine, aspartate and glutamate metabolism;ko00650//Butanoate metabolism	K17761;K17761;K17761	-	GO:0004029//aldehyde dehydrogenase (NAD+) activity;GO:0009013//succinate-semialdehyde dehydrogenase [NAD(P)+] activity;GO:0016491//oxidoreductase activity;GO:0016620//oxidoreductase activity, acting on the aldehyde or oxo group of donors, NAD or NADP as acceptor	GO:0006081//cellular aldehyde metabolic process;GO:0009450//gamma-aminobutyric acid catabolic process;GO:0070887//cellular response to chemical stimulus	--
BGIOSGA033867	1814	1209	990	328	327	325	220.809	208.917	181.498	50.305	54.398	52.866	203.741333333333	52.523	-1.95571746455624	5.68532219453657e-32	6.33331192899821e-30	--	XP_015616524.1 uncharacterized protein LOC9270608 [Oryza sativa Japonica Group]	-	-	-	-	-	-	-	--
BGIOSGA037356	7639	5226	4578	1930	1847	1781	436.356	423.784	393.856	138.907	144.188	135.951	417.998666666667	139.682	-1.58135221932317	5.94158812629986e-32	6.59231085789222e-30	HSD1	EEC69238.1 hypothetical protein OsI_38254 [Oryza sativa Indica Group]	-	-	-	-	GO:0016020//membrane;GO:0016021//integral component of membrane	-	-	--
BGIOSGA001492	215	156	118	517	424	303	3.361	3.462	2.779	10.184	9.059	6.330	3.20066666666667	8.52433333333333	1.4132145737233	7.63096675617566e-32	8.39951412233335e-30	CALS7	EEC70817.1 hypothetical protein OsI_02281 [Oryza sativa Indica Group]	-	-	-	-	GO:0000148//1,3-beta-D-glucan synthase complex;GO:0016020//membrane;GO:0016021//integral component of membrane	GO:0003843//1,3-beta-D-glucan synthase activity;GO:0016740//transferase activity;GO:0016757//glycosyltransferase activity	GO:0006075//(1->3)-beta-D-glucan biosynthetic process;GO:0008360//regulation of cell shape;GO:0071555//cell wall organization	--
BGIOSGA035329	237	201	191	495	399	472	17.126	20.619	20.787	45.068	39.403	45.578	19.5106666666667	43.3496666666667	1.15175782528574	1.19548057317282e-31	1.3004015740654e-29	NAM-B1	EAY81055.1 hypothetical protein OsI_36238 [Oryza sativa Indica Group]	-	-	-	-	GO:0005634//nucleus	GO:0003677//DNA binding	GO:0006355//regulation of transcription, DNA-templated	NAC
BGIOSGA017089	4255	3098	2311	998	919	877	334.668	345.912	273.761	98.902	98.784	92.178	318.113666666667	96.6213333333333	-1.7191286870731	1.27332517137878e-31	1.37966771889472e-29	--	EAY95500.1 hypothetical protein OsI_17344 [Oryza sativa Indica Group]	-	-	-	-	-	-	-	--
BGIOSGA033275	710	411	376	77	71	72	27.762	22.814	22.143	3.793	3.794	3.762	24.2396666666667	3.783	-2.67976717813381	1.36807501717456e-31	1.47656283371159e-29	CYP89A2	EAY79199.1 hypothetical protein OsI_34311 [Oryza sativa Indica Group]	-	-	-	-	GO:0016020//membrane;GO:0016021//integral component of membrane	GO:0004497//monooxygenase activity;GO:0005506//iron ion binding;GO:0016491//oxidoreductase activity;GO:0016705//oxidoreductase activity, acting on paired donors, with incorporation or reduction of molecular oxygen;GO:0020037//heme binding;GO:0046872//metal ion binding	-	--
BGIOSGA025171	1132	750	564	164	148	165	59.054	55.543	44.314	10.780	10.552	11.503	52.9703333333333	10.945	-2.27491263278047	1.95088881047741e-31	2.08933412451823e-29	SPAC1F5.03c	EAZ02818.1 hypothetical protein OsI_24943 [Oryza sativa Indica Group]	-	-	-	-	-	GO:0016491//oxidoreductase activity	-	--
BGIOSGA003040	57	39	48	211	163	180	4.163	4.044	5.280	19.417	16.269	17.568	4.49566666666667	17.7513333333333	1.98132041667558	3.34479645108312e-31	3.5411436626009e-29	RTNLB1	Reticulon-like protein [Source:UniProtKB/TrEMBL;Acc:A2WMA1]	-	-	-	-	GO:0005783//endoplasmic reticulum;GO:0005789//endoplasmic reticulum membrane;GO:0016020//membrane;GO:0016021//integral component of membrane	-	GO:0009617//response to bacterium	--
BGIOSGA007506	1561	1073	854	287	275	281	92.528	90.290	76.240	21.434	22.277	22.258	86.3526666666667	21.9896666666667	-1.97341499540328	6.08038640692714e-31	6.38855144527821e-29	--	XP_015624278.1 uncharacterized protein LOC4328263 isoform X1 [Oryza sativa Japonica Group]	-	-	-	-	-	-	-	--
BGIOSGA032167	381	264	252	15	29	27	21.346	20.998	21.264	1.059	2.220	2.022	21.2026666666667	1.767	-3.58487177944832	6.7603116509313e-31	7.04953099900498e-29	At4g08290	WAT1-related protein [Source:UniProtKB/TrEMBL;Acc:B8BG55]	-	-	-	-	GO:0016020//membrane;GO:0016021//integral component of membrane	GO:0022857//transmembrane transporter activity	GO:0055085//transmembrane transport	--
BGIOSGA000724	38	23	23	150	122	184	1.453	1.248	1.324	7.224	6.373	9.399	1.34166666666667	7.66533333333333	2.51432224752416	6.79351525663336e-31	7.057622703689e-29	CKX5	Cytokinin dehydrogenase 5 [Source:Projected from Arabidopsis thaliana (AT1G75450) UniProtKB/Swiss-Prot;Acc:Q67YU0]	Metabolism;Metabolism	Global and overview maps;Metabolism of terpenoids and polyketides	ko01110//Biosynthesis of secondary metabolites;ko00908//Zeatin biosynthesis	K00279;K00279	GO:0005615//extracellular space	GO:0003824//catalytic activity;GO:0016491//oxidoreductase activity;GO:0019139//cytokinin dehydrogenase activity;GO:0050660//flavin adenine dinucleotide binding;GO:0071949//FAD binding	GO:0009690//cytokinin metabolic process	--
BGIOSGA029885	1550	1018	785	274	246	197	86.133	80.308	65.700	19.185	18.682	14.629	77.3803333333333	17.4986666666667	-2.14472194528275	7.20017029789495e-31	7.45217625832127e-29	--	EEC84467.1 hypothetical protein OsI_31106 [Oryza sativa Indica Group]	-	-	-	-	-	-	-	--
BGIOSGA000732	1591	1013	1013	244	247	289	98.892	89.386	94.833	19.109	20.982	24.005	94.3703333333333	21.3653333333333	-2.14306157345641	1.12212068442361e-30	1.14853813817499e-28	HMT-4	XP_015621503.1 homocysteine S-methyltransferase 4 [Oryza sativa Japonica Group]	Metabolism;Metabolism;Metabolism	Global and overview maps;Global and overview maps;Amino acid metabolism	ko01100//Metabolic pathways;ko01110//Biosynthesis of secondary metabolites;ko00270//Cysteine and methionine metabolism	K00547;K00547;K00547	GO:0005737//cytoplasm	GO:0008168//methyltransferase activity;GO:0008270//zinc ion binding;GO:0016740//transferase activity;GO:0046872//metal ion binding;GO:0047150//betaine-homocysteine S-methyltransferase activity	GO:0009086//methionine biosynthetic process;GO:0032259//methylation	--
BGIOSGA026932	368	212	253	547	551	529	18.908	15.464	19.579	35.412	38.691	36.322	17.9836666666667	36.8083333333333	1.03334522646464	1.65090315569916e-30	1.66519097210121e-28	At3g47520	Malate dehydrogenase [Source:UniProtKB/TrEMBL;Acc:A2YVI5]	Metabolism;Metabolism;Metabolism;Metabolism;Metabolism;Metabolism;Metabolism;Metabolism	Global and overview maps;Global and overview maps;Global and overview maps;Amino acid metabolism;Carbohydrate metabolism;Carbohydrate metabolism;Energy metabolism;Carbohydrate metabolism	ko01100//Metabolic pathways;ko01110//Biosynthesis of secondary metabolites;ko01200//Carbon metabolism;ko00270//Cysteine and methionine metabolism;ko00620//Pyruvate metabolism;ko00630//Glyoxylate and dicarboxylate metabolism;ko00710//Carbon fixation in photosynthetic organisms;ko00020//Citrate cycle (TCA cycle)	K00026;K00026;K00026;K00026;K00026;K00026;K00026;K00026	-	GO:0003824//catalytic activity;GO:0016491//oxidoreductase activity;GO:0016615//malate dehydrogenase activity;GO:0016616//oxidoreductase activity, acting on the CH-OH group of donors, NAD or NADP as acceptor;GO:0030060//L-malate dehydrogenase activity	GO:0005975//carbohydrate metabolic process;GO:0006099//tricarboxylic acid cycle;GO:0006108//malate metabolic process	--
BGIOSGA004922	166	80	74	288	267	298	8.887	6.080	5.966	19.426	19.534	21.318	6.97766666666667	20.0926666666667	1.52585246432189	1.78122516104822e-30	1.78366871903088e-28	OsI_04666	Stearoyl-[acyl-carrier-protein] 9-desaturase 1, chloroplastic [Source:UniProtKB/Swiss-Prot;Acc:B8A7A3]	Metabolism;Metabolism;Metabolism;Metabolism	Global and overview maps;Global and overview maps;Lipid metabolism;Lipid metabolism	ko01100//Metabolic pathways;ko01212//Fatty acid metabolism;ko00061//Fatty acid biosynthesis;ko01040//Biosynthesis of unsaturated fatty acids	K03921;K03921;K03921;K03921	GO:0009507//chloroplast;GO:0009536//plastid;GO:0016020//membrane	GO:0016491//oxidoreductase activity;GO:0045300//acyl-[acyl-carrier-protein] desaturase activity;GO:0046872//metal ion binding;GO:0102786//stearoyl-[acp] desaturase activity	GO:0006629//lipid metabolic process;GO:0006631//fatty acid metabolic process;GO:0006633//fatty acid biosynthetic process	--
BGIOSGA022768	58	24	15	212	192	130	3.267	1.919	1.273	15.048	14.782	9.787	2.153	13.2056666666667	2.61673691084528	2.55684010501571e-30	2.54199393666401e-28	CXE18	EAZ00665.1 hypothetical protein OsI_22686 [Oryza sativa Indica Group]	-	-	-	-	-	GO:0016787//hydrolase activity	-	--
BGIOSGA008773	4669	3227	2826	1149	1121	1065	329.241	323.042	300.137	102.087	108.032	100.359	317.473333333333	103.492666666667	-1.6171068713943	3.29419173176616e-30	3.25175410162739e-28	PIP1-1	XP_015625393.1 aquaporin PIP1-1 [Oryza sativa Japonica Group]	-	-	-	-	GO:0016020//membrane;GO:0016021//integral component of membrane	GO:0015267//channel activity	GO:0055085//transmembrane transport	--
BGIOSGA022529	194	144	134	368	326	457	16.462	17.346	17.125	39.344	37.805	51.821	16.9776666666667	42.99	1.34036291525487	3.49146700495079e-30	3.43426637529521e-28	At1g09580	EEC80214.1 hypothetical protein OsI_22114 [Oryza sativa Indica Group]	-	-	-	-	GO:0005789//endoplasmic reticulum membrane;GO:0016020//membrane;GO:0016021//integral component of membrane	-	-	--
BGIOSGA024973	82	51	44	240	201	157	1.649	1.456	1.333	6.080	5.524	4.219	1.47933333333333	5.27433333333333	1.83404158435656	7.21719065838096e-30	6.98044560625276e-28	--	XP_015646445.1 uncharacterized protein LOC4342196 isoform X1 [Oryza sativa Japonica Group]	-	-	-	-	GO:0016020//membrane;GO:0016021//integral component of membrane	GO:0016787//hydrolase activity	-	--
MSTRG.21549	990	734	784	168	170	125	17.518	18.433	20.888	3.745	4.111	2.955	18.9463333333333	3.60366666666667	-2.39438119647054	7.22253907633767e-30	6.98044560625276e-28	--	Os04g0113350 [Oryza sativa Japonica Group]	-	-	-	-	-	-	-	--
BGIOSGA020606	3277	2175	1895	720	708	706	230.288	216.982	200.568	63.751	67.996	66.300	215.946	66.0156666666667	-1.70979024667814	7.83176147166152e-30	7.542965267394e-28	XTH25	Xyloglucan endotransglucosylase/hydrolase [Source:UniProtKB/TrEMBL;Acc:A2YGL2]	-	-	-	-	GO:0005576//extracellular region;GO:0005618//cell wall;GO:0048046//apoplast	GO:0004553//hydrolase activity, hydrolyzing O-glycosyl compounds;GO:0016740//transferase activity;GO:0016762//xyloglucan:xyloglucosyl transferase activity;GO:0016787//hydrolase activity;GO:0016798//hydrolase activity, acting on glycosyl bonds	GO:0005975//carbohydrate metabolic process;GO:0006073//cellular glucan metabolic process;GO:0008152//metabolic process;GO:0010411//xyloglucan metabolic process;GO:0042546//cell wall biogenesis;GO:0071555//cell wall organization	--
BGIOSGA031107	28	13	19	148	131	101	1.284	0.846	1.312	8.550	8.209	6.189	1.14733333333333	7.64933333333333	2.73704942061177	1.90756542289609e-29	1.80587200342293e-27	VIP1	EEC84895.1 hypothetical protein OsI_32072 [Oryza sativa Indica Group]	-	-	-	-	-	GO:0003677//DNA binding;GO:0003700//DNA-binding transcription factor activity	GO:0006355//regulation of transcription, DNA-templated	bZIP
BGIOSGA022671	3880	2543	2298	969	830	783	144.264	134.227	128.686	45.395	42.175	38.905	135.725666666667	42.1583333333333	-1.68680383178933	2.52885844560916e-29	2.38590052939819e-27	ALDH2B7	EAZ00462.1 hypothetical protein OsI_22484 [Oryza sativa Indica Group]	Metabolism;Metabolism;Metabolism;Metabolism;Metabolism;Metabolism;Metabolism;Metabolism;Metabolism;Metabolism;Metabolism;Metabolism;Metabolism;Metabolism;Metabolism	Global and overview maps;Global and overview maps;Carbohydrate metabolism;Carbohydrate metabolism;Lipid metabolism;Amino acid metabolism;Lipid metabolism;Amino acid metabolism;Amino acid metabolism;Carbohydrate metabolism;Metabolism of other amino acids;Metabolism of cofactors and vitamins;Amino acid metabolism;Amino acid metabolism;Metabolism of terpenoids and polyketides	ko01100//Metabolic pathways;ko01110//Biosynthesis of secondary metabolites;ko00010//Glycolysis / Gluconeogenesis;ko00620//Pyruvate metabolism;ko00561//Glycerolipid metabolism;ko00380//Tryptophan metabolism;ko00071//Fatty acid degradation;ko00330//Arginine and proline metabolism;ko00280//Valine, leucine and isoleucine degradation;ko00053//Ascorbate and aldarate metabolism;ko00410//beta-Alanine met…	K00128;K00128;K00128;K00128;K00128;K00128;K00128;K00128;K00128;K00128;K00128;K00128;K00128;K00128;K00128	-	GO:0004029//aldehyde dehydrogenase (NAD+) activity;GO:0016491//oxidoreductase activity;GO:0016620//oxidoreductase activity, acting on the aldehyde or oxo group of donors, NAD or NADP as acceptor	GO:0070887//cellular response to chemical stimulus	--
BGIOSGA020480	202	134	157	366	356	419	15.021	14.146	17.584	34.292	36.179	41.637	15.5836666666667	37.3693333333333	1.26182010261914	2.83751549133698e-29	2.65902042901031e-27	PCO2	EEC79791.1 hypothetical protein OsI_21215 [Oryza sativa Indica Group]	-	-	-	-	-	GO:0016702//oxidoreductase activity, acting on single donors with incorporation of molecular oxygen, incorporation of two atoms of oxygen;GO:0017172//cysteine dioxygenase activity;GO:0046872//metal ion binding	GO:0018171//peptidyl-cysteine oxidation;GO:0070483//detection of hypoxia	--
BGIOSGA000239	855	570	446	126	119	114	14.089	13.334	11.069	2.616	2.680	2.510	12.8306666666667	2.602	-2.30190326597995	3.91539199044446e-29	3.64446788694458e-27	SPS1	Sucrose phosphate synthase, Sucrose synthesis in pollen germinatio [Source: Projected from Oryza sativa (Os01g0919400)]	Metabolism;Metabolism;Metabolism	Global and overview maps;Global and overview maps;Carbohydrate metabolism	ko01100//Metabolic pathways;ko01110//Biosynthesis of secondary metabolites;ko00500//Starch and sucrose metabolism	K00696;K00696;K00696	GO:0005634//nucleus;GO:0005794//Golgi apparatus	GO:0000981//DNA-binding transcription factor activity, RNA polymerase II-specific;GO:0003677//DNA binding;GO:0003824//catalytic activity;GO:0016157//sucrose synthase activity;GO:0016740//transferase activity;GO:0016757//glycosyltransferase activity;GO:0043565//sequence-specific DNA binding;GO:0046524//sucrose-phosphate synthase activity	GO:0005985//sucrose metabolic process;GO:0005986//sucrose biosynthetic process;GO:0006355//regulation of transcription, DNA-templated;GO:0006357//regulation of transcription by RNA polymerase II	HD-ZIP
BGIOSGA013829	333	232	220	508	439	571	31.673	31.326	31.516	60.880	57.065	72.577	31.505	63.5073333333333	1.01134238306313	5.70901383980001e-29	5.29620822369139e-27	RABE1C	XP_015627857.1 ras-related protein RABE1c [Oryza sativa Japonica Group]	Cellular Processes	Transport and catabolism	ko04144//Endocytosis	K07901	-	GO:0003924//GTPase activity;GO:0005525//GTP binding	-	--
BGIOSGA007005	309	170	149	442	389	505	22.408	17.501	16.274	40.385	38.546	48.938	18.7276666666667	42.623	1.18646097881943	5.96860274025157e-29	5.5185700936366e-27	CYP71Z6	EEC72627.1 hypothetical protein OsI_06128 [Oryza sativa Indica Group]	-	-	-	-	GO:0016020//membrane	GO:0004497//monooxygenase activity;GO:0005506//iron ion binding;GO:0016705//oxidoreductase activity, acting on paired donors, with incorporation or reduction of molecular oxygen;GO:0020037//heme binding	-	--
BGIOSGA016012	3113	2178	1892	725	692	724	336.826	334.544	308.322	98.838	102.327	104.684	326.564	101.949666666667	-1.67950870045399	1.13859628687326e-28	1.04577429818843e-26	H1-I	CAE04793.1 OSJNBb0018J12.6 [Oryza sativa Japonica Group]	-	-	-	-	GO:0000786//nucleosome;GO:0005634//nucleus;GO:0005694//chromosome	GO:0003677//DNA binding;GO:0030527//structural constituent of chromatin	GO:0006334//nucleosome assembly	--
BGIOSGA016505	6440	3945	3513	1539	1345	1307	308.422	268.211	253.393	92.867	88.032	83.647	276.675333333333	88.182	-1.64963792459893	1.65398748154803e-28	1.50915476194669e-26	RBP47	EAY94326.1 hypothetical protein OsI_16094 [Oryza sativa Indica Group]	-	-	-	-	-	GO:0003676//nucleic acid binding;GO:0003723//RNA binding	-	--
BGIOSGA000945	19060	12286	8631	3785	3413	2661	1804.501	1651.257	1230.700	451.503	441.597	336.662	1562.15266666667	409.920666666667	-1.93011882042858	1.85735006930221e-28	1.68915331876408e-26	LEA14	Group 3 late embryogenesis abundant protein [Source:UniProtKB/TrEMBL;Acc:A2WU85]	-	-	-	-	GO:0005634//nucleus	-	-	--
BGIOSGA002157	85	66	40	193	189	196	2.786	3.071	1.974	7.969	8.465	8.584	2.61033333333333	8.33933333333333	1.67569800844526	2.26811951718046e-28	2.05598363292653e-26	--	XP_025879566.1 peptide-N4-(N-acetyl-beta-glucosaminyl)asparagine amidase A [Oryza sativa Japonica Group]	-	-	-	-	-	-	-	--
BGIOSGA004642	941	611	535	148	155	133	41.118	37.901	35.209	8.148	9.256	7.766	38.076	8.39	-2.18213921131161	3.75224635802269e-28	3.35741320899462e-26	UGT87A1	Glycosyltransferase [Source:UniProtKB/TrEMBL;Acc:B8AAX4]	-	-	-	-	-	GO:0008194//UDP-glycosyltransferase activity;GO:0016740//transferase activity;GO:0016757//glycosyltransferase activity;GO:0016758//hexosyltransferase activity	-	--
BGIOSGA010746	360	188	174	491	484	411	8.796	6.521	6.403	15.115	16.161	13.419	7.24	14.8983333333333	1.04108934395596	4.98593468478831e-28	4.4469407166128e-26	--	EEC75245.1 hypothetical protein OsI_11547 [Oryza sativa Indica Group]	-	-	-	-	-	GO:0003677//DNA binding	-	--
BGIOSGA002302	1889	1202	918	303	335	246	49.210	44.452	36.018	9.945	11.927	8.564	43.2266666666667	10.1453333333333	-2.09110532332	5.65073689172931e-28	5.00767220136702e-26	RFS	Probable galactinol--sucrose galactosyltransferase 5 [Source:Projected from Arabidopsis thaliana (AT5G40390) UniProtKB/Swiss-Prot;Acc:Q9FND9]	Metabolism;Metabolism	Global and overview maps;Carbohydrate metabolism	ko01100//Metabolic pathways;ko00052//Galactose metabolism	K06617;K06617	-	-	GO:0005975//carbohydrate metabolic process	--
BGIOSGA013483	8241	5787	5778	2036	1824	2033	968.542	965.522	1022.759	301.493	292.968	319.294	985.607666666667	304.585	-1.6941685835653	5.85434402365868e-28	5.17158581300142e-26	--	XP_015628939.1 hapless 2 isoform X2 [Oryza sativa Japonica Group]	-	-	-	-	-	-	-	--
BGIOSGA010834	14232	9031	7026	3036	3077	2556	876.629	789.688	651.801	235.620	259.020	210.390	772.706	235.01	-1.71719745364543	6.45911763867493e-28	5.66971535004953e-26	LEA1	Late embryogenesis abundant (LEA) protein, Abiotic stress toleranc [Source: Projected from Oryza sativa (Os03g0322900)]	-	-	-	-	GO:0005634//nucleus	-	GO:0050826//response to freezing;GO:1901002//positive regulation of response to salt stress;GO:1902584//positive regulation of response to water deprivation	--
BGIOSGA008331	104	52	86	255	236	255	7.185	5.100	8.949	22.197	22.283	23.542	7.078	22.674	1.67962525755589	8.11037515648587e-28	7.07438949970456e-26	IPK2	Inositol polyphosphate multikinase IPK2 [Source:UniProtKB/Swiss-Prot;Acc:A2X5H5]	Metabolism;Metabolism;Environmental Information Processing	Global and overview maps;Carbohydrate metabolism;Signal transduction	ko01100//Metabolic pathways;ko00562//Inositol phosphate metabolism;ko04070//Phosphatidylinositol signaling system	K00915;K00915;K00915	-	GO:0000823//inositol-1,4,5-trisphosphate 6-kinase activity;GO:0005524//ATP binding;GO:0016301//kinase activity;GO:0047326//inositol tetrakisphosphate 5-kinase activity;GO:0102732//myo-inositol-1,2,3,4,6-heptakisphosphate 5-kinase activity	GO:0032958//inositol phosphate biosynthetic process	--
BGIOSGA018981	185	158	115	351	292	307	19.602	23.766	18.352	46.860	42.283	43.469	20.5733333333333	44.204	1.10340136315904	8.71391980667103e-28	7.57701277734924e-26	--	EEC78345.1 hypothetical protein OsI_18092 [Oryza sativa Indica Group]	Genetic Information Processing	Folding, sorting and degradation	ko04141//Protein processing in endoplasmic reticulum	K13250	GO:0016020//membrane;GO:0016021//integral component of membrane	-	-	--
MSTRG.14499	1831	1382	1535	382	361	354	63.106	68.337	80.934	16.779	17.065	16.301	70.7923333333333	16.715	-2.08244977285462	1.03317654039054e-27	8.95570339917273e-26	--	Os11g0183200, partial [Oryza sativa Japonica Group]	-	-	-	-	-	-	-	--
BGIOSGA001546	111	103	105	310	249	280	9.303	12.255	13.254	32.736	28.520	31.360	11.604	30.872	1.41167674834326	1.3777184550698e-27	1.18680604058155e-25	LBD41	KAF0916904.1 hypothetical protein E2562_015081 [Oryza meyeriana var. granulata] [Oryza meyeriana]	-	-	-	-	-	-	-	LBD
MSTRG.25141	775	571	581	122	112	133	74.290	77.703	83.881	14.735	14.672	17.037	78.6246666666667	15.4813333333333	-2.34445226635497	1.59744631481671e-27	1.36759153951809e-25	--	Os03g0561415, partial [Oryza sativa Japonica Group]	-	-	-	-	-	-	-	--
BGIOSGA010483	12890	9072	6819	3175	3153	2734	296.844	296.584	236.512	92.125	99.233	84.137	276.646666666667	91.8316666666667	-1.5909809061363	8.34883305992454e-27	6.95435229478038e-25	PPDK2	Pyruvate, phosphate dikinase [Source:UniProtKB/TrEMBL;Acc:A2XIA2]	Metabolism;Metabolism;Metabolism;Metabolism;Metabolism;Metabolism	Global and overview maps;Global and overview maps;Global and overview maps;Carbohydrate metabolism;Carbohydrate metabolism;Energy metabolism	ko01100//Metabolic pathways;ko01110//Biosynthesis of secondary metabolites;ko01200//Carbon metabolism;ko00010//Glycolysis / Gluconeogenesis;ko00620//Pyruvate metabolism;ko00710//Carbon fixation in photosynthetic organisms	K01006;K01006;K01006;K01006;K01006;K01006	-	GO:0000166//nucleotide binding;GO:0003824//catalytic activity;GO:0005524//ATP binding;GO:0016301//kinase activity;GO:0016772//transferase activity, transferring phosphorus-containing groups;GO:0046872//metal ion binding;GO:0050242//pyruvate, phosphate dikinase activity	GO:0006090//pyruvate metabolic process;GO:0016310//phosphorylation	--
BGIOSGA009712	29	27	15	134	104	125	2.141	2.830	1.668	12.464	10.493	12.332	2.213	11.763	2.41018069143673	8.52338931173016e-27	7.07849618948417e-25	RTNLB8	Reticulon-like protein [Source:UniProtKB/TrEMBL;Acc:A2XMJ6]	-	-	-	-	GO:0005783//endoplasmic reticulum;GO:0005789//endoplasmic reticulum membrane;GO:0016020//membrane;GO:0016021//integral component of membrane	-	GO:0009617//response to bacterium	--
MSTRG.5686	3354	2502	2272	785	832	790	90.276	95.620	92.316	26.681	30.791	28.580	92.7373333333333	28.684	-1.69290401983366	1.01999517650388e-26	8.4204244660311e-25	--	B1160F02.13 [Oryza sativa Japonica Group]	-	-	-	-	-	-	-	--
MSTRG.1294	5954	4572	3331	1595	1426	1365	250.283	272.368	212.828	87.123	82.975	77.009	245.159666666667	82.369	-1.57354826941967	1.51385851694765e-26	1.24603583213929e-24	--	Os01g0391100 [Oryza sativa Japonica Group]	-	-	-	-	-	GO:0017111//nucleoside-triphosphatase activity;GO:0032550//purine ribonucleoside binding	-	--
BGIOSGA029570	1351	1018	768	305	223	210	244.492	261.533	209.328	69.546	55.153	50.786	238.451	58.495	-2.02730761575342	2.5249352681239e-26	2.05386083481585e-24	--	EAZ09524.1 hypothetical protein OsI_31799 [Oryza sativa Indica Group]	-	-	-	-	-	-	-	--
BGIOSGA001326	30	32	20	149	111	123	1.789	2.708	1.796	11.193	9.044	9.800	2.09766666666667	10.0123333333333	2.25492088023393	2.55990248959111e-26	2.07621565076837e-24	PCO1	EEC70979.1 hypothetical protein OsI_02615 [Oryza sativa Indica Group]	-	-	-	-	-	GO:0016702//oxidoreductase activity, acting on single donors with incorporation of molecular oxygen, incorporation of two atoms of oxygen;GO:0017172//cysteine dioxygenase activity;GO:0046872//metal ion binding	GO:0018171//peptidyl-cysteine oxidation;GO:0070483//detection of hypoxia	--
BGIOSGA022620	3284	2105	2056	827	687	669	168.313	153.157	158.707	53.405	48.120	45.820	160.059	49.115	-1.70436819663764	2.8559133885733e-26	2.30954301959901e-24	Os06g0246500	Pyruvate dehydrogenase E1 component subunit alpha [Source:UniProtKB/TrEMBL;Acc:A2YB83]	Metabolism;Metabolism;Metabolism;Metabolism;Metabolism;Metabolism	Global and overview maps;Global and overview maps;Global and overview maps;Carbohydrate metabolism;Carbohydrate metabolism;Carbohydrate metabolism	ko01100//Metabolic pathways;ko01110//Biosynthesis of secondary metabolites;ko01200//Carbon metabolism;ko00010//Glycolysis / Gluconeogenesis;ko00620//Pyruvate metabolism;ko00020//Citrate cycle (TCA cycle)	K00161;K00161;K00161;K00161;K00161;K00161	GO:0043231//intracellular membrane-bounded organelle	GO:0004739//pyruvate dehydrogenase (acetyl-transferring) activity;GO:0016491//oxidoreductase activity;GO:0016624//oxidoreductase activity, acting on the aldehyde or oxo group of donors, disulfide as acceptor	GO:0006086//acetyl-CoA biosynthetic process from pyruvate;GO:0006096//glycolytic process	--
BGIOSGA007156	544	398	309	78	69	48	16.754	17.401	14.333	3.027	2.904	1.975	16.1626666666667	2.63533333333333	-2.61660788738885	2.97740984123207e-26	2.39383751235058e-24	Os11g0285000	Terpene cyclase/mutase family member [Source:UniProtKB/TrEMBL;Acc:B8AHE7]	Metabolism	Metabolism of terpenoids and polyketides	ko00909//Sesquiterpenoid and triterpenoid biosynthesis	K19011	GO:0005811//lipid droplet	GO:0016853//isomerase activity;GO:0016866//intramolecular transferase activity	GO:0016104//triterpenoid biosynthetic process	--
BGIOSGA019732	130	102	77	284	203	272	9.495	10.575	8.470	26.134	20.262	26.547	9.51333333333333	24.3143333333333	1.35378420124805	3.0855461865516e-26	2.47360925209735e-24	RPS4	40S ribosomal protein S4 [Source:UniProtKB/TrEMBL;Acc:A2Y3W4]	Genetic Information Processing	Translation	ko03010//Ribosome	K02987	GO:0005840//ribosome;GO:1990904//ribonucleoprotein complex	GO:0003723//RNA binding;GO:0003735//structural constituent of ribosome;GO:0019843//rRNA binding	GO:0006412//translation	--
BGIOSGA030974	3225	1782	1559	548	572	429	54.959	43.111	40.014	11.767	13.322	9.770	46.028	11.6196666666667	-1.98594307346117	3.3678825671977e-26	2.69217079679913e-24	AIR3	EEC84763.1 hypothetical protein OsI_31779 [Oryza sativa Indica Group]	-	-	-	-	-	GO:0003872//6-phosphofructokinase activity;GO:0004252//serine-type endopeptidase activity;GO:0008233//peptidase activity;GO:0008236//serine-type peptidase activity;GO:0016301//kinase activity;GO:0016740//transferase activity;GO:0016787//hydrolase activity;GO:0046872//metal ion binding	GO:0006002//fructose 6-phosphate metabolic process;GO:0006096//glycolytic process;GO:0006508//proteolysis;GO:0016310//phosphorylation;GO:0061615//glycolytic process through fructose-6-phosphate	--
BGIOSGA013305	1945	1456	1264	428	419	455	94.477	100.401	92.472	26.195	27.815	29.535	95.7833333333333	27.8483333333333	-1.78218365558339	3.79157931562951e-26	3.02215020278538e-24	CBSDUF3	XP_015628261.1 DUF21 domain-containing protein At2g14520 isoform X1 [Oryza sativa Japonica Group]	-	-	-	-	GO:0016020//membrane;GO:0016021//integral component of membrane	-	GO:0010960//magnesium ion homeostasis	--
BGIOSGA009245	183	166	123	318	329	308	5.354	6.904	5.427	11.739	13.167	12.059	5.895	12.3216666666667	1.06363369429858	7.14785417694342e-26	5.64863758290759e-24	SS4	EEC74203.1 hypothetical protein OsI_09361 [Oryza sativa Indica Group]	-	-	-	-	GO:0009507//chloroplast	GO:0016740//transferase activity;GO:0016757//glycosyltransferase activity	GO:0019252//starch biosynthetic process	--
BGIOSGA004125	9976	6920	6630	2282	2243	2544	289.782	285.359	290.059	83.520	89.043	98.752	288.4	90.4383333333333	-1.67306485421755	8.51422941930151e-26	6.69030299242451e-24	Os05g0573700	EAY75202.1 hypothetical protein OsI_03093 [Oryza sativa Indica Group]	Metabolism;Metabolism;Metabolism;Metabolism;Metabolism;Metabolism	Global and overview maps;Global and overview maps;Global and overview maps;Global and overview maps;Metabolism of cofactors and vitamins;Amino acid metabolism	ko01100//Metabolic pathways;ko01110//Biosynthesis of secondary metabolites;ko01230//Biosynthesis of amino acids;ko01210//2-Oxocarboxylic acid metabolism;ko00770//Pantothenate and CoA biosynthesis;ko00290//Valine, leucine and isoleucine biosynthesis	K00053;K00053;K00053;K00053;K00053;K00053	-	GO:0004455//ketol-acid reductoisomerase activity;GO:0016491//oxidoreductase activity;GO:0046872//metal ion binding	GO:0008652//cellular amino acid biosynthetic process;GO:0009082//branched-chain amino acid biosynthetic process;GO:0009097//isoleucine biosynthetic process;GO:0009099//valine biosynthetic process	--
BGIOSGA026872	82	56	37	161	188	186	7.387	7.162	5.020	18.275	23.146	22.392	6.523	21.271	1.70528032576385	9.53343708243362e-26	7.47001349696451e-24	--	EEC83682.1 hypothetical protein OsI_29480 [Oryza sativa Indica Group]	-	-	-	-	-	-	-	--
BGIOSGA007915	11083	7228	5102	2438	2212	1963	256.967	237.907	178.163	71.222	70.091	60.821	224.345666666667	67.378	-1.73537380771842	1.17230098047773e-25	9.15979847788489e-24	BAG6	EEC72871.1 hypothetical protein OsI_06641 [Oryza sativa Indica Group]	-	-	-	-	-	GO:0005515//protein binding;GO:0051087//chaperone binding	-	--
BGIOSGA009906	1977	1273	1023	408	391	359	45.580	41.664	35.522	11.852	12.320	11.060	40.922	11.744	-1.80095278302044	1.31451621469617e-25	1.01849303807939e-23	PHYA	Phytochrome A, Photorecepto [Source: Projected from Oryza sativa (Os03g0719800)]	Organismal Systems	Environmental adaptation	ko04712//Circadian rhythm - plant	K12120	GO:0005622//intracellular anatomical structure	GO:0000155//phosphorelay sensor kinase activity;GO:0009881//photoreceptor activity	GO:0000160//phosphorelay signal transduction system;GO:0006355//regulation of transcription, DNA-templated;GO:0007165//signal transduction;GO:0009584//detection of visible light;GO:0018298//protein-chromophore linkage;GO:0050896//response to stimulus	--
BGIOSGA005174	1585	1100	891	317	337	257	47.666	46.961	40.357	12.012	13.850	10.328	44.9946666666667	12.0633333333333	-1.89912539824079	2.23443444188195e-25	1.72163173747004e-23	At3g54510	EEC72168.1 hypothetical protein OsI_05212 [Oryza sativa Indica Group]	-	-	-	-	GO:0016020//membrane;GO:0016021//integral component of membrane	GO:0005227//calcium activated cation channel activity	GO:0034220//ion transmembrane transport;GO:0098655//cation transmembrane transport	--
BGIOSGA006779	15873	8946	6341	2698	2583	2040	719.731	575.851	433.038	154.140	160.063	123.611	576.206666666667	145.938	-1.98123076479841	2.47648436706707e-25	1.90284552281735e-23	--	EEC72841.1 hypothetical protein OsI_06577 [Oryza sativa Indica Group]	-	-	-	-	-	-	-	--
BGIOSGA001439	1720	1119	892	348	335	275	99.925	92.288	78.049	25.473	26.598	21.350	90.0873333333333	24.4736666666667	-1.88009400769419	2.96477311832389e-25	2.26547869851427e-23	--	EEC70863.1 hypothetical protein OsI_02376 [Oryza sativa Indica Group]	-	-	-	-	-	-	GO:0034976//response to endoplasmic reticulum stress	--
BGIOSGA006335	20585	14472	10788	5172	4952	4031	505.959	504.967	399.358	160.171	166.342	132.401	470.094666666667	152.971333333333	-1.61968999419676	3.63217098933299e-25	2.76783403577249e-23	PARP3	Poly [ADP-ribose] polymerase [Source:UniProtKB/TrEMBL;Acc:B8AIZ7]	Genetic Information Processing	Replication and repair	ko03410//Base excision repair	K10798	GO:0005634//nucleus	GO:0003950//NAD+ ADP-ribosyltransferase activity;GO:0016740//transferase activity;GO:0016757//glycosyltransferase activity;GO:0016779//nucleotidyltransferase activity	GO:0006471//protein ADP-ribosylation	--
BGIOSGA004697	78	51	46	177	160	160	2.500	2.321	2.221	7.148	7.009	6.853	2.34733333333333	7.00333333333333	1.57701902969728	4.21066636067519e-25	3.19113288285269e-23	At5g58300	XP_015625966.1 probable inactive receptor kinase At5g58300 [Oryza sativa Japonica Group]	-	-	-	-	GO:0016020//membrane;GO:0016021//integral component of membrane	GO:0000166//nucleotide binding;GO:0004672//protein kinase activity;GO:0005515//protein binding;GO:0005524//ATP binding	GO:0006468//protein phosphorylation	--
BGIOSGA014353	801	665	394	123	97	116	153.086	180.425	113.412	29.619	25.336	29.626	148.974333333333	28.1936666666667	-2.40162076951983	4.41528526322344e-25	3.33708944499432e-23	--	EAY95555.1 hypothetical protein OsI_17402 [Oryza sativa Indica Group]	-	-	-	-	-	-	-	--
BGIOSGA016384	40	20	23	155	141	94	1.108	0.787	0.960	5.412	5.340	3.481	0.951666666666667	4.74433333333333	2.31767713125911	5.29742695592109e-25	3.98211460442654e-23	DGD1	EEC77255.1 hypothetical protein OsI_15847 [Oryza sativa Indica Group]	Metabolism;Metabolism	Global and overview maps;Lipid metabolism	ko01100//Metabolic pathways;ko00561//Glycerolipid metabolism	K09480;K09480	GO:0009527//plastid outer membrane;GO:0009707//chloroplast outer membrane;GO:0016020//membrane	GO:0016757//glycosyltransferase activity;GO:0046481//digalactosyldiacylglycerol synthase activity	-	--
BGIOSGA007797	4845	3306	2449	1183	1049	957	112.718	109.187	85.811	34.677	33.353	29.753	102.572	32.5943333333333	-1.65394388670715	5.6772484274056e-25	4.25609505079396e-23	Os02g0218200	Aminopeptidase [Source:UniProtKB/TrEMBL;Acc:A2X2G9]	-	-	-	-	GO:0005783//endoplasmic reticulum;GO:0016020//membrane;GO:0043231//intracellular membrane-bounded organelle	GO:0004177//aminopeptidase activity;GO:0008233//peptidase activity;GO:0008237//metallopeptidase activity;GO:0008270//zinc ion binding;GO:0016787//hydrolase activity;GO:0046872//metal ion binding	GO:0006508//proteolysis	--
BGIOSGA026849	4282	2790	2109	889	925	829	170.031	157.273	126.129	44.478	50.197	43.990	151.144333333333	46.2216666666667	-1.70928570407195	6.75060824231814e-25	5.03355837165109e-23	GAD	Glutamate decarboxylase [Source:UniProtKB/TrEMBL;Acc:A2YW09]	Metabolism;Metabolism;Metabolism;Metabolism;Metabolism;Metabolism	Global and overview maps;Global and overview maps;Amino acid metabolism;Metabolism of other amino acids;Carbohydrate metabolism;Metabolism of other amino acids	ko01100//Metabolic pathways;ko01110//Biosynthesis of secondary metabolites;ko00250//Alanine, aspartate and glutamate metabolism;ko00410//beta-Alanine metabolism;ko00650//Butanoate metabolism;ko00430//Taurine and hypotaurine metabolism	K01580;K01580;K01580;K01580;K01580;K01580	-	GO:0003824//catalytic activity;GO:0004351//glutamate decarboxylase activity;GO:0016829//lyase activity;GO:0016830//carbon-carbon lyase activity;GO:0016831//carboxy-lyase activity;GO:0030170//pyridoxal phosphate binding	GO:0006536//glutamate metabolic process;GO:0019752//carboxylic acid metabolic process	--
MSTRG.5682	901	561	517	149	154	125	17.306	15.297	14.956	3.606	4.043	3.208	15.853	3.619	-2.13109286701014	7.17970548702572e-25	5.32488424596576e-23	--	OSJNBa0067G20.10 [Oryza sativa Japonica Group]	-	-	-	-	-	-	-	--
BGIOSGA034871	3353	2059	1801	754	719	693	181.397	158.133	146.746	51.396	53.160	50.101	162.092	51.5523333333333	-1.65270325619707	1.13745371746614e-24	8.39114128060524e-23	ACT7	XP_015617195.1 actin-7 [Oryza sativa Japonica Group]	-	-	-	-	GO:0005856//cytoskeleton	GO:0000166//nucleotide binding;GO:0005524//ATP binding	-	--
BGIOSGA015307	60	33	40	201	153	123	2.679	2.092	2.690	11.308	9.336	7.339	2.487	9.32766666666667	1.90710972577995	1.24612745203925e-24	9.144201921869e-23	Os04g0346900	EEC77050.1 hypothetical protein OsI_15430 [Oryza sativa Indica Group]	-	-	-	-	GO:0005634//nucleus	GO:0003677//DNA binding	GO:0006351//transcription, DNA-templated;GO:0006355//regulation of transcription, DNA-templated	B3
MSTRG.22519	1581	1106	1186	295	319	330	74.956	74.439	84.687	17.622	20.669	20.908	78.0273333333333	19.733	-1.98336929013666	1.89978099380209e-24	1.37229492724173e-22	--	Os07g0629500, partial [Oryza sativa Japonica Group]	-	-	-	-	-	-	-	--
BGIOSGA011783	1216	916	860	280	246	258	214.370	229.243	228.342	62.194	59.268	60.781	223.985	60.7476666666667	-1.88250121939347	2.76761227251824e-24	1.9888090470236e-22	--	XP_015630177.1 uncharacterized protein LOC4331521 [Oryza sativa Japonica Group]	-	-	-	-	-	-	-	--
BGIOSGA021113	1778	1163	1108	389	390	364	92.050	85.475	86.395	25.375	27.594	25.183	87.9733333333333	26.0506666666667	-1.75574598397206	2.78985709384761e-24	1.99961385191589e-22	DJ1B	EEC80748.1 hypothetical protein OsI_23231 [Oryza sativa Indica Group]	-	-	-	-	-	-	-	--
BGIOSGA010750	1305	836	819	265	264	216	76.908	69.941	72.694	19.677	21.263	17.011	73.181	19.317	-1.92159807406751	2.851155308171e-24	2.03828211180534e-22	--	EAY89979.1 hypothetical protein OsI_11540 [Oryza sativa Indica Group]	-	-	-	-	-	-	-	--
BGIOSGA015202	84	58	53	182	169	164	4.405	4.317	4.186	12.024	12.111	11.492	4.30266666666667	11.8756666666667	1.46470552235964	3.69405415016652e-24	2.63407902358146e-22	Dml	XP_015636336.1 uncharacterized protein LOC4335655 [Oryza sativa Japonica Group]	-	-	-	-	-	GO:0003824//catalytic activity	-	--
BGIOSGA030815	4648	3235	2605	1197	1120	1155	195.175	192.843	164.749	63.331	64.274	64.812	184.255666666667	64.139	-1.52243522336745	4.09721236833713e-24	2.91406350443424e-22	ALAAT1	EEC84627.1 hypothetical protein OsI_31489 [Oryza sativa Indica Group]	Metabolism;Metabolism;Metabolism;Metabolism;Metabolism;Metabolism;Metabolism	Global and overview maps;Global and overview maps;Global and overview maps;Energy metabolism;Amino acid metabolism;Global and overview maps;Amino acid metabolism	ko01100//Metabolic pathways;ko01200//Carbon metabolism;ko01230//Biosynthesis of amino acids;ko00710//Carbon fixation in photosynthetic organisms;ko00250//Alanine, aspartate and glutamate metabolism;ko01210//2-Oxocarboxylic acid metabolism;ko00220//Arginine biosynthesis	K00814;K00814;K00814;K00814;K00814;K00814;K00814	-	GO:0003824//catalytic activity;GO:0008483//transaminase activity;GO:0030170//pyridoxal phosphate binding	GO:0009058//biosynthetic process;GO:0042853//L-alanine catabolic process	--
BGIOSGA013792	715	440	380	107	91	103	18.964	16.567	15.180	3.576	3.299	3.651	16.9036666666667	3.50866666666667	-2.26834142409278	5.02931134801949e-24	3.5587509737593e-22	RFS2	EAY92283.1 hypothetical protein OsI_14005 [Oryza sativa Indica Group]	Metabolism;Metabolism	Global and overview maps;Carbohydrate metabolism	ko01100//Metabolic pathways;ko00052//Galactose metabolism	K06617;K06617	-	GO:0003824//catalytic activity	GO:0005975//carbohydrate metabolic process	--
BGIOSGA016286	12969	8179	7245	3467	3223	3025	744.980	666.973	626.806	250.930	253.020	232.209	679.586333333333	245.386333333333	-1.46960193874892	5.67568248619153e-24	4.00590536391809e-22	HSD1	EEC77184.1 hypothetical protein OsI_15677 [Oryza sativa Indica Group]	-	-	-	-	-	GO:0016491//oxidoreductase activity	-	--
BGIOSGA008678	421	284	220	48	24	41	17.715	16.964	13.942	2.545	1.380	2.305	16.207	2.07666666666667	-2.96427549757167	6.11886834477138e-24	4.29683975056376e-22	SCPL34	Carboxypeptidase [Source:UniProtKB/TrEMBL;Acc:B8AFT0]	-	-	-	-	-	GO:0004180//carboxypeptidase activity;GO:0004185//serine-type carboxypeptidase activity;GO:0008233//peptidase activity;GO:0016787//hydrolase activity	GO:0006508//proteolysis	--
BGIOSGA006192	86	67	57	232	148	229	14.656	16.209	14.630	49.814	34.469	52.150	15.165	45.4776666666667	1.58441273747334	6.23225358693629e-24	4.36541035339492e-22	--	EAY86404.1 hypothetical protein OsI_07782 [Oryza sativa Indica Group]	-	-	-	-	-	-	-	--
BGIOSGA011380	31133	18337	12250	5386	5381	4224	1671.029	1397.208	990.276	364.242	394.713	302.972	1352.83766666667	353.975666666667	-1.93426664024997	7.96567658971443e-24	5.52379843113747e-22	--	ABS44868.1 putative embryo specific protein, partial [Oryza sativa Japonica Group]	-	-	-	-	-	-	-	--
BGIOSGA022342	142	123	112	283	268	243	8.668	10.659	10.297	21.767	22.358	19.823	9.87466666666667	21.316	1.11013278430956	8.37915453480079e-24	5.79603462559362e-22	--	IQ-domain 10 [Source:Projected from Arabidopsis thaliana (AT3G15050) UniProtKB/TrEMBL;Acc:Q9LKA0]	-	-	-	-	-	GO:0005515//protein binding	-	--
MSTRG.1413	1357	916	843	183	260	241	15.089	14.470	14.121	2.564	3.947	3.584	14.56	3.365	-2.11333194558838	9.03854243387075e-24	6.22111885932275e-22	Pol	OSJNBb0043H09.5 [Oryza sativa Japonica Group]	-	-	-	-	-	-	-	--
BGIOSGA036773	60	43	44	156	136	165	11.575	11.777	12.785	37.920	35.857	42.538	12.0456666666667	38.7716666666667	1.68648851149306	1.02628801758618e-23	7.02893260044583e-22	--	Hypoxia-induced gene domain 3 [Source:UniProtKB/TrEMBL;Acc:A2ZHD7]	-	-	-	-	GO:0016021//integral component of membrane	-	-	--
BGIOSGA008512	308	227	211	22	30	30	59.986	62.762	61.893	5.399	7.985	7.808	61.547	7.064	-3.12313128869839	1.06477404248192e-23	7.27455723900576e-22	--	EAY86470.1 hypothetical protein OsI_07851 [Oryza sativa Indica Group]	-	-	-	-	-	-	-	--
MSTRG.24877	1403	1026	1013	287	311	297	60.438	62.578	65.773	15.445	18.243	17.147	62.9296666666667	16.945	-1.89288066426984	1.12542126305139e-23	7.670008598162e-22	--	expressed protein [Oryza sativa Japonica Group]	-	-	-	-	-	-	-	--
BGIOSGA008081	211	176	151	347	309	397	13.874	16.429	14.954	28.749	27.768	34.885	15.0856666666667	30.4673333333333	1.01408477947875	1.28212086578677e-23	8.71653641548861e-22	RPL10A	EEC73038.1 hypothetical protein OsI_06983 [Oryza sativa Indica Group]	Genetic Information Processing	Translation	ko03010//Ribosome	K02865	-	-	-	--
BGIOSGA001860	1107	683	611	187	199	190	45.641	39.976	37.941	9.714	11.213	10.468	41.186	10.465	-1.9765817063245	1.57371736168308e-23	1.06467737020403e-21	RAP	EEC70447.1 hypothetical protein OsI_01478 [Oryza sativa Indica Group]	-	-	-	-	-	GO:0004190//aspartic-type endopeptidase activity;GO:0008233//peptidase activity;GO:0016787//hydrolase activity	GO:0006508//proteolysis;GO:0006629//lipid metabolic process	--
BGIOSGA033085	4346	3045	2469	1030	1043	1082	154.565	153.737	132.251	46.155	50.694	51.424	146.851	49.4243333333333	-1.57105967869085	1.74546080234151e-23	1.1722903567881e-21	CPN60I	AAN05528.1 mitochondrial chaperonin-60 [Oryza sativa Japonica Group]	Genetic Information Processing	Folding, sorting and degradation	ko03018//RNA degradation	K04077	GO:0005737//cytoplasm	GO:0000166//nucleotide binding;GO:0005524//ATP binding;GO:0140662//ATP-dependent protein folding chaperone	GO:0006457//protein folding;GO:0042026//protein refolding	--
BGIOSGA023906	104	99	83	258	204	337	14.769	19.959	17.753	46.164	39.592	63.954	17.4936666666667	49.9033333333333	1.51230347540705	1.98969268758173e-23	1.33309410067976e-21	--	EAZ04705.1 hypothetical protein OsI_26866 [Oryza sativa Indica Group]	-	-	-	-	-	-	-	--
BGIOSGA012718	204	126	151	356	290	308	11.429	10.022	12.742	25.131	22.205	23.060	11.3976666666667	23.4653333333333	1.0417924487958	2.00758615839009e-23	1.34184156292589e-21	PDK	XP_015633304.1 pyruvate dehydrogenase (acetyl-transferring) kinase, mitochondrial [Oryza sativa Japonica Group]	-	-	-	-	GO:0005739//mitochondrion;GO:0005759//mitochondrial matrix	GO:0000166//nucleotide binding;GO:0004672//protein kinase activity;GO:0005524//ATP binding;GO:0016301//kinase activity;GO:0016740//transferase activity;GO:0016772//transferase activity, transferring phosphorus-containing groups	GO:0016310//phosphorylation	--
BGIOSGA000363	165	141	108	338	308	229	5.347	6.487	5.272	13.802	13.642	9.918	5.702	12.454	1.12706923993932	2.46064136456115e-23	1.62895632864433e-21	CLPX3	EEC71918.1 hypothetical protein OsI_04712 [Oryza sativa Indica Group]	-	-	-	-	-	GO:0005524//ATP binding;GO:0016887//ATP hydrolysis activity;GO:0051082//unfolded protein binding;GO:0140662//ATP-dependent protein folding chaperone	GO:0006457//protein folding	--
BGIOSGA024107	186	116	94	274	245	257	12.679	11.225	9.651	23.533	22.824	23.411	11.185	23.256	1.05603772018976	3.17127375489739e-23	2.08942497418869e-21	--	EAZ04310.1 hypothetical protein OsI_26451 [Oryza sativa Indica Group]	-	-	-	-	-	-	-	--
BGIOSGA021991	2207	1429	1222	522	486	455	112.270	103.196	93.625	33.457	33.787	30.931	103.030333333333	32.725	-1.65460404893074	3.24259281633477e-23	2.13135164785531e-21	At4g12130	EEC79938.1 hypothetical protein OsI_21522 [Oryza sativa Indica Group]	-	-	-	-	GO:0005739//mitochondrion;GO:0005759//mitochondrial matrix	GO:0005515//protein binding	GO:0016226//iron-sulfur cluster assembly	--
BGIOSGA026185	2243	1646	1498	541	499	566	82.498	85.943	82.982	25.071	25.082	27.819	83.8076666666667	25.9906666666667	-1.6890885869445	4.13972763455597e-23	2.70182976770149e-21	DPE1	4-alpha-glucanotransferase [Source:UniProtKB/TrEMBL;Acc:B8B4V9]	Metabolism;Metabolism;Metabolism	Global and overview maps;Global and overview maps;Carbohydrate metabolism	ko01100//Metabolic pathways;ko01110//Biosynthesis of secondary metabolites;ko00500//Starch and sucrose metabolism	K00705;K00705;K00705	GO:0009507//chloroplast	GO:0004134//4-alpha-glucanotransferase activity;GO:0016740//transferase activity;GO:0016757//glycosyltransferase activity;GO:0102500//beta-maltose 4-alpha-glucanotransferase activity	GO:0000025//maltose catabolic process;GO:0005975//carbohydrate metabolic process;GO:0005983//starch catabolic process;GO:0006006//glucose metabolic process	--
BGIOSGA010965	107	78	67	198	193	188	5.639	5.836	5.318	13.149	13.902	13.241	5.59766666666667	13.4306666666667	1.26263343444687	5.40722221403405e-23	3.51254168086362e-21	RLCK185	XP_015629096.1 serine/threonine-protein kinase PBL27 [Oryza sativa Japonica Group]	-	-	-	-	-	GO:0000166//nucleotide binding;GO:0004672//protein kinase activity;GO:0005524//ATP binding	GO:0006468//protein phosphorylation	--
BGIOSGA006676	68	50	31	182	140	133	2.510	2.620	1.723	8.465	7.063	6.561	2.28433333333333	7.363	1.68852051523246	5.58086433250446e-23	3.61686950595815e-21	PME34	Pectinesterase [Source:UniProtKB/TrEMBL;Acc:A2X3K0]	-	-	-	-	GO:0005576//extracellular region;GO:0005618//cell wall	GO:0004857//enzyme inhibitor activity;GO:0016787//hydrolase activity;GO:0030599//pectinesterase activity;GO:0045330//aspartyl esterase activity	GO:0042545//cell wall modification;GO:0043086//negative regulation of catalytic activity;GO:0045490//pectin catabolic process;GO:0071555//cell wall organization	--
BGIOSGA005228	1546	1086	797	333	311	254	95.515	95.249	74.161	25.922	26.259	20.970	88.3083333333333	24.3836666666667	-1.85663450020615	6.92888075174845e-23	4.43864420997687e-21	--	EAY77326.1 hypothetical protein OsI_05308 [Oryza sativa Indica Group]	-	-	-	-	GO:0016020//membrane;GO:0016021//integral component of membrane	-	-	--
BGIOSGA022659	1385	834	687	238	254	219	47.363	40.488	35.383	10.255	11.871	10.008	41.078	10.7113333333333	-1.93922786549397	6.95579228916961e-23	4.44561674002273e-21	NPF3.1	Protein NRT1/ PTR FAMILY 3.1 [Source:Projected from Arabidopsis thaliana (AT1G68570) UniProtKB/Swiss-Prot;Acc:Q9SX20]	-	-	-	-	GO:0005886//plasma membrane;GO:0016020//membrane;GO:0016021//integral component of membrane;GO:0097708//intracellular vesicle	GO:0022857//transmembrane transporter activity	GO:0006857//oligopeptide transport;GO:0010336//gibberellic acid homeostasis;GO:0055085//transmembrane transport	--
BGIOSGA006749	3109	1864	1910	629	593	694	208.453	177.421	192.876	53.137	54.337	62.182	192.916666666667	56.552	-1.77032783552895	6.97657882150918e-23	4.44865157128785e-21	--	EAY85254.1 hypothetical protein OsI_06627 [Oryza sativa Indica Group]	-	-	-	-	GO:0016020//membrane;GO:0016021//integral component of membrane	-	-	--
BGIOSGA011582	3353	2205	1887	877	776	776	101.282	94.554	85.848	33.378	32.034	31.324	93.8946666666667	32.2453333333333	-1.54195282998444	7.00762662876733e-23	4.45820062909973e-21	HSP1	EAY88260.1 hypothetical protein OsI_09713 [Oryza sativa Indica Group]	Genetic Information Processing	Folding, sorting and degradation	ko03018//RNA degradation	K04043	-	GO:0000166//nucleotide binding;GO:0005524//ATP binding;GO:0051082//unfolded protein binding;GO:0140662//ATP-dependent protein folding chaperone	GO:0006457//protein folding	--
BGIOSGA008373	194	127	130	337	259	272	4.820	4.480	4.865	10.551	8.795	9.032	4.72166666666667	9.45933333333333	1.00244231425904	7.97246729186325e-23	5.06041871262478e-21	CLPB1	EAY86173.1 hypothetical protein OsI_07552 [Oryza sativa Indica Group]	-	-	-	-	-	GO:0000166//nucleotide binding;GO:0005524//ATP binding;GO:0016887//ATP hydrolysis activity	-	--
BGIOSGA011995	129	121	92	264	231	230	12.385	16.492	13.303	31.935	30.309	29.509	14.06	30.5843333333333	1.12119623464294	8.3938387477724e-23	5.31571459328107e-21	COR27	XP_015628431.1 uncharacterized protein LOC4331855 [Oryza sativa Japonica Group]	-	-	-	-	-	-	GO:0009409//response to cold;GO:0042752//regulation of circadian rhythm	--
BGIOSGA005351	16828	11726	9431	4765	4590	4402	481.972	476.771	406.822	171.955	179.663	168.482	455.188333333333	173.366666666667	-1.3926370440303	8.76080323466955e-23	5.53547061784201e-21	LPA1	XP_015625422.1 P-loop NTPase domain-containing protein LPA1 [Oryza sativa Japonica Group]	-	-	-	-	-	-	-	--
BGIOSGA000167	2548	1725	1373	533	578	554	64.567	62.055	52.401	17.018	20.017	18.760	59.6743333333333	18.5983333333333	-1.68193720217843	1.02421794431519e-22	6.44752372940995e-21	SPATA20	EEC72113.1 hypothetical protein OsI_05096 [Oryza sativa Indica Group]	-	-	-	-	GO:0009507//chloroplast	GO:0003824//catalytic activity	GO:0005975//carbohydrate metabolic process	--
BGIOSGA020381	1160	864	739	256	247	254	137.120	144.986	131.566	38.128	39.902	40.123	137.890666666667	39.3843333333333	-1.8078310489662	1.38530882518674e-22	8.65443607951119e-21	ISU1	Iron-sulfur cluster assembly protein [Source:UniProtKB/TrEMBL;Acc:A2Y7K9]	-	-	-	-	GO:0005739//mitochondrion;GO:0005759//mitochondrial matrix	GO:0005506//iron ion binding;GO:0046872//metal ion binding;GO:0051536//iron-sulfur cluster binding;GO:0051537//2 iron, 2 sulfur cluster binding	GO:0016226//iron-sulfur cluster assembly	--
BGIOSGA022009	1685	1122	798	278	295	315	142.979	135.155	101.984	29.722	34.210	35.719	126.706	33.217	-1.93149115606298	1.48758274928132e-22	9.27248770776748e-21	--	KAB8101051.1 hypothetical protein EE612_031720 [Oryza sativa]	-	-	-	-	GO:0000786//nucleosome;GO:0005634//nucleus	GO:0003677//DNA binding	GO:0006334//nucleosome assembly	--
BGIOSGA023734	1587	891	797	295	279	249	68.324	54.456	51.678	16.002	16.416	14.325	58.1526666666667	15.581	-1.90005752028915	1.7061198829259e-22	1.061084154991e-20	UGT29	Glycosyltransferase [Source:UniProtKB/TrEMBL;Acc:A2YPU1]	-	-	-	-	-	GO:0008194//UDP-glycosyltransferase activity;GO:0016740//transferase activity;GO:0016757//glycosyltransferase activity;GO:0016758//hexosyltransferase activity	-	--
BGIOSGA012554	870	591	474	160	122	156	31.827	30.693	26.116	7.375	6.099	7.626	29.5453333333333	7.03333333333333	-2.07064977741883	1.84894673642836e-22	1.14477867355022e-20	PGM1	XP_015629340.1 2,3-bisphosphoglycerate-independent phosphoglycerate mutase isoform X1 [Oryza sativa Japonica Group]	Metabolism;Metabolism;Metabolism;Metabolism;Metabolism;Metabolism	Global and overview maps;Global and overview maps;Global and overview maps;Global and overview maps;Carbohydrate metabolism;Amino acid metabolism	ko01100//Metabolic pathways;ko01110//Biosynthesis of secondary metabolites;ko01200//Carbon metabolism;ko01230//Biosynthesis of amino acids;ko00010//Glycolysis / Gluconeogenesis;ko00260//Glycine, serine and threonine metabolism	K15633;K15633;K15633;K15633;K15633;K15633	GO:0005737//cytoplasm	GO:0003824//catalytic activity;GO:0004619//phosphoglycerate mutase activity;GO:0016853//isomerase activity;GO:0030145//manganese ion binding;GO:0046872//metal ion binding	GO:0006007//glucose catabolic process;GO:0006096//glycolytic process	--
BGIOSGA029075	1394	920	795	322	283	245	67.075	62.843	57.613	19.522	18.610	15.754	62.5103333333333	17.962	-1.79914669804104	2.14793926822969e-22	1.32398976493678e-20	--	EEC83958.1 hypothetical protein OsI_30065 [Oryza sativa Indica Group]	-	-	-	-	-	-	-	--
BGIOSGA011454	1237	801	676	268	224	183	45.334	41.673	37.313	12.375	11.219	8.962	41.44	10.852	-1.93306305029205	2.26022426071336e-22	1.39011309409461e-20	LSI2	XP_015630657.1 silicon efflux transporter LSI2-like isoform X1 [Oryza sativa Japonica Group]	-	-	-	-	GO:0016020//membrane;GO:0016021//integral component of membrane	-	GO:0055085//transmembrane transport	--
BGIOSGA015131	364	219	265	17	13	40	36.135	30.863	39.621	2.126	1.764	5.306	35.5396666666667	3.06533333333333	-3.53531427966966	2.86620115507366e-22	1.75116052069236e-20	--	XP_015635215.1 uncharacterized protein LOC4335788 [Oryza sativa Japonica Group]	-	-	-	-	-	-	-	--
MSTRG.25441	32	19	15	100	109	91	0.752	0.634	0.531	2.963	3.503	2.860	0.639	3.10866666666667	2.28240809267175	4.573965503877e-22	2.76411013391155e-20	--	Os09g0435250 [Oryza sativa Japonica Group]	-	-	-	-	-	-	-	--
BGIOSGA017610	1890	1246	1006	440	401	388	54.208	50.733	43.456	15.901	15.718	14.871	49.4656666666667	15.4966666666667	-1.67446959570031	5.26653092159557e-22	3.16882938618694e-20	--	EAY98940.1 hypothetical protein OsI_20895 [Oryza sativa Indica Group]	-	-	-	-	-	-	GO:0010099//regulation of photomorphogenesis	--
BGIOSGA009464	5289	3215	2860	1342	1227	1120	303.817	262.173	247.435	97.130	96.325	85.975	271.141666666667	93.1433333333333	-1.54152241277598	9.87048233778976e-22	5.85015895482078e-20	HSD5	XP_015629697.1 11-beta-hydroxysteroid dehydrogenase-like 5 [Oryza sativa Japonica Group]	-	-	-	-	-	GO:0016491//oxidoreductase activity	-	--
BGIOSGA004889	166	128	106	270	228	283	7.396	8.096	7.113	15.157	13.882	16.849	7.535	15.296	1.02147501149556	1.05229318910958e-21	6.2103209530897e-20	AAT	Bifunctional aspartate aminotransferase and glutamate/aspartate-prephenate aminotransferase [Source:Projected from Arabidopsis thaliana (AT2G22250) UniProtKB/Swiss-Prot;Acc:Q9SIE1]	Metabolism;Metabolism;Metabolism;Metabolism;Metabolism;Metabolism;Metabolism;Metabolism	Global and overview maps;Global and overview maps;Global and overview maps;Amino acid metabolism;Amino acid metabolism;Amino acid metabolism;Biosynthesis of other secondary metabolites;Biosynthesis of other secondary metabolites	ko01100//Metabolic pathways;ko01110//Biosynthesis of secondary metabolites;ko01230//Biosynthesis of amino acids;ko00350//Tyrosine metabolism;ko00400//Phenylalanine, tyrosine and tryptophan biosynthesis;ko00360//Phenylalanine metabolism;ko00960//Tropane, piperidine and pyridine alkaloid biosynthesis;ko00950//Isoquinoline alkaloid biosynthesis	K15849;K15849;K15849;K15849;K15849;K15849;K15849;K15849	GO:0009570//chloroplast stroma	GO:0003824//catalytic activity;GO:0004069//L-aspartate:2-oxoglutarate aminotransferase activity;GO:0030170//pyridoxal phosphate binding;GO:0033853//aspartate-prephenate aminotransferase activity;GO:0033854//glutamate-prephenate aminotransferase activity	GO:0009058//biosynthetic process;GO:0009095//aromatic amino acid family biosynthetic process, prephenate pathway;GO:0009793//embryo development ending in seed dormancy	--
BGIOSGA007445	162	134	120	294	236	306	17.165	20.156	19.150	39.250	34.174	43.328	18.8236666666667	38.9173333333333	1.04786517978875	1.15326514906276e-21	6.76305892277017e-20	--	XP_015623089.1 uncharacterized protein LOC4328170 [Oryza sativa Japonica Group]	-	-	-	-	-	-	-	--
BGIOSGA013235	192	96	96	252	297	251	12.916	9.168	9.726	21.359	27.304	22.563	10.6033333333333	23.742	1.16292359998814	1.21064745742782e-21	7.06967140508063e-20	PCO2	XP_015629312.1 plant cysteine oxidase 2 [Oryza sativa Japonica Group]	-	-	-	-	-	GO:0016702//oxidoreductase activity, acting on single donors with incorporation of molecular oxygen, incorporation of two atoms of oxygen;GO:0017172//cysteine dioxygenase activity;GO:0046872//metal ion binding	GO:0018171//peptidyl-cysteine oxidation;GO:0070483//detection of hypoxia	--
BGIOSGA012535	3763	2301	1885	839	777	586	120.051	104.212	90.573	33.725	33.877	24.983	104.945333333333	30.8616666666667	-1.76575013383027	1.4806695999777e-21	8.5922203690756e-20	EIL1A	EAY89823.1 hypothetical protein OsI_11369 [Oryza sativa Indica Group]	Environmental Information Processing;Environmental Information Processing	Signal transduction;Signal transduction	ko04075//Plant hormone signal transduction;ko04016//MAPK signaling pathway - plant	K14514;K14514	GO:0005634//nucleus	GO:0003700//DNA-binding transcription factor activity	GO:0006355//regulation of transcription, DNA-templated;GO:0009873//ethylene-activated signaling pathway	EIL
BGIOSGA019151	1665	1286	1134	440	345	407	87.305	95.727	89.556	29.069	24.723	28.519	90.8626666666667	27.437	-1.72756490285427	2.03296708740904e-21	1.16992616328946e-19	RAP	EEC78484.1 hypothetical protein OsI_18377 [Oryza sativa Indica Group]	-	-	-	-	-	GO:0004190//aspartic-type endopeptidase activity;GO:0008233//peptidase activity;GO:0016787//hydrolase activity	GO:0006508//proteolysis;GO:0006629//lipid metabolic process	--
BGIOSGA018448	40214	24766	21168	10097	9991	8209	2514.875	2198.731	1993.739	795.635	853.896	686.034	2235.78166666667	778.521666666667	-1.52197021398181	2.04182085731606e-21	1.17258854948722e-19	--	EAY97221.1 hypothetical protein OsI_19140 [Oryza sativa Indica Group]	Genetic Information Processing	Folding, sorting and degradation	ko04141//Protein processing in endoplasmic reticulum	K10950	-	-	GO:0009415//response to water	--
BGIOSGA025300	1463	955	785	274	311	278	49.698	46.054	40.162	11.727	14.438	12.620	45.3046666666667	12.9283333333333	-1.80912336369829	2.11601810359147e-21	1.21268822639298e-19	At5g03795	EAZ03045.1 hypothetical protein OsI_25187 [Oryza sativa Indica Group]	-	-	-	-	GO:0005794//Golgi apparatus;GO:0016020//membrane	GO:0016757//glycosyltransferase activity	GO:0006486//protein glycosylation	--
MSTRG.25002	2083	1557	1472	417	485	503	199.272	213.616	210.426	49.883	63.022	63.703	207.771333333333	58.8693333333333	-1.81940842113918	2.13310728895279e-21	1.21996144290665e-19	--	Os02g0616600, partial [Oryza sativa Japonica Group]	-	-	-	-	-	-	-	--
BGIOSGA023789	2362	1507	1409	547	498	560	230.011	208.330	206.651	67.115	66.276	72.874	214.997333333333	68.755	-1.64478222771399	2.39912846208643e-21	1.3664686916089e-19	--	EAZ04990.1 hypothetical protein OsI_27170 [Oryza sativa Indica Group]	-	-	-	-	-	-	-	--
BGIOSGA000468	152	74	84	260	209	208	6.242	4.314	5.195	13.437	11.729	11.390	5.25033333333333	12.1853333333333	1.21466479227429	2.62428858946779e-21	1.48859952749811e-19	GPAT6	EEC71826.1 hypothetical protein OsI_04478 [Oryza sativa Indica Group]	Metabolism;Metabolism;Metabolism;Metabolism	Global and overview maps;Global and overview maps;Lipid metabolism;Lipid metabolism	ko01100//Metabolic pathways;ko01110//Biosynthesis of secondary metabolites;ko00564//Glycerophospholipid metabolism;ko00561//Glycerolipid metabolism	K13508;K13508;K13508;K13508	GO:0016020//membrane;GO:0016021//integral component of membrane	GO:0016746//acyltransferase activity	-	--
BGIOSGA011002	8051	4924	3780	1854	1738	1607	395.771	343.623	279.862	114.833	116.762	105.566	339.752	112.387	-1.5960068774917	2.91924184380718e-21	1.6525291890515e-19	HSP70	EAY89457.1 hypothetical protein OsI_10990 [Oryza sativa Indica Group]	Genetic Information Processing;Genetic Information Processing;Cellular Processes	Folding, sorting and degradation;Transcription;Transport and catabolism	ko04141//Protein processing in endoplasmic reticulum;ko03040//Spliceosome;ko04144//Endocytosis	K03283;K03283;K03283	-	GO:0000166//nucleotide binding;GO:0005524//ATP binding;GO:0140662//ATP-dependent protein folding chaperone	GO:0006457//protein folding	--
BGIOSGA014128	1310	854	707	294	259	226	57.364	53.088	46.628	16.221	15.500	13.225	52.36	14.982	-1.80523487018323	2.93504010563698e-21	1.65808844094009e-19	Os04g0670200	XP_015636103.1 oryzain beta chain [Oryza sativa Japonica Group]	-	-	-	-	-	GO:0008233//peptidase activity;GO:0008234//cysteine-type peptidase activity;GO:0016787//hydrolase activity	GO:0006508//proteolysis	--
BGIOSGA031462	1096	623	617	212	181	179	80.622	65.058	68.357	19.649	18.196	17.596	71.3456666666667	18.4803333333333	-1.94883502800208	3.16782575174952e-21	1.78233571403708e-19	--	EAY79423.1 hypothetical protein OsI_34555 [Oryza sativa Indica Group]	Genetic Information Processing	Folding, sorting and degradation	ko03018//RNA degradation	K12600	GO:0016020//membrane;GO:0016021//integral component of membrane	-	-	--
BGIOSGA009640	1005	654	606	162	185	198	63.237	58.419	57.429	12.843	15.909	16.649	59.695	15.1336666666667	-1.9798485238307	3.66424191260556e-21	2.04916818894865e-19	BX1	EAY92185.1 hypothetical protein OsI_13901 [Oryza sativa Indica Group]	Metabolism;Metabolism	Global and overview maps;Biosynthesis of other secondary metabolites	ko01100//Metabolic pathways;ko00402//Benzoxazinoid biosynthesis	K13222;K13222	-	GO:0004834//tryptophan synthase activity	GO:0000162//tryptophan biosynthetic process;GO:0006568//tryptophan metabolic process;GO:0009073//aromatic amino acid family biosynthetic process	--
BGIOSGA030495	32	27	33	125	117	107	1.849	2.214	2.871	9.098	9.237	8.260	2.31133333333333	8.865	1.93939529530438	4.0128420547159e-21	2.23510467698212e-19	CID8	EEC84330.1 hypothetical protein OsI_30837 [Oryza sativa Indica Group]	-	-	-	-	-	GO:0003676//nucleic acid binding;GO:0003723//RNA binding	-	--
BGIOSGA018845	37532	23108	18134	9141	8632	7283	2549.900	2228.711	1855.547	782.485	801.473	661.221	2211.386	748.393	-1.56308290154581	4.04637011855607e-21	2.24926281259535e-19	Os05g0140800	EAY96497.1 hypothetical protein OsI_18399 [Oryza sativa Indica Group]	-	-	-	-	-	GO:0016491//oxidoreductase activity	-	--
BGIOSGA028958	152	97	118	250	243	284	4.518	4.093	5.282	9.363	9.871	11.281	4.631	10.1716666666667	1.13516042753591	4.31438199914632e-21	2.39344655784641e-19	--	XP_015650372.1 uncharacterized protein LOC4345975 [Oryza sativa Japonica Group]	-	-	-	-	GO:0005634//nucleus;GO:0005643//nuclear pore	-	-	--
BGIOSGA003245	134	87	85	203	213	259	15.570	14.350	14.875	29.719	33.823	40.215	14.9316666666667	34.5856666666667	1.21179905829849	4.44825432046591e-21	2.46278799083999e-19	YUC10	EEE54311.1 hypothetical protein OsJ_01261 [Oryza sativa Japonica Group]	Metabolism;Metabolism	Global and overview maps;Amino acid metabolism	ko01100//Metabolic pathways;ko00380//Tryptophan metabolism	K11816;K11816	-	-	-	--
BGIOSGA017223	34	20	33	110	114	129	2.440	2.037	3.566	9.945	11.179	12.369	2.681	11.1643333333333	2.05805398025081	4.82071064398082e-21	2.65838711416978e-19	EB1A	EAY95759.1 hypothetical protein OsI_17634 [Oryza sativa Indica Group]	-	-	-	-	GO:0005737//cytoplasm;GO:0005856//cytoskeleton;GO:0005874//microtubule	GO:0000166//nucleotide binding;GO:0005515//protein binding;GO:0005524//ATP binding;GO:0008017//microtubule binding	GO:0007049//cell cycle;GO:0051301//cell division	--
BGIOSGA004279	29298	16246	14217	6367	6397	5275	936.151	736.927	684.184	256.333	279.345	225.240	785.754	253.639333333333	-1.63129922132527	5.80281045662579e-21	3.18729418704725e-19	ATJ10	EEC71347.1 hypothetical protein OsI_03416 [Oryza sativa Indica Group]	-	-	-	-	GO:0005783//endoplasmic reticulum	-	GO:0009415//response to water	--
BGIOSGA002217	1412	841	696	271	265	227	74.613	63.087	55.392	18.043	19.137	16.029	64.364	17.7363333333333	-1.85954619804118	6.8119862693493e-21	3.73420701856148e-19	Os01g0192000	EAY72862.1 hypothetical protein OsI_00733 [Oryza sativa Indica Group]	-	-	-	-	GO:0005634//nucleus	GO:0046872//metal ion binding	GO:0009867//jasmonic acid mediated signaling pathway;GO:0010150//leaf senescence	C3H
BGIOSGA032507	1006	755	667	233	224	211	43.586	46.437	43.524	12.719	13.263	12.216	44.5156666666667	12.7326666666667	-1.80577856000906	7.4344878154036e-21	4.06741268291253e-19	LCAT3	Phospholipase A(1) LCAT3 [Source:Projected from Arabidopsis thaliana (AT3G03310) UniProtKB/Swiss-Prot;Acc:Q93V61]	Metabolism;Metabolism;Metabolism;Metabolism	Global and overview maps;Global and overview maps;Lipid metabolism;Lipid metabolism	ko01100//Metabolic pathways;ko01110//Biosynthesis of secondary metabolites;ko00564//Glycerophospholipid metabolism;ko00592//alpha-Linolenic acid metabolism	K22389;K22389;K22389;K22389	-	GO:0008374//O-acyltransferase activity	GO:0006629//lipid metabolic process	--
BGIOSGA029571	39394	24835	20318	10788	9729	9307	1150.840	1029.986	893.962	397.099	388.430	363.336	1024.92933333333	382.955	-1.4202776623948	8.32685753017427e-21	4.54666090889712e-19	HSP81-2	BAD04054.1 heat shock protein 90 [Oryza sativa Japonica Group]	Organismal Systems;Genetic Information Processing	Environmental adaptation;Folding, sorting and degradation	ko04626//Plant-pathogen interaction;ko04141//Protein processing in endoplasmic reticulum	K04079;K04079	-	GO:0000166//nucleotide binding;GO:0005524//ATP binding;GO:0016887//ATP hydrolysis activity;GO:0051082//unfolded protein binding;GO:0140662//ATP-dependent protein folding chaperone	GO:0006457//protein folding	--
BGIOSGA011823	1539	953	712	314	221	187	59.047	51.907	41.143	15.179	11.588	9.588	50.699	12.1183333333333	-2.06476599666275	8.49699452525651e-21	4.63044467861621e-19	CYP86B1	EAY88477.1 hypothetical protein OsI_09948 [Oryza sativa Indica Group]	-	-	-	-	GO:0016020//membrane;GO:0016021//integral component of membrane	GO:0004497//monooxygenase activity;GO:0005506//iron ion binding;GO:0016491//oxidoreductase activity;GO:0016705//oxidoreductase activity, acting on paired donors, with incorporation or reduction of molecular oxygen;GO:0020037//heme binding;GO:0046872//metal ion binding	-	--
BGIOSGA001239	46	25	25	102	113	157	2.412	1.861	1.974	6.739	8.098	11.001	2.08233333333333	8.61266666666667	2.04825896699135	9.93241077513569e-21	5.40014339876967e-19	At3g03360	EEC71060.1 hypothetical protein OsI_02800 [Oryza sativa Indica Group]	-	-	-	-	-	GO:0005515//protein binding	-	--
MSTRG.4127	550	406	379	91	94	97	26.076	27.326	27.063	5.436	6.091	6.146	26.8216666666667	5.891	-2.18681442927937	1.06155395791033e-20	5.75105150088215e-19	--	Os10g0378500, partial [Oryza sativa Japonica Group]	-	-	-	-	-	-	-	--
MSTRG.2915	231	210	209	1295	923	1865	22.417	26.024	30.821	185.476	146.271	281.867	26.4206666666667	204.538	2.95263012316283	1.12141318604382e-20	6.06350077085446e-19	--	Os01g0838300, partial [Oryza sativa Japonica Group]	-	-	-	-	-	-	-	--
BGIOSGA036502	217	122	118	270	280	351	11.526	9.199	9.440	18.070	20.325	24.914	10.055	21.103	1.06953502522607	1.22704192136793e-20	6.60887161454442e-19	YUC11	EAY82507.1 hypothetical protein OsI_37723 [Oryza sativa Indica Group]	Metabolism;Metabolism	Global and overview maps;Amino acid metabolism	ko01100//Metabolic pathways;ko00380//Tryptophan metabolism	K11816;K11816	GO:0016020//membrane;GO:0016021//integral component of membrane	GO:0004499//N,N-dimethylaniline monooxygenase activity;GO:0016491//oxidoreductase activity;GO:0050660//flavin adenine dinucleotide binding;GO:0050661//NADP binding	-	--
BGIOSGA037664	242	151	201	374	363	447	15.465	13.699	19.346	30.114	31.703	38.173	16.17	33.33	1.04350163863659	1.28772705057644e-20	6.92001281772589e-19	CM1	EEE53488.1 hypothetical protein OsJ_36642 [Oryza sativa Japonica Group]	Metabolism;Metabolism;Metabolism;Metabolism	Global and overview maps;Global and overview maps;Global and overview maps;Amino acid metabolism	ko01100//Metabolic pathways;ko01110//Biosynthesis of secondary metabolites;ko01230//Biosynthesis of amino acids;ko00400//Phenylalanine, tyrosine and tryptophan biosynthesis	K01850;K01850;K01850;K01850	-	GO:0004106//chorismate mutase activity	GO:0009073//aromatic amino acid family biosynthetic process;GO:0046417//chorismate metabolic process	--
BGIOSGA022836	1043	675	577	191	205	198	85.659	78.698	71.371	19.764	23.009	21.730	78.576	21.501	-1.86968496729666	1.39144442717703e-20	7.45094315077922e-19	TIP2-2	Aquaporin TIP2-1 [Source:Projected from Arabidopsis thaliana (AT3G16240) UniProtKB/Swiss-Prot;Acc:Q41951]	-	-	-	-	GO:0016020//membrane;GO:0016021//integral component of membrane	GO:0015267//channel activity	GO:0055085//transmembrane transport	--
BGIOSGA009786	16	8	7	91	74	62	1.859	1.320	1.225	13.322	11.751	9.627	1.468	11.5666666666667	2.97804928878862	1.72354689169728e-20	9.19379686190367e-19	PDCB2	XP_015629015.1 PLASMODESMATA CALLOSE-BINDING PROTEIN 2 [Oryza sativa Japonica Group]	-	-	-	-	-	-	-	--
BGIOSGA026012	920	656	589	191	205	163	26.498	26.823	25.551	6.931	8.069	6.274	26.2906666666667	7.09133333333333	-1.8904219077754	1.96682988408999e-20	1.04313436567664e-18	--	EEC82331.1 hypothetical protein OsI_26624 [Oryza sativa Indica Group]	-	-	-	-	-	-	-	--
BGIOSGA003244	118	87	84	230	194	182	11.276	11.802	12.090	27.693	25.336	23.241	11.7226666666667	25.4233333333333	1.116852408358	2.28435114108108e-20	1.20462608272447e-18	YUC11	EAY73480.1 hypothetical protein OsI_01359 [Oryza sativa Indica Group]	Metabolism;Metabolism	Global and overview maps;Amino acid metabolism	ko01100//Metabolic pathways;ko00380//Tryptophan metabolism	K11816;K11816	-	GO:0016491//oxidoreductase activity	-	--
BGIOSGA009093	78	36	29	147	125	164	6.935	4.544	3.883	16.468	15.189	19.486	5.12066666666667	17.0476666666667	1.73517073544104	2.70076333884404e-20	1.41613938549822e-18	MADS22	EAY87613.1 hypothetical protein OsI_09024 [Oryza sativa Indica Group]	-	-	-	-	GO:0005634//nucleus	GO:0000977//RNA polymerase II transcription regulatory region sequence-specific DNA binding;GO:0003677//DNA binding;GO:0003700//DNA-binding transcription factor activity;GO:0046983//protein dimerization activity	GO:0006351//transcription, DNA-templated;GO:0006355//regulation of transcription, DNA-templated;GO:0009908//flower development;GO:0030154//cell differentiation;GO:0045944//positive regulation of transcription by RNA polymerase II;GO:1900458//negative regulation of brassinosteroid mediated signaling pathway	MIKC
BGIOSGA022419	2860	1911	1710	741	648	732	76.154	72.237	68.577	24.860	23.581	26.047	72.3226666666667	24.8293333333333	-1.542402347765	2.96178275669567e-20	1.54784384361635e-18	AVP1	XP_015643295.1 pyrophosphate-energized vacuolar membrane proton pump [Oryza sativa Japonica Group]	-	-	-	-	GO:0016020//membrane;GO:0016021//integral component of membrane	GO:0004427//inorganic diphosphatase activity;GO:0009678//pyrophosphate hydrolysis-driven proton transmembrane transporter activity	GO:0006811//ion transport;GO:1902600//proton transmembrane transport	--
MSTRG.19208	2210	1740	1748	485	519	570	122.921	137.388	146.431	33.989	39.451	42.367	135.58	38.6023333333333	-1.81238441638626	3.14542069920496e-20	1.63691706106092e-18	--	hypothetical protein [Oryza punctata]	-	-	-	-	-	-	-	--
MSTRG.15474	1573	1189	1148	398	385	382	122.113	130.587	133.954	38.543	41.002	39.362	128.884666666667	39.6356666666667	-1.70120948967309	3.69727427832469e-20	1.91333943903303e-18	--	expressed protein [Oryza sativa Japonica Group]	-	-	-	-	-	-	-	--
BGIOSGA005604	3333	2364	2151	881	774	909	216.378	217.869	210.317	72.063	68.671	78.860	214.854666666667	73.198	-1.55348497775879	3.90368335067164e-20	2.01639420448659e-18	ANNAT7	Annexin [Source:UniProtKB/TrEMBL;Acc:A2X9Q4]	-	-	-	-	-	GO:0005509//calcium ion binding;GO:0005544//calcium-dependent phospholipid binding	GO:0006950//response to stress	--
BGIOSGA030933	468	319	294	85	46	54	42.725	41.343	40.424	9.777	5.739	6.588	41.4973333333333	7.368	-2.49367366364333	3.95787468139603e-20	2.04058602067961e-18	HSP26-A	XP_015611712.1 glutathione transferase GST 23 [Oryza sativa Japonica Group]	Metabolism;Metabolism	Global and overview maps;Metabolism of other amino acids	ko01100//Metabolic pathways;ko00480//Glutathione metabolism	K00799;K00799	-	GO:0004364//glutathione transferase activity;GO:0016740//transferase activity	GO:0006749//glutathione metabolic process;GO:0042221//response to chemical	--
BGIOSGA007572	1196	818	622	203	252	208	57.957	56.273	45.397	12.395	16.689	13.470	53.209	14.1846666666667	-1.90733804171342	4.04646293253399e-20	2.08238940301721e-18	PV42A	XP_015626266.1 SNF1-related protein kinase regulatory subunit gamma-like PV42a [Oryza sativa Japonica Group]	-	-	-	-	-	-	-	--
BGIOSGA016717	559	382	298	98	82	65	28.507	27.655	22.888	6.297	5.715	4.430	26.35	5.48066666666667	-2.26537966389339	4.15987006418194e-20	2.13283689168722e-18	CYP704C1	XP_015614854.1 cytochrome P450 704C1 isoform X1 [Oryza sativa Japonica Group]	-	-	-	-	GO:0016020//membrane	GO:0004497//monooxygenase activity;GO:0005506//iron ion binding;GO:0016705//oxidoreductase activity, acting on paired donors, with incorporation or reduction of molecular oxygen;GO:0020037//heme binding	-	--
BGIOSGA035510	1697	1192	984	428	402	394	42.116	41.996	36.780	13.383	13.635	13.067	40.2973333333333	13.3616666666667	-1.59258439838991	4.86801888284192e-20	2.48672390004179e-18	Os11g0582300	Protein ROOT HAIR DEFECTIVE 3 homolog [Source:UniProtKB/TrEMBL;Acc:B8BL90]	-	-	-	-	GO:0005783//endoplasmic reticulum;GO:0005789//endoplasmic reticulum membrane;GO:0016020//membrane;GO:0016021//integral component of membrane	GO:0000166//nucleotide binding;GO:0003924//GTPase activity;GO:0005525//GTP binding;GO:0016787//hydrolase activity	-	--
BGIOSGA020602	2210	1762	1619	487	551	573	137.786	155.952	152.026	38.256	46.948	47.740	148.588	44.3146666666667	-1.74546144166642	5.72026420382067e-20	2.91135208230418e-18	Os06g0698300	XP_015643686.1 probable protein phosphatase 2C 59 isoform X1 [Oryza sativa Japonica Group]	-	-	-	-	-	GO:0004721//phosphoprotein phosphatase activity;GO:0004722//protein serine/threonine phosphatase activity;GO:0016787//hydrolase activity;GO:0017018//myosin phosphatase activity;GO:0043169//cation binding;GO:0046872//metal ion binding	-	--
BGIOSGA014736	15770	10589	9509	4037	3954	4400	1127.596	1074.847	1024.033	363.699	386.380	420.426	1075.492	390.168333333333	-1.46282819693181	6.01293933318268e-20	3.04355677415732e-18	SOP1	XP_015634418.1 peroxygenase [Oryza sativa Japonica Group]	Metabolism	Lipid metabolism	ko00073//Cutin, suberine and wax biosynthesis	K17991	GO:0016020//membrane;GO:0016021//integral component of membrane	-	-	--
BGIOSGA002537	115	71	66	213	184	156	2.328	2.041	2.013	5.434	5.091	4.221	2.12733333333333	4.91533333333333	1.2082431483525	6.56883993271783e-20	3.31887945453055e-18	PPC4	EAY72241.1 hypothetical protein OsI_00094 [Oryza sativa Indica Group]	Metabolism;Metabolism;Metabolism;Metabolism	Global and overview maps;Global and overview maps;Carbohydrate metabolism;Energy metabolism	ko01100//Metabolic pathways;ko01200//Carbon metabolism;ko00620//Pyruvate metabolism;ko00710//Carbon fixation in photosynthetic organisms	K01595;K01595;K01595;K01595	GO:0005737//cytoplasm	GO:0003824//catalytic activity;GO:0008964//phosphoenolpyruvate carboxylase activity;GO:0016829//lyase activity	GO:0006099//tricarboxylic acid cycle;GO:0015977//carbon fixation	--
BGIOSGA034220	23	30	29	112	118	105	2.272	4.207	4.315	13.941	15.931	13.862	3.598	14.578	2.01852571383384	6.66691175139746e-20	3.36230542109568e-18	HSP21.9	EAY80489.1 hypothetical protein OsI_35668 [Oryza sativa Indica Group]	Genetic Information Processing	Folding, sorting and degradation	ko04141//Protein processing in endoplasmic reticulum	K13993	-	-	GO:0009408//response to heat	--
MSTRG.8511	1976	1265	847	375	344	248	111.013	100.890	71.668	26.545	26.412	18.619	94.5236666666667	23.8586666666667	-1.98616217319442	6.83876984714972e-20	3.44271865735461e-18	--	BAG family molecular chaperone regulator 6 isoform X1 [Oryza sativa Japonica Group]	-	-	-	-	-	-	-	--
BGIOSGA000905	1595	1201	924	435	321	335	107.294	114.690	93.615	36.869	29.510	30.114	105.199666666667	32.1643333333333	-1.70959644182329	6.92170272233038e-20	3.47815561797101e-18	RZFP34	EEC71394.1 hypothetical protein OsI_03534 [Oryza sativa Indica Group]	Genetic Information Processing	Folding, sorting and degradation	ko04120//Ubiquitin mediated proteolysis	K10144	-	GO:0008270//zinc ion binding;GO:0046872//metal ion binding	-	--
BGIOSGA013663	753	517	451	144	145	140	28.411	27.692	25.628	6.846	7.477	7.059	27.2436666666667	7.12733333333333	-1.93448658218295	7.17621399188949e-20	3.59952664931339e-18	At1g16350	EEC76271.1 hypothetical protein OsI_13742 [Oryza sativa Indica Group]	Metabolism;Metabolism;Metabolism	Global and overview maps;Global and overview maps;Nucleotide metabolism	ko01100//Metabolic pathways;ko01110//Biosynthesis of secondary metabolites;ko00230//Purine metabolism	K00088;K00088;K00088	-	GO:0003824//catalytic activity;GO:0003938//IMP dehydrogenase activity;GO:0016491//oxidoreductase activity;GO:0046872//metal ion binding	GO:0006164//purine nucleotide biosynthetic process	--
BGIOSGA037450	2219	1406	1237	512	514	501	94.341	84.859	79.208	27.427	29.865	28.464	86.136	28.5853333333333	-1.5913412153632	7.23995925910245e-20	3.61841423295466e-18	--	EEC69344.1 hypothetical protein OsI_38454 [Oryza sativa Indica Group]	-	-	-	-	GO:0016020//membrane;GO:0016021//integral component of membrane	-	-	--
BGIOSGA000390	157	81	78	226	203	210	5.935	4.347	4.441	10.764	10.487	10.608	4.90766666666667	10.6196666666667	1.11362931486347	7.82382679472372e-20	3.90318898618789e-18	PME51	Pectinesterase [Source:UniProtKB/TrEMBL;Acc:A2WXL1]	-	-	-	-	GO:0005576//extracellular region;GO:0005618//cell wall	GO:0016787//hydrolase activity;GO:0030599//pectinesterase activity;GO:0045330//aspartyl esterase activity	GO:0042545//cell wall modification;GO:0045490//pectin catabolic process;GO:0071555//cell wall organization	--
BGIOSGA023315	5464	3633	3286	1646	1402	1367	243.437	229.779	220.496	92.399	85.365	81.388	231.237333333333	86.384	-1.42053831315625	8.37482049817059e-20	4.1630962540906e-18	AVT6A	EEC81027.1 hypothetical protein OsI_23806 [Oryza sativa Indica Group]	-	-	-	-	GO:0005886//plasma membrane;GO:0016020//membrane;GO:0016021//integral component of membrane	-	GO:0006865//amino acid transport	--
BGIOSGA006276	951	569	493	161	152	173	53.136	45.132	41.487	11.334	11.607	12.917	46.585	11.9526666666667	-1.9625329707009	8.87300441981863e-20	4.39498922494517e-18	SAPK6	Serine/threonine protein kinase, Dehydration-inducible SNF1-related protein kinase 2, Hyperosmotic stress response, Abscisic acid (ABA) signalin [Source: Projected from Oryza sativa (Os02g0551100)]	Environmental Information Processing;Environmental Information Processing	Signal transduction;Signal transduction	ko04075//Plant hormone signal transduction;ko04016//MAPK signaling pathway - plant	K14498;K14498	-	GO:0000166//nucleotide binding;GO:0004672//protein kinase activity;GO:0004674//protein serine/threonine kinase activity;GO:0005524//ATP binding;GO:0016301//kinase activity;GO:0016740//transferase activity	GO:0006468//protein phosphorylation;GO:0016310//phosphorylation	--
BGIOSGA020957	50	24	20	143	113	89	1.526	1.040	0.919	5.499	4.714	3.630	1.16166666666667	4.61433333333333	1.9899260707933	1.00527510998512e-19	4.97046720156278e-18	PAB5	Polyadenylate-binding protein [Source:UniProtKB/TrEMBL;Acc:A2YEJ5]	Genetic Information Processing;Genetic Information Processing	Folding, sorting and degradation;Translation	ko03018//RNA degradation;ko03015//mRNA surveillance pathway	K13126;K13126	GO:0005737//cytoplasm	GO:0003676//nucleic acid binding;GO:0003723//RNA binding	-	--
BGIOSGA028019	3798	2634	1946	940	927	742	107.872	106.204	83.244	33.639	35.982	28.163	99.1066666666667	32.5946666666667	-1.60434618587611	1.06442526439569e-19	5.2442323239445e-18	LHY	EEC82927.1 hypothetical protein OsI_27882 [Oryza sativa Indica Group]	Organismal Systems	Environmental adaptation	ko04712//Circadian rhythm - plant	K12133	GO:0005634//nucleus	GO:0003677//DNA binding	-	MYB_related
BGIOSGA021961	157	145	166	364	290	448	28.666	37.584	45.649	83.740	72.364	109.311	37.2996666666667	88.4716666666666	1.2460527637702	1.1443991498421e-19	5.61829090589739e-18	--	XP_015642550.1 early nodulin-93 isoform X2 [Oryza sativa Japonica Group]	-	-	-	-	GO:0016020//membrane;GO:0016021//integral component of membrane	-	-	--
BGIOSGA002723	1243	1005	799	237	255	304	168.395	193.231	162.952	40.509	47.248	54.981	174.859333333333	47.5793333333333	-1.87778784129645	1.14896297492387e-19	5.63073056509511e-18	HSP16.9B	XP_015630930.1 16.9 kDa class I heat shock protein 2 [Oryza sativa Japonica Group]	Genetic Information Processing	Folding, sorting and degradation	ko04141//Protein processing in endoplasmic reticulum	K13993	-	-	GO:0009408//response to heat	--
BGIOSGA007815	38	24	15	114	101	84	1.998	1.791	1.188	7.551	7.256	5.901	1.659	6.90266666666667	2.05683993118391	1.18547629654585e-19	5.7994253110386e-18	Os02g0224100	EAY85062.1 hypothetical protein OsI_06419 [Oryza sativa Indica Group]	-	-	-	-	-	GO:0004722//protein serine/threonine phosphatase activity;GO:0017018//myosin phosphatase activity	-	--
MSTRG.6057	1109	842	1134	231	217	215	37.748	39.837	56.905	9.775	9.689	9.670	44.83	9.71133333333333	-2.20672320786627	1.3956242389482e-19	6.7678015978925e-18	--	Os11g0601950, partial [Oryza sativa Japonica Group]	-	-	-	-	-	-	-	--
BGIOSGA008817	1625	1287	1068	458	418	373	65.031	73.117	64.372	23.094	22.861	19.948	67.5066666666667	21.9676666666667	-1.61964834395202	1.74450990282907e-19	8.41551577124742e-18	MSL1	EEC73790.1 hypothetical protein OsI_08477 [Oryza sativa Indica Group]	-	-	-	-	GO:0016020//membrane;GO:0016021//integral component of membrane	-	GO:0006811//ion transport;GO:0055085//transmembrane transport	--
MSTRG.1385	4089	3380	3728	960	1036	1063	331.383	388.888	455.074	97.997	114.799	115.127	391.781666666667	109.307666666667	-1.84165529569666	1.89217621546018e-19	9.11201108757542e-18	--	Os04g0113350 [Oryza sativa Japonica Group]	-	-	-	-	-	-	-	--
BGIOSGA007016	1907	1263	1042	456	449	422	31.965	30.054	26.306	9.631	10.286	9.453	29.4416666666667	9.79	-1.58847857845317	2.07026673416702e-19	9.95234985655541e-18	CLPB3	EEC72618.1 hypothetical protein OsI_06111 [Oryza sativa Indica Group]	-	-	-	-	GO:0005737//cytoplasm;GO:0005739//mitochondrion;GO:0009570//chloroplast stroma;GO:0009941//chloroplast envelope	GO:0000166//nucleotide binding;GO:0005524//ATP binding;GO:0016887//ATP hydrolysis activity	GO:0009408//response to heat;GO:0019538//protein metabolic process;GO:0042026//protein refolding	--
BGIOSGA007514	769	581	525	187	144	148	32.762	35.139	33.687	10.038	8.384	8.426	33.8626666666667	8.94933333333333	-1.91984346899139	2.17326698996963e-19	1.04294255653594e-17	SPP2	EEC72465.1 hypothetical protein OsI_05817 [Oryza sativa Indica Group]	Metabolism;Metabolism	Global and overview maps;Carbohydrate metabolism	ko01110//Biosynthesis of secondary metabolites;ko00500//Starch and sucrose metabolism	K07024;K07024	-	GO:0000287//magnesium ion binding;GO:0003824//catalytic activity;GO:0016787//hydrolase activity;GO:0050307//sucrose-phosphate phosphatase activity	GO:0005986//sucrose biosynthetic process	--
BGIOSGA017115	1715	1130	982	400	414	368	70.566	66.005	60.856	20.737	23.280	20.235	65.809	21.4173333333333	-1.61950603789408	2.68868953529428e-19	1.28584259189643e-17	OsI_17385	Similar to Viroid RNA-binding protein (Fragment) [Source: Projected from Oryza sativa (Os04g0614600)]	Metabolism;Metabolism;Metabolism	Global and overview maps;Amino acid metabolism;Carbohydrate metabolism	ko01100//Metabolic pathways;ko00250//Alanine, aspartate and glutamate metabolism;ko00650//Butanoate metabolism	K16871;K16871;K16871	-	GO:0003824//catalytic activity;GO:0008483//transaminase activity;GO:0030170//pyridoxal phosphate binding	-	--
BGIOSGA035814	1612	991	833	348	344	301	108.437	94.636	84.395	29.495	31.625	27.058	95.8226666666666	29.3926666666667	-1.70491070878709	2.99548663592916e-19	1.4254949534294e-17	MBD10	BAT18132.1 Os12g0620400, partial [Oryza sativa Japonica Group]	-	-	-	-	GO:0005634//nucleus	GO:0003677//DNA binding	-	--
MSTRG.23970	140	106	97	303	251	177	2.304	2.395	2.411	6.060	5.480	3.936	2.37	5.15866666666667	1.12211116893644	3.55914644496891e-19	1.6875829759068e-17	Os10g0490500	protein ALP1-like [Zea mays]	-	-	-	-	-	-	-	--
BGIOSGA016881	10946	7973	6667	3282	3060	3254	536.794	555.065	492.424	202.792	205.083	213.248	528.094333333333	207.041	-1.35087917016773	3.59869613120513e-19	1.70342377623495e-17	DJA6	CAH67501.1 OSIGBa0134H18.3 [Oryza sativa]	Genetic Information Processing	Folding, sorting and degradation	ko04141//Protein processing in endoplasmic reticulum	K09503	GO:0005783//endoplasmic reticulum	GO:0005524//ATP binding;GO:0030544//Hsp70 protein binding;GO:0031072//heat shock protein binding;GO:0046872//metal ion binding;GO:0051082//unfolded protein binding	GO:0006457//protein folding;GO:0009408//response to heat	--
BGIOSGA027801	3872	3384	3130	880	732	1095	761.332	944.489	926.890	218.011	196.700	287.695	877.570333333333	234.135333333333	-1.90617208779519	3.87568653927534e-19	1.82880296365059e-17	--	EAZ05298.1 hypothetical protein OsI_27503 [Oryza sativa Indica Group]	-	-	-	-	-	-	GO:0010162//seed dormancy process	--
BGIOSGA013794	81	60	39	176	143	129	2.947	3.099	2.137	8.069	7.111	6.273	2.72766666666667	7.151	1.39047765210634	3.87676163611848e-19	1.82880296365059e-17	KAPP	EAY92289.1 hypothetical protein OsI_14010 [Oryza sativa Indica Group]	-	-	-	-	-	GO:0004721//phosphoprotein phosphatase activity;GO:0004722//protein serine/threonine phosphatase activity;GO:0005515//protein binding;GO:0016787//hydrolase activity;GO:0017018//myosin phosphatase activity;GO:0043169//cation binding;GO:0046872//metal ion binding	GO:0006470//protein dephosphorylation	--
BGIOSGA025583	10204	6589	6867	2201	2068	2693	1272.373	1166.362	1289.639	345.800	352.412	448.741	1242.79133333333	382.317666666667	-1.70074031301719	4.16143646330704e-19	1.9564394003256e-17	PM19L	EAZ03646.1 hypothetical protein OsI_25781 [Oryza sativa Indica Group]	-	-	-	-	GO:0016020//membrane;GO:0016021//integral component of membrane	-	-	--
BGIOSGA017269	309	222	193	38	29	40	15.337	15.643	14.428	2.376	1.967	2.653	15.136	2.332	-2.6983443001389	4.87863409295455e-19	2.27817428401302e-17	LRK10	CAH66705.1 OSIGBa0147J19.9 [Oryza sativa]	-	-	-	-	GO:0016020//membrane	GO:0000166//nucleotide binding;GO:0004672//protein kinase activity;GO:0004674//protein serine/threonine kinase activity;GO:0005524//ATP binding;GO:0016301//kinase activity;GO:0016740//transferase activity	GO:0006468//protein phosphorylation;GO:0016310//phosphorylation	--
BGIOSGA006909	1874	1251	1097	489	430	449	100.848	95.568	88.914	33.157	31.625	32.290	95.11	32.3573333333333	-1.55550432029669	5.03926394814973e-19	2.34528696969425e-17	--	EEE56530.1 hypothetical protein OsJ_05823 [Oryza sativa Japonica Group]	-	-	-	-	-	-	-	--
BGIOSGA028743	1132	768	714	260	249	252	46.298	44.591	43.982	13.398	13.918	13.773	44.957	13.6963333333333	-1.71475604836319	5.52317120478115e-19	2.5661930130355e-17	GAPN	aldehyde dehydrogenase 11A3 [Source:Projected from Arabidopsis thaliana (AT2G24270) TAIR;Acc:AT2G24270]	Metabolism;Metabolism;Metabolism;Metabolism	Global and overview maps;Global and overview maps;Carbohydrate metabolism;Carbohydrate metabolism	ko01100//Metabolic pathways;ko01200//Carbon metabolism;ko00010//Glycolysis / Gluconeogenesis;ko00030//Pentose phosphate pathway	K00131;K00131;K00131;K00131	-	GO:0004029//aldehyde dehydrogenase (NAD+) activity;GO:0016491//oxidoreductase activity;GO:0016620//oxidoreductase activity, acting on the aldehyde or oxo group of donors, NAD or NADP as acceptor	GO:0070887//cellular response to chemical stimulus	--
BGIOSGA011492	1613	1091	841	381	341	352	33.420	32.090	26.244	9.946	9.656	9.746	30.5846666666667	9.78266666666667	-1.64450886309894	5.61068603928074e-19	2.60249513975868e-17	Os08g0191100	Aconitate hydratase [Source:UniProtKB/TrEMBL;Acc:B8AMU2]	Metabolism;Metabolism;Metabolism;Metabolism;Metabolism;Metabolism;Metabolism	Global and overview maps;Global and overview maps;Global and overview maps;Global and overview maps;Carbohydrate metabolism;Global and overview maps;Carbohydrate metabolism	ko01100//Metabolic pathways;ko01110//Biosynthesis of secondary metabolites;ko01200//Carbon metabolism;ko01230//Biosynthesis of amino acids;ko00630//Glyoxylate and dicarboxylate metabolism;ko01210//2-Oxocarboxylic acid metabolism;ko00020//Citrate cycle (TCA cycle)	K01681;K01681;K01681;K01681;K01681;K01681;K01681	-	GO:0003994//aconitate hydratase activity;GO:0016829//lyase activity;GO:0016836//hydro-lyase activity;GO:0046872//metal ion binding;GO:0047780//citrate dehydratase activity;GO:0051536//iron-sulfur cluster binding;GO:0051539//4 iron, 4 sulfur cluster binding	GO:0043436//oxoacid metabolic process	--
BGIOSGA016390	2497	1716	1157	588	488	487	214.550	209.314	149.727	63.657	57.304	55.918	191.197	58.9596666666667	-1.69725961353921	5.643090046883e-19	2.61315578832121e-17	--	-	-	-	-	-	-	-	-	--
BGIOSGA019563	133	113	126	263	231	281	15.027	18.124	21.441	37.439	35.668	42.426	18.1973333333333	38.511	1.08154353446867	6.18349382274885e-19	2.84913208729913e-17	Sec11a	Signal peptidase I [Source:UniProtKB/TrEMBL;Acc:B8AWA8]	Genetic Information Processing	Folding, sorting and degradation	ko03060//Protein export	K13280	GO:0016020//membrane;GO:0016021//integral component of membrane	GO:0004252//serine-type endopeptidase activity;GO:0008233//peptidase activity	GO:0006465//signal peptide processing	--
MSTRG.24764	629	568	556	128	135	129	13.829	18.258	19.535	3.438	3.796	3.896	17.2073333333333	3.71	-2.21353244441622	7.11511737712766e-19	3.27295399347872e-17	--	Os09g0120033 [Oryza sativa Japonica Group]	-	-	-	-	-	-	-	--
BGIOSGA013604	421	302	250	73	52	60	16.750	17.057	14.980	3.659	2.827	3.190	16.2623333333333	3.22533333333333	-2.33401409765923	8.98960081733027e-19	4.12154623919185e-17	CYP81Q32	Bentazon and sulfonylurea-resistant protein [Source:UniProtKB/TrEMBL;Acc:Q2LA61]	-	-	-	-	GO:0016020//membrane;GO:0016021//integral component of membrane	GO:0004497//monooxygenase activity;GO:0005506//iron ion binding;GO:0016491//oxidoreductase activity;GO:0016705//oxidoreductase activity, acting on paired donors, with incorporation or reduction of molecular oxygen;GO:0020037//heme binding;GO:0046872//metal ion binding	-	--
BGIOSGA020289	30617	21041	13631	6824	6803	4935	3114.974	3038.982	2088.703	874.766	945.907	670.956	2747.553	830.543	-1.72602054247349	1.06402938670194e-18	4.84631315736263e-17	LEA19	Late embryogenesis abundant protein, group 3 [Source:UniProtKB/Swiss-Prot;Acc:A2Y720]	-	-	-	-	-	-	GO:1902584//positive regulation of response to water deprivation	--
BGIOSGA023869	145	91	96	220	252	189	11.147	9.932	11.116	21.310	26.477	19.417	10.7316666666667	22.4013333333333	1.06171045517707	1.19681427926008e-18	5.41553580393412e-17	BHLH062	EEC82500.1 hypothetical protein OsI_26965 [Oryza sativa Indica Group]	-	-	-	-	-	GO:0046983//protein dimerization activity	-	bHLH
BGIOSGA036337	1881	1274	951	445	423	393	32.270	31.028	24.572	9.619	9.918	9.010	29.29	9.51566666666667	-1.62203155299248	1.28616901831627e-18	5.80093597236693e-17	GWD3	Phosphoglucan, water dikinase, chloroplastic [Source:Projected from Arabidopsis thaliana (AT5G26570) UniProtKB/Swiss-Prot;Acc:Q6ZY51]	-	-	-	-	GO:0009507//chloroplast;GO:0009536//plastid;GO:0009570//chloroplast stroma	GO:0005524//ATP binding;GO:0016301//kinase activity;GO:0019200//carbohydrate kinase activity;GO:0030246//carbohydrate binding;GO:0051752//phosphoglucan, water dikinase activity;GO:2001070//starch binding	GO:0005982//starch metabolic process;GO:0016310//phosphorylation;GO:0046777//protein autophosphorylation;GO:0046835//carbohydrate phosphorylation	--
BGIOSGA022987	4754	3103	2952	1166	1030	1281	98.101	90.900	91.746	30.316	29.047	35.325	93.5823333333333	31.5626666666667	-1.5680170996328	1.57288978292687e-18	7.07112103708678e-17	RTNLB2	Reticulon-like protein [Source:UniProtKB/TrEMBL;Acc:B8B2W6]	-	-	-	-	GO:0005783//endoplasmic reticulum;GO:0005789//endoplasmic reticulum membrane;GO:0016020//membrane;GO:0016021//integral component of membrane	GO:0003676//nucleic acid binding	GO:0009617//response to bacterium	--
BGIOSGA007697	1016	780	686	246	233	242	75.279	82.043	76.553	22.965	23.593	23.961	77.9583333333333	23.5063333333333	-1.72965373179615	1.65108567896166e-18	7.41064960566966e-17	CYL1	EAY84784.1 hypothetical protein OsI_06152 [Oryza sativa Indica Group]	-	-	-	-	-	GO:0004061//arylformamidase activity	GO:0019441//tryptophan catabolic process to kynurenine	--
BGIOSGA024286	1336	889	818	292	259	321	100.815	95.234	92.967	27.763	26.710	32.370	96.3386666666667	28.9476666666667	-1.73466789293582	1.81478012282477e-18	8.10601788195064e-17	At1g67325	EAZ03916.1 hypothetical protein OsI_26049 [Oryza sativa Indica Group]	-	-	-	-	-	GO:0046872//metal ion binding	-	--
BGIOSGA027790	1072	677	501	221	178	153	39.858	35.734	28.056	10.353	9.045	7.602	34.5493333333333	9	-1.94066096596963	2.03626651640103e-18	9.08070106622698e-17	CYP71C4	EEC82777.1 hypothetical protein OsI_27517 [Oryza sativa Indica Group]	-	-	-	-	GO:0016020//membrane;GO:0016021//integral component of membrane	GO:0004497//monooxygenase activity;GO:0005506//iron ion binding;GO:0016491//oxidoreductase activity;GO:0016705//oxidoreductase activity, acting on paired donors, with incorporation or reduction of molecular oxygen;GO:0020037//heme binding;GO:0046872//metal ion binding	-	--
BGIOSGA015291	374	275	345	52	39	62	50.317	52.523	69.907	8.815	7.171	11.147	57.5823333333333	9.04433333333333	-2.67054018110981	2.11187196843533e-18	9.38767702891975e-17	OsI_014908	EAY93675.1 hypothetical protein OsI_15462 [Oryza sativa Indica Group]	-	-	-	-	-	GO:0004869//cysteine-type endopeptidase inhibitor activity	-	--
BGIOSGA001306	52	27	25	98	115	120	2.520	1.869	1.813	6.016	7.681	7.852	2.06733333333333	7.183	1.79681549029226	2.24470557736392e-18	9.96218292878728e-17	--	EAY74755.1 hypothetical protein OsI_02647 [Oryza sativa Indica Group]	-	-	-	-	-	-	-	--
BGIOSGA022970	1077	755	621	253	247	215	70.818	70.477	61.500	20.961	22.196	18.892	67.5983333333333	20.683	-1.70854221774192	2.95238215347219e-18	1.30403146772312e-16	CYP71D55	EAZ01048.1 hypothetical protein OsI_23080 [Oryza sativa Indica Group]	-	-	-	-	-	GO:0004497//monooxygenase activity;GO:0005506//iron ion binding;GO:0016705//oxidoreductase activity, acting on paired donors, with incorporation or reduction of molecular oxygen;GO:0020037//heme binding	-	--
BGIOSGA016055	1954	1176	1206	428	421	454	190.280	162.572	176.878	52.514	56.028	59.080	176.576666666667	55.874	-1.66004570270175	3.72979704441886e-18	1.6343935295117e-16	OsI_15195	CASP-like protein 2A1 [Source:UniProtKB/Swiss-Prot;Acc:B8ARW3]	-	-	-	-	GO:0005886//plasma membrane;GO:0016020//membrane;GO:0016021//integral component of membrane	-	-	--
BGIOSGA010942	2720	1579	1302	587	584	494	94.117	77.563	67.853	25.592	27.617	22.842	79.8443333333333	25.3503333333333	-1.65518530368397	3.93478316839349e-18	1.71878764606139e-16	Os03g0291500	DIN6 [Source:Projected from Arabidopsis thaliana (AT3G47340) UniProtKB/TrEMBL;Acc:A0A178VBT4]	Metabolism;Metabolism;Metabolism;Metabolism	Global and overview maps;Global and overview maps;Global and overview maps;Amino acid metabolism	ko01100//Metabolic pathways;ko01110//Biosynthesis of secondary metabolites;ko01230//Biosynthesis of amino acids;ko00250//Alanine, aspartate and glutamate metabolism	K01953;K01953;K01953;K01953	-	GO:0000166//nucleotide binding;GO:0004066//asparagine synthase (glutamine-hydrolyzing) activity;GO:0005524//ATP binding;GO:0016874//ligase activity	GO:0006529//asparagine biosynthetic process;GO:0006541//glutamine metabolic process;GO:0008652//cellular amino acid biosynthetic process	--
BGIOSGA029009	20	15	11	94	66	69	1.294	1.378	1.072	7.665	5.837	5.967	1.248	6.48966666666667	2.37852644376276	4.92189709910312e-18	2.13986805227151e-16	RIXI	XP_015648170.1 xylanase inhibitor protein 1-like [Oryza sativa Japonica Group]	Metabolism;Metabolism	Global and overview maps;Carbohydrate metabolism	ko01100//Metabolic pathways;ko00520//Amino sugar and nucleotide sugar metabolism	K01183;K01183	-	-	GO:0005975//carbohydrate metabolic process	--
BGIOSGA002145	981	587	553	201	190	182	91.604	77.813	77.772	23.648	24.247	22.711	82.3963333333333	23.5353333333333	-1.80775185217595	5.04009203895559e-18	2.18782586817762e-16	--	XP_015614111.1 heme-binding protein 2 [Oryza sativa Japonica Group]	-	-	-	-	GO:0110165//cellular anatomical entity	-	-	--
BGIOSGA014038	314	210	215	34	33	45	18.942	17.984	19.534	2.584	2.721	3.628	18.82	2.97766666666667	-2.66001246173458	5.53153596496085e-18	2.38993371644991e-16	Sb03g046810	Peroxidase [Source:UniProtKB/TrEMBL;Acc:B8ARU5]	Metabolism;Metabolism;Metabolism	Global and overview maps;Global and overview maps;Biosynthesis of other secondary metabolites	ko01100//Metabolic pathways;ko01110//Biosynthesis of secondary metabolites;ko00940//Phenylpropanoid biosynthesis	K00430;K00430;K00430	GO:0005576//extracellular region	GO:0004601//peroxidase activity;GO:0016491//oxidoreductase activity;GO:0020037//heme binding;GO:0046872//metal ion binding	GO:0006979//response to oxidative stress;GO:0042744//hydrogen peroxide catabolic process;GO:0098869//cellular oxidant detoxification	--
BGIOSGA024672	14	14	24	86	81	110	0.587	0.833	1.515	4.541	4.639	6.160	0.978333333333333	5.11333333333333	2.38586607439288	6.85778174550513e-18	2.94004868712243e-16	P4H7	EEC81680.1 hypothetical protein OsI_25242 [Oryza sativa Indica Group]	Metabolism;Metabolism	Global and overview maps;Amino acid metabolism	ko01100//Metabolic pathways;ko00330//Arginine and proline metabolism	K00472;K00472	GO:0005789//endoplasmic reticulum membrane;GO:0016020//membrane	GO:0005506//iron ion binding;GO:0016491//oxidoreductase activity;GO:0016705//oxidoreductase activity, acting on paired donors, with incorporation or reduction of molecular oxygen;GO:0031418//L-ascorbic acid binding;GO:0046872//metal ion binding;GO:0051213//dioxygenase activity	-	--
BGIOSGA017640	726	462	420	133	136	135	34.527	31.191	30.083	7.970	8.839	8.580	31.9336666666667	8.463	-1.91583714285162	7.09991196334709e-18	3.03915675986607e-16	rutD	EEC79622.1 hypothetical protein OsI_20833 [Oryza sativa Indica Group]	-	-	-	-	-	-	-	--
BGIOSGA010683	128	106	65	208	186	188	7.699	9.051	5.888	15.763	15.289	15.111	7.546	15.3876666666667	1.0279904776308	7.3860018892912e-18	3.1518910831563e-16	--	Sulfotransferase [Source:UniProtKB/TrEMBL;Acc:B8AQ93]	-	-	-	-	GO:0016020//membrane;GO:0016021//integral component of membrane	GO:0008146//sulfotransferase activity;GO:0016740//transferase activity	-	--
BGIOSGA007157	2628	1840	1465	677	601	695	69.976	69.553	58.752	22.713	21.870	24.730	66.0936666666667	23.1043333333333	-1.51634857242438	8.3158609178899e-18	3.54324654593595e-16	Os02g0139700	Terpene cyclase/mutase family member [Source:UniProtKB/TrEMBL;Acc:B8AHE6]	Metabolism;Metabolism;Metabolism	Global and overview maps;Global and overview maps;Lipid metabolism	ko01100//Metabolic pathways;ko01110//Biosynthesis of secondary metabolites;ko00100//Steroid biosynthesis	K01853;K01853;K01853	GO:0005811//lipid droplet	GO:0016853//isomerase activity;GO:0016866//intramolecular transferase activity	GO:0016104//triterpenoid biosynthetic process	--
MSTRG.24970	114	61	69	167	170	183	3.935	2.830	3.911	7.502	7.764	8.200	3.55866666666667	7.822	1.13620073131213	9.97606855347514e-18	4.2376139285803e-16	--	Os09g0291000 [Oryza sativa Japonica Group]	-	-	-	-	-	-	-	--
BGIOSGA012924	4674	3165	2380	1277	1136	953	76.588	73.624	58.736	26.365	25.439	20.868	69.6493333333333	24.224	-1.5236724333264	1.07174096871453e-17	4.5386184717868e-16	XDH	EEC75530.1 hypothetical protein OsI_12147 [Oryza sativa Indica Group]	Metabolism;Metabolism;Metabolism;Cellular Processes;Metabolism	Global and overview maps;Global and overview maps;Nucleotide metabolism;Transport and catabolism;Biosynthesis of other secondary metabolites	ko01100//Metabolic pathways;ko01110//Biosynthesis of secondary metabolites;ko00230//Purine metabolism;ko04146//Peroxisome;ko00232//Caffeine metabolism	K00106;K00106;K00106;K00106;K00106	-	GO:0005506//iron ion binding;GO:0009055//electron transfer activity;GO:0016491//oxidoreductase activity;GO:0046872//metal ion binding;GO:0050660//flavin adenine dinucleotide binding;GO:0051536//iron-sulfur cluster binding;GO:0051537//2 iron, 2 sulfur cluster binding;GO:0071949//FAD binding	-	--
BGIOSGA017414	792	552	445	170	166	138	11.779	11.655	9.968	3.186	3.374	2.743	11.134	3.101	-1.84416655725321	1.1106047954775e-17	4.69602985014555e-16	FAB1D	EAY96166.1 hypothetical protein OsI_18048 [Oryza sativa Indica Group]	Metabolism;Cellular Processes;Metabolism;Environmental Information Processing	Global and overview maps;Transport and catabolism;Carbohydrate metabolism;Signal transduction	ko01100//Metabolic pathways;ko04145//Phagosome;ko00562//Inositol phosphate metabolism;ko04070//Phosphatidylinositol signaling system	K00921;K00921;K00921;K00921	-	GO:0000166//nucleotide binding;GO:0000285//1-phosphatidylinositol-3-phosphate 5-kinase activity;GO:0005524//ATP binding;GO:0016301//kinase activity;GO:0016307//phosphatidylinositol phosphate kinase activity;GO:0016740//transferase activity	GO:0016310//phosphorylation;GO:0044238//primary metabolic process;GO:0046488//phosphatidylinositol metabolic process;GO:0046854//phosphatidylinositol phosphate biosynthetic process;GO:0071704//organic substance metabolic process	--
BGIOSGA031849	67	46	46	150	152	107	2.620	2.553	2.709	7.390	8.122	5.591	2.62733333333333	7.03433333333333	1.42081445228095	1.22201762783352e-17	5.1592579849081e-16	--	EEC67028.1 hypothetical protein OsI_33752 [Oryza sativa Indica Group]	-	-	-	-	-	-	-	--
BGIOSGA010012	587	395	313	109	100	93	19.393	18.525	15.574	4.537	4.515	4.106	17.8306666666667	4.386	-2.02338292743795	1.46558431866804e-17	6.15945118654759e-16	GALT6	EEC75984.1 hypothetical protein OsI_13103 [Oryza sativa Indica Group]	-	-	-	-	GO:0000139//Golgi membrane;GO:0005794//Golgi apparatus;GO:0016020//membrane;GO:0016021//integral component of membrane	GO:0008378//galactosyltransferase activity;GO:0016757//glycosyltransferase activity;GO:0016758//hexosyltransferase activity;GO:0030246//carbohydrate binding	GO:0006486//protein glycosylation;GO:0034645//cellular macromolecule biosynthetic process;GO:0044238//primary metabolic process;GO:1901137//carbohydrate derivative biosynthetic process	--
BGIOSGA037486	72	64	40	136	137	151	3.048	3.847	2.551	7.255	7.927	8.543	3.14866666666667	7.90833333333333	1.32863264664527	1.49372976962484e-17	6.26824150527288e-16	FBL14	EAY83321.1 hypothetical protein OsI_38539 [Oryza sativa Indica Group]	-	-	-	-	-	-	-	--
BGIOSGA016027	2642	1685	1207	569	581	468	71.942	65.136	49.501	19.522	21.621	17.030	62.193	19.391	-1.68136500443835	1.65067755264588e-17	6.90595685600173e-16	At1g62810	Amine oxidase [Source:UniProtKB/TrEMBL;Acc:B8ARK2]	Metabolism;Metabolism;Metabolism;Metabolism;Metabolism;Metabolism;Metabolism;Metabolism	Global and overview maps;Global and overview maps;Amino acid metabolism;Amino acid metabolism;Metabolism of other amino acids;Amino acid metabolism;Biosynthesis of other secondary metabolites;Biosynthesis of other secondary metabolites	ko01100//Metabolic pathways;ko01110//Biosynthesis of secondary metabolites;ko00260//Glycine, serine and threonine metabolism;ko00350//Tyrosine metabolism;ko00410//beta-Alanine metabolism;ko00360//Phenylalanine metabolism;ko00960//Tropane, piperidine and pyridine alkaloid biosynthesis;ko00950//Isoquinoline alkaloid biosynthesis	K00276;K00276;K00276;K00276;K00276;K00276;K00276;K00276	-	GO:0005507//copper ion binding;GO:0008131//primary amine oxidase activity;GO:0016491//oxidoreductase activity;GO:0046872//metal ion binding;GO:0048038//quinone binding;GO:0052593//tryptamine:oxygen oxidoreductase (deaminating) activity;GO:0052594//aminoacetone:oxygen oxidoreductase(deaminating) activity;GO:0052595//aliphatic-amine oxidase activity;GO:0052596//phenethylamine:oxygen oxidoreductase …	GO:0009308//amine metabolic process	--
BGIOSGA024061	2355	1396	990	460	440	412	144.622	121.702	91.566	35.593	36.928	33.811	119.296666666667	35.444	-1.75094040025159	1.66639592791169e-17	6.96121841090578e-16	FOR1	Polygalacturonase-inhibiting protein, Inhibitor of fungal polygalacturonase, Regulation of floral organ numbe [Source: Projected from Oryza sativa (Os07g0568700)]	-	-	-	-	-	GO:0004857//enzyme inhibitor activity;GO:0005515//protein binding	GO:0043086//negative regulation of catalytic activity;GO:0048833//specification of floral organ number	--
BGIOSGA034053	897	705	732	213	175	217	111.219	123.972	136.696	33.305	29.716	35.940	123.962333333333	32.987	-1.90993233282897	1.80195719922672e-17	7.51619380333093e-16	RAB16C	Dehydrin Rab16C [Source:UniProtKB/Swiss-Prot;Acc:A2ZDX6]	-	-	-	-	-	-	GO:0009415//response to water	--
BGIOSGA011085	1416	930	773	351	323	271	33.593	31.321	27.620	10.492	10.472	8.591	30.8446666666667	9.85166666666667	-1.64658133551263	1.98625051767672e-17	8.24769713462827e-16	Os03g0255100	Beta-galactosidase [Source:UniProtKB/TrEMBL;Acc:A2XEN9]	-	-	-	-	GO:0005618//cell wall;GO:0048046//apoplast	GO:0004553//hydrolase activity, hydrolyzing O-glycosyl compounds;GO:0004565//beta-galactosidase activity;GO:0016787//hydrolase activity;GO:0016798//hydrolase activity, acting on glycosyl bonds;GO:0030246//carbohydrate binding	GO:0005975//carbohydrate metabolic process;GO:0008152//metabolic process	--
BGIOSGA014641	19	15	13	77	63	86	1.466	1.643	1.511	7.487	6.644	8.869	1.54	7.66666666666667	2.31566910441568	1.99501601101183e-17	8.27171212458087e-16	Os04g0538400	EAY94995.1 hypothetical protein OsI_16802 [Oryza sativa Indica Group]	-	-	-	-	GO:0016020//membrane;GO:0016021//integral component of membrane	GO:0005384//manganese ion transmembrane transporter activity	GO:0030026//cellular manganese ion homeostasis;GO:0055072//iron ion homeostasis;GO:0071421//manganese ion transmembrane transport	--
BGIOSGA017490	11362	7582	6505	3288	3242	3178	446.827	423.290	385.291	162.921	174.242	167.014	418.469333333333	168.059	-1.3161540968867	2.00523919706284e-17	8.30169027584017e-16	AGPL3	Glucose-1-phosphate adenylyltransferase [Source:UniProtKB/TrEMBL;Acc:A2Y7W1]	Metabolism;Metabolism;Metabolism;Metabolism	Global and overview maps;Global and overview maps;Carbohydrate metabolism;Carbohydrate metabolism	ko01100//Metabolic pathways;ko01110//Biosynthesis of secondary metabolites;ko00500//Starch and sucrose metabolism;ko00520//Amino sugar and nucleotide sugar metabolism	K00975;K00975;K00975;K00975	GO:0009507//chloroplast;GO:0009536//plastid	GO:0000166//nucleotide binding;GO:0005524//ATP binding;GO:0008878//glucose-1-phosphate adenylyltransferase activity;GO:0016740//transferase activity;GO:0016779//nucleotidyltransferase activity	GO:0005978//glycogen biosynthetic process;GO:0009058//biosynthetic process;GO:0019252//starch biosynthetic process	--
BGIOSGA028580	85	48	36	151	121	138	2.786	2.233	1.777	6.235	5.419	6.044	2.26533333333333	5.89933333333333	1.38082857707404	2.21309470857365e-17	9.13494360512143e-16	BURP12	EEC83505.1 hypothetical protein OsI_29064 [Oryza sativa Indica Group]	-	-	-	-	-	-	-	--
MSTRG.9165	994	814	799	245	221	252	31.591	36.726	38.244	9.811	9.598	10.702	35.5203333333333	10.037	-1.82331699973402	2.30783132246448e-17	9.49771887574477e-16	--	Rtac1 [Oryza sativa Japonica Group]	-	-	-	-	-	-	-	--
BGIOSGA017567	4783	3170	3405	1167	1121	1311	430.886	405.407	461.994	132.463	138.014	157.826	432.762333333333	142.767666666667	-1.59990565393807	2.57902375584896e-17	1.0582390671559e-15	DI19-1	EEC79694.1 hypothetical protein OsI_20976 [Oryza sativa Indica Group]	-	-	-	-	-	-	-	--
BGIOSGA034051	2213	1847	1200	539	536	359	274.239	325.047	223.999	84.126	90.713	59.458	274.428333333333	78.099	-1.81305345919119	2.66635276154052e-17	1.09245632052601e-15	RAB16B	Dehydri [Source: Projected from Oryza sativa (Os11g0454200)]	-	-	-	-	-	-	GO:0009415//response to water	--
BGIOSGA028594	1109	836	757	238	273	268	55.046	58.907	56.591	14.884	18.519	17.776	56.848	17.0596666666667	-1.73652013604967	2.76134347876308e-17	1.1297071594975e-15	MTM1	EEC83512.1 hypothetical protein OsI_29088 [Oryza sativa Indica Group]	-	-	-	-	GO:0016020//membrane;GO:0016021//integral component of membrane	-	GO:0015711//organic anion transport;GO:0015748//organophosphate ester transport;GO:0055085//transmembrane transport;GO:0071705//nitrogen compound transport;GO:1990542//mitochondrial transmembrane transport	--
BGIOSGA000082	398	275	236	54	59	63	16.543	16.234	14.774	2.848	3.351	3.515	15.8503333333333	3.238	-2.29133828988224	2.8569081546031e-17	1.16536644694678e-15	MUCI21	EAY77282.1 hypothetical protein OsI_05257 [Oryza sativa Indica Group]	-	-	-	-	GO:0000139//Golgi membrane;GO:0005794//Golgi apparatus;GO:0016020//membrane;GO:0016021//integral component of membrane	GO:0016740//transferase activity;GO:0016757//glycosyltransferase activity;GO:0016763//pentosyltransferase activity	-	--
BGIOSGA038099	2272	1484	1117	569	491	493	46.047	42.697	34.096	14.530	13.600	13.352	40.9466666666667	13.8273333333333	-1.56622305884436	3.08793152638771e-17	1.2577539600432e-15	ogdh	KAB8107023.1 hypothetical protein EE612_041578 [Oryza sativa]	Metabolism;Metabolism;Metabolism;Metabolism	Global and overview maps;Global and overview maps;Global and overview maps;Carbohydrate metabolism	ko01100//Metabolic pathways;ko01110//Biosynthesis of secondary metabolites;ko01200//Carbon metabolism;ko00020//Citrate cycle (TCA cycle)	K00164;K00164;K00164;K00164	-	GO:0004591//oxoglutarate dehydrogenase (succinyl-transferring) activity;GO:0016624//oxidoreductase activity, acting on the aldehyde or oxo group of donors, disulfide as acceptor;GO:0030976//thiamine pyrophosphate binding	GO:0006099//tricarboxylic acid cycle	--
BGIOSGA032440	6	9	14	72	57	91	0.365	0.778	1.283	5.521	4.741	7.401	0.808666666666667	5.88766666666667	2.86407894503404	3.24796495993869e-17	1.31906371974787e-15	PAP3	Purple acid phosphatase [Source:UniProtKB/TrEMBL;Acc:B8BFG7]	Metabolism;Metabolism	Global and overview maps;Metabolism of cofactors and vitamins	ko01100//Metabolic pathways;ko00740//Riboflavin metabolism	K14379;K14379	GO:0005576//extracellular region	GO:0003993//acid phosphatase activity;GO:0016787//hydrolase activity;GO:0046872//metal ion binding	-	--
BGIOSGA016686	1517	944	704	314	311	261	33.108	29.248	23.141	8.635	9.276	7.612	28.499	8.50766666666667	-1.74407588328463	3.27906637185709e-17	1.32974770500836e-15	NLP2	CAH67387.1 OSIGBa0159F11.11 [Oryza sativa]	-	-	-	-	GO:0005634//nucleus	GO:0003677//DNA binding;GO:0003700//DNA-binding transcription factor activity;GO:0005515//protein binding	GO:0006351//transcription, DNA-templated;GO:0006355//regulation of transcription, DNA-templated	Nin-like
BGIOSGA029883	1270	738	752	284	267	244	83.241	68.669	74.235	23.454	23.917	21.372	75.3816666666667	22.9143333333333	-1.71796338018268	3.41174752453163e-17	1.38153361803589e-15	SDH2-2	Similar to Iron sulfur subunit of succinate dehydrogenase (Truncated) and ribosomal protein S14 precursor [Source: Projected from Oryza sativa (Os09g0370300)]	Metabolism;Metabolism;Metabolism;Metabolism;Metabolism	Global and overview maps;Global and overview maps;Global and overview maps;Energy metabolism;Carbohydrate metabolism	ko01100//Metabolic pathways;ko01110//Biosynthesis of secondary metabolites;ko01200//Carbon metabolism;ko00190//Oxidative phosphorylation;ko00020//Citrate cycle (TCA cycle)	K00235;K00235;K00235;K00235;K00235	GO:0005739//mitochondrion;GO:0005743//mitochondrial inner membrane;GO:0045273//respiratory chain complex II	GO:0008177//succinate dehydrogenase (ubiquinone) activity;GO:0009055//electron transfer activity;GO:0016491//oxidoreductase activity;GO:0046872//metal ion binding;GO:0051536//iron-sulfur cluster binding;GO:0051537//2 iron, 2 sulfur cluster binding;GO:0051538//3 iron, 4 sulfur cluster binding;GO:0051539//4 iron, 4 sulfur cluster binding	GO:0006099//tricarboxylic acid cycle;GO:0022900//electron transport chain	--
BGIOSGA019723	1085	768	696	286	258	228	41.318	41.519	39.919	13.723	13.427	11.603	40.9186666666667	12.9176666666667	-1.66341363781964	3.6500504504567e-17	1.47372779322806e-15	BGLU22	EEC79079.1 hypothetical protein OsI_19671 [Oryza sativa Indica Group]	Metabolism;Metabolism;Metabolism;Metabolism;Metabolism	Global and overview maps;Global and overview maps;Carbohydrate metabolism;Biosynthesis of other secondary metabolites;Metabolism of other amino acids	ko01100//Metabolic pathways;ko01110//Biosynthesis of secondary metabolites;ko00500//Starch and sucrose metabolism;ko00999//Biosynthesis of various plant secondary metabolites;ko00460//Cyanoamino acid metabolism	K01188;K01188;K01188;K01188;K01188	-	GO:0004553//hydrolase activity, hydrolyzing O-glycosyl compounds;GO:0004565//beta-galactosidase activity;GO:0008422//beta-glucosidase activity;GO:0016787//hydrolase activity;GO:0033907//beta-D-fucosidase activity	GO:0005975//carbohydrate metabolic process	--
BGIOSGA020885	1257	794	766	302	287	268	64.263	57.626	58.981	19.453	20.052	18.310	60.29	19.2716666666667	-1.64543738411681	3.8911032445427e-17	1.56877066565589e-15	Os06g0617800	XP_015644180.1 ribose-phosphate pyrophosphokinase 2, chloroplastic isoform X1 [Oryza sativa Japonica Group]	Metabolism;Metabolism;Metabolism;Metabolism;Metabolism;Metabolism	Global and overview maps;Global and overview maps;Global and overview maps;Global and overview maps;Nucleotide metabolism;Carbohydrate metabolism	ko01100//Metabolic pathways;ko01110//Biosynthesis of secondary metabolites;ko01200//Carbon metabolism;ko01230//Biosynthesis of amino acids;ko00230//Purine metabolism;ko00030//Pentose phosphate pathway	K00948;K00948;K00948;K00948;K00948;K00948	-	GO:0000287//magnesium ion binding;GO:0004749//ribose phosphate diphosphokinase activity;GO:0005524//ATP binding;GO:0016301//kinase activity;GO:0016740//transferase activity;GO:0046872//metal ion binding	GO:0009116//nucleoside metabolic process;GO:0009156//ribonucleoside monophosphate biosynthetic process;GO:0009165//nucleotide biosynthetic process;GO:0016310//phosphorylation;GO:0044249//cellular biosynthetic process;GO:0071704//organic substance metabolic process	--
BGIOSGA026194	128	80	75	181	171	192	10.068	8.933	8.884	17.937	18.381	20.180	9.295	18.8326666666667	1.01871052679438	4.10646831655943e-17	1.65319619977831e-15	CP29B	EAZ04802.1 hypothetical protein OsI_26976 [Oryza sativa Indica Group]	-	-	-	-	-	GO:0003676//nucleic acid binding;GO:0003723//RNA binding	-	--
MSTRG.7267	1349	1020	927	342	326	360	26.033	27.944	26.944	8.316	8.598	9.284	26.9736666666667	8.73266666666667	-1.62705747027781	4.198269800355e-17	1.68770445974271e-15	--	Ulp1 protease-like protein [Oryza sativa Japonica Group]	-	-	-	-	-	-	-	--
BGIOSGA003415	12	14	17	88	63	78	0.669	1.107	1.427	6.178	4.798	5.808	1.06766666666667	5.59466666666667	2.38959087980258	4.24014316509543e-17	1.70207078311747e-15	LIP4	EAY73836.1 hypothetical protein OsI_01712 [Oryza sativa Indica Group]	-	-	-	-	-	GO:0016788//hydrolase activity, acting on ester bonds	-	--
MSTRG.26080	613	485	364	111	133	110	15.788	17.733	14.120	3.602	4.681	3.786	15.8803333333333	4.023	-1.98089755235808	4.95641097340131e-17	1.97814284288066e-15	--	Os02g0616600, partial [Oryza sativa Japonica Group]	-	-	-	-	GO:0043231//intracellular membrane-bounded organelle	GO:0016787//hydrolase activity	-	--
BGIOSGA018323	828	568	396	165	145	146	13.722	13.363	9.884	3.445	3.284	3.233	12.323	3.32066666666667	-1.89180870347578	5.34537115257588e-17	2.13031472744468e-15	MED33A	EEC78956.1 hypothetical protein OsI_19416 [Oryza sativa Indica Group]	-	-	-	-	GO:0016592//mediator complex	-	GO:2000762//regulation of phenylpropanoid metabolic process	--
BGIOSGA035736	56370	36650	31967	17004	15191	16265	2650.005	2445.922	2263.376	1007.188	975.980	1021.804	2453.101	1001.65733333333	-1.29221758689941	5.73730161949241e-17	2.27996092151118e-15	HSC-2	EAY81899.1 hypothetical protein OsI_37065 [Oryza sativa Indica Group]	Genetic Information Processing;Genetic Information Processing;Cellular Processes	Folding, sorting and degradation;Transcription;Transport and catabolism	ko04141//Protein processing in endoplasmic reticulum;ko03040//Spliceosome;ko04144//Endocytosis	K03283;K03283;K03283	-	GO:0000166//nucleotide binding;GO:0005524//ATP binding;GO:0140662//ATP-dependent protein folding chaperone	GO:0006457//protein folding	--
BGIOSGA023502	4841	3183	2887	1460	1327	1298	158.904	148.322	142.726	60.383	59.529	56.936	149.984	58.9493333333333	-1.34726120228234	6.10818949074558e-17	2.42387639619887e-15	RRN3	EEC81212.1 hypothetical protein OsI_24246 [Oryza sativa Indica Group]	-	-	-	-	-	GO:0001181//RNA polymerase I general transcription initiation factor activity	GO:0006361//transcription initiation from RNA polymerase I promoter	--
BGIOSGA000792	24	8	23	79	85	98	0.655	0.310	0.946	2.718	3.172	3.576	0.637	3.15533333333333	2.30842714376091	6.63720720913974e-17	2.62628892392465e-15	PPC16	EAY75884.1 hypothetical protein OsI_03803 [Oryza sativa Indica Group]	Metabolism;Metabolism;Metabolism;Metabolism	Global and overview maps;Global and overview maps;Carbohydrate metabolism;Energy metabolism	ko01100//Metabolic pathways;ko01200//Carbon metabolism;ko00620//Pyruvate metabolism;ko00710//Carbon fixation in photosynthetic organisms	K01595;K01595;K01595;K01595	-	GO:0003824//catalytic activity;GO:0008964//phosphoenolpyruvate carboxylase activity	GO:0006099//tricarboxylic acid cycle;GO:0015977//carbon fixation	--
BGIOSGA001046	1217	805	661	264	285	248	34.807	32.685	28.473	9.514	11.140	9.479	31.9883333333333	10.0443333333333	-1.67116401454616	6.82918968131026e-17	2.69840546125618e-15	ARF2	Auxin response factor [Source:UniProtKB/TrEMBL;Acc:B8A784]	Environmental Information Processing	Signal transduction	ko04075//Plant hormone signal transduction	K14486	GO:0005634//nucleus	GO:0003677//DNA binding	GO:0006351//transcription, DNA-templated;GO:0006355//regulation of transcription, DNA-templated;GO:0009725//response to hormone;GO:0009734//auxin-activated signaling pathway	ARF
BGIOSGA017198	389	254	185	38	41	55	15.239	14.126	10.916	1.876	2.195	2.879	13.427	2.31666666666667	-2.53501461661073	7.21002272767804e-17	2.84483087368895e-15	OCT4	Organic cation/carnitine transporter 4 [Source:Projected from Arabidopsis thaliana (AT3G20660) UniProtKB/Swiss-Prot;Acc:Q9LHQ6]	-	-	-	-	GO:0009535//chloroplast thylakoid membrane;GO:0009705//plant-type vacuole membrane;GO:0016020//membrane;GO:0016021//integral component of membrane	GO:0015293//symporter activity;GO:0022857//transmembrane transporter activity	GO:0042631//cellular response to water deprivation;GO:0055085//transmembrane transport	--
BGIOSGA013971	1997	1253	1058	464	447	473	95.194	84.791	75.958	27.868	29.120	30.131	85.3143333333333	29.0396666666667	-1.5547632501789	8.31060127196291e-17	3.27442412047879e-15	HSFA1	EAY92639.1 hypothetical protein OsI_14383 [Oryza sativa Indica Group]	-	-	-	-	-	-	-	HSF
BGIOSGA018793	903	667	524	202	184	211	31.405	32.931	27.447	8.852	8.745	9.806	30.5943333333333	9.13433333333333	-1.74389311930007	8.59205859083081e-17	3.37572976193293e-15	Os05g0150500	Transport inhibitor response 1 [Source:UniProtKB/TrEMBL;Acc:B0LXW5]	Environmental Information Processing	Signal transduction	ko04075//Plant hormone signal transduction	K14485	-	GO:0000822//inositol hexakisphosphate binding;GO:0005515//protein binding	GO:0009734//auxin-activated signaling pathway	--
BGIOSGA004100	834	491	478	167	149	159	40.607	33.938	35.053	10.245	9.915	10.345	36.5326666666667	10.1683333333333	-1.84510383571822	8.9126116285062e-17	3.49075914120339e-15	BASS2	BASS2 [Source:Projected from Arabidopsis thaliana (AT2G26900) UniProtKB/TrEMBL;Acc:A0A178VXV9]	-	-	-	-	GO:0009536//plastid;GO:0009941//chloroplast envelope;GO:0016020//membrane;GO:0016021//integral component of membrane	-	-	--
BGIOSGA000726	666	482	352	116	139	99	15.200	15.617	12.100	3.336	4.336	3.019	14.3056666666667	3.56366666666667	-2.00515242762977	1.11147084985073e-16	4.33005315072464e-15	--	EEC71568.1 hypothetical protein OsI_03933 [Oryza sativa Indica Group]	-	-	-	-	GO:0016593//Cdc73/Paf1 complex	GO:0003677//DNA binding	GO:0006368//transcription elongation from RNA polymerase II promoter;GO:0016570//histone modification	--
BGIOSGA030201	947	700	589	231	235	192	158.737	166.570	148.696	48.787	53.833	43.008	158.001	48.5426666666667	-1.70260841985892	1.22980430011833e-16	4.77763468861097e-15	--	XP_015611330.1 uncharacterized protein LOC4346439 [Oryza sativa Japonica Group]	-	-	-	-	GO:0016020//membrane;GO:0016021//integral component of membrane	-	-	--
BGIOSGA026328	2160	1653	1250	612	588	558	46.644	50.673	40.654	16.651	17.353	16.102	45.9903333333333	16.702	-1.46130978406163	1.52413483521496e-16	5.90453241050176e-15	DPE2	4-alpha-glucanotransferase DPE2 [Source:Projected from Arabidopsis thaliana (AT2G40840) UniProtKB/Swiss-Prot;Acc:Q8RXD9]	Metabolism;Metabolism;Metabolism	Global and overview maps;Global and overview maps;Carbohydrate metabolism	ko01100//Metabolic pathways;ko01110//Biosynthesis of secondary metabolites;ko00500//Starch and sucrose metabolism	K00705;K00705;K00705	GO:0005829//cytosol	GO:0004134//4-alpha-glucanotransferase activity;GO:0010297//heteropolysaccharide binding;GO:0030246//carbohydrate binding;GO:0102500//beta-maltose 4-alpha-glucanotransferase activity;GO:2001070//starch binding	GO:0000023//maltose metabolic process;GO:0000025//maltose catabolic process;GO:0005975//carbohydrate metabolic process	--
BGIOSGA006044	25	16	6	97	62	70	0.588	0.535	0.213	2.876	1.994	2.201	0.445333333333333	2.357	2.40399425149727	1.64723399531669e-16	6.36364576073738e-15	MEL1	EEC73598.1 hypothetical protein OsI_08070 [Oryza sativa Indica Group]	-	-	-	-	-	GO:0003676//nucleic acid binding;GO:0005515//protein binding	GO:0031047//gene silencing by RNA	--
MSTRG.22801	134	98	48	217	183	175	5.537	5.731	2.946	11.165	10.480	9.664	4.738	10.4363333333333	1.13926482555681	1.80005226218469e-16	6.92899894012674e-15	--	protein ALP1-like [Oryza sativa Japonica Group]	-	-	-	-	-	-	-	--
BGIOSGA005936	96	48	66	160	161	146	4.452	3.160	4.609	9.348	10.203	9.047	4.07366666666667	9.53266666666667	1.22655191523392	1.8010700972786e-16	6.92899894012674e-15	--	EEC73695.1 hypothetical protein OsI_08279 [Oryza sativa Indica Group]	-	-	-	-	-	GO:0005515//protein binding	-	--
BGIOSGA007252	427	275	243	28	70	32	17.712	16.194	15.181	1.463	3.968	1.774	16.3623333333333	2.40166666666667	-2.76827066216751	1.89755522220414e-16	7.29008126779756e-15	CATA	Catalase isozyme A [Source:UniProtKB/Swiss-Prot;Acc:P0C549]	Metabolism;Metabolism;Metabolism;Environmental Information Processing;Cellular Processes;Metabolism;Metabolism	Global and overview maps;Global and overview maps;Global and overview maps;Signal transduction;Transport and catabolism;Carbohydrate metabolism;Amino acid metabolism	ko01100//Metabolic pathways;ko01110//Biosynthesis of secondary metabolites;ko01200//Carbon metabolism;ko04016//MAPK signaling pathway - plant;ko04146//Peroxisome;ko00630//Glyoxylate and dicarboxylate metabolism;ko00380//Tryptophan metabolism	K03781;K03781;K03781;K03781;K03781;K03781;K03781	GO:0005737//cytoplasm;GO:0005777//peroxisome;GO:0005886//plasma membrane;GO:0009514//glyoxysome	GO:0004096//catalase activity;GO:0004601//peroxidase activity;GO:0016491//oxidoreductase activity;GO:0020037//heme binding;GO:0046872//metal ion binding	GO:0000302//response to reactive oxygen species;GO:0006979//response to oxidative stress;GO:0007623//circadian rhythm;GO:0009408//response to heat;GO:0009414//response to water deprivation;GO:0009416//response to light stimulus;GO:0009617//response to bacterium;GO:0009628//response to abiotic stimulus;GO:0009725//response to hormone;GO:0009737//response to abscisic acid;GO:0042542//response to hy…	--
BGIOSGA009908	1194	762	630	274	266	228	62.130	56.289	49.373	17.964	18.916	15.854	55.9306666666667	17.578	-1.66986859464169	1.9171221937121e-16	7.35506713820003e-15	DDB_G0269086	XP_015628096.1 uncharacterized protein LOC4333927 [Oryza sativa Japonica Group]	Metabolism;Metabolism	Global and overview maps;Lipid metabolism	ko01100//Metabolic pathways;ko00561//Glycerolipid metabolism	K01054;K01054	-	-	-	--
BGIOSGA006252	137	111	56	225	215	170	3.952	4.545	2.433	8.177	8.475	6.552	3.64333333333333	7.73466666666667	1.08608012342664	1.92298024594488e-16	7.36735166602474e-15	CLC-C	EEC73409.1 hypothetical protein OsI_07665 [Oryza sativa Indica Group]	-	-	-	-	GO:0016020//membrane;GO:0016021//integral component of membrane	GO:0005247//voltage-gated chloride channel activity	GO:0006821//chloride transport;GO:0055085//transmembrane transport;GO:1902476//chloride transmembrane transport	--
BGIOSGA012048	90820	58423	43841	24416	23581	21273	3085.126	2817.378	2242.998	1045.026	1094.737	965.684	2715.16733333333	1035.149	-1.39120266766828	2.07770751803841e-16	7.93821640982775e-15	At2g18540	EAY88907.1 hypothetical protein OsI_10386 [Oryza sativa Indica Group]	-	-	-	-	-	GO:0045735//nutrient reservoir activity	-	--
BGIOSGA023636	5157	3295	2751	1321	1327	1342	213.913	194.029	171.865	69.041	75.226	74.389	193.269	72.8853333333333	-1.40690981409919	2.18143379619012e-16	8.3230551084899e-15	CATB	Catalase isozyme B [Source:UniProtKB/Swiss-Prot;Acc:A2YH64]	Metabolism;Metabolism;Metabolism;Environmental Information Processing;Cellular Processes;Metabolism;Metabolism	Global and overview maps;Global and overview maps;Global and overview maps;Signal transduction;Transport and catabolism;Carbohydrate metabolism;Amino acid metabolism	ko01100//Metabolic pathways;ko01110//Biosynthesis of secondary metabolites;ko01200//Carbon metabolism;ko04016//MAPK signaling pathway - plant;ko04146//Peroxisome;ko00630//Glyoxylate and dicarboxylate metabolism;ko00380//Tryptophan metabolism	K03781;K03781;K03781;K03781;K03781;K03781;K03781	GO:0005777//peroxisome;GO:0005886//plasma membrane;GO:0009514//glyoxysome	GO:0004096//catalase activity;GO:0004601//peroxidase activity;GO:0016491//oxidoreductase activity;GO:0020037//heme binding;GO:0046872//metal ion binding	GO:0000302//response to reactive oxygen species;GO:0006979//response to oxidative stress;GO:0007623//circadian rhythm;GO:0009408//response to heat;GO:0009414//response to water deprivation;GO:0009628//response to abiotic stimulus;GO:0009646//response to absence of light;GO:0009725//response to hormone;GO:0009737//response to abscisic acid;GO:0009751//response to salicylic acid;GO:0042542//respons…	--
BGIOSGA015140	1863	1364	1085	496	515	426	39.269	40.832	34.466	13.187	14.829	11.992	38.189	13.336	-1.51783113325377	2.28825342956634e-16	8.69473611360425e-15	SBE1	EEC77237.1 hypothetical protein OsI_15790 [Oryza sativa Indica Group]	Metabolism;Metabolism;Metabolism	Global and overview maps;Global and overview maps;Carbohydrate metabolism	ko01100//Metabolic pathways;ko01110//Biosynthesis of secondary metabolites;ko00500//Starch and sucrose metabolism	K00700;K00700;K00700	GO:0009501//amyloplast	GO:0003824//catalytic activity;GO:0003844//1,4-alpha-glucan branching enzyme activity;GO:0004553//hydrolase activity, hydrolyzing O-glycosyl compounds;GO:0016740//transferase activity;GO:0016787//hydrolase activity;GO:0043169//cation binding;GO:0102752//1,4-alpha-glucan branching enzyme activity (using a glucosylated glycogenin as primer for glycogen synthesis)	GO:0005975//carbohydrate metabolic process;GO:0005978//glycogen biosynthetic process;GO:0005983//starch catabolic process;GO:0019252//starch biosynthetic process	--
BGIOSGA037569	177	122	164	11	12	18	22.482	21.998	31.373	1.760	2.083	3.055	25.2843333333333	2.29933333333333	-3.45895620654157	2.47599597649825e-16	9.34410563212358e-15	--	Pathogenesis-related protein [Source:UniProtKB/TrEMBL;Acc:B8BMF9]	-	-	-	-	GO:0005634//nucleus	GO:0004864//protein phosphatase inhibitor activity;GO:0010427//abscisic acid binding;GO:0038023//signaling receptor activity	GO:0009738//abscisic acid-activated signaling pathway;GO:0043086//negative regulation of catalytic activity	--
BGIOSGA002283	30	25	13	95	92	67	1.115	1.320	0.728	4.451	4.675	3.329	1.05433333333333	4.15166666666667	1.97735956061081	2.64262136011871e-16	9.93238906327543e-15	Os01g0174600	EEC70029.1 hypothetical protein OsI_00603 [Oryza sativa Indica Group]	Metabolism;Metabolism	Global and overview maps;Amino acid metabolism	ko01100//Metabolic pathways;ko00330//Arginine and proline metabolism	K00472;K00472	GO:0005783//endoplasmic reticulum;GO:0005789//endoplasmic reticulum membrane;GO:0016020//membrane	GO:0003677//DNA binding;GO:0004656//procollagen-proline 4-dioxygenase activity;GO:0005506//iron ion binding;GO:0016491//oxidoreductase activity;GO:0016705//oxidoreductase activity, acting on paired donors, with incorporation or reduction of molecular oxygen;GO:0031418//L-ascorbic acid binding;GO:0046872//metal ion binding;GO:0051213//dioxygenase activity	GO:0019511//peptidyl-proline hydroxylation	C3H
BGIOSGA004346	581	412	326	116	97	113	17.813	17.932	15.053	4.481	4.064	4.630	16.9326666666667	4.39166666666667	-1.94696873499948	2.70267717314273e-16	1.01443652812765e-14	SULTR3;5	EAY75631.1 hypothetical protein OsI_03536 [Oryza sativa Indica Group]	-	-	-	-	GO:0016020//membrane;GO:0016021//integral component of membrane	GO:0008271//secondary active sulfate transmembrane transporter activity	GO:0008272//sulfate transport;GO:0055085//transmembrane transport;GO:1902358//sulfate transmembrane transport	--
BGIOSGA001422	870	528	516	181	173	176	41.472	35.730	37.046	10.871	11.270	11.211	38.0826666666667	11.1173333333333	-1.7763237276353	3.0715652413447e-16	1.1497851101811e-14	CAX1a	EEC70881.1 hypothetical protein OsI_02412 [Oryza sativa Indica Group]	-	-	-	-	GO:0005773//vacuole;GO:0005774//vacuolar membrane;GO:0016020//membrane;GO:0016021//integral component of membrane	GO:0008324//cation transmembrane transporter activity;GO:0015297//antiporter activity;GO:0015369//calcium:proton antiporter activity	GO:0006811//ion transport;GO:0006812//cation transport;GO:0006816//calcium ion transport;GO:0055085//transmembrane transport;GO:0070588//calcium ion transmembrane transport	--
BGIOSGA009815	1788	980	951	387	376	356	170.066	132.326	136.234	46.379	48.876	45.250	146.208666666667	46.835	-1.64236986076139	3.13841189013562e-16	1.17164561249774e-14	ECP31	EAY91851.1 hypothetical protein OsI_13497 [Oryza sativa Indica Group]	-	-	-	-	-	-	-	--
BGIOSGA037602	321	235	175	51	42	29	32.178	33.442	26.421	6.442	5.754	3.885	30.6803333333333	5.36033333333333	-2.51691953456161	3.39286252531621e-16	1.26323786211035e-14	--	EAY83530.1 hypothetical protein OsI_38742 [Oryza sativa Indica Group]	-	-	-	-	-	-	-	--
BGIOSGA026836	34	16	18	86	72	91	1.743	1.164	1.389	5.554	5.043	6.233	1.432	5.61	1.9699692782319	3.500354700501e-16	1.30151258287529e-14	At1g10780	EEC83715.1 hypothetical protein OsI_29547 [Oryza sativa Indica Group]	-	-	-	-	-	GO:0005515//protein binding	-	--
BGIOSGA014207	5	8	3	45	66	55	0.314	0.712	0.283	3.557	5.658	4.610	0.436333333333333	4.60833333333333	3.40074247806419	3.53884328380507e-16	1.31406204827557e-14	GSVIVT00023967001	Peroxidase [Source:UniProtKB/TrEMBL;Acc:B8AVM7]	Metabolism;Metabolism;Metabolism	Global and overview maps;Global and overview maps;Biosynthesis of other secondary metabolites	ko01100//Metabolic pathways;ko01110//Biosynthesis of secondary metabolites;ko00940//Phenylpropanoid biosynthesis	K00430;K00430;K00430	GO:0005576//extracellular region	GO:0004601//peroxidase activity;GO:0016491//oxidoreductase activity;GO:0020037//heme binding;GO:0046872//metal ion binding	GO:0006979//response to oxidative stress;GO:0042744//hydrogen peroxide catabolic process;GO:0098869//cellular oxidant detoxification	--
BGIOSGA008194	1125	826	684	302	263	196	59.141	61.644	54.157	20.004	18.895	13.769	58.314	17.556	-1.73187811130335	3.56915901619288e-16	1.32354722982832e-14	At1g47790	EAY85822.1 hypothetical protein OsI_07182 [Oryza sativa Indica Group]	-	-	-	-	-	GO:0005515//protein binding	-	--
BGIOSGA022340	421	354	227	65	74	64	17.852	21.321	14.480	3.475	4.291	3.600	17.8843333333333	3.78866666666667	-2.23893422082695	3.86407752713121e-16	1.42909043263421e-14	YDL109C	EEC80037.1 hypothetical protein OsI_21726 [Oryza sativa Indica Group]	-	-	-	-	-	-	-	--
BGIOSGA013554	4149	2686	2198	1138	1104	926	128.166	117.789	102.262	44.293	46.607	38.226	116.072333333333	43.042	-1.43120711536791	4.81358609747109e-16	1.77081234975667e-14	ECT2	XP_015631697.1 YTH domain-containing family protein 2 isoform X2 [Oryza sativa Japonica Group]	-	-	-	-	-	GO:0003723//RNA binding	-	--
BGIOSGA009509	787	581	524	185	191	168	40.336	42.273	40.449	11.947	13.378	11.506	41.0193333333333	12.277	-1.74034597688803	5.10152196362365e-16	1.87177270141525e-14	PUR5	Phosphoribosylformylglycinamidine cyclo-ligase, chloroplastic [Source:Projected from Arabidopsis thaliana (AT3G55010) UniProtKB/Swiss-Prot;Acc:Q05728]	Metabolism;Metabolism;Metabolism	Global and overview maps;Global and overview maps;Nucleotide metabolism	ko01100//Metabolic pathways;ko01110//Biosynthesis of secondary metabolites;ko00230//Purine metabolism	K01933;K01933;K01933	GO:0005739//mitochondrion;GO:0009570//chloroplast stroma	GO:0000166//nucleotide binding;GO:0004641//phosphoribosylformylglycinamidine cyclo-ligase activity;GO:0005507//copper ion binding;GO:0005524//ATP binding;GO:0016874//ligase activity	GO:0006189//'de novo' IMP biosynthetic process	--
BGIOSGA032503	16	16	16	76	62	79	0.747	1.060	1.125	4.471	3.956	4.929	0.977333333333333	4.452	2.1875309899293	5.57199669542132e-16	2.04169147077406e-14	--	EEC66542.1 hypothetical protein OsI_32693 [Oryza sativa Indica Group]	-	-	-	-	-	-	-	--
BGIOSGA020438	1378	936	731	287	342	250	35.269	34.008	28.178	9.255	11.963	8.551	32.485	9.923	-1.71092544651536	5.827729614916e-16	2.12977027745112e-14	--	EEC79757.1 hypothetical protein OsI_21141 [Oryza sativa Indica Group]	-	-	-	-	-	-	-	--
BGIOSGA026224	1391	816	749	325	304	263	43.099	35.893	34.953	12.688	12.873	10.890	37.9816666666667	12.1503333333333	-1.6443073201184	6.8852086445115e-16	2.50632437508478e-14	--	EAZ04851.1 hypothetical protein OsI_27029 [Oryza sativa Indica Group]	-	-	-	-	-	-	-	--
BGIOSGA031378	550	398	331	111	111	103	20.752	21.318	18.809	5.277	5.724	5.193	20.293	5.398	-1.91048527865215	7.28377387565131e-16	2.64446753616251e-14	CAO	Similar to Rieske [Source: Projected from Oryza sativa (Os10g0567400)]	Metabolism;Metabolism;Metabolism	Global and overview maps;Global and overview maps;Metabolism of cofactors and vitamins	ko01100//Metabolic pathways;ko01110//Biosynthesis of secondary metabolites;ko00860//Porphyrin metabolism	K13600;K13600;K13600	GO:0009507//chloroplast;GO:0009536//plastid	GO:0005506//iron ion binding;GO:0010277//chlorophyllide a oxygenase [overall] activity;GO:0016491//oxidoreductase activity;GO:0046872//metal ion binding;GO:0051536//iron-sulfur cluster binding;GO:0051537//2 iron, 2 sulfur cluster binding	-	--
BGIOSGA021990	2110	1357	1097	521	525	474	143.352	130.879	112.250	44.598	48.746	43.034	128.827	45.4593333333333	-1.50278655794177	7.77279367136656e-16	2.81097458743632e-14	--	XP_015640970.1 uncharacterized protein LOC4340034 [Oryza sativa Japonica Group]	-	-	-	-	GO:0005737//cytoplasm	-	-	--
BGIOSGA023742	2099	1431	1229	587	557	547	89.612	86.729	79.024	31.576	32.499	31.207	85.1216666666667	31.7606666666667	-1.42228520338645	7.85591125085025e-16	2.83733419630318e-14	XYLA	Xylose isomerase [Source:UniProtKB/TrEMBL;Acc:B8B5T6]	Metabolism;Metabolism;Metabolism	Global and overview maps;Carbohydrate metabolism;Carbohydrate metabolism	ko01100//Metabolic pathways;ko00040//Pentose and glucuronate interconversions;ko00051//Fructose and mannose metabolism	K01805;K01805;K01805	GO:0005774//vacuolar membrane;GO:0005783//endoplasmic reticulum;GO:0005794//Golgi apparatus	GO:0009045//xylose isomerase activity;GO:0016853//isomerase activity;GO:0046872//metal ion binding	GO:0005975//carbohydrate metabolic process;GO:0042732//D-xylose metabolic process	--
MSTRG.12956	1828	1420	1707	406	368	504	149.338	164.721	210.018	41.767	41.056	55.001	174.692333333333	45.9413333333333	-1.92695166146337	7.9484305403635e-16	2.867016467212e-14	--	Os03g0561415, partial [Oryza sativa Japonica Group]	-	-	-	-	-	-	-	--
BGIOSGA012913	1392	879	707	316	301	207	42.935	38.489	32.844	12.281	12.688	8.532	38.0893333333333	11.167	-1.77014537731499	9.3109369534928e-16	3.35411388592186e-14	DGK1	Diacylglycerol kinase [Source:UniProtKB/TrEMBL;Acc:B8AK66]	Metabolism;Metabolism;Metabolism;Metabolism;Environmental Information Processing	Global and overview maps;Global and overview maps;Lipid metabolism;Lipid metabolism;Signal transduction	ko01100//Metabolic pathways;ko01110//Biosynthesis of secondary metabolites;ko00564//Glycerophospholipid metabolism;ko00561//Glycerolipid metabolism;ko04070//Phosphatidylinositol signaling system	K00901;K00901;K00901;K00901;K00901	GO:0005622//intracellular anatomical structure	GO:0000166//nucleotide binding;GO:0003951//NAD+ kinase activity;GO:0004143//diacylglycerol kinase activity;GO:0005524//ATP binding;GO:0016301//kinase activity;GO:0016740//transferase activity	GO:0007165//signal transduction;GO:0007205//protein kinase C-activating G protein-coupled receptor signaling pathway;GO:0016310//phosphorylation;GO:0035556//intracellular signal transduction	--
BGIOSGA011204	2820	1804	1731	770	736	748	99.600	90.451	92.080	34.266	35.526	35.304	94.0436666666667	35.032	-1.42465743439283	9.34221931151454e-16	3.36101788927095e-14	HSP70-8	Heat shock 70 kDa protein 8 [Source:Projected from Arabidopsis thaliana (AT2G32120) UniProtKB/Swiss-Prot;Acc:Q9SKY8]	-	-	-	-	-	GO:0000166//nucleotide binding;GO:0005524//ATP binding;GO:0140662//ATP-dependent protein folding chaperone	GO:0006457//protein folding;GO:0009408//response to heat;GO:0009644//response to high light intensity;GO:0042542//response to hydrogen peroxide	--
BGIOSGA037021	1017	650	581	241	225	166	106.653	96.769	91.767	31.844	32.247	23.264	98.3963333333333	29.1183333333333	-1.75667677425934	9.4046566188576e-16	3.37909799603461e-14	--	EEC68888.1 hypothetical protein OsI_37530 [Oryza sativa Indica Group]	-	-	-	-	GO:0005634//nucleus	GO:0003677//DNA binding;GO:0003700//DNA-binding transcription factor activity;GO:0043565//sequence-specific DNA binding	GO:0006355//regulation of transcription, DNA-templated	bZIP
BGIOSGA009079	429	233	210	43	59	52	18.051	13.918	13.308	2.280	3.393	2.924	15.0923333333333	2.86566666666667	-2.39687315866829	1.05390632351589e-15	3.7671718558871e-14	UGT85A24	Glycosyltransferase [Source:UniProtKB/TrEMBL;Acc:A2X9S1]	-	-	-	-	-	GO:0008194//UDP-glycosyltransferase activity;GO:0016740//transferase activity;GO:0016757//glycosyltransferase activity;GO:0016758//hexosyltransferase activity	-	--
BGIOSGA008056	122	67	82	188	160	175	11.238	8.762	11.376	21.820	20.142	21.542	10.4586666666667	21.168	1.01718602680768	1.28929635531612e-15	4.57906559587178e-14	ostc	EEC73012.1 hypothetical protein OsI_06937 [Oryza sativa Indica Group]	-	-	-	-	GO:0008250//oligosaccharyltransferase complex;GO:0016020//membrane;GO:0016021//integral component of membrane	-	GO:0006486//protein glycosylation	--
BGIOSGA034048	29	10	11	90	69	62	0.828	0.405	0.473	3.239	2.693	2.366	0.568666666666667	2.766	2.28214601055336	1.29959583469948e-15	4.60974287249285e-14	MORC6	EAY80816.1 hypothetical protein OsI_35996 [Oryza sativa Indica Group]	-	-	-	-	-	GO:0004518//nuclease activity;GO:0004519//endonuclease activity;GO:0016887//ATP hydrolysis activity	GO:0002833//positive regulation of response to biotic stimulus;GO:0031349//positive regulation of defense response;GO:0032103//positive regulation of response to external stimulus;GO:0090305//nucleic acid phosphodiester bond hydrolysis	--
BGIOSGA003903	14	9	11	71	51	63	0.534	0.487	0.632	3.413	2.659	3.212	0.551	3.09466666666667	2.48965979805217	1.40236813224068e-15	4.96159276174644e-14	At5g22660	EAY74795.1 hypothetical protein OsI_02690 [Oryza sativa Indica Group]	-	-	-	-	-	GO:0005515//protein binding	-	--
BGIOSGA013327	55	27	34	111	94	110	1.910	1.331	1.778	4.856	4.460	5.104	1.673	4.80666666666667	1.52259931336868	1.59736872175075e-15	5.63712641271277e-14	THIC	Phosphomethylpyrimidine synthase, chloroplastic [Source:Projected from Arabidopsis thaliana (AT2G29630) UniProtKB/Swiss-Prot;Acc:O82392]	Metabolism;Metabolism	Global and overview maps;Metabolism of cofactors and vitamins	ko01100//Metabolic pathways;ko00730//Thiamine metabolism	K03147;K03147	GO:0009507//chloroplast;GO:0009536//plastid;GO:0009570//chloroplast stroma	GO:0016829//lyase activity;GO:0016830//carbon-carbon lyase activity;GO:0019904//protein domain specific binding;GO:0046872//metal ion binding;GO:0051536//iron-sulfur cluster binding;GO:0051539//4 iron, 4 sulfur cluster binding;GO:0080041//ADP-ribose pyrophosphohydrolase activity	GO:0009228//thiamine biosynthetic process;GO:0010266//response to vitamin B1	--
BGIOSGA016021	4775	3306	2615	1362	1381	1236	136.570	134.232	112.645	49.082	53.980	47.241	127.815666666667	50.101	-1.35115337709128	1.69364553278197e-15	5.96171824724699e-14	TKL-2	EAY93323.1 hypothetical protein OsI_15126 [Oryza sativa Indica Group]	Metabolism;Metabolism;Metabolism;Metabolism;Metabolism;Metabolism	Global and overview maps;Global and overview maps;Global and overview maps;Global and overview maps;Energy metabolism;Carbohydrate metabolism	ko01100//Metabolic pathways;ko01110//Biosynthesis of secondary metabolites;ko01200//Carbon metabolism;ko01230//Biosynthesis of amino acids;ko00710//Carbon fixation in photosynthetic organisms;ko00030//Pentose phosphate pathway	K00615;K00615;K00615;K00615;K00615;K00615	-	GO:0003824//catalytic activity;GO:0004802//transketolase activity;GO:0016740//transferase activity;GO:0046872//metal ion binding	-	--
BGIOSGA031280	604	393	290	101	100	105	17.372	16.047	12.562	3.660	3.931	4.036	15.327	3.87566666666667	-1.98355894182203	2.05051107545577e-15	7.18144901653942e-14	--	EEC85069.1 hypothetical protein OsI_32412 [Oryza sativa Indica Group]	-	-	-	-	-	-	GO:0034976//response to endoplasmic reticulum stress	--
BGIOSGA000680	104	56	77	166	157	166	4.603	3.519	5.133	9.258	9.497	9.819	4.41833333333333	9.52466666666667	1.1081663393357	2.07606190928509e-15	7.26176610841738e-14	At4g21250	EAY76095.1 hypothetical protein OsI_04019 [Oryza sativa Indica Group]	-	-	-	-	GO:0016020//membrane;GO:0016021//integral component of membrane	-	-	--
BGIOSGA001747	707	486	511	141	155	156	43.812	42.754	47.693	11.009	13.127	12.919	44.753	12.3516666666667	-1.8572786717603	2.28428132440196e-15	7.96998683978134e-14	SLC25A44	EAY73825.1 hypothetical protein OsI_01701 [Oryza sativa Indica Group]	-	-	-	-	GO:0016020//membrane;GO:0016021//integral component of membrane	-	GO:0015711//organic anion transport;GO:0015748//organophosphate ester transport;GO:0055085//transmembrane transport;GO:0071705//nitrogen compound transport	--
BGIOSGA022908	2109	1089	1249	430	389	460	250.747	183.805	223.655	64.415	63.207	73.086	219.402333333333	66.9026666666667	-1.71344324745346	2.4215322251902e-15	8.42766133780749e-14	--	EAZ00929.1 hypothetical protein OsI_22959 [Oryza sativa Indica Group]	-	-	-	-	GO:0005811//lipid droplet;GO:0012511//monolayer-surrounded lipid storage body;GO:0016020//membrane;GO:0016021//integral component of membrane	-	-	--
MSTRG.17290	407	342	307	76	89	72	29.997	35.814	34.135	7.061	8.970	7.054	33.3153333333333	7.695	-2.11419309675731	2.56018728333714e-15	8.89905700065232e-14	--	Os12g0275901, partial [Oryza sativa Japonica Group]	-	-	-	-	-	-	-	--
BGIOSGA019516	77	67	58	150	147	127	2.954	3.649	3.352	7.251	7.708	6.511	3.31833333333333	7.15666666666667	1.10882897013827	2.56345639441315e-15	8.89926826886506e-14	HAP2A	Protein HAPLESS 2 [Source:Projected from Arabidopsis thaliana (AT4G11720) UniProtKB/Swiss-Prot;Acc:F4JP36]	-	-	-	-	GO:0005783//endoplasmic reticulum;GO:0005886//plasma membrane;GO:0005887//integral component of plasma membrane;GO:0016020//membrane	GO:0008289//lipid binding	GO:0009567//double fertilization forming a zygote and endosperm;GO:0010183//pollen tube guidance;GO:0045026//plasma membrane fusion;GO:0048235//pollen sperm cell differentiation;GO:0061936//fusion of sperm to egg plasma membrane involved in double fertilization forming a zygote and endosperm	--
BGIOSGA005667	942	636	541	197	208	219	52.777	50.585	45.651	13.907	15.926	16.397	49.671	15.41	-1.68853693023186	2.92515594733898e-15	1.01169545719811e-13	GLN1-1	Glutamine synthetase [Source:UniProtKB/TrEMBL;Acc:B8AI28]	Metabolism;Metabolism;Metabolism;Metabolism;Metabolism;Metabolism	Global and overview maps;Global and overview maps;Carbohydrate metabolism;Amino acid metabolism;Amino acid metabolism;Energy metabolism	ko01100//Metabolic pathways;ko01230//Biosynthesis of amino acids;ko00630//Glyoxylate and dicarboxylate metabolism;ko00250//Alanine, aspartate and glutamate metabolism;ko00220//Arginine biosynthesis;ko00910//Nitrogen metabolism	K01915;K01915;K01915;K01915;K01915;K01915	-	GO:0000166//nucleotide binding;GO:0003824//catalytic activity;GO:0004356//glutamate-ammonia ligase activity;GO:0005524//ATP binding;GO:0016874//ligase activity	GO:0006542//glutamine biosynthetic process;GO:0006807//nitrogen compound metabolic process	--
BGIOSGA014316	796	532	422	180	166	128	14.204	13.477	11.342	4.047	4.048	3.052	13.0076666666667	3.71566666666667	-1.80766920449608	2.93159411912828e-15	1.01265949783786e-13	SSIIIA	EEC78049.1 hypothetical protein OsI_17490 [Oryza sativa Indica Group]	Metabolism;Metabolism;Metabolism	Global and overview maps;Global and overview maps;Carbohydrate metabolism	ko01100//Metabolic pathways;ko01110//Biosynthesis of secondary metabolites;ko00500//Starch and sucrose metabolism	K00703;K00703;K00703	GO:0009501//amyloplast;GO:0009507//chloroplast	GO:0004373//glycogen (starch) synthase activity;GO:0016740//transferase activity;GO:0016757//glycosyltransferase activity;GO:2001070//starch binding	GO:0019252//starch biosynthetic process	--
BGIOSGA000333	1389	921	847	353	317	359	66.678	62.764	61.238	21.351	20.797	23.030	63.56	21.726	-1.54869654203855	3.00084623921252e-15	1.03529195252832e-13	CRT3	EAY76813.1 hypothetical protein OsI_04772 [Oryza sativa Indica Group]	Genetic Information Processing;Cellular Processes	Folding, sorting and degradation;Transport and catabolism	ko04141//Protein processing in endoplasmic reticulum;ko04145//Phagosome	K08057;K08057	GO:0005783//endoplasmic reticulum;GO:0005788//endoplasmic reticulum lumen;GO:0016020//membrane;GO:0016021//integral component of membrane	GO:0005509//calcium ion binding;GO:0005515//protein binding;GO:0030246//carbohydrate binding;GO:0046872//metal ion binding;GO:0051082//unfolded protein binding	GO:0006457//protein folding	--
BGIOSGA000359	1497	958	710	360	304	302	21.559	19.586	15.400	6.532	5.983	5.812	18.8483333333333	6.109	-1.62542881308036	3.04603296186093e-15	1.04827372575804e-13	At1g74260	EAY76767.1 hypothetical protein OsI_04723 [Oryza sativa Indica Group]	Metabolism;Metabolism;Metabolism	Global and overview maps;Global and overview maps;Nucleotide metabolism	ko01100//Metabolic pathways;ko01110//Biosynthesis of secondary metabolites;ko00230//Purine metabolism	K01952;K01952;K01952	-	GO:0000166//nucleotide binding;GO:0004642//phosphoribosylformylglycinamidine synthase activity;GO:0005524//ATP binding;GO:0016874//ligase activity;GO:0046872//metal ion binding	GO:0006164//purine nucleotide biosynthetic process;GO:0006189//'de novo' IMP biosynthetic process;GO:0006541//glutamine metabolic process	--
BGIOSGA023324	13	10	9	48	74	61	0.666	0.728	0.695	3.100	5.183	4.178	0.696333333333333	4.15366666666667	2.57653545231704	3.14815233605182e-15	1.08207496279313e-13	HT1	EEC81037.1 hypothetical protein OsI_23822 [Oryza sativa Indica Group]	-	-	-	-	GO:0005886//plasma membrane	GO:0004672//protein kinase activity;GO:0004674//protein serine/threonine kinase activity;GO:0005524//ATP binding	GO:0006468//protein phosphorylation;GO:0010119//regulation of stomatal movement;GO:0046777//protein autophosphorylation;GO:0071244//cellular response to carbon dioxide;GO:0090333//regulation of stomatal closure;GO:2000030//regulation of response to red or far red light	--
BGIOSGA007953	5916	4082	3313	1774	1756	1609	166.411	163.003	140.356	62.874	67.505	60.482	156.59	63.6203333333333	-1.29943224767927	3.40228121788266e-15	1.1636556895392e-13	MFP	Peroxisomal fatty acid beta-oxidation multifunctional protein AIM1 [Source:Projected from Arabidopsis thaliana (AT4G29010) UniProtKB/Swiss-Prot;Acc:Q9ZPI6]	Metabolism;Metabolism;Metabolism;Metabolism;Metabolism	Global and overview maps;Global and overview maps;Global and overview maps;Lipid metabolism;Lipid metabolism	ko01100//Metabolic pathways;ko01110//Biosynthesis of secondary metabolites;ko01212//Fatty acid metabolism;ko00071//Fatty acid degradation;ko00592//alpha-Linolenic acid metabolism	K10527;K10527;K10527;K10527;K10527	GO:0005618//cell wall;GO:0005777//peroxisome;GO:0009506//plasmodesma;GO:0009507//chloroplast	GO:0003729//mRNA binding;GO:0003824//catalytic activity;GO:0003857//3-hydroxyacyl-CoA dehydrogenase activity;GO:0004165//dodecenoyl-CoA delta-isomerase activity;GO:0004300//enoyl-CoA hydratase activity;GO:0008017//microtubule binding;GO:0008692//3-hydroxybutyryl-CoA epimerase activity;GO:0016491//oxidoreductase activity;GO:0016616//oxidoreductase activity, acting on the CH-OH group of donors, NAD…	GO:0006629//lipid metabolic process;GO:0006631//fatty acid metabolic process;GO:0006635//fatty acid beta-oxidation;GO:0009695//jasmonic acid biosynthetic process;GO:0009908//flower development;GO:0032787//monocarboxylic acid metabolic process	--
BGIOSGA022683	5	5	12	65	64	47	0.162	0.230	0.587	2.658	2.839	2.039	0.326333333333333	2.512	2.94441820000909	3.42218500068706e-15	1.16902176784554e-13	SERL2	EEC80384.1 hypothetical protein OsI_22508 [Oryza sativa Indica Group]	-	-	-	-	GO:0016020//membrane;GO:0016021//integral component of membrane	GO:0000166//nucleotide binding;GO:0004672//protein kinase activity;GO:0004674//protein serine/threonine kinase activity;GO:0005515//protein binding;GO:0005524//ATP binding;GO:0016301//kinase activity;GO:0016740//transferase activity	GO:0006468//protein phosphorylation;GO:0016310//phosphorylation	--
BGIOSGA033653	1310	812	755	342	279	293	43.348	38.144	37.627	14.259	12.617	12.956	39.7063333333333	13.2773333333333	-1.58040372207789	3.6999075929647e-15	1.2576965295791e-13	--	EEC68519.1 hypothetical protein OsI_36800 [Oryza sativa Indica Group]	-	-	-	-	GO:0005634//nucleus;GO:0005737//cytoplasm	GO:0005515//protein binding	-	--
BGIOSGA010045	107	68	45	148	175	134	2.166	1.955	1.372	3.776	4.842	3.626	1.831	4.08133333333333	1.1564087530085	3.81916710234047e-15	1.29664696554125e-13	AGO12	EAY91417.1 hypothetical protein OsI_13041 [Oryza sativa Indica Group]	-	-	-	-	-	GO:0003676//nucleic acid binding;GO:0005515//protein binding	GO:0031047//gene silencing by RNA	--
BGIOSGA001811	2612	1844	1483	628	656	726	308.756	309.437	264.022	93.532	105.975	114.682	294.071666666667	104.729666666667	-1.48949761864257	4.01464535344264e-15	1.35968538234178e-13	OEP162	BAB20636.1 putative stress-inducible membrane pore protein [Oryza sativa Japonica Group]	-	-	-	-	GO:0016020//membrane	GO:0022857//transmembrane transporter activity	GO:0055085//transmembrane transport	--
BGIOSGA002596	651	403	442	132	99	136	48.944	43.012	50.049	12.504	10.172	13.664	47.335	12.1133333333333	-1.96631140327212	4.23200528501698e-15	1.43155320238782e-13	R40C1	EAY72188.1 hypothetical protein OsI_00040 [Oryza sativa Indica Group]	-	-	-	-	-	-	-	--
BGIOSGA024357	1852	1364	1071	509	508	490	56.450	59.019	49.149	19.530	21.169	19.943	54.8726666666667	20.214	-1.44073285438643	4.58300968120007e-15	1.54463575379256e-13	GSH1-2	EEC81979.1 hypothetical protein OsI_25896 [Oryza sativa Indica Group]	Metabolism;Metabolism;Metabolism	Global and overview maps;Amino acid metabolism;Metabolism of other amino acids	ko01100//Metabolic pathways;ko00270//Cysteine and methionine metabolism;ko00480//Glutathione metabolism	K01919;K01919;K01919	-	GO:0003824//catalytic activity;GO:0004357//glutamate-cysteine ligase activity	GO:0006750//glutathione biosynthetic process;GO:0042398//cellular modified amino acid biosynthetic process	--
BGIOSGA037387	824	708	498	210	201	179	40.025	48.821	36.433	12.852	13.343	11.619	41.7596666666667	12.6046666666667	-1.72815222980086	4.63818484950712e-15	1.56133460383044e-13	--	EEC69274.1 hypothetical protein OsI_38319 [Oryza sativa Indica Group]	-	-	-	-	GO:0016020//membrane;GO:0016021//integral component of membrane	-	-	--
MSTRG.14551	306	205	181	51	41	28	8.380	8.236	7.903	2.412	2.024	0.944	8.173	1.79333333333333	-2.18822206245307	4.6829971541993e-15	1.57260260367046e-13	--	Os12g0504950, partial [Oryza sativa Japonica Group]	-	-	-	-	-	-	-	--
BGIOSGA033943	525	389	331	118	106	101	29.823	31.369	28.319	8.446	8.229	7.667	29.837	8.114	-1.87861727757769	4.84401134486141e-15	1.62078632911659e-13	SOT10	Sulfotransferase [Source:UniProtKB/TrEMBL;Acc:B8BKN4]	-	-	-	-	-	GO:0008146//sulfotransferase activity;GO:0016740//transferase activity	-	--
BGIOSGA035853	1225	871	689	317	306	228	39.700	40.073	33.631	12.944	13.553	9.874	37.8013333333333	12.1236666666667	-1.6406110305639	4.90626260373043e-15	1.63963749520813e-13	Os12g0611200	EAY83860.1 hypothetical protein OsI_39082 [Oryza sativa Indica Group]	-	-	-	-	-	GO:0000166//nucleotide binding;GO:0003676//nucleic acid binding;GO:0005524//ATP binding	-	--
BGIOSGA020832	941	544	466	197	182	146	39.433	32.362	29.411	10.401	10.423	8.176	33.7353333333333	9.66666666666667	-1.80317001742295	5.07013022601194e-15	1.69032779097499e-13	trpB2	Tryptophan synthase beta chain [Source:Projected from Arabidopsis thaliana (AT5G38530) UniProtKB/TrEMBL;Acc:Q9FFW8]	Metabolism;Metabolism;Metabolism;Metabolism;Metabolism	Global and overview maps;Global and overview maps;Global and overview maps;Amino acid metabolism;Amino acid metabolism	ko01100//Metabolic pathways;ko01110//Biosynthesis of secondary metabolites;ko01230//Biosynthesis of amino acids;ko00260//Glycine, serine and threonine metabolism;ko00400//Phenylalanine, tyrosine and tryptophan biosynthesis	K06001;K06001;K06001;K06001;K06001	-	GO:0004834//tryptophan synthase activity;GO:0016829//lyase activity;GO:0030170//pyridoxal phosphate binding	GO:0000162//tryptophan biosynthetic process;GO:0006568//tryptophan metabolic process;GO:0008652//cellular amino acid biosynthetic process;GO:0009073//aromatic amino acid family biosynthetic process	--
BGIOSGA033383	1268	1022	1011	290	296	363	294.662	337.152	353.845	84.911	94.005	112.727	328.553	97.2143333333333	-1.75688516900079	5.2130019298851e-15	1.73379193682437e-13	MT21A	XP_015614224.1 class II metallothionein-like protein 1A [Oryza sativa Japonica Group]	-	-	-	-	-	GO:0008270//zinc ion binding;GO:0046872//metal ion binding	-	--
BGIOSGA016285	2037	1150	978	446	437	416	112.889	90.475	81.631	31.143	33.098	30.808	94.9983333333333	31.683	-1.58419325498444	5.22124708063367e-15	1.73445450925289e-13	HSD1	XP_015635002.1 11-beta-hydroxysteroid dehydrogenase 1B isoform X2 [Oryza sativa Japonica Group]	-	-	-	-	-	GO:0016491//oxidoreductase activity	-	--
BGIOSGA014679	53	43	39	122	104	102	5.018	5.779	5.561	14.553	13.456	12.905	5.45266666666667	13.638	1.32259822179931	5.30534099320385e-15	1.76028168025704e-13	At5g08350	XP_015634084.1 GEM-like protein 4 [Oryza sativa Japonica Group]	-	-	-	-	-	-	-	--
BGIOSGA013715	187920	112409	90763	48003	48507	45264	8159.058	6928.480	5935.166	2626.010	2878.243	2626.243	7007.568	2710.16533333333	-1.37053297322835	6.33112684336861e-15	2.09062852834951e-13	OsI_13867	Cupincin [Source:UniProtKB/Swiss-Prot;Acc:B8AL97]	-	-	-	-	GO:0005615//extracellular space	GO:0004222//metalloendopeptidase activity;GO:0008270//zinc ion binding;GO:0019863//IgE binding;GO:0045735//nutrient reservoir activity	GO:0070207//protein homotrimerization	--
BGIOSGA020470	26	22	17	106	70	63	0.953	1.145	0.938	4.895	3.506	3.085	1.012	3.82866666666667	1.91963277097056	6.50317794906942e-15	2.14488882225074e-13	SIGC	RNA polymerase sigma factor [Source:UniProtKB/TrEMBL;Acc:B8AX92]	-	-	-	-	GO:0009507//chloroplast;GO:0009536//plastid	GO:0000976//transcription cis-regulatory region binding;GO:0003677//DNA binding;GO:0003700//DNA-binding transcription factor activity;GO:0003899//DNA-directed 5'-3' RNA polymerase activity;GO:0016987//sigma factor activity	GO:0006352//DNA-templated transcription, initiation;GO:0006355//regulation of transcription, DNA-templated;GO:0010468//regulation of gene expression;GO:0051171//regulation of nitrogen compound metabolic process;GO:0071482//cellular response to light stimulus;GO:0080090//regulation of primary metabolic process;GO:2000142//regulation of DNA-templated transcription, initiation;GO:2001141//regulation…	--
BGIOSGA017298	1305	942	816	296	339	337	40.313	41.310	37.964	11.521	14.312	13.912	39.8623333333333	13.2483333333333	-1.58921528331344	7.26479121803538e-15	2.38756846926381e-13	CNX1	Molybdopterin biosynthesis protein CNX1 [Source:Projected from Arabidopsis thaliana (AT5G20990) UniProtKB/Swiss-Prot;Acc:Q39054]	Metabolism;Metabolism	Global and overview maps;Metabolism of cofactors and vitamins	ko01100//Metabolic pathways;ko00790//Folate biosynthesis	K15376;K15376	-	GO:0005524//ATP binding;GO:0008940//nitrate reductase activity;GO:0016740//transferase activity;GO:0030151//molybdenum ion binding;GO:0046872//metal ion binding;GO:0061598//molybdopterin adenylyltransferase activity;GO:0061599//molybdopterin molybdotransferase activity	GO:0006777//Mo-molybdopterin cofactor biosynthetic process;GO:0009734//auxin-activated signaling pathway;GO:0010038//response to metal ion;GO:0032324//molybdopterin cofactor biosynthetic process	--
BGIOSGA016582	979	663	484	226	182	205	47.329	45.502	35.241	13.766	12.025	13.244	42.6906666666667	13.0116666666667	-1.71411492324578	7.28658040151433e-15	2.39189546955272e-13	PFK2	ATP-dependent 6-phosphofructokinase 2 [Source:Projected from Arabidopsis thaliana (AT5G47810) UniProtKB/Swiss-Prot;Acc:Q9FIK0]	Metabolism;Metabolism;Metabolism;Metabolism;Metabolism;Genetic Information Processing;Metabolism;Metabolism;Metabolism	Global and overview maps;Global and overview maps;Global and overview maps;Global and overview maps;Carbohydrate metabolism;Folding, sorting and degradation;Carbohydrate metabolism;Carbohydrate metabolism;Carbohydrate metabolism	ko01100//Metabolic pathways;ko01110//Biosynthesis of secondary metabolites;ko01200//Carbon metabolism;ko01230//Biosynthesis of amino acids;ko00010//Glycolysis / Gluconeogenesis;ko03018//RNA degradation;ko00030//Pentose phosphate pathway;ko00051//Fructose and mannose metabolism;ko00052//Galactose metabolism	K00850;K00850;K00850;K00850;K00850;K00850;K00850;K00850;K00850	GO:0005737//cytoplasm	GO:0003872//6-phosphofructokinase activity;GO:0005524//ATP binding;GO:0016301//kinase activity;GO:0016740//transferase activity;GO:0046872//metal ion binding	GO:0006002//fructose 6-phosphate metabolic process;GO:0006096//glycolytic process;GO:0016310//phosphorylation;GO:0061615//glycolytic process through fructose-6-phosphate	--
BGIOSGA030292	4123	2635	1891	1041	943	932	341.353	309.700	235.798	108.593	106.699	103.115	295.617	106.135666666667	-1.47781968435142	7.51452966868121e-15	2.46380642966761e-13	TPRP-F1	EEC84097.1 hypothetical protein OsI_30410 [Oryza sativa Indica Group]	-	-	-	-	-	-	-	--
BGIOSGA031654	29	27	28	98	73	98	2.758	3.646	4.011	11.745	9.489	12.456	3.47166666666667	11.23	1.69365758908111	8.40741255401553e-15	2.74681754326599e-13	At5g23370	XP_015612926.1 putative GEM-like protein 8 [Oryza sativa Japonica Group]	-	-	-	-	-	-	-	--
BGIOSGA000228	825	524	421	191	157	142	16.476	14.856	12.663	4.806	4.285	3.790	14.665	4.29366666666667	-1.77209497222696	8.73716743097266e-15	2.85119470823906e-13	HK3	Probable histidine kinase 3 [Source:UniProtKB/Swiss-Prot;Acc:A2WYI4]	Environmental Information Processing	Signal transduction	ko04075//Plant hormone signal transduction	K14489	GO:0005622//intracellular anatomical structure;GO:0005886//plasma membrane;GO:0016021//integral component of membrane	GO:0000155//phosphorelay sensor kinase activity;GO:0004673//protein histidine kinase activity;GO:0016772//transferase activity, transferring phosphorus-containing groups;GO:0043424//protein histidine kinase binding	GO:0000160//phosphorelay signal transduction system;GO:0006970//response to osmotic stress;GO:0007165//signal transduction;GO:0009409//response to cold;GO:0009414//response to water deprivation;GO:0009651//response to salt stress;GO:0009736//cytokinin-activated signaling pathway;GO:0009909//regulation of flower development;GO:0010029//regulation of seed germination;GO:0010087//phloem or xylem his…	--
BGIOSGA028461	6514	4165	4310	1928	1870	1759	882.183	800.748	879.114	328.987	346.106	318.340	854.015	331.144333333333	-1.36680123919911	8.9098323533712e-15	2.90412373463937e-13	--	EAZ06557.1 hypothetical protein OsI_28805 [Oryza sativa Indica Group]	-	-	-	-	-	-	GO:0009793//embryo development ending in seed dormancy	--
BGIOSGA000036	81	60	55	164	108	154	15.481	16.279	15.832	39.492	28.209	39.331	15.864	35.6773333333333	1.16925120380782	9.15584759009838e-15	2.97731419055274e-13	--	EAY77381.1 hypothetical protein OsI_05368 [Oryza sativa Indica Group]	-	-	-	-	GO:0016020//membrane;GO:0016021//integral component of membrane	-	-	--
BGIOSGA023548	1164	755	634	255	249	280	64.334	59.238	52.776	17.758	18.808	20.680	58.7826666666667	19.082	-1.62317841879992	9.34214107896179e-15	3.034336173867e-13	MPK4	Mitogen-activated protein kinase [Source:UniProtKB/TrEMBL;Acc:A2YGN3]	Environmental Information Processing	Signal transduction	ko04016//MAPK signaling pathway - plant	K20535	GO:0005622//intracellular anatomical structure	GO:0000166//nucleotide binding;GO:0004672//protein kinase activity;GO:0004674//protein serine/threonine kinase activity;GO:0004707//MAP kinase activity;GO:0005524//ATP binding;GO:0016301//kinase activity;GO:0016740//transferase activity	GO:0000165//MAPK cascade;GO:0006468//protein phosphorylation;GO:0016310//phosphorylation	--
BGIOSGA012177	379	222	203	39	61	45	18.631	15.492	15.030	2.416	4.098	2.956	16.3843333333333	3.15666666666667	-2.37584314177257	1.08163692441681e-14	3.50495852914411e-13	BCAT5	Branched-chain-amino-acid aminotransferase [Source:UniProtKB/TrEMBL;Acc:A2XE78]	Metabolism;Metabolism;Metabolism;Metabolism;Metabolism;Metabolism;Metabolism;Metabolism;Metabolism	Global and overview maps;Global and overview maps;Global and overview maps;Amino acid metabolism;Global and overview maps;Amino acid metabolism;Metabolism of cofactors and vitamins;Amino acid metabolism;Biosynthesis of other secondary metabolites	ko01100//Metabolic pathways;ko01110//Biosynthesis of secondary metabolites;ko01230//Biosynthesis of amino acids;ko00270//Cysteine and methionine metabolism;ko01210//2-Oxocarboxylic acid metabolism;ko00280//Valine, leucine and isoleucine degradation;ko00770//Pantothenate and CoA biosynthesis;ko00290//Valine, leucine and isoleucine biosynthesis;ko00966//Glucosinolate biosynthesis	K00826;K00826;K00826;K00826;K00826;K00826;K00826;K00826;K00826	-	GO:0003824//catalytic activity;GO:0004084//branched-chain-amino-acid transaminase activity;GO:0008483//transaminase activity;GO:0016740//transferase activity;GO:0050048//L-leucine:2-oxoglutarate aminotransferase activity;GO:0052654//L-leucine transaminase activity;GO:0052655//L-valine transaminase activity;GO:0052656//L-isoleucine transaminase activity	GO:0008652//cellular amino acid biosynthetic process;GO:0009081//branched-chain amino acid metabolic process;GO:0009082//branched-chain amino acid biosynthetic process	--
BGIOSGA000881	2475	1431	1437	645	562	600	201.646	165.510	176.331	66.212	62.576	65.325	181.162333333333	64.7043333333333	-1.48534878650503	1.13356898691418e-14	3.66895409090146e-13	OBAP2B	EEC71421.1 hypothetical protein OsI_03604 [Oryza sativa Indica Group]	-	-	-	-	-	-	-	--
BGIOSGA038158	312	187	195	43	38	45	21.410	18.217	20.154	3.718	3.564	4.127	19.927	3.803	-2.38951468541837	1.20530413580775e-14	3.89658812576169e-13	XIPI	XP_015641941.2 xylanase inhibitor protein 1 isoform X1 [Oryza sativa Japonica Group]	Metabolism;Metabolism	Global and overview maps;Carbohydrate metabolism	ko01100//Metabolic pathways;ko00520//Amino sugar and nucleotide sugar metabolism	K01183;K01183	-	-	GO:0005975//carbohydrate metabolic process	--
BGIOSGA009443	716	476	413	146	159	146	27.115	25.590	23.556	6.966	8.229	7.389	25.4203333333333	7.528	-1.75564441514938	1.22165920049552e-14	3.93556596299768e-13	PAP15	Purple acid phosphatase [Source:UniProtKB/TrEMBL;Acc:B8ANS7]	-	-	-	-	-	GO:0003993//acid phosphatase activity;GO:0016787//hydrolase activity;GO:0046872//metal ion binding	-	--
BGIOSGA027956	24	10	18	75	75	61	1.510	0.893	1.706	5.946	6.449	5.129	1.36966666666667	5.84133333333333	2.09247288415529	1.34135103809153e-14	4.30629572853967e-13	FIE1	Esc-like core component of the polycomb repressive complex 2, Seed size regulation under heat stres [Source: Projected from Oryza sativa (Os08g0137250)]	-	-	-	-	GO:0005677//chromatin silencing complex;GO:0031519//PcG protein complex;GO:0035098//ESC/E(Z) complex	GO:0005515//protein binding	GO:0009793//embryo development ending in seed dormancy;GO:0009908//flower development;GO:0009960//endosperm development;GO:0031507//heterochromatin assembly;GO:0048316//seed development;GO:0070734//histone H3-K27 methylation	--
BGIOSGA012005	934	597	492	171	198	200	14.715	13.352	11.674	3.394	4.263	4.211	13.247	3.956	-1.7435513435478	1.34537081896907e-14	4.31420760422707e-13	--	EEC74649.1 hypothetical protein OsI_10299 [Oryza sativa Indica Group]	-	-	-	-	GO:0016020//membrane;GO:0016021//integral component of membrane	-	-	--
BGIOSGA033209	47	24	27	88	88	100	2.256	1.636	1.952	5.323	5.773	6.415	1.948	5.837	1.5832333907999	1.36812649254271e-14	4.3821123152598e-13	BC1L9	EAY79078.1 hypothetical protein OsI_34187 [Oryza sativa Indica Group]	-	-	-	-	GO:0031225//anchored component of membrane	-	GO:0010215//cellulose microfibril organization	--
MSTRG.21643	288	223	248	47	39	53	11.225	12.339	14.558	2.308	2.077	2.763	12.7073333333333	2.38266666666667	-2.4150122700599	1.49265376035161e-14	4.76995737380564e-13	--	OSJNBa0032N05.6 [Oryza sativa Japonica Group]	-	-	-	-	-	-	-	--
BGIOSGA013824	1329	879	794	376	310	319	52.265	49.073	47.029	18.631	16.661	16.764	49.4556666666667	17.352	-1.51103387739172	1.66100743672435e-14	5.2957499172253e-13	mipp1	EAY92352.1 hypothetical protein OsI_14079 [Oryza sativa Indica Group]	Metabolism;Metabolism;Metabolism	Global and overview maps;Carbohydrate metabolism;Carbohydrate metabolism	ko01100//Metabolic pathways;ko00010//Glycolysis / Gluconeogenesis;ko00562//Inositol phosphate metabolism	K03103;K03103;K03103	-	GO:0016787//hydrolase activity;GO:0016791//phosphatase activity	-	--
BGIOSGA010627	1440	872	865	368	351	278	147.238	126.574	133.208	47.410	49.048	37.985	135.673333333333	44.8143333333333	-1.59810504602262	1.75835305866215e-14	5.58045733880672e-13	--	XP_015631458.1 uncharacterized protein LOC4332980 [Oryza sativa Japonica Group]	-	-	-	-	GO:0016020//membrane;GO:0016021//integral component of membrane	-	-	--
BGIOSGA017630	1450	879	863	308	311	361	67.391	57.995	60.409	18.036	19.754	22.421	61.9316666666667	20.0703333333333	-1.62561269393831	1.89270169230549e-14	5.99312323529336e-13	MAPKKK17	EAY98899.1 hypothetical protein OsI_20854 [Oryza sativa Indica Group]	Environmental Information Processing	Signal transduction	ko04016//MAPK signaling pathway - plant	K20716	-	GO:0004672//protein kinase activity;GO:0005524//ATP binding	GO:0006468//protein phosphorylation	--
BGIOSGA013814	2016	1332	1129	586	525	480	130.878	122.758	110.390	47.933	46.579	41.642	121.342	45.3846666666667	-1.41880212917207	1.89544601727656e-14	5.99496939877049e-13	NAC002	Stress-induced transcription factor NAC1 [Source:UniProtKB/TrEMBL;Acc:A2XNB9]	-	-	-	-	GO:0005634//nucleus	GO:0003677//DNA binding;GO:0042803//protein homodimerization activity;GO:0043565//sequence-specific DNA binding	GO:0006355//regulation of transcription, DNA-templated;GO:1901002//positive regulation of response to salt stress;GO:1902584//positive regulation of response to water deprivation	NAC
BGIOSGA003498	372	238	166	48	41	53	12.743	11.573	8.564	2.072	1.919	2.426	10.96	2.139	-2.35723941068284	2.04258084418803e-14	6.43099971124717e-13	Os01g0357100	EEC70619.1 hypothetical protein OsI_01871 [Oryza sativa Indica Group]	Metabolism;Metabolism	Global and overview maps;Energy metabolism	ko01100//Metabolic pathways;ko00910//Nitrogen metabolism	K00366;K00366	-	GO:0016491//oxidoreductase activity;GO:0020037//heme binding;GO:0046872//metal ion binding;GO:0051536//iron-sulfur cluster binding;GO:0051539//4 iron, 4 sulfur cluster binding	-	--
BGIOSGA015488	1550	1192	1063	432	424	450	203.187	221.824	209.872	71.352	75.960	78.830	211.627666666667	75.3806666666667	-1.48926178790329	2.09958565947099e-14	6.58804378081519e-13	HIPP26	XP_015637237.1 heavy metal-associated isoprenylated plant protein 27 [Oryza sativa Japonica Group]	-	-	-	-	-	GO:0046872//metal ion binding	GO:0030001//metal ion transport;GO:0050896//response to stimulus	--
BGIOSGA000557	63	29	33	105	91	145	3.329	2.175	2.626	6.991	6.572	10.239	2.71	7.934	1.54975554590405	2.16262656380555e-14	6.7725470096678e-13	--	EAY76361.1 hypothetical protein OsI_04293 [Oryza sativa Indica Group]	-	-	-	-	-	-	-	--
BGIOSGA032846	62	53	37	118	102	128	2.762	3.352	2.483	6.624	6.211	7.621	2.86566666666667	6.81866666666667	1.25061885427609	2.26664627253284e-14	7.08020656616171e-13	ALAAT2	EEC66877.1 hypothetical protein OsI_33418 [Oryza sativa Indica Group]	Metabolism;Metabolism;Metabolism;Metabolism;Metabolism;Metabolism;Metabolism	Global and overview maps;Global and overview maps;Global and overview maps;Energy metabolism;Amino acid metabolism;Global and overview maps;Amino acid metabolism	ko01100//Metabolic pathways;ko01200//Carbon metabolism;ko01230//Biosynthesis of amino acids;ko00710//Carbon fixation in photosynthetic organisms;ko00250//Alanine, aspartate and glutamate metabolism;ko01210//2-Oxocarboxylic acid metabolism;ko00220//Arginine biosynthesis	K00814;K00814;K00814;K00814;K00814;K00814;K00814	-	GO:0003824//catalytic activity;GO:0008483//transaminase activity;GO:0030170//pyridoxal phosphate binding	GO:0009058//biosynthetic process;GO:0042853//L-alanine catabolic process	--
BGIOSGA003547	58	37	28	98	92	124	5.517	4.996	4.011	11.745	11.959	15.761	4.84133333333333	13.155	1.4421349139742	2.38371388869039e-14	7.43750909386886e-13	GST1	EAY74097.1 hypothetical protein OsI_01983 [Oryza sativa Indica Group]	Metabolism;Metabolism	Global and overview maps;Metabolism of other amino acids	ko01100//Metabolic pathways;ko00480//Glutathione metabolism	K00799;K00799	-	GO:0004364//glutathione transferase activity	GO:0042221//response to chemical	--
BGIOSGA026039	707	347	301	88	94	107	29.032	20.228	18.616	4.553	5.275	5.872	22.6253333333333	5.23333333333333	-2.11213698881908	2.47495538029723e-14	7.70486109300612e-13	UGT85A24	Glycosyltransferase [Source:UniProtKB/TrEMBL;Acc:B8B802]	-	-	-	-	-	GO:0008194//UDP-glycosyltransferase activity;GO:0016740//transferase activity;GO:0016757//glycosyltransferase activity;GO:0016758//hexosyltransferase activity	-	--
BGIOSGA016268	767	655	506	206	177	194	64.283	77.931	63.871	21.753	20.273	21.728	68.695	21.2513333333333	-1.69265173513084	2.50997616519714e-14	7.78766430315865e-13	--	EEC77169.1 hypothetical protein OsI_15650 [Oryza sativa Indica Group]	-	-	-	-	GO:0016020//membrane;GO:0016021//integral component of membrane	-	-	--
BGIOSGA031837	439	267	211	78	61	52	17.742	15.319	12.843	3.972	3.369	2.808	15.3013333333333	3.383	-2.17728229025352	2.5263075986397e-14	7.82957767274504e-13	UGT86A2	Glycosyltransferase [Source:UniProtKB/TrEMBL;Acc:A2Z7U4]	-	-	-	-	-	GO:0008194//UDP-glycosyltransferase activity;GO:0016740//transferase activity;GO:0016757//glycosyltransferase activity;GO:0016758//hexosyltransferase activity	-	--
BGIOSGA007830	694	475	399	166	149	137	20.568	19.985	17.810	6.199	6.035	5.426	19.4543333333333	5.88666666666667	-1.72456870020574	2.59592666170455e-14	8.03076741519209e-13	MSSP2	EAY85098.1 hypothetical protein OsI_06450 [Oryza sativa Indica Group]	-	-	-	-	GO:0016020//membrane;GO:0016021//integral component of membrane	GO:0015293//symporter activity;GO:0022857//transmembrane transporter activity	GO:0055085//transmembrane transport	--
BGIOSGA026927	285	232	195	38	54	41	12.615	14.578	13.000	2.119	3.267	2.425	13.3976666666667	2.60366666666667	-2.36336509824357	2.5970143382462e-14	8.03076741519209e-13	PTB	EEC83626.1 hypothetical protein OsI_29352 [Oryza sativa Indica Group]	-	-	-	-	-	GO:0003676//nucleic acid binding;GO:0003723//RNA binding	-	--
BGIOSGA023576	646	412	364	112	124	135	23.015	20.837	19.531	5.028	6.037	6.427	21.1276666666667	5.83066666666667	-1.85740069244106	2.62099492917549e-14	8.09589725450666e-13	NPF8.3	EAZ02298.1 hypothetical protein OsI_24399 [Oryza sativa Indica Group]	-	-	-	-	GO:0016020//membrane;GO:0016021//integral component of membrane	GO:0022857//transmembrane transporter activity	GO:0055085//transmembrane transport	--
BGIOSGA010136	78	68	48	125	135	139	3.296	4.079	3.055	6.654	7.795	7.848	3.47666666666667	7.43233333333333	1.09611045469707	2.97662539858756e-14	9.14348120775433e-13	--	XP_015628185.1 protein PNS1 [Oryza sativa Japonica Group]	-	-	-	-	GO:0005886//plasma membrane;GO:0016020//membrane;GO:0016021//integral component of membrane	GO:0022857//transmembrane transporter activity	GO:0055085//transmembrane transport	--
MSTRG.21649	2474	1868	1503	756	754	653	163.227	174.328	148.997	62.856	67.894	57.418	162.184	62.7226666666667	-1.37057269749451	3.10447724652697e-14	9.5151370015652e-13	--	Os07g0405700, partial [Oryza sativa Japonica Group]	-	-	-	-	-	-	-	--
BGIOSGA029377	1289	785	689	331	287	251	29.785	25.750	23.978	9.637	9.063	7.751	26.5043333333333	8.817	-1.58786848796309	3.36071418358109e-14	1.02551694196009e-12	LON1	Lon protease homolog 2, peroxisomal [Source:UniProtKB/Swiss-Prot;Acc:B8BDV1]	-	-	-	-	GO:0005777//peroxisome;GO:0005782//peroxisomal matrix;GO:0070013//intracellular organelle lumen	GO:0000166//nucleotide binding;GO:0004176//ATP-dependent peptidase activity;GO:0004252//serine-type endopeptidase activity;GO:0005524//ATP binding;GO:0008233//peptidase activity;GO:0008236//serine-type peptidase activity;GO:0016787//hydrolase activity;GO:0016887//ATP hydrolysis activity	GO:0006508//proteolysis;GO:0006515//protein quality control for misfolded or incompletely synthesized proteins;GO:0016485//protein processing;GO:0016558//protein import into peroxisome matrix;GO:0016560//protein import into peroxisome matrix, docking;GO:0030163//protein catabolic process;GO:0048527//lateral root development	--
BGIOSGA012659	55	51	61	133	136	127	3.337	4.393	5.575	10.169	11.279	10.299	4.435	10.5823333333333	1.2546517574424	3.36468209260863e-14	1.0255994712613e-12	At4g17270	XP_015632778.1 putative MO25-like protein At4g17270 [Oryza sativa Japonica Group]	-	-	-	-	-	-	-	--
BGIOSGA026372	26	28	37	92	92	116	3.091	4.726	6.625	13.782	14.949	18.430	4.814	15.7203333333333	1.70732376184503	4.03606794885051e-14	1.22352407393678e-12	--	EAZ05105.1 hypothetical protein OsI_27297 [Oryza sativa Indica Group]	-	-	-	-	-	-	-	--
BGIOSGA001851	565	355	277	66	71	109	54.501	48.613	40.243	8.022	9.360	14.051	47.7856666666667	10.4776666666667	-2.18926047564863	4.17403552155803e-14	1.26258884729527e-12	METK3	EAY73608.1 hypothetical protein OsI_01493 [Oryza sativa Indica Group]	Metabolism;Metabolism;Metabolism;Metabolism;Metabolism	Global and overview maps;Global and overview maps;Global and overview maps;Amino acid metabolism;Biosynthesis of other secondary metabolites	ko01100//Metabolic pathways;ko01110//Biosynthesis of secondary metabolites;ko01230//Biosynthesis of amino acids;ko00270//Cysteine and methionine metabolism;ko00999//Biosynthesis of various plant secondary metabolites	K00789;K00789;K00789;K00789;K00789	GO:0005737//cytoplasm	GO:0000166//nucleotide binding;GO:0004478//methionine adenosyltransferase activity;GO:0005524//ATP binding;GO:0016740//transferase activity;GO:0046872//metal ion binding	GO:0006556//S-adenosylmethionine biosynthetic process;GO:0006730//one-carbon metabolic process	--
MSTRG.6867	7704	6057	6059	2431	2413	2390	666.621	744.030	789.625	265.038	285.349	276.360	733.425333333333	275.582333333333	-1.41216669458788	4.28504654859148e-14	1.29475622183911e-12	--	Os03g0561415, partial [Oryza sativa Japonica Group]	-	-	-	-	-	-	-	--
BGIOSGA026382	949	574	502	163	176	212	69.310	59.513	55.219	15.000	17.567	20.691	61.3473333333333	17.7526666666667	-1.78896488243964	4.50730255207753e-14	1.35600388491894e-12	--	EEC82671.1 hypothetical protein OsI_27315 [Oryza sativa Indica Group]	-	-	-	-	-	-	-	--
BGIOSGA023051	960	708	554	230	240	232	35.119	36.769	30.524	10.601	11.999	11.342	34.1373333333333	11.314	-1.59324128932947	4.5430570496273e-14	1.36527970143621e-12	CCT3	T-complex protein 1 subunit gamma [Source:UniProtKB/TrEMBL;Acc:B8B3C8]	-	-	-	-	GO:0005737//cytoplasm;GO:0005832//chaperonin-containing T-complex	GO:0000166//nucleotide binding;GO:0005524//ATP binding;GO:0016887//ATP hydrolysis activity;GO:0051082//unfolded protein binding;GO:0140662//ATP-dependent protein folding chaperone	GO:0006457//protein folding	--
BGIOSGA014508	69	61	47	116	130	131	2.688	3.373	2.757	5.693	6.920	6.819	2.93933333333333	6.47733333333333	1.13991101302012	4.67264505369358e-14	1.40270377163802e-12	--	EAY95263.1 hypothetical protein OsI_17086 [Oryza sativa Indica Group]	-	-	-	-	-	-	-	--
BGIOSGA008480	501	331	270	102	75	92	13.410	12.577	10.885	3.440	2.744	3.291	12.2906666666667	3.15833333333333	-1.96032782439084	4.80839291067852e-14	1.44033696065228e-12	ABC1K8	Protein ACTIVITY OF BC1 COMPLEX KINASE 8, chloroplastic [Source:Projected from Arabidopsis thaliana (AT5G64940) UniProtKB/Swiss-Prot;Acc:Q93Y08]	-	-	-	-	GO:0016020//membrane;GO:0016021//integral component of membrane	-	-	--
BGIOSGA010107	319	244	216	50	53	60	27.998	30.401	28.552	5.529	6.357	7.037	28.9836666666667	6.30766666666667	-2.20006179198896	5.36202860792559e-14	1.60271497334742e-12	Zlp	XP_015628424.1 alpha-amylase/trypsin inhibitor [Oryza sativa Japonica Group]	-	-	-	-	-	-	-	--
BGIOSGA009667	1441	984	748	384	355	298	23.380	22.683	18.278	7.853	7.873	6.471	21.447	7.399	-1.5353736541923	5.70548072218285e-14	1.70170563733234e-12	Os03g0790900	EEC76314.1 hypothetical protein OsI_13851 [Oryza sativa Indica Group]	Metabolism;Metabolism	Global and overview maps;Amino acid metabolism	ko01100//Metabolic pathways;ko00380//Tryptophan metabolism	K11817;K11817	-	GO:0005506//iron ion binding;GO:0016491//oxidoreductase activity;GO:0050660//flavin adenine dinucleotide binding;GO:0071949//FAD binding	-	--
BGIOSGA009336	3566	2420	1983	1123	985	960	125.299	120.712	104.941	49.717	47.300	45.077	116.984	47.3646666666667	-1.30442808816122	5.91563862547529e-14	1.76060068877075e-12	SF3B2	EAY88100.1 hypothetical protein OsI_09533 [Oryza sativa Indica Group]	Genetic Information Processing	Transcription	ko03040//Spliceosome	K12829	GO:0005634//nucleus	-	-	--
BGIOSGA029463	1353	904	793	362	324	353	90.125	85.485	79.557	30.382	29.495	31.422	85.0556666666667	30.433	-1.4827707981093	6.08536996301952e-14	1.80917461987391e-12	MORF8	EAZ09699.1 hypothetical protein OsI_31983 [Oryza sativa Indica Group]	-	-	-	-	-	-	GO:0006807//nitrogen compound metabolic process;GO:0016554//cytidine to uridine editing;GO:0043170//macromolecule metabolic process	--
BGIOSGA000894	9	2	9	46	45	65	1.083	0.342	1.631	6.972	7.398	10.449	1.01866666666667	8.273	3.0217285394999	6.20245831122165e-14	1.84004052017825e-12	--	XP_015650352.1 non-classical arabinogalactan protein 30 [Oryza sativa Japonica Group]	-	-	-	-	-	-	-	--
BGIOSGA012091	13	2	7	56	43	56	1.528	0.334	1.239	8.293	6.907	8.795	1.03366666666667	7.99833333333333	2.95192838199093	6.30149229240494e-14	1.865430023551e-12	At5g01610	XP_015628790.1 uncharacterized protein At5g01610 [Oryza sativa Japonica Group]	-	-	-	-	-	-	-	--
MSTRG.6872	646	489	484	137	122	168	13.891	14.927	15.675	3.712	3.585	4.828	14.831	4.04166666666667	-1.87559363013517	6.45762136622794e-14	1.9075772253081e-12	--	Os11g0183200, partial [Oryza sativa Japonica Group]	-	-	-	-	-	-	-	--
BGIOSGA018652	1040	605	496	218	171	99	52.513	43.367	37.720	13.869	11.800	6.680	44.5333333333333	10.783	-2.04612698761723	6.68694909134863e-14	1.97112214554547e-12	Os05g0195200	EAY96854.1 hypothetical protein OsI_18775 [Oryza sativa Indica Group]	-	-	-	-	-	GO:0046872//metal ion binding	-	C3H
BGIOSGA014765	52	57	55	145	104	160	9.167	14.265	14.603	32.208	25.056	37.693	12.6783333333333	31.6523333333333	1.31994675122914	7.3959513694727e-14	2.17318749032239e-12	--	EEC77594.1 hypothetical protein OsI_16555 [Oryza sativa Indica Group]	-	-	-	-	-	-	-	--
BGIOSGA001099	1440	1045	1005	420	387	401	71.302	73.455	74.948	26.203	26.188	26.534	73.235	26.3083333333333	-1.47701344203302	7.77416963727141e-14	2.27708466102043e-12	CICDH	Isocitrate dehydrogenase [NADP] [Source:UniProtKB/TrEMBL;Acc:A2WTC5]	Metabolism;Metabolism;Metabolism;Metabolism;Metabolism;Cellular Processes;Metabolism;Metabolism	Global and overview maps;Global and overview maps;Global and overview maps;Global and overview maps;Metabolism of other amino acids;Transport and catabolism;Global and overview maps;Carbohydrate metabolism	ko01100//Metabolic pathways;ko01110//Biosynthesis of secondary metabolites;ko01200//Carbon metabolism;ko01230//Biosynthesis of amino acids;ko00480//Glutathione metabolism;ko04146//Peroxisome;ko01210//2-Oxocarboxylic acid metabolism;ko00020//Citrate cycle (TCA cycle)	K00031;K00031;K00031;K00031;K00031;K00031;K00031;K00031	-	GO:0000287//magnesium ion binding;GO:0004450//isocitrate dehydrogenase (NADP+) activity;GO:0016491//oxidoreductase activity;GO:0016616//oxidoreductase activity, acting on the CH-OH group of donors, NAD or NADP as acceptor;GO:0046872//metal ion binding;GO:0051287//NAD binding	GO:0006099//tricarboxylic acid cycle;GO:0006102//isocitrate metabolic process;GO:0019752//carboxylic acid metabolic process	--
BGIOSGA029738	1910	1157	1083	461	437	494	99.387	85.467	84.875	30.224	31.077	34.351	89.9096666666667	31.884	-1.49564360223689	7.91458351685038e-14	2.3133268449989e-12	SAMDC	S-adenosylmethionine decarboxylase proenzyme [Source:UniProtKB/TrEMBL;Acc:A2Z1D8]	Metabolism;Metabolism;Metabolism	Global and overview maps;Amino acid metabolism;Amino acid metabolism	ko01100//Metabolic pathways;ko00270//Cysteine and methionine metabolism;ko00330//Arginine and proline metabolism	K01611;K01611;K01611	-	GO:0004014//adenosylmethionine decarboxylase activity;GO:0016829//lyase activity;GO:0016831//carboxy-lyase activity	GO:0006557//S-adenosylmethioninamine biosynthetic process;GO:0006596//polyamine biosynthetic process;GO:0006597//spermine biosynthetic process;GO:0008295//spermidine biosynthetic process	--
BGIOSGA013147	717	588	493	203	163	176	92.800	108.038	96.103	33.105	28.832	30.441	98.9803333333333	30.7926666666667	-1.68455508953561	8.38024487321283e-14	2.44685507677029e-12	--	EEC75763.1 hypothetical protein OsI_12661 [Oryza sativa Indica Group]	-	-	-	-	-	-	-	--
BGIOSGA012736	402	280	312	69	73	82	23.223	22.962	27.145	5.022	5.763	6.330	24.4433333333333	5.705	-2.09914224703064	8.50276565636295e-14	2.48001802078019e-12	At3g13560	EEC75349.1 hypothetical protein OsI_11774 [Oryza sativa Indica Group]	Metabolism;Metabolism	Global and overview maps;Carbohydrate metabolism	ko01100//Metabolic pathways;ko00500//Starch and sucrose metabolism	K19892;K19892	-	GO:0004553//hydrolase activity, hydrolyzing O-glycosyl compounds;GO:0016798//hydrolase activity, acting on glycosyl bonds;GO:0042973//glucan endo-1,3-beta-D-glucosidase activity	GO:0005975//carbohydrate metabolic process;GO:0008152//metabolic process	--
BGIOSGA005053	67	29	38	108	114	100	6.200	3.809	5.296	12.592	14.416	12.365	5.10166666666667	13.1243333333333	1.36320359702576	9.98208505672509e-14	2.89929921783707e-12	--	EAY76973.1 hypothetical protein OsI_04931 [Oryza sativa Indica Group]	-	-	-	-	-	-	-	--
BGIOSGA030513	2458	1595	1610	748	628	667	316.135	291.220	311.870	121.214	110.384	114.639	306.408333333333	115.412333333333	-1.4086581312625	1.01958672633521e-13	2.95211864458101e-12	OLE16	Oleosin [Source:UniProtKB/TrEMBL;Acc:A2YZV4]	-	-	-	-	GO:0005811//lipid droplet;GO:0012511//monolayer-surrounded lipid storage body;GO:0016020//membrane;GO:0016021//integral component of membrane	-	-	--
BGIOSGA001325	13	4	9	72	54	38	0.568	0.248	0.592	3.964	3.225	2.219	0.469333333333333	3.136	2.74024072619907	1.05522295016287e-13	3.0521140971447e-12	BHLH77	EAY74725.1 hypothetical protein OsI_02616 [Oryza sativa Indica Group]	-	-	-	-	GO:0005634//nucleus	-	GO:0006355//regulation of transcription, DNA-templated	--
BGIOSGA014839	4960	2887	2405	1239	1252	1028	178.575	147.556	130.410	56.205	61.603	49.459	152.180333333333	55.7556666666667	-1.44859158325289	1.07939592061517e-13	3.11877958812745e-12	MS	Malate synthase [Source:UniProtKB/TrEMBL;Acc:A2XUV1]	Metabolism;Metabolism;Metabolism;Metabolism;Metabolism	Global and overview maps;Global and overview maps;Global and overview maps;Carbohydrate metabolism;Carbohydrate metabolism	ko01100//Metabolic pathways;ko01110//Biosynthesis of secondary metabolites;ko01200//Carbon metabolism;ko00620//Pyruvate metabolism;ko00630//Glyoxylate and dicarboxylate metabolism	K01638;K01638;K01638;K01638;K01638	GO:0009514//glyoxysome	GO:0003824//catalytic activity;GO:0004474//malate synthase activity;GO:0016740//transferase activity	GO:0006097//glyoxylate cycle;GO:0006099//tricarboxylic acid cycle	--
BGIOSGA001010	401	289	289	72	70	86	18.304	18.727	19.868	4.141	4.367	5.246	18.9663333333333	4.58466666666667	-2.04855204668175	1.09258833003355e-13	3.15361239318112e-12	DTX10	Protein DETOXIFICATION [Source:UniProtKB/TrEMBL;Acc:B8A7M4]	-	-	-	-	GO:0016020//membrane;GO:0016021//integral component of membrane	GO:0015297//antiporter activity;GO:0042910//xenobiotic transmembrane transporter activity	GO:0055085//transmembrane transport;GO:1990961//xenobiotic detoxification by transmembrane export across the plasma membrane	--
BGIOSGA012630	101	78	51	177	136	126	0.811	0.889	0.616	1.790	1.492	1.351	0.772	1.54433333333333	1.00031142904403	1.09407487580069e-13	3.15462046829102e-12	APT1	EEC75267.1 hypothetical protein OsI_11593 [Oryza sativa Indica Group]	-	-	-	-	GO:0016020//membrane;GO:0016021//integral component of membrane	-	-	--
BGIOSGA020982	1538	908	869	354	387	331	60.835	50.986	51.770	17.643	20.920	17.496	54.5303333333333	18.6863333333333	-1.54507546581732	1.16393687602118e-13	3.35257331953017e-12	NPF4.6	EEC80867.1 hypothetical protein OsI_23487 [Oryza sativa Indica Group]	-	-	-	-	GO:0016020//membrane;GO:0016021//integral component of membrane	GO:0022857//transmembrane transporter activity	GO:0055085//transmembrane transport	--
BGIOSGA011175	835	499	471	146	187	163	29.491	25.020	25.055	6.497	9.026	7.693	26.522	7.73866666666667	-1.77703264808297	1.2031423009292e-13	3.46190468290188e-12	SQE1	EEC74811.1 hypothetical protein OsI_10631 [Oryza sativa Indica Group]	Metabolism;Metabolism;Metabolism;Metabolism	Global and overview maps;Global and overview maps;Lipid metabolism;Metabolism of terpenoids and polyketides	ko01100//Metabolic pathways;ko01110//Biosynthesis of secondary metabolites;ko00100//Steroid biosynthesis;ko00909//Sesquiterpenoid and triterpenoid biosynthesis	K00511;K00511;K00511;K00511	GO:0016020//membrane;GO:0016021//integral component of membrane	GO:0004506//squalene monooxygenase activity;GO:0016491//oxidoreductase activity;GO:0050660//flavin adenine dinucleotide binding	GO:0016126//sterol biosynthetic process	--
BGIOSGA017703	2065	1455	1243	614	611	515	164.956	164.999	149.546	61.798	66.703	54.976	159.833666666667	61.159	-1.38593460051533	1.26455085071597e-13	3.63106744277014e-12	Os05g0525900	XP_015637897.1 zinc finger CCCH domain-containing protein 37 [Oryza sativa Japonica Group]	-	-	-	-	-	GO:0046872//metal ion binding	-	C3H
BGIOSGA028650	736	430	387	145	153	127	53.754	44.583	42.569	13.343	15.271	12.395	46.9686666666667	13.6696666666667	-1.78072057594349	1.27845189424455e-13	3.6637421516364e-12	RAP2-13	EAZ06962.1 hypothetical protein OsI_29203 [Oryza sativa Indica Group]	-	-	-	-	GO:0005634//nucleus	GO:0003677//DNA binding;GO:0003700//DNA-binding transcription factor activity	GO:0006351//transcription, DNA-templated;GO:0006355//regulation of transcription, DNA-templated	ERF
BGIOSGA036832	362	249	191	71	48	49	8.039	7.831	6.365	1.975	1.455	1.443	7.41166666666667	1.62433333333333	-2.18995027704656	1.27857177979091e-13	3.6637421516364e-12	PHOT1B	EEC68662.1 hypothetical protein OsI_37109 [Oryza sativa Indica Group]	-	-	-	-	GO:0005622//intracellular anatomical structure	GO:0000155//phosphorelay sensor kinase activity;GO:0000166//nucleotide binding;GO:0004672//protein kinase activity;GO:0005524//ATP binding;GO:0009881//photoreceptor activity;GO:0009882//blue light photoreceptor activity;GO:0016301//kinase activity;GO:0016740//transferase activity	GO:0006468//protein phosphorylation;GO:0009785//blue light signaling pathway;GO:0016310//phosphorylation;GO:0050896//response to stimulus	--
BGIOSGA003591	995	657	530	260	219	206	30.189	28.298	24.219	9.939	9.081	8.352	27.5686666666667	9.124	-1.59529114264731	1.28226573023759e-13	3.67053527609188e-12	LNK2	EEC70706.1 hypothetical protein OsI_02076 [Oryza sativa Indica Group]	-	-	-	-	-	-	GO:0006355//regulation of transcription, DNA-templated;GO:0007623//circadian rhythm	--
BGIOSGA009876	67	43	48	110	113	122	4.911	4.474	5.299	10.159	11.319	11.950	4.89466666666667	11.1426666666667	1.18681202142387	1.35350015667184e-13	3.86646625600037e-12	--	EEC76114.1 hypothetical protein OsI_13378 [Oryza sativa Indica Group]	-	-	-	-	GO:0009507//chloroplast	GO:0003729//mRNA binding	-	--
MSTRG.12955	479	479	572	82	95	128	51.802	70.668	88.660	10.266	12.901	17.653	70.3766666666667	13.6066666666667	-2.37078350198407	1.55196445295422e-13	4.41521948677376e-12	--	expressed protein [Oryza sativa Japonica Group]	-	-	-	-	-	-	-	--
BGIOSGA007686	2899	1668	1424	666	723	579	113.571	92.765	84.020	32.874	38.709	30.312	96.7853333333333	33.965	-1.51073958659435	1.5900294411568e-13	4.51887670479583e-12	CYP71Z6	EEC72634.1 hypothetical protein OsI_06139 [Oryza sativa Indica Group]	-	-	-	-	GO:0016020//membrane	GO:0004497//monooxygenase activity;GO:0005506//iron ion binding;GO:0016491//oxidoreductase activity;GO:0016705//oxidoreductase activity, acting on paired donors, with incorporation or reduction of molecular oxygen;GO:0020037//heme binding;GO:0046872//metal ion binding	-	--
BGIOSGA000433	629	439	366	125	121	148	60.389	59.833	52.923	15.121	15.876	18.988	57.715	16.6616666666667	-1.79241360011331	1.59986191511996e-13	4.54216681694958e-12	IPP	XP_015641483.1 soluble inorganic pyrophosphatase [Oryza sativa Japonica Group]	Metabolism	Energy metabolism	ko00190//Oxidative phosphorylation	K01507	GO:0005737//cytoplasm	GO:0000287//magnesium ion binding;GO:0004427//inorganic diphosphatase activity;GO:0016787//hydrolase activity;GO:0046872//metal ion binding	GO:0006796//phosphate-containing compound metabolic process	--
BGIOSGA006951	2540	1704	1415	743	650	711	120.796	115.043	101.352	44.521	42.246	45.186	112.397	43.9843333333333	-1.35354187843115	1.81693675901145e-13	5.13219875982276e-12	FAH	Fumarylacetoacetase [Source:Projected from Arabidopsis thaliana (AT1G12050) UniProtKB/Swiss-Prot;Acc:Q8RW90]	Metabolism;Metabolism	Global and overview maps;Amino acid metabolism	ko01100//Metabolic pathways;ko00350//Tyrosine metabolism	K01555;K01555	GO:0005829//cytosol	GO:0003824//catalytic activity;GO:0004334//fumarylacetoacetase activity;GO:0016787//hydrolase activity;GO:0046872//metal ion binding	GO:0006559//L-phenylalanine catabolic process;GO:0006572//tyrosine catabolic process;GO:0008219//cell death;GO:0009072//aromatic amino acid family metabolic process;GO:1902000//homogentisate catabolic process	--
BGIOSGA027677	434	287	269	79	88	75	15.276	14.340	14.260	3.503	4.233	3.528	14.6253333333333	3.75466666666667	-1.96171276789288	1.8700972574271e-13	5.27698450930955e-12	NDB2	XP_015650192.1 external alternative NAD(P)H-ubiquinone oxidoreductase B2, mitochondrial [Oryza sativa Japonica Group]	-	-	-	-	GO:0005739//mitochondrion;GO:0005743//mitochondrial inner membrane;GO:0005777//peroxisome	GO:0003954//NADH dehydrogenase activity;GO:0005509//calcium ion binding;GO:0016491//oxidoreductase activity	GO:0006116//NADH oxidation	--
BGIOSGA005419	3898	2492	2121	1081	1080	1057	104.473	94.816	85.617	36.505	39.559	37.858	94.9686666666667	37.974	-1.32243962512166	1.90309576832265e-13	5.35919496667347e-12	AVP1	XP_015626907.1 pyrophosphate-energized vacuolar membrane proton pump [Oryza sativa Japonica Group]	-	-	-	-	GO:0016020//membrane;GO:0016021//integral component of membrane	GO:0004427//inorganic diphosphatase activity;GO:0009678//pyrophosphate hydrolysis-driven proton transmembrane transporter activity	GO:0006811//ion transport;GO:1902600//proton transmembrane transport	--
BGIOSGA017507	337	187	160	30	44	43	21.441	16.907	15.334	2.413	3.840	3.658	17.894	3.30366666666667	-2.43733588731352	2.02750665356496e-13	5.70375046212827e-12	DAO	EAY99141.1 hypothetical protein OsI_21100 [Oryza sativa Indica Group]	-	-	-	-	-	GO:0016491//oxidoreductase activity;GO:0046872//metal ion binding	-	--
BGIOSGA018242	93	55	38	131	127	117	6.673	5.602	4.107	11.843	12.454	11.219	5.46066666666667	11.8386666666667	1.11635760741546	2.03843447717541e-13	5.72868242430511e-12	OsI_19565	Protein G1-like9 [Source:UniProtKB/Swiss-Prot;Acc:A2Y3I2]	-	-	-	-	GO:0005634//nucleus	GO:0003677//DNA binding	GO:0007275//multicellular organism development;GO:0009299//mRNA transcription;GO:0090698//post-embryonic plant morphogenesis	--
BGIOSGA010115	715	553	437	157	157	184	73.475	80.673	67.635	20.328	22.049	25.268	73.9276666666667	22.5483333333333	-1.71309357896773	2.15450782832475e-13	6.0220967397132e-12	--	EEC75860.1 hypothetical protein OsI_12872 [Oryza sativa Indica Group]	-	-	-	-	-	-	-	--
BGIOSGA023029	962	662	672	228	229	254	50.703	49.532	53.344	15.141	16.495	17.890	51.193	16.5086666666667	-1.63272294853656	2.163194152715e-13	6.03648686197269e-12	SPMS	Aminopropyl transferase [Source: Projected from Oryza sativa (Os06g0528600)]	Metabolism;Metabolism;Metabolism;Metabolism	Global and overview maps;Amino acid metabolism;Metabolism of other amino acids;Amino acid metabolism	ko01100//Metabolic pathways;ko00270//Cysteine and methionine metabolism;ko00480//Glutathione metabolism;ko00330//Arginine and proline metabolism	K00797;K00797;K00797;K00797	-	GO:0003824//catalytic activity;GO:0016740//transferase activity	GO:0006595//polyamine metabolic process;GO:0006596//polyamine biosynthetic process	--
BGIOSGA023458	584	316	211	77	82	62	13.455	10.339	7.312	2.232	2.584	1.909	10.3686666666667	2.24166666666667	-2.20958671417695	2.1679032184284e-13	6.04354768570522e-12	Os06g0675700	EAZ02070.1 hypothetical protein OsI_24149 [Oryza sativa Indica Group]	Metabolism;Metabolism;Metabolism;Metabolism	Global and overview maps;Global and overview maps;Carbohydrate metabolism;Carbohydrate metabolism	ko01100//Metabolic pathways;ko01110//Biosynthesis of secondary metabolites;ko00500//Starch and sucrose metabolism;ko00052//Galactose metabolism	K01187;K01187;K01187;K01187	-	GO:0003824//catalytic activity;GO:0004553//hydrolase activity, hydrolyzing O-glycosyl compounds;GO:0016787//hydrolase activity;GO:0016798//hydrolase activity, acting on glycosyl bonds;GO:0030246//carbohydrate binding	GO:0005975//carbohydrate metabolic process;GO:0008152//metabolic process;GO:0044275//cellular carbohydrate catabolic process	--
BGIOSGA013652	1318	1091	818	407	371	317	47.452	55.761	44.356	18.463	18.254	15.252	49.1896666666667	17.323	-1.50566648081771	2.18041327675707e-13	6.07231962557105e-12	Os03g0776000	Glucose-6-phosphate isomerase [Source:UniProtKB/TrEMBL;Acc:B8AKL0]	Metabolism;Metabolism;Metabolism;Metabolism;Metabolism;Metabolism;Metabolism	Global and overview maps;Global and overview maps;Global and overview maps;Carbohydrate metabolism;Carbohydrate metabolism;Carbohydrate metabolism;Carbohydrate metabolism	ko01100//Metabolic pathways;ko01110//Biosynthesis of secondary metabolites;ko01200//Carbon metabolism;ko00500//Starch and sucrose metabolism;ko00010//Glycolysis / Gluconeogenesis;ko00520//Amino sugar and nucleotide sugar metabolism;ko00030//Pentose phosphate pathway	K01810;K01810;K01810;K01810;K01810;K01810;K01810	GO:0005829//cytosol	GO:0004347//glucose-6-phosphate isomerase activity;GO:0016853//isomerase activity;GO:0097367//carbohydrate derivative binding	GO:0006094//gluconeogenesis;GO:0006096//glycolytic process;GO:1901135//carbohydrate derivative metabolic process	--
BGIOSGA033926	41	31	24	88	99	72	0.494	0.531	0.436	1.337	1.631	1.160	0.487	1.376	1.49848679261976	2.21971186118258e-13	6.17556345090094e-12	NOV	EAY81073.1 hypothetical protein OsI_36253 [Oryza sativa Indica Group]	-	-	-	-	-	-	-	--
BGIOSGA023618	266	158	183	41	37	27	20.605	17.374	21.350	4.002	3.917	2.795	19.7763333333333	3.57133333333333	-2.46924026497173	2.25103639166643e-13	6.25643761844122e-12	EXPA29	EAZ02385.1 hypothetical protein OsI_24488 [Oryza sativa Indica Group]	-	-	-	-	GO:0005576//extracellular region;GO:0005618//cell wall;GO:0016020//membrane	-	GO:0009653//anatomical structure morphogenesis;GO:0009664//plant-type cell wall organization;GO:0071555//cell wall organization	--
BGIOSGA016041	105	70	33	206	146	115	6.648	6.291	3.147	16.433	12.633	9.730	5.362	12.932	1.27010228814352	2.4140189441638e-13	6.68931643089065e-12	--	EAY93372.1 hypothetical protein OsI_15170 [Oryza sativa Indica Group]	-	-	-	-	-	-	-	--
MSTRG.20527	793	683	547	219	190	217	29.336	36.110	30.918	9.869	9.662	10.200	32.1213333333333	9.91033333333333	-1.69652629104454	2.45983898560688e-13	6.80269329838123e-12	--	hypothetical protein DAI22_06g234300 [Oryza sativa Japonica Group]	-	-	-	-	-	-	-	--
BGIOSGA021645	3571	2467	2236	1150	1083	1044	424.570	416.388	400.395	172.273	175.972	165.873	413.784333333333	171.372666666667	-1.27174199998712	2.48682613293442e-13	6.87047642184612e-12	PLAT2	XP_015644252.1 PLAT domain-containing protein 3 [Oryza sativa Japonica Group]	-	-	-	-	-	GO:0005515//protein binding	-	--
BGIOSGA008510	96	53	41	151	133	105	3.106	2.435	1.998	6.156	5.881	4.540	2.513	5.52566666666667	1.13673786363331	2.53330579868713e-13	6.99192400437648e-12	--	EEC73496.1 hypothetical protein OsI_07848 [Oryza sativa Indica Group]	-	-	-	-	-	-	-	--
BGIOSGA003290	51	22	28	89	101	81	1.942	1.189	1.606	4.270	5.256	4.122	1.579	4.54933333333333	1.5266439747369	2.63771514781783e-13	7.26563483318481e-12	PPOX1	Protoporphyrinogen oxidase [Source:UniProtKB/TrEMBL;Acc:B8ACN2]	Metabolism;Metabolism;Metabolism	Global and overview maps;Global and overview maps;Metabolism of cofactors and vitamins	ko01100//Metabolic pathways;ko01110//Biosynthesis of secondary metabolites;ko00860//Porphyrin metabolism	K00231;K00231;K00231	GO:0009507//chloroplast;GO:0009534//chloroplast thylakoid;GO:0009941//chloroplast envelope;GO:0110165//cellular anatomical entity	GO:0004729//oxygen-dependent protoporphyrinogen oxidase activity;GO:0016491//oxidoreductase activity;GO:0050660//flavin adenine dinucleotide binding	GO:0006779//porphyrin-containing compound biosynthetic process;GO:0006782//protoporphyrinogen IX biosynthetic process;GO:0006783//heme biosynthetic process;GO:0071704//organic substance metabolic process	--
BGIOSGA029054	636	374	358	144	97	117	21.822	18.217	18.500	6.225	4.549	5.365	19.513	5.37966666666667	-1.85884691139684	2.70969504183477e-13	7.44173475944682e-12	--	EAZ07770.1 hypothetical protein OsI_30023 [Oryza sativa Indica Group]	-	-	-	-	GO:0016020//membrane;GO:0016021//integral component of membrane	-	-	--
BGIOSGA033831	74	47	27	115	103	112	2.967	2.675	1.631	5.810	5.644	6.001	2.42433333333333	5.81833333333333	1.2630178754783	2.88207515069251e-13	7.90731953807209e-12	Os11g0547000	FKF1 [Source:Projected from Arabidopsis thaliana (AT1G68050) UniProtKB/TrEMBL;Acc:A0A178W8F6]	Organismal Systems	Environmental adaptation	ko04712//Circadian rhythm - plant	K12116	-	GO:0005515//protein binding	GO:0006355//regulation of transcription, DNA-templated;GO:0007623//circadian rhythm;GO:0009637//response to blue light;GO:0009911//positive regulation of flower development;GO:0010468//regulation of gene expression;GO:0048511//rhythmic process;GO:2001007//negative regulation of cellulose biosynthetic process	--
BGIOSGA007410	2804	1928	1801	700	746	835	331.451	323.533	320.636	104.256	120.514	131.900	325.206666666667	118.89	-1.4517294595142	3.02727126461969e-13	8.27295077221881e-12	CYP	Peptidyl-prolyl cis-trans isomerase [Source:UniProtKB/TrEMBL;Acc:Q1KL27]	-	-	-	-	-	GO:0003755//peptidyl-prolyl cis-trans isomerase activity;GO:0016853//isomerase activity	GO:0000413//protein peptidyl-prolyl isomerization;GO:0006457//protein folding	--
BGIOSGA037984	819	643	418	183	196	160	35.864	39.972	27.568	10.097	11.730	9.363	34.468	10.3966666666667	-1.7291365370017	3.09800933840564e-13	8.45793140046217e-12	SPBC2A9.03	AAT85309.1 WD domain, G-beta repeat containing protein [Oryza sativa Japonica Group]	-	-	-	-	-	GO:0005515//protein binding	-	--
BGIOSGA020219	1509	986	899	385	358	414	54.329	50.395	48.748	17.465	17.615	19.918	51.1573333333333	18.3326666666667	-1.48052440781919	3.21268961264614e-13	8.74519965412941e-12	PFK3	ATP-dependent 6-phosphofructokinase [Source:UniProtKB/TrEMBL;Acc:B8B024]	Metabolism;Metabolism;Metabolism;Metabolism;Metabolism;Genetic Information Processing;Metabolism;Metabolism;Metabolism	Global and overview maps;Global and overview maps;Global and overview maps;Global and overview maps;Carbohydrate metabolism;Folding, sorting and degradation;Carbohydrate metabolism;Carbohydrate metabolism;Carbohydrate metabolism	ko01100//Metabolic pathways;ko01110//Biosynthesis of secondary metabolites;ko01200//Carbon metabolism;ko01230//Biosynthesis of amino acids;ko00010//Glycolysis / Gluconeogenesis;ko03018//RNA degradation;ko00030//Pentose phosphate pathway;ko00051//Fructose and mannose metabolism;ko00052//Galactose metabolism	K00850;K00850;K00850;K00850;K00850;K00850;K00850;K00850;K00850	GO:0005737//cytoplasm	GO:0000166//nucleotide binding;GO:0003824//catalytic activity;GO:0003872//6-phosphofructokinase activity;GO:0005524//ATP binding;GO:0016301//kinase activity;GO:0016740//transferase activity;GO:0046872//metal ion binding	GO:0006002//fructose 6-phosphate metabolic process;GO:0006096//glycolytic process;GO:0008152//metabolic process;GO:0016310//phosphorylation;GO:0061615//glycolytic process through fructose-6-phosphate	--
BGIOSGA010736	656	466	392	171	147	122	15.402	15.532	13.862	5.059	4.717	3.828	14.932	4.53466666666667	-1.71933900331638	3.24525270394071e-13	8.82517838253994e-12	NUP93A	Nuclear pore protein [Source:UniProtKB/TrEMBL;Acc:B8APG0]	Genetic Information Processing	Translation	ko03013//Nucleocytoplasmic transport	K14309	GO:0005634//nucleus;GO:0005643//nuclear pore;GO:0016020//membrane	GO:0017056//structural constituent of nuclear pore	GO:0006913//nucleocytoplasmic transport;GO:0015031//protein transport;GO:0051028//mRNA transport	--
BGIOSGA013388	2649	1713	1406	762	714	662	92.128	84.574	73.647	33.391	33.936	30.767	83.4496666666667	32.698	-1.35170389206797	3.35939830965054e-13	9.11770942398109e-12	PES	Pescadillo homolog [Source:UniProtKB/TrEMBL;Acc:B8AQ02]	-	-	-	-	GO:0005634//nucleus;GO:0005654//nucleoplasm;GO:0005730//nucleolus;GO:0030687//preribosome, large subunit precursor	GO:0003729//mRNA binding;GO:0043021//ribonucleoprotein complex binding	GO:0000463//maturation of LSU-rRNA from tricistronic rRNA transcript (SSU-rRNA, 5.8S rRNA, LSU-rRNA);GO:0000466//maturation of 5.8S rRNA from tricistronic rRNA transcript (SSU-rRNA, 5.8S rRNA, LSU-rRNA);GO:0006364//rRNA processing;GO:0042254//ribosome biogenesis;GO:0042273//ribosomal large subunit biogenesis;GO:2000232//regulation of rRNA processing	--
BGIOSGA005777	258	147	135	37	26	14	8.469	6.850	6.674	1.530	1.166	0.614	7.331	1.10333333333333	-2.73214128922914	3.52123903558792e-13	9.53829378604861e-12	NCED1	EAY87207.1 hypothetical protein OsI_08611 [Oryza sativa Indica Group]	Metabolism;Metabolism;Metabolism	Global and overview maps;Global and overview maps;Metabolism of terpenoids and polyketides	ko01100//Metabolic pathways;ko01110//Biosynthesis of secondary metabolites;ko00906//Carotenoid biosynthesis	K09840;K09840;K09840	-	GO:0016702//oxidoreductase activity, acting on single donors with incorporation of molecular oxygen, incorporation of two atoms of oxygen;GO:0046872//metal ion binding;GO:0051213//dioxygenase activity	-	--
BGIOSGA019295	1321	942	662	351	311	301	42.144	42.663	31.809	14.109	13.560	12.833	38.872	13.5006666666667	-1.52570068785123	3.65258003690952e-13	9.86516699744852e-12	SSRP1-B	FACT complex subunit SSRP1 [Source:UniProtKB/TrEMBL;Acc:A2Y138]	-	-	-	-	GO:0005634//nucleus;GO:0005694//chromosome	GO:0003677//DNA binding	GO:0006260//DNA replication;GO:0006281//DNA repair;GO:0006974//cellular response to DNA damage stimulus;GO:0016043//cellular component organization	--
BGIOSGA030517	776	492	371	179	140	104	44.576	40.121	32.097	12.955	10.991	7.983	38.9313333333333	10.643	-1.87102688701258	3.75532362430036e-13	1.01229510875455e-11	Os09g0325700	EAZ08623.1 hypothetical protein OsI_30895 [Oryza sativa Indica Group]	Environmental Information Processing;Environmental Information Processing	Signal transduction;Signal transduction	ko04075//Plant hormone signal transduction;ko04016//MAPK signaling pathway - plant	K14497;K14497	-	GO:0004721//phosphoprotein phosphatase activity;GO:0004722//protein serine/threonine phosphatase activity;GO:0016787//hydrolase activity;GO:0017018//myosin phosphatase activity;GO:0043169//cation binding;GO:0046872//metal ion binding	-	--
MSTRG.1578	566	517	435	101	152	127	44.290	57.432	51.267	9.958	16.255	13.280	50.9963333333333	13.1643333333333	-1.95375905774624	3.85913545368738e-13	1.03926892441146e-11	--	expressed protein [Oryza sativa Japonica Group]	-	-	-	-	-	-	-	--
BGIOSGA022678	34	23	13	81	96	55	1.713	1.645	0.986	5.141	6.608	3.702	1.448	5.15033333333333	1.83060420517271	4.05651268987749e-13	1.08925023225384e-11	TBL21	EEC80380.1 hypothetical protein OsI_22500 [Oryza sativa Indica Group]	-	-	-	-	GO:0000139//Golgi membrane;GO:0005794//Golgi apparatus;GO:0016020//membrane	GO:0016413//O-acetyltransferase activity;GO:0016740//transferase activity;GO:1990538//xylan O-acetyltransferase activity	GO:1990937//xylan acetylation	--
BGIOSGA020859	217	157	126	33	27	15	13.247	13.605	11.584	2.538	2.252	1.224	12.812	2.00466666666667	-2.67606143092183	4.18117553570385e-13	1.12055504356863e-11	CCR2	EEC80999.1 hypothetical protein OsI_23746 [Oryza sativa Indica Group]	-	-	-	-	-	GO:0003824//catalytic activity	-	--
BGIOSGA027045	277	163	147	27	41	30	4.174	3.487	3.336	0.513	0.844	0.604	3.66566666666667	0.653666666666667	-2.48744856715965	4.40944235437954e-13	1.17818849929874e-11	ABCG44	EEC83509.1 hypothetical protein OsI_29079 [Oryza sativa Indica Group]	-	-	-	-	GO:0016020//membrane;GO:0016021//integral component of membrane	GO:0000166//nucleotide binding;GO:0005524//ATP binding;GO:0016887//ATP hydrolysis activity;GO:0140359//ABC-type transporter activity	GO:0055085//transmembrane transport	--
MSTRG.12698	332	256	169	47	56	52	9.436	10.334	7.250	1.676	2.159	1.963	9.00666666666667	1.93266666666667	-2.22040043615165	4.41321598807191e-13	1.17818849929874e-11	--	expressed protein [Oryza sativa Japonica Group]	-	-	-	-	-	-	-	--
BGIOSGA025929	126	71	41	162	152	142	9.473	7.578	4.643	15.346	15.618	14.267	7.23133333333333	15.077	1.06001580682088	4.46822827907515e-13	1.19172803850949e-11	--	EEC82254.1 hypothetical protein OsI_26444 [Oryza sativa Indica Group]	-	-	-	-	-	GO:0005515//protein binding	-	--
BGIOSGA008088	1155	888	750	344	303	324	75.947	82.892	74.276	28.500	27.229	28.470	77.705	28.0663333333333	-1.46916683484139	4.68943926085102e-13	1.24952609238699e-11	CCDC130	XP_015627287.1 coiled-coil domain-containing protein 130 [Oryza sativa Japonica Group]	-	-	-	-	-	-	GO:0000398//mRNA splicing, via spliceosome	--
BGIOSGA013392	440	245	157	56	47	51	10.499	8.299	5.642	1.684	1.533	1.626	8.14666666666667	1.61433333333333	-2.33527137710447	4.86427068754452e-13	1.29486698974194e-11	Os03g0700400	Lipoxygenase [Source:UniProtKB/TrEMBL;Acc:A2XL19]	Metabolism	Lipid metabolism	ko00591//Linoleic acid metabolism	K15718	-	GO:0005515//protein binding;GO:0016491//oxidoreductase activity;GO:0016702//oxidoreductase activity, acting on single donors with incorporation of molecular oxygen, incorporation of two atoms of oxygen;GO:0046872//metal ion binding;GO:0051213//dioxygenase activity	GO:0006629//lipid metabolic process;GO:0006631//fatty acid metabolic process;GO:0006633//fatty acid biosynthetic process;GO:0031408//oxylipin biosynthetic process	--
MSTRG.14532	1392	959	914	360	403	350	62.361	65.782	69.429	19.539	26.044	24.066	65.8573333333333	23.2163333333333	-1.50420395767207	5.38718659064318e-13	1.42178669506433e-11	--	Os12g0504950, partial [Oryza sativa Japonica Group]	-	-	-	-	-	-	-	--
BGIOSGA026725	26	18	12	76	70	51	0.556	0.547	0.387	2.048	2.046	1.458	0.496666666666667	1.85066666666667	1.89769523722874	5.56183409329506e-13	1.46370165161118e-11	EDM2	EEC83833.1 hypothetical protein OsI_29778 [Oryza sativa Indica Group]	-	-	-	-	-	-	-	--
BGIOSGA028835	135	84	65	1	0	5	8.024	7.111	5.849	0.075	0.000	0.397	6.99466666666667	0.157333333333333	-5.47435904290315	5.60411193547047e-13	1.47342992290123e-11	AMY1.3	Alpha-amylase [Source:UniProtKB/TrEMBL;Acc:B8BBM0]	Metabolism;Metabolism;Metabolism	Global and overview maps;Global and overview maps;Carbohydrate metabolism	ko01100//Metabolic pathways;ko01110//Biosynthesis of secondary metabolites;ko00500//Starch and sucrose metabolism	K01176;K01176;K01176	-	GO:0004556//alpha-amylase activity;GO:0016787//hydrolase activity;GO:0016798//hydrolase activity, acting on glycosyl bonds;GO:0043169//cation binding;GO:0103025//alpha-amylase activity (releasing maltohexaose)	GO:0005975//carbohydrate metabolic process;GO:0008152//metabolic process	--
BGIOSGA028928	986	615	567	234	226	234	46.567	41.233	40.331	13.924	14.587	14.768	42.7103333333333	14.4263333333333	-1.56588049348604	5.66961938013548e-13	1.4892414996799e-11	SPBC2A9.03	XP_015651047.1 uncharacterized WD repeat-containing protein C2A9.03 isoform X3 [Oryza sativa Japonica Group]	-	-	-	-	-	GO:0005515//protein binding	-	--
BGIOSGA030700	1771	1128	923	462	460	413	66.209	59.866	51.971	21.762	23.503	20.633	59.3486666666667	21.966	-1.4339434390178	5.70226780008058e-13	1.49640022931538e-11	--	EAZ08986.1 hypothetical protein OsI_31250 [Oryza sativa Indica Group]	-	-	-	-	-	-	-	--
MSTRG.22460	330	214	205	49	60	51	10.902	10.036	10.200	2.040	2.709	2.252	10.3793333333333	2.33366666666667	-2.15304337105841	5.74952661401797e-13	1.50737589054471e-11	--	Os07g0620700, partial [Oryza sativa Japonica Group]	-	-	-	-	-	-	-	--
BGIOSGA014025	456	258	216	69	65	74	14.824	11.897	10.576	2.826	2.888	3.215	12.4323333333333	2.97633333333333	-2.06248907594315	5.94021200579405e-13	1.55443019449731e-11	ABCG5	EEC78327.1 hypothetical protein OsI_18063 [Oryza sativa Indica Group]	-	-	-	-	GO:0016020//membrane;GO:0016021//integral component of membrane	GO:0000166//nucleotide binding;GO:0005524//ATP binding;GO:0016887//ATP hydrolysis activity;GO:0140359//ABC-type transporter activity	GO:0055085//transmembrane transport	--
BGIOSGA011135	1175	812	614	315	290	249	49.748	48.805	39.153	16.804	16.780	14.088	45.902	15.8906666666667	-1.53037736295555	5.96276416095298e-13	1.55886100185216e-11	ERD7	EAY89209.1 hypothetical protein OsI_10705 [Oryza sativa Indica Group]	Cellular Processes	Transport and catabolism	ko04144//Endocytosis	K19366	-	-	-	--
BGIOSGA024120	712	417	392	128	132	154	16.546	13.757	13.720	3.748	4.192	4.782	14.6743333333333	4.24066666666667	-1.79093197112515	5.99948402569999e-13	1.56698387857689e-11	CSLF9	EAZ04280.1 hypothetical protein OsI_26422 [Oryza sativa Indica Group]	-	-	-	-	GO:0016020//membrane;GO:0016021//integral component of membrane	GO:0016740//transferase activity;GO:0016757//glycosyltransferase activity;GO:0016760//cellulose synthase (UDP-forming) activity	GO:0030244//cellulose biosynthetic process;GO:0071555//cell wall organization;GO:0071669//plant-type cell wall organization or biogenesis	--
MSTRG.21570	637	612	737	138	155	175	75.200	102.444	130.965	20.502	24.979	27.538	102.869666666667	24.3396666666667	-2.07943631978728	6.44678659628345e-13	1.67749499631999e-11	--	Os07g0296000, partial [Oryza sativa Japonica Group]	-	-	-	-	-	-	-	--
BGIOSGA014143	4581	3368	2914	1307	1170	1482	628.727	656.211	602.349	226.015	219.454	271.810	629.095666666667	239.093	-1.39570753218862	6.83155890438768e-13	1.7759492117142e-11	UBC28	UBC30 [Source:Projected from Arabidopsis thaliana (AT5G56150) UniProtKB/TrEMBL;Acc:A0A178UMN8]	Genetic Information Processing;Genetic Information Processing	Folding, sorting and degradation;Folding, sorting and degradation	ko04141//Protein processing in endoplasmic reticulum;ko04120//Ubiquitin mediated proteolysis	K06689;K06689	-	GO:0000166//nucleotide binding;GO:0005524//ATP binding;GO:0016740//transferase activity	-	--
BGIOSGA004823	411	257	208	62	75	60	11.059	9.817	8.429	2.102	2.758	2.157	9.76833333333333	2.339	-2.06222056981247	7.4838433553979e-13	1.94369706921373e-11	--	EEC71827.1 hypothetical protein OsI_04480 [Oryza sativa Indica Group]	-	-	-	-	-	GO:0005515//protein binding	-	--
BGIOSGA011520	785	518	333	149	155	123	32.562	30.503	20.804	7.787	8.787	6.818	27.9563333333333	7.79733333333333	-1.84212243799633	7.73577606383619e-13	2.00537342484755e-11	OsI_09857	Catalase isozyme C [Source:UniProtKB/Swiss-Prot;Acc:B8AME2]	Metabolism;Metabolism;Metabolism;Environmental Information Processing;Cellular Processes;Metabolism;Metabolism	Global and overview maps;Global and overview maps;Global and overview maps;Signal transduction;Transport and catabolism;Carbohydrate metabolism;Amino acid metabolism	ko01100//Metabolic pathways;ko01110//Biosynthesis of secondary metabolites;ko01200//Carbon metabolism;ko04016//MAPK signaling pathway - plant;ko04146//Peroxisome;ko00630//Glyoxylate and dicarboxylate metabolism;ko00380//Tryptophan metabolism	K03781;K03781;K03781;K03781;K03781;K03781;K03781	GO:0005777//peroxisome;GO:0005886//plasma membrane	GO:0004096//catalase activity;GO:0020037//heme binding;GO:0046872//metal ion binding	GO:0006979//response to oxidative stress;GO:0007623//circadian rhythm;GO:0009414//response to water deprivation;GO:0009416//response to light stimulus;GO:0009617//response to bacterium;GO:0009737//response to abscisic acid;GO:0017014//protein nitrosylation;GO:0033484//nitric oxide homeostasis;GO:0042542//response to hydrogen peroxide;GO:0042744//hydrogen peroxide catabolic process;GO:0045454//cel…	--
BGIOSGA020588	3607	2509	2344	1089	980	1135	172.745	170.581	169.073	65.713	64.142	72.639	170.799666666667	67.498	-1.33938849926848	8.11532218433117e-13	2.09983961519569e-11	Os06g0701100	EAZ02256.1 hypothetical protein OsI_24355 [Oryza sativa Indica Group]	-	-	-	-	-	GO:0000166//nucleotide binding;GO:0003676//nucleic acid binding;GO:0003723//RNA binding;GO:0003724//RNA helicase activity;GO:0004386//helicase activity;GO:0005524//ATP binding;GO:0016787//hydrolase activity	-	--
BGIOSGA016450	621	434	392	149	140	143	27.972	27.752	26.593	8.456	8.618	8.608	27.439	8.56066666666667	-1.68043284741201	8.23502161899991e-13	2.12882599876812e-11	UVR8	XP_015636973.1 ultraviolet-B receptor UVR8 [Oryza sativa Japonica Group]	-	-	-	-	-	GO:0009881//photoreceptor activity;GO:0042803//protein homodimerization activity	GO:0010224//response to UV-B	--
BGIOSGA035485	46	39	24	102	90	77	0.982	1.182	0.772	2.743	2.626	2.196	0.978666666666667	2.52166666666667	1.36548811426089	8.66147820823702e-13	2.23698400875306e-11	--	EEC68403.1 hypothetical protein OsI_36566 [Oryza sativa Indica Group]	-	-	-	-	-	-	GO:0007165//signal transduction	--
BGIOSGA003800	739	549	471	214	176	157	39.355	41.505	37.778	14.359	12.809	11.173	39.546	12.7803333333333	-1.62960631154332	8.86207999738516e-13	2.28502752870171e-11	HSFA6B	EAY74615.1 hypothetical protein OsI_02503 [Oryza sativa Indica Group]	-	-	-	-	GO:0005634//nucleus	GO:0003700//DNA-binding transcription factor activity;GO:0043565//sequence-specific DNA binding	GO:0006355//regulation of transcription, DNA-templated	HSF
BGIOSGA027864	3123	2209	1585	917	831	821	91.103	91.482	69.640	33.705	33.130	32.006	84.075	32.947	-1.35152976761305	8.91464189412271e-13	2.2959548454891e-11	KHSRP	XP_015649959.1 far upstream element-binding protein 1 [Oryza sativa Japonica Group]	-	-	-	-	-	GO:0003676//nucleic acid binding;GO:0003723//RNA binding	-	--
BGIOSGA033092	688	429	436	142	155	151	26.200	23.192	25.007	6.813	8.067	7.684	24.7996666666667	7.52133333333333	-1.7212603880852	9.02779968673365e-13	2.32078876469525e-11	BAMY1	Beta-amylase [Source:UniProtKB/TrEMBL;Acc:A2Z8A8]	Metabolism;Metabolism;Metabolism	Global and overview maps;Global and overview maps;Carbohydrate metabolism	ko01100//Metabolic pathways;ko01110//Biosynthesis of secondary metabolites;ko00500//Starch and sucrose metabolism	K01177;K01177;K01177	-	GO:0016161//beta-amylase activity;GO:0016787//hydrolase activity;GO:0016798//hydrolase activity, acting on glycosyl bonds;GO:0102229//amylopectin maltohydrolase activity	GO:0000272//polysaccharide catabolic process;GO:0005975//carbohydrate metabolic process;GO:0008152//metabolic process	--
BGIOSGA035043	23	14	17	53	76	67	0.926	0.800	1.031	2.688	4.181	3.604	0.919	3.491	1.92550359026372	9.2307299542452e-13	2.37036696432146e-11	Os11g0230400	EAY80433.1 hypothetical protein OsI_35614 [Oryza sativa Indica Group]	-	-	-	-	GO:0005615//extracellular space;GO:0016020//membrane;GO:0016021//integral component of membrane	GO:0004867//serine-type endopeptidase inhibitor activity	GO:0010951//negative regulation of endopeptidase activity	--
BGIOSGA010904	106	57	62	168	113	149	2.129	1.625	1.876	4.252	3.102	4.000	1.87666666666667	3.78466666666667	1.01199381930728	9.30613448386606e-13	2.38350469356858e-11	KIN14F	EEC75071.1 hypothetical protein OsI_11198 [Oryza sativa Indica Group]	-	-	-	-	GO:0005874//microtubule	GO:0000166//nucleotide binding;GO:0003774//cytoskeletal motor activity;GO:0003777//microtubule motor activity;GO:0005515//protein binding;GO:0005524//ATP binding;GO:0008017//microtubule binding	GO:0007018//microtubule-based movement	--
BGIOSGA033690	95	100	80	8	5	5	13.216	19.749	16.762	1.402	0.951	0.930	16.5756666666667	1.09433333333333	-3.92094274181843	9.38333489988932e-13	2.40106036395876e-11	PR4A	EAY81551.1 hypothetical protein OsI_36717 [Oryza sativa Indica Group]	-	-	-	-	-	GO:0004540//ribonuclease activity	GO:0006952//defense response;GO:0042742//defense response to bacterium;GO:0050832//defense response to fungus;GO:0090501//RNA phosphodiester bond hydrolysis	--
MSTRG.19302	943	655	460	237	204	189	72.936	71.933	53.577	23.090	21.562	19.521	66.1486666666667	21.391	-1.62870814884587	9.86938309643239e-13	2.52310551455154e-11	At1g50920	nucleolar GTP-binding protein 1 [Oryza sativa Japonica Group]	Genetic Information Processing	Translation	ko03008//Ribosome biogenesis in eukaryotes	K06943	-	-	-	--
BGIOSGA005926	537	399	368	106	97	138	32.978	34.785	34.037	8.202	8.141	11.325	33.9333333333333	9.22266666666667	-1.87944729476602	1.04633371260649e-12	2.66757394487856e-11	OR	Protein ORANGE, chloroplastic [Source:Projected from Arabidopsis thaliana (AT5G61670) UniProtKB/Swiss-Prot;Acc:Q9FKF4]	-	-	-	-	GO:0005634//nucleus;GO:0009507//chloroplast;GO:0016020//membrane;GO:0016021//integral component of membrane	-	GO:0009658//chloroplast organization;GO:0050821//protein stabilization;GO:1904143//positive regulation of carotenoid biosynthetic process	--
BGIOSGA013878	1096	755	541	234	275	185	44.207	43.231	32.865	11.892	15.159	9.972	40.101	12.341	-1.70017891183571	1.06587955032298e-12	2.71241898778521e-11	GAL1	XP_015633122.1 galactokinase [Oryza sativa Japonica Group]	Metabolism;Metabolism	Global and overview maps;Carbohydrate metabolism	ko01100//Metabolic pathways;ko00520//Amino sugar and nucleotide sugar metabolism	K18674;K18674	GO:0005737//cytoplasm	GO:0000166//nucleotide binding;GO:0004335//galactokinase activity;GO:0005524//ATP binding;GO:0005534//galactose binding;GO:0016301//kinase activity;GO:0016740//transferase activity;GO:0016773//phosphotransferase activity, alcohol group as acceptor	GO:0006012//galactose metabolic process;GO:0016310//phosphorylation;GO:0044238//primary metabolic process;GO:0046835//carbohydrate phosphorylation;GO:0071704//organic substance metabolic process	--
BGIOSGA026795	75	43	61	115	122	156	4.538	3.693	5.559	8.767	10.088	12.613	4.59666666666667	10.4893333333333	1.19026303186475	1.14999262356027e-12	2.92110763665887e-11	2ODD19	XP_015648666.1 flavanone 3-dioxygenase 2-like [Oryza sativa Japonica Group]	-	-	-	-	-	GO:0016491//oxidoreductase activity;GO:0046872//metal ion binding	-	--
BGIOSGA005896	13	14	5	57	50	48	0.715	1.093	0.414	3.948	3.756	3.526	0.740666666666667	3.74333333333333	2.33742720589887	1.19426655687784e-12	3.02249687542679e-11	TPP1	Trehalose 6-phosphate phosphatase [Source:UniProtKB/TrEMBL;Acc:B2CZB6]	Metabolism;Metabolism;Metabolism	Global and overview maps;Global and overview maps;Carbohydrate metabolism	ko01100//Metabolic pathways;ko01110//Biosynthesis of secondary metabolites;ko00500//Starch and sucrose metabolism	K01087;K01087;K01087	-	GO:0003824//catalytic activity;GO:0004805//trehalose-phosphatase activity;GO:0016787//hydrolase activity	GO:0005992//trehalose biosynthetic process;GO:0009409//response to cold;GO:0009651//response to salt stress	--
BGIOSGA015977	8	12	15	50	60	64	0.383	0.816	1.082	3.017	3.927	4.096	0.760333333333333	3.68	2.27500182035339	1.28561497239526e-12	3.24775847944441e-11	RF2b	EAY93221.1 hypothetical protein OsI_15027 [Oryza sativa Indica Group]	-	-	-	-	-	GO:0003677//DNA binding;GO:0003700//DNA-binding transcription factor activity	GO:0006355//regulation of transcription, DNA-templated	bZIP
BGIOSGA031184	1061	751	522	270	239	170	25.617	25.740	18.982	8.214	7.886	5.485	23.4463333333333	7.195	-1.70429573171039	1.3579248111664e-12	3.42108250791404e-11	PLDDELTA	Phospholipase D [Source:UniProtKB/TrEMBL;Acc:B8BE27]	Metabolism;Metabolism;Cellular Processes;Metabolism;Metabolism	Global and overview maps;Global and overview maps;Transport and catabolism;Lipid metabolism;Lipid metabolism	ko01100//Metabolic pathways;ko01110//Biosynthesis of secondary metabolites;ko04144//Endocytosis;ko00564//Glycerophospholipid metabolism;ko00565//Ether lipid metabolism	K01115;K01115;K01115;K01115;K01115	GO:0005773//vacuole;GO:0005886//plasma membrane;GO:0009506//plasmodesma;GO:0016020//membrane	GO:0003824//catalytic activity;GO:0004630//phospholipase D activity;GO:0005509//calcium ion binding;GO:0016787//hydrolase activity;GO:0046872//metal ion binding;GO:0070290//N-acylphosphatidylethanolamine-specific phospholipase D activity	GO:0009409//response to cold;GO:0009789//positive regulation of abscisic acid-activated signaling pathway;GO:0012501//programmed cell death;GO:0016042//lipid catabolic process;GO:0046470//phosphatidylcholine metabolic process;GO:0046473//phosphatidic acid metabolic process;GO:0090333//regulation of stomatal closure	--
BGIOSGA023421	55	34	25	140	100	65	1.823	1.600	1.248	5.846	4.530	2.879	1.557	4.41833333333333	1.50473331995443	1.4559081325479e-12	3.65837095430353e-11	VSR6	EEC81131.1 hypothetical protein OsI_24020 [Oryza sativa Indica Group]	-	-	-	-	GO:0005794//Golgi apparatus;GO:0016020//membrane;GO:0016021//integral component of membrane	GO:0005509//calcium ion binding	-	--
BGIOSGA009599	516	308	229	100	78	70	37.025	31.374	24.748	9.041	7.649	6.712	31.049	7.80066666666667	-1.9928774730024	1.63368311312589e-12	4.08981066713772e-11	REM4.1	XP_015632264.1 remorin 4.1-like [Oryza sativa Japonica Group]	-	-	-	-	-	-	-	--
MSTRG.4044	3415	2768	2123	1157	1094	904	208.446	239.896	195.153	89.012	91.263	73.716	214.498333333333	84.6636666666667	-1.3411515616746	1.64499408759406e-12	4.11187961331544e-11	--	Os12g0255866 [Oryza sativa Japonica Group]	-	-	-	-	-	-	-	--
BGIOSGA009042	417	275	235	67	89	59	18.378	17.206	15.599	3.721	5.361	3.475	17.061	4.18566666666667	-2.02717288054025	1.64546339706545e-12	4.11187961331544e-11	CHLP	Geranylgeranyl diphosphate reductase, chloroplastic [Source:Projected from Arabidopsis thaliana (AT1G74470) UniProtKB/Swiss-Prot;Acc:Q9CA67]	Metabolism;Metabolism;Metabolism;Metabolism	Global and overview maps;Global and overview maps;Metabolism of terpenoids and polyketides;Metabolism of cofactors and vitamins	ko01100//Metabolic pathways;ko01110//Biosynthesis of secondary metabolites;ko00900//Terpenoid backbone biosynthesis;ko00860//Porphyrin metabolism	K10960;K10960;K10960;K10960	GO:0009535//chloroplast thylakoid membrane;GO:0009941//chloroplast envelope	GO:0016628//oxidoreductase activity, acting on the CH-CH group of donors, NAD or NADP as acceptor;GO:0045550//geranylgeranyl reductase activity;GO:0071949//FAD binding;GO:0102067//geranylgeranyl diphosphate reductase activity	GO:0015979//photosynthesis;GO:0015995//chlorophyll biosynthetic process	--
MSTRG.21758	1806	1452	1184	527	576	512	91.389	104.696	90.426	33.874	39.757	34.926	95.5036666666667	36.1856666666667	-1.40013777217152	1.68542174152337e-12	4.20794133810759e-11	--	Os02g0498650, partial [Oryza sativa Japonica Group]	-	-	-	-	-	-	-	--
MSTRG.3874	548	385	336	134	122	81	13.388	13.171	13.703	4.087	4.645	3.262	13.4206666666667	3.998	-1.747105961467	1.7456186623584e-12	4.3504016582657e-11	pol	OSJNBa0060N03.17 [Oryza sativa Japonica Group]	-	-	-	-	-	-	-	--
BGIOSGA022414	102	90	68	6	4	6	5.909	7.402	5.933	0.438	0.317	0.464	6.41466666666667	0.406333333333333	-3.98063867346201	1.75345390035701e-12	4.36600577092483e-11	At5g05600	BAF18869.2 Os06g0176300 [Oryza sativa Japonica Group]	-	-	-	-	-	GO:0016491//oxidoreductase activity;GO:0046872//metal ion binding	-	--
BGIOSGA020179	566	354	307	118	120	97	22.651	20.111	18.504	5.950	6.563	5.187	20.422	5.9	-1.79133730186801	1.75703662047154e-12	4.36729636505471e-11	CIPK19	Non-specific serine/threonine protein kinase [Source:UniProtKB/TrEMBL;Acc:A2Y6H1]	-	-	-	-	GO:0016020//membrane;GO:0016021//integral component of membrane	GO:0000166//nucleotide binding;GO:0004672//protein kinase activity;GO:0004674//protein serine/threonine kinase activity;GO:0005524//ATP binding;GO:0016301//kinase activity;GO:0016740//transferase activity	GO:0006468//protein phosphorylation;GO:0007165//signal transduction;GO:0016310//phosphorylation;GO:0050896//response to stimulus	--
BGIOSGA022269	4310	3101	3338	1180	1208	1358	299.790	306.205	349.691	103.415	114.832	126.228	318.562	114.825	-1.47213740018698	1.7944362236158e-12	4.45604941545703e-11	APS1	XP_015644437.1 acid phosphatase 1 [Oryza sativa Japonica Group]	-	-	-	-	-	GO:0003993//acid phosphatase activity	-	--
MSTRG.21572	1077	791	811	254	303	287	24.867	25.933	28.205	7.392	9.565	8.851	26.335	8.60266666666667	-1.61412561660683	1.83120512041478e-12	4.54328869678580e-11	--	Os07g0267200, partial [Oryza sativa Japonica Group]	-	-	-	-	-	-	-	--
BGIOSGA023942	653	525	459	178	152	173	17.571	20.054	18.601	6.035	5.590	6.221	18.742	5.94866666666667	-1.65563667007159	1.8741280492155e-12	4.64147891331604e-11	DFRA	EEC82399.1 hypothetical protein OsI_26767 [Oryza sativa Indica Group]	-	-	-	-	-	-	-	--
BGIOSGA000310	796	512	336	141	163	125	13.668	12.480	8.689	3.050	3.825	2.868	11.6123333333333	3.24766666666667	-1.83818242019304	2.0542457440801e-12	5.07496669421401e-11	ABCC3	EEC71977.1 hypothetical protein OsI_04817 [Oryza sativa Indica Group]	-	-	-	-	GO:0016020//membrane;GO:0016021//integral component of membrane	GO:0000166//nucleotide binding;GO:0005524//ATP binding;GO:0042626//ATPase-coupled transmembrane transporter activity;GO:0140359//ABC-type transporter activity	GO:0055085//transmembrane transport	--
BGIOSGA008467	209	117	97	26	7	4	5.316	4.225	3.716	0.833	0.243	0.136	4.419	0.404	-3.45129273300521	2.05464979364133e-12	5.07496669421401e-11	KSL7	EAY86361.1 hypothetical protein OsI_07740 [Oryza sativa Indica Group]	Metabolism;Metabolism	Global and overview maps;Metabolism of terpenoids and polyketides	ko01110//Biosynthesis of secondary metabolites;ko00904//Diterpenoid biosynthesis	K14036;K14036	-	GO:0000287//magnesium ion binding;GO:0010333//terpene synthase activity;GO:0016829//lyase activity	GO:0016102//diterpenoid biosynthetic process	--
BGIOSGA014772	1244	794	722	323	335	279	43.710	39.605	38.208	14.300	16.087	13.100	40.5076666666667	14.4956666666667	-1.48257329935571	2.09601769575886e-12	5.16794123066306e-11	--	CAH67587.1 OSIGBa0112M24.4 [Oryza sativa]	-	-	-	-	-	GO:0005515//protein binding	-	--
BGIOSGA027993	617	461	352	148	140	140	24.644	26.139	21.175	7.448	7.642	7.472	23.986	7.52066666666667	-1.67326012832942	2.1045677120932e-12	5.18441378312976e-11	MDAR5	MDAR6 [Source:Projected from Arabidopsis thaliana (AT1G63940) UniProtKB/TrEMBL;Acc:A0A178WFH3]	Metabolism;Metabolism	Global and overview maps;Carbohydrate metabolism	ko01100//Metabolic pathways;ko00053//Ascorbate and aldarate metabolism	K08232;K08232	GO:0005739//mitochondrion;GO:0009570//chloroplast stroma;GO:0010319//stromule	GO:0005524//ATP binding;GO:0016491//oxidoreductase activity;GO:0050660//flavin adenine dinucleotide binding	GO:0009409//response to cold;GO:0046686//response to cadmium ion	--
MSTRG.11269	7	5	4	43	34	46	0.514	0.522	0.440	3.961	3.398	4.477	0.492	3.94533333333333	3.00341697513352	2.16921717175804e-12	5.33893042681672e-11	--	hypothetical protein DAI22_03g064300 [Oryza sativa Japonica Group]	-	-	-	-	-	-	-	--
BGIOSGA023083	216	121	112	17	10	28	9.299	7.395	7.262	0.922	0.588	1.611	7.98533333333333	1.04033333333333	-2.94030677505918	2.21043345987368e-12	5.43554993882768e-11	AAP3	XP_015640994.1 amino acid permease 3 [Oryza sativa Japonica Group]	-	-	-	-	GO:0005886//plasma membrane;GO:0016020//membrane;GO:0016021//integral component of membrane	-	GO:0006865//amino acid transport	--
BGIOSGA026369	6524	3969	3524	1754	1851	1743	521.149	450.090	423.976	176.538	202.074	186.063	465.071666666667	188.225	-1.30499479072928	2.21652666756009e-12	5.44570564258474e-11	SRP	EAZ05099.1 hypothetical protein OsI_27290 [Oryza sativa Indica Group]	-	-	-	-	-	-	-	--
BGIOSGA006315	620	588	317	138	105	138	125.533	169.011	96.668	35.205	29.054	37.339	130.404	33.866	-1.94507862173864	2.224892896137e-12	5.45659408957102e-11	--	EEC73330.1 hypothetical protein OsI_07529 [Oryza sativa Indica Group]	-	-	-	-	GO:0005739//mitochondrion	GO:0042030//ATPase inhibitor activity	GO:0032780//negative regulation of ATPase activity	--
BGIOSGA017574	85	68	36	117	133	124	3.435	3.901	2.191	5.958	7.346	6.697	3.17566666666667	6.667	1.06997823893658	2.33432817786752e-12	5.7098408287204e-11	MDIS2	EAY99002.1 hypothetical protein OsI_20961 [Oryza sativa Indica Group]	-	-	-	-	GO:0016020//membrane;GO:0016021//integral component of membrane	GO:0004672//protein kinase activity;GO:0005524//ATP binding	GO:0006468//protein phosphorylation	--
BGIOSGA017886	2837	1908	2214	796	792	814	345.333	329.706	405.895	122.082	131.753	132.409	360.311333333333	128.748	-1.4846940100862	2.46283107137279e-12	6.00826809654693e-11	MTH_273	XP_015639563.1 uncharacterized protein LOC4339065 [Oryza sativa Japonica Group]	-	-	-	-	-	-	-	--
BGIOSGA032723	222	170	129	30	34	29	4.391	4.773	3.843	0.748	0.919	0.766	4.33566666666667	0.811	-2.41848002458295	2.47166375524823e-12	6.02451750817886e-11	At3g47570	EAY78081.1 hypothetical protein OsI_33125 [Oryza sativa Indica Group]	-	-	-	-	GO:0016020//membrane;GO:0016021//integral component of membrane	GO:0000166//nucleotide binding;GO:0004672//protein kinase activity;GO:0004674//protein serine/threonine kinase activity;GO:0005515//protein binding;GO:0005524//ATP binding;GO:0016301//kinase activity;GO:0016740//transferase activity	GO:0006468//protein phosphorylation;GO:0016310//phosphorylation	--
BGIOSGA026225	18081	11126	10971	4796	4843	5429	1673.085	1461.519	1528.970	559.160	612.444	671.321	1554.52466666667	614.308333333333	-1.33943864978201	2.63735763082157e-12	6.41710754067797e-11	OsI_27030	1-Cys peroxiredoxin A [Source:UniProtKB/Swiss-Prot;Acc:P0C5C8]	Metabolism;Metabolism;Metabolism;Metabolism	Global and overview maps;Global and overview maps;Biosynthesis of other secondary metabolites;Metabolism of other amino acids	ko01100//Metabolic pathways;ko01110//Biosynthesis of secondary metabolites;ko00940//Phenylpropanoid biosynthesis;ko00480//Glutathione metabolism	K11188;K11188;K11188;K11188	GO:0005634//nucleus;GO:0005737//cytoplasm	GO:0004601//peroxidase activity;GO:0016209//antioxidant activity;GO:0016491//oxidoreductase activity;GO:0051920//peroxiredoxin activity	GO:0045454//cell redox homeostasis;GO:0098869//cellular oxidant detoxification	--
BGIOSGA006000	4459	2582	2007	1140	1031	998	125.947	103.532	85.380	40.571	39.798	37.670	104.953	39.3463333333333	-1.41544230251328	2.70472652596751e-12	6.56950125895682e-11	ZB8	Phenylalanine ammonia-lyase [Source:UniProtKB/TrEMBL;Acc:B8AFQ7]	Metabolism;Metabolism;Metabolism;Metabolism	Global and overview maps;Global and overview maps;Biosynthesis of other secondary metabolites;Amino acid metabolism	ko01100//Metabolic pathways;ko01110//Biosynthesis of secondary metabolites;ko00940//Phenylpropanoid biosynthesis;ko00360//Phenylalanine metabolism	K10775;K10775;K10775;K10775	GO:0005737//cytoplasm	GO:0003824//catalytic activity;GO:0016829//lyase activity;GO:0016841//ammonia-lyase activity;GO:0045548//phenylalanine ammonia-lyase activity	GO:0006559//L-phenylalanine catabolic process;GO:0009698//phenylpropanoid metabolic process;GO:0009800//cinnamic acid biosynthetic process	--
BGIOSGA025603	18	14	17	57	56	68	3.119	3.444	4.437	12.446	13.263	15.748	3.66666666666667	13.819	1.91411219709397	2.73877739370947e-12	6.64638734441936e-11	--	EEC81944.1 hypothetical protein OsI_25818 [Oryza sativa Indica Group]	-	-	-	-	-	-	-	--
BGIOSGA021337	823	617	520	203	207	223	29.578	31.480	28.147	9.192	10.167	10.710	29.735	10.023	-1.56884768720744	2.7512684432477e-12	6.66643686906537e-11	selO	EAZ00731.1 hypothetical protein OsI_22756 [Oryza sativa Indica Group]	-	-	-	-	GO:0009507//chloroplast;GO:0009534//chloroplast thylakoid;GO:0009570//chloroplast stroma	GO:0000166//nucleotide binding;GO:0005524//ATP binding;GO:0016740//transferase activity;GO:0016779//nucleotidyltransferase activity;GO:0046872//metal ion binding	GO:0009414//response to water deprivation	--
BGIOSGA021634	496	300	243	89	96	68	14.246	12.232	10.512	3.221	3.768	2.610	12.33	3.19966666666667	-1.94617927807657	2.75184592078731e-12	6.66643686906537e-11	--	XP_015644373.1 uncharacterized protein LOC4340534 [Oryza sativa Japonica Group]	-	-	-	-	GO:0005622//intracellular anatomical structure	GO:0009055//electron transfer activity;GO:0015035//protein-disulfide reductase activity	GO:0035556//intracellular signal transduction;GO:0045454//cell redox homeostasis	--
BGIOSGA014534	2012	1364	1121	561	586	517	37.337	35.933	31.331	13.117	14.861	12.821	34.867	13.5996666666667	-1.35829094731104	2.84592874941897e-12	6.88833958563554e-11	AGO1B	EEC77813.1 hypothetical protein OsI_17011 [Oryza sativa Indica Group]	-	-	-	-	-	GO:0003676//nucleic acid binding;GO:0005515//protein binding	GO:0031047//gene silencing by RNA	--
BGIOSGA023784	1499	1045	704	360	378	292	18.969	18.773	13.418	5.740	6.537	4.938	17.0533333333333	5.73833333333333	-1.57135008331172	2.88575218009516e-12	6.97863940466256e-11	GLU	EEC82609.1 hypothetical protein OsI_27183 [Oryza sativa Indica Group]	Metabolism;Metabolism	Carbohydrate metabolism;Energy metabolism	ko00630//Glyoxylate and dicarboxylate metabolism;ko00910//Nitrogen metabolism	K00284;K00284	-	GO:0015930//glutamate synthase activity;GO:0016491//oxidoreductase activity;GO:0016638//oxidoreductase activity, acting on the CH-NH2 group of donors;GO:0046872//metal ion binding;GO:0051536//iron-sulfur cluster binding;GO:0051538//3 iron, 4 sulfur cluster binding	GO:0006537//glutamate biosynthetic process;GO:0006541//glutamine metabolic process;GO:0006807//nitrogen compound metabolic process;GO:0008652//cellular amino acid biosynthetic process	--
BGIOSGA018043	420	281	282	80	86	86	17.564	16.682	17.762	4.215	4.915	4.806	17.336	4.64533333333333	-1.89991703021597	2.9672080773562e-12	7.16313469536173e-11	MLO1	MLO-like protein [Source:UniProtKB/TrEMBL;Acc:A2Y4R2]	-	-	-	-	GO:0016020//membrane;GO:0016021//integral component of membrane	GO:0005516//calmodulin binding	GO:0006952//defense response;GO:0009607//response to biotic stimulus	--
MSTRG.23679	1705	1347	1501	451	485	515	142.702	160.045	189.209	47.560	55.476	57.601	163.985333333333	53.5456666666667	-1.61472505689843	3.26354837034476e-12	7.864839678247e-11	--	Os08g0314933, partial [Oryza sativa Japonica Group]	-	-	-	-	-	-	-	--
BGIOSGA002480	22940	14089	13521	6487	6309	6917	1876.469	1636.055	1665.765	668.579	705.285	756.102	1726.09633333333	709.988666666667	-1.28164508287665	3.34496099580625e-12	8.05403889771474e-11	RBBI3.3	EAY72346.1 hypothetical protein OsI_00199 [Oryza sativa Indica Group]	-	-	-	-	GO:0005576//extracellular region	GO:0004867//serine-type endopeptidase inhibitor activity	-	--
BGIOSGA005176	552	374	343	123	113	129	23.616	22.714	22.101	6.630	6.607	7.375	22.8103333333333	6.87066666666667	-1.7311655323995	3.53365319827501e-12	8.49362845873068e-11	UMPS1	Similar to Orotidine 5'-phosphate decarboxylase (EC 4.1.1.23 [Source: Projected from Oryza sativa (Os01g0951200)]	Metabolism;Metabolism	Global and overview maps;Nucleotide metabolism	ko01100//Metabolic pathways;ko00240//Pyrimidine metabolism	K13421;K13421	-	GO:0003824//catalytic activity;GO:0004588//orotate phosphoribosyltransferase activity;GO:0004590//orotidine-5'-phosphate decarboxylase activity;GO:0016829//lyase activity;GO:0016831//carboxy-lyase activity	GO:0006207//'de novo' pyrimidine nucleobase biosynthetic process;GO:0006221//pyrimidine nucleotide biosynthetic process;GO:0008152//metabolic process;GO:0044205//'de novo' UMP biosynthetic process	--
BGIOSGA014213	437	308	257	102	89	69	19.470	19.480	17.245	5.726	5.419	4.108	18.7316666666667	5.08433333333333	-1.8813487474608	3.7009415425187e-12	8.88033879813008e-11	Os04g0650000	Probable cysteine protease RD21B [Source:Projected from Arabidopsis thaliana (AT5G43060) UniProtKB/Swiss-Prot;Acc:Q9FMH8]	-	-	-	-	-	GO:0008233//peptidase activity;GO:0008234//cysteine-type peptidase activity;GO:0016787//hydrolase activity	GO:0006508//proteolysis	--
BGIOSGA014902	1419	850	764	343	314	360	60.079	51.089	48.718	18.298	18.169	20.368	53.2953333333333	18.945	-1.49219207284497	3.72304054001494e-12	8.9256437769174e-11	--	CAE02870.2 OSJNBb0022F23.7 [Oryza sativa Japonica Group]	-	-	-	-	-	GO:0005515//protein binding	-	--
MSTRG.8902	49	45	19	139	91	73	1.477	1.936	0.861	5.236	3.711	2.917	1.42466666666667	3.95466666666667	1.47293168979482	3.72926169787763e-12	8.93283773538254e-11	pol	OSJNBa0032B23.3 [Oryza sativa Japonica Group]	-	-	-	-	-	-	-	--
MSTRG.15703	453	352	357	106	93	112	4.788	5.274	5.678	1.413	1.343	1.581	5.24666666666667	1.44566666666667	-1.85966619253174	3.73598396591836e-12	8.94121857175525e-11	--	OSJNBb0103I08.13 [Oryza sativa Japonica Group]	-	-	-	-	-	-	-	--
BGIOSGA003166	4406	2849	2509	1381	1183	1301	170.971	156.942	146.634	67.520	62.736	67.464	158.182333333333	65.9066666666667	-1.26309216987937	3.98915148992793e-12	9.49794712683442e-11	Os01g0253300	Importin subunit alpha [Source:UniProtKB/TrEMBL;Acc:A2WMY5]	Genetic Information Processing	Translation	ko03013//Nucleocytoplasmic transport	K15042	GO:0005634//nucleus;GO:0005737//cytoplasm	GO:0005515//protein binding;GO:0061608//nuclear import signal receptor activity	GO:0006606//protein import into nucleus;GO:0015031//protein transport	--
BGIOSGA034684	11085	8437	8451	3551	3143	3769	1937.503	2093.331	2224.723	782.013	750.762	880.398	2085.18566666667	804.391	-1.37420700303124	3.99591006409146e-12	9.50587936172975e-11	LTP	Non-specific lipid-transfer protein [Source:UniProtKB/TrEMBL;Acc:A2ZAT1]	-	-	-	-	-	GO:0008289//lipid binding	GO:0006869//lipid transport	--
BGIOSGA017091	470	364	236	106	90	67	12.338	13.565	9.331	3.506	3.229	2.350	11.7446666666667	3.02833333333333	-1.95540984897594	4.00722295101805e-12	9.52462298331951e-11	CTR1	CAH67001.1 OSIGBa0152L12.10 [Oryza sativa]	-	-	-	-	-	GO:0000166//nucleotide binding;GO:0004672//protein kinase activity;GO:0004674//protein serine/threonine kinase activity;GO:0005524//ATP binding;GO:0016301//kinase activity;GO:0016740//transferase activity	GO:0006468//protein phosphorylation;GO:0016310//phosphorylation	--
BGIOSGA005730	1684	1190	875	514	409	370	24.133	24.209	18.886	9.281	8.010	7.086	22.4093333333333	8.12566666666667	-1.46354164175475	4.06762236465419e-12	9.65990660537481e-11	FMT	Clustered mitochondria protein homolog [Source:UniProtKB/TrEMBL;Acc:B8AHM3]	-	-	-	-	GO:0005737//cytoplasm;GO:0005739//mitochondrion;GO:0005829//cytosol;GO:0005886//plasma membrane;GO:0009507//chloroplast;GO:0043229//intracellular organelle	GO:0003723//RNA binding;GO:0003729//mRNA binding;GO:0005515//protein binding	GO:0006996//organelle organization;GO:0007005//mitochondrion organization;GO:0010636//positive regulation of mitochondrial fusion;GO:0048312//intracellular distribution of mitochondria;GO:0051640//organelle localization	--
BGIOSGA002534	8	1	2	49	34	35	0.553	0.098	0.208	4.265	3.210	3.231	0.286333333333333	3.56866666666667	3.63961761617653	4.10858966334384e-12	9.74885030640132e-11	CYP26-2	Peptidyl-prolyl cis-trans isomerase [Source:UniProtKB/TrEMBL;Acc:A2WJU9]	-	-	-	-	-	GO:0003755//peptidyl-prolyl cis-trans isomerase activity;GO:0016853//isomerase activity	GO:0000413//protein peptidyl-prolyl isomerization	--
MSTRG.25518	2482	2067	1439	837	697	587	42.526	50.348	37.323	18.157	16.397	13.542	43.399	16.032	-1.4367073868198	4.28530349608119e-12	1.01594656730171e-10	--	Os09g0453100, partial [Oryza sativa Japonica Group]	-	-	-	-	-	-	-	--
MSTRG.8762	6	2	5	31	46	42	0.410	0.194	0.515	2.671	4.300	3.839	0.373	3.60333333333333	3.27208458164562	4.50684852430276e-12	1.06573712162924e-10	--	Beta-hexosaminidase 3 [Hordeum vulgare]	-	-	-	-	-	-	-	--
BGIOSGA000788	208	160	148	22	23	39	21.483	23.459	23.022	2.863	3.246	5.383	22.6546666666667	3.83066666666667	-2.564140866404	4.629931259348e-12	1.09297900656847e-10	--	EEC71516.1 hypothetical protein OsI_03810 [Oryza sativa Indica Group]	-	-	-	-	-	GO:0008270//zinc ion binding;GO:0046872//metal ion binding	-	--
BGIOSGA009547	493	343	235	91	67	100	38.044	37.576	27.313	8.848	7.066	10.312	34.311	8.742	-1.97263589086736	4.80227816156176e-12	1.13173824677485e-10	EXPA7	XP_015631937.1 expansin-A7 [Oryza sativa Japonica Group]	-	-	-	-	GO:0005576//extracellular region;GO:0005618//cell wall;GO:0016020//membrane	-	GO:0009653//anatomical structure morphogenesis;GO:0009664//plant-type cell wall organization;GO:0071555//cell wall organization	--
BGIOSGA000956	0	1	2	48	44	51	0.000	0.077	0.163	3.263	3.245	3.677	0.08	3.395	5.40726776424473	4.86104101900541e-12	1.14461422568058e-10	SAMT	EAY75507.1 hypothetical protein OsI_03407 [Oryza sativa Indica Group]	-	-	-	-	-	GO:0008168//methyltransferase activity	-	--
BGIOSGA022424	1749	1181	997	510	450	496	75.298	72.180	64.647	27.665	26.477	28.536	70.7083333333333	27.5593333333333	-1.35933926459756	5.02757496015619e-12	1.18282336085507e-10	CTR1	BAF18891.2 Os06g0181200 [Oryza sativa Japonica Group]	-	-	-	-	-	GO:0000166//nucleotide binding;GO:0004672//protein kinase activity;GO:0004674//protein serine/threonine kinase activity;GO:0005524//ATP binding;GO:0016301//kinase activity;GO:0016740//transferase activity	GO:0006468//protein phosphorylation;GO:0016310//phosphorylation	--
BGIOSGA020715	5895	4199	3677	1869	1830	1922	299.879	303.234	281.717	119.793	127.224	130.656	294.943333333333	125.891	-1.22826265211892	5.40289408280187e-12	1.26897100820286e-10	PGK3	Phosphoglycerate kinase [Source:UniProtKB/TrEMBL;Acc:A2YG06]	Metabolism;Metabolism;Metabolism;Metabolism;Metabolism;Metabolism	Global and overview maps;Global and overview maps;Global and overview maps;Global and overview maps;Carbohydrate metabolism;Energy metabolism	ko01100//Metabolic pathways;ko01110//Biosynthesis of secondary metabolites;ko01200//Carbon metabolism;ko01230//Biosynthesis of amino acids;ko00010//Glycolysis / Gluconeogenesis;ko00710//Carbon fixation in photosynthetic organisms	K00927;K00927;K00927;K00927;K00927;K00927	-	GO:0000166//nucleotide binding;GO:0004618//phosphoglycerate kinase activity;GO:0005524//ATP binding;GO:0016301//kinase activity;GO:0016740//transferase activity	GO:0006096//glycolytic process;GO:0016310//phosphorylation	--
BGIOSGA036144	390	254	253	83	78	64	17.903	16.562	17.500	4.808	4.898	3.927	17.3216666666667	4.54433333333333	-1.9304371832768	5.44893093041781e-12	1.27870089803663e-10	UPS2	XP_015619370.1 ureide permease 2 isoform X1 [Oryza sativa Japonica Group]	-	-	-	-	GO:0016020//membrane;GO:0016021//integral component of membrane	GO:0022857//transmembrane transporter activity	GO:0055085//transmembrane transport;GO:0071705//nitrogen compound transport	--
BGIOSGA014520	148	54	64	155	175	164	6.537	3.386	4.257	8.626	10.563	9.680	4.72666666666667	9.623	1.02566360201318	5.6008155537126e-12	1.31323264436923e-10	SBT1.3	Subtilisin-like protease SBT1.3 [Source:Projected from Arabidopsis thaliana (AT5G51750) UniProtKB/Swiss-Prot;Acc:Q9FLI4]	-	-	-	-	-	GO:0004252//serine-type endopeptidase activity;GO:0008233//peptidase activity;GO:0008236//serine-type peptidase activity;GO:0016787//hydrolase activity	GO:0006508//proteolysis	--
BGIOSGA024152	333	159	136	40	37	32	10.624	7.201	6.515	1.608	1.613	1.364	8.11333333333333	1.52833333333333	-2.40833552911868	6.20130582924808e-12	1.4479109519502e-10	CRK6	EEC82215.1 hypothetical protein OsI_26359 [Oryza sativa Indica Group]	-	-	-	-	GO:0016020//membrane;GO:0016021//integral component of membrane	GO:0000166//nucleotide binding;GO:0004672//protein kinase activity;GO:0005524//ATP binding;GO:0016301//kinase activity;GO:0016740//transferase activity	GO:0006468//protein phosphorylation;GO:0016310//phosphorylation	--
BGIOSGA003907	29	19	17	63	58	78	1.853	1.724	1.606	5.053	5.065	6.681	1.72766666666667	5.59966666666667	1.69651605690807	6.31744241771583e-12	1.47254804859329e-10	--	EEC71013.1 hypothetical protein OsI_02696 [Oryza sativa Indica Group]	-	-	-	-	-	-	-	--
MSTRG.23547	194	136	121	28	27	19	8.091	8.052	7.600	1.471	1.539	1.059	7.91433333333333	1.35633333333333	-2.54475604986322	6.52620015414072e-12	1.51738256391916e-10	--	OSJNBa0096F01.2 [Oryza sativa Japonica Group]	-	-	-	-	-	-	-	--
BGIOSGA000243	84	86	49	153	110	173	17.008	24.719	14.942	39.032	30.438	46.809	18.8896666666667	38.7596666666667	1.03695891994661	6.97960103028279e-12	1.61737822370914e-10	SUMO1	Small ubiquitin-related modifier [Source:UniProtKB/TrEMBL;Acc:A2WYE1]	-	-	-	-	GO:0005634//nucleus	GO:0005515//protein binding	GO:0016925//protein sumoylation	--
BGIOSGA011934	795	536	433	194	168	195	91.335	87.418	74.923	28.082	26.377	29.938	84.5586666666667	28.1323333333333	-1.58772341160459	6.99404940716235e-12	1.61937347625934e-10	YLS3	XP_015629422.1 protein YLS3 [Oryza sativa Japonica Group]	-	-	-	-	GO:0016020//membrane;GO:0016021//integral component of membrane	GO:0008289//lipid binding	GO:0006869//lipid transport	--
BGIOSGA011458	5975	3483	3043	1710	1533	1534	486.802	402.845	373.399	175.538	170.692	167.015	421.015333333333	171.081666666667	-1.29918761000905	7.19296200002624e-12	1.66403986619456e-10	TIP1-1	XP_015631095.1 probable aquaporin TIP1-1 [Oryza sativa Japonica Group]	-	-	-	-	GO:0016020//membrane;GO:0016021//integral component of membrane	GO:0015267//channel activity	GO:0055085//transmembrane transport	--
BGIOSGA000840	1149	671	550	226	246	255	60.559	50.205	43.659	15.008	17.719	17.960	51.4743333333333	16.8956666666667	-1.60719996273419	7.29982040302577e-12	1.68735348615941e-10	GATA12	GATA transcription factor [Source:UniProtKB/TrEMBL;Acc:A2WUZ9]	-	-	-	-	GO:0005634//nucleus	GO:0003677//DNA binding;GO:0003700//DNA-binding transcription factor activity;GO:0008270//zinc ion binding;GO:0043565//sequence-specific DNA binding	GO:0006355//regulation of transcription, DNA-templated;GO:0045893//positive regulation of transcription, DNA-templated	GATA
BGIOSGA020357	576	390	332	127	117	135	16.520	15.879	14.341	4.589	4.586	5.174	15.58	4.783	-1.70370753696273	7.33291511794898e-12	1.69359200284487e-10	ARF15	Auxin response factor [Source:UniProtKB/TrEMBL;Acc:B8AWQ8]	Environmental Information Processing	Signal transduction	ko04075//Plant hormone signal transduction	K14486	GO:0005634//nucleus	GO:0003677//DNA binding	GO:0006351//transcription, DNA-templated;GO:0006355//regulation of transcription, DNA-templated;GO:0009725//response to hormone;GO:0009734//auxin-activated signaling pathway	ARF
BGIOSGA029605	1054	700	605	311	237	188	32.957	31.073	28.492	12.253	10.128	7.856	30.8406666666667	10.079	-1.6134814443492	7.33981087551357e-12	1.69377432666386e-10	ISA3	Isoamylase 3, chloroplastic [Source:Projected from Arabidopsis thaliana (AT4G09020) UniProtKB/Swiss-Prot;Acc:Q9M0S5]	Metabolism;Metabolism;Metabolism	Global and overview maps;Global and overview maps;Carbohydrate metabolism	ko01100//Metabolic pathways;ko01110//Biosynthesis of secondary metabolites;ko00500//Starch and sucrose metabolism	K01214;K01214;K01214	GO:0009569//chloroplast starch grain	GO:0003824//catalytic activity;GO:0019156//isoamylase activity	GO:0005975//carbohydrate metabolic process;GO:0005983//starch catabolic process	--
MSTRG.8986	760	562	461	206	199	181	52.121	54.659	47.563	17.767	18.673	16.610	51.4476666666667	17.6833333333333	-1.54071539687016	7.48228087856937e-12	1.72521618461976e-10	--	Os02g0498650, partial [Oryza sativa Japonica Group]	-	-	-	-	-	-	-	--
BGIOSGA020525	1238	797	643	340	287	293	60.278	55.089	47.153	20.858	19.097	19.064	54.1733333333333	19.673	-1.46136588817833	7.50637393185804e-12	1.72933388805547e-10	ERD7	EAZ02371.1 hypothetical protein OsI_24475 [Oryza sativa Indica Group]	Cellular Processes	Transport and catabolism	ko04144//Endocytosis	K19366	-	-	-	--
BGIOSGA025667	568	464	355	152	138	131	12.993	15.067	12.230	4.381	4.314	4.004	13.43	4.233	-1.66570691099638	7.86771519625137e-12	1.80807526191898e-10	IRE1	Endoplasmic reticulum (ER) stress sensor, Transducer of ER stress, ER stress respons [Source: Projected from Oryza sativa (Os07g0471000)]	Genetic Information Processing	Folding, sorting and degradation	ko04141//Protein processing in endoplasmic reticulum	K08852	GO:0005789//endoplasmic reticulum membrane	GO:0000166//nucleotide binding;GO:0004521//endoribonuclease activity;GO:0004540//ribonuclease activity;GO:0004672//protein kinase activity;GO:0004674//protein serine/threonine kinase activity;GO:0005524//ATP binding	GO:0006397//mRNA processing;GO:0006468//protein phosphorylation;GO:0006986//response to unfolded protein;GO:0030968//endoplasmic reticulum unfolded protein response;GO:0034976//response to endoplasmic reticulum stress;GO:0090501//RNA phosphodiester bond hydrolysis;GO:0090502//RNA phosphodiester bond hydrolysis, endonucleolytic	--
BGIOSGA031047	1124	754	855	318	240	305	100.373	95.586	114.994	35.780	29.290	36.397	103.651	33.8223333333333	-1.61568593842779	8.17184965810053e-12	1.87486158657066e-10	Os09g0505700	Ribulose-phosphate 3-epimerase [Source:UniProtKB/TrEMBL;Acc:A2Z2W0]	Metabolism;Metabolism;Metabolism;Metabolism;Metabolism;Metabolism;Metabolism	Global and overview maps;Global and overview maps;Global and overview maps;Global and overview maps;Energy metabolism;Carbohydrate metabolism;Carbohydrate metabolism	ko01100//Metabolic pathways;ko01110//Biosynthesis of secondary metabolites;ko01200//Carbon metabolism;ko01230//Biosynthesis of amino acids;ko00710//Carbon fixation in photosynthetic organisms;ko00040//Pentose and glucuronate interconversions;ko00030//Pentose phosphate pathway	K01783;K01783;K01783;K01783;K01783;K01783;K01783	-	GO:0004750//ribulose-phosphate 3-epimerase activity;GO:0016853//isomerase activity;GO:0016857//racemase and epimerase activity, acting on carbohydrates and derivatives;GO:0046872//metal ion binding	GO:0005975//carbohydrate metabolic process;GO:0006098//pentose-phosphate shunt	--
BGIOSGA031289	723	491	531	168	153	194	33.003	31.817	36.506	9.662	9.545	11.834	33.7753333333333	10.347	-1.70675747314116	8.23132182636867e-12	1.88694549437863e-10	MDAR3	Monodehydroascorbate reductase 1 [Source:Projected from Arabidopsis thaliana (AT3G52880) UniProtKB/TrEMBL;Acc:F4J849]	Metabolism;Metabolism	Global and overview maps;Carbohydrate metabolism	ko01100//Metabolic pathways;ko00053//Ascorbate and aldarate metabolism	K08232;K08232	GO:0005782//peroxisomal matrix;GO:0005886//plasma membrane;GO:0009507//chloroplast;GO:0048046//apoplast	GO:0003729//mRNA binding;GO:0016491//oxidoreductase activity;GO:0016656//monodehydroascorbate reductase (NADH) activity;GO:0050660//flavin adenine dinucleotide binding	GO:0046686//response to cadmium ion;GO:0098869//cellular oxidant detoxification	--
BGIOSGA024989	7	9	3	55	41	32	0.332	0.606	0.214	3.288	2.659	2.029	0.384	2.65866666666667	2.79152469295589	9.10703833906652e-12	2.08253115786502e-10	LOC_Os07g01090	BAF20587.2 Os07g0100800, partial [Oryza sativa Japonica Group]	-	-	-	-	GO:0005886//plasma membrane;GO:0016020//membrane;GO:0016021//integral component of membrane	-	GO:0006865//amino acid transport	--
BGIOSGA021548	57	42	54	117	93	126	12.952	13.548	18.480	33.496	28.879	38.259	14.9933333333333	33.5446666666667	1.16176224730687	9.19619923744018e-12	2.1011875984194e-10	--	Senescence associated protein [Source:UniProtKB/TrEMBL;Acc:A6MZE4]	-	-	-	-	GO:0005777//peroxisome;GO:0016020//membrane;GO:0016021//integral component of membrane	-	-	--
BGIOSGA027224	1163	818	617	331	261	294	48.736	48.662	38.941	17.477	14.947	16.464	45.4463333333333	16.296	-1.47964601526899	9.57174410179139e-12	2.18339669321949e-10	SYT5	EEC83327.1 hypothetical protein OsI_28711 [Oryza sativa Indica Group]	-	-	-	-	GO:0016020//membrane;GO:0016021//integral component of membrane	GO:0008289//lipid binding	GO:0006869//lipid transport	--
MSTRG.1274	1568	1156	996	470	422	483	151.014	158.051	144.473	57.033	55.544	62.163	151.179333333333	58.2466666666667	-1.37601353745333	9.68654940614012e-12	2.20595654702393e-10	--	4F5 protein family protein [Zea mays]	-	-	-	-	-	-	-	--
BGIOSGA012372	773	469	469	163	153	192	62.979	54.245	57.550	16.733	17.036	20.904	58.258	18.2243333333333	-1.67659013443099	9.75263841166164e-12	2.21918526876678e-10	APX1	L-ascorbate peroxidase 1, cytosolic [Source:UniProtKB/Swiss-Prot;Acc:A2XFC7]	Metabolism;Metabolism;Metabolism	Global and overview maps;Metabolism of other amino acids;Carbohydrate metabolism	ko01100//Metabolic pathways;ko00480//Glutathione metabolism;ko00053//Ascorbate and aldarate metabolism	K00434;K00434;K00434	GO:0005737//cytoplasm	GO:0004601//peroxidase activity;GO:0016491//oxidoreductase activity;GO:0016688//L-ascorbate peroxidase activity;GO:0020037//heme binding;GO:0046872//metal ion binding	GO:0006979//response to oxidative stress;GO:0034599//cellular response to oxidative stress;GO:0042744//hydrogen peroxide catabolic process;GO:0098869//cellular oxidant detoxification	--
BGIOSGA003250	4844	3124	2155	1316	1204	1061	409.333	374.760	274.269	140.117	139.045	119.813	352.787333333333	132.991666666667	-1.40746291405624	9.93503110794936e-12	2.25698519960933e-10	--	XP_015611186.1 embryonic protein DC-8 [Oryza sativa Japonica Group]	-	-	-	-	-	-	-	--
BGIOSGA035012	538	397	360	93	113	138	29.339	30.734	29.568	6.390	8.422	10.057	29.8803333333333	8.28966666666667	-1.84981024614297	1.01827029926976e-11	2.30758019290396e-10	OsI_35550	Methylthioribose-1-phosphate isomerase [Source:UniProtKB/Swiss-Prot;Acc:A2ZCP0]	Metabolism;Metabolism	Global and overview maps;Amino acid metabolism	ko01100//Metabolic pathways;ko00270//Cysteine and methionine metabolism	K08963;K08963	GO:0005634//nucleus;GO:0005737//cytoplasm;GO:0009506//plasmodesma	GO:0016853//isomerase activity;GO:0046523//S-methyl-5-thioribose-1-phosphate isomerase activity	GO:0008652//cellular amino acid biosynthetic process;GO:0009086//methionine biosynthetic process;GO:0019284//L-methionine salvage from S-adenosylmethionine;GO:0019509//L-methionine salvage from methylthioadenosine;GO:0044237//cellular metabolic process;GO:0044249//cellular biosynthetic process;GO:0071281//cellular response to iron ion;GO:0071369//cellular response to ethylene stimulus;GO:0071732/…	--
BGIOSGA013368	5	11	5	60	33	44	0.242	0.757	0.365	3.663	2.185	2.849	0.454666666666667	2.899	2.67267418975838	1.03171789886535e-11	2.33614621050834e-10	IAGLU	Glycosyltransferase [Source:UniProtKB/TrEMBL;Acc:A2XKW9]	-	-	-	-	-	GO:0008194//UDP-glycosyltransferase activity;GO:0016740//transferase activity;GO:0016757//glycosyltransferase activity;GO:0016758//hexosyltransferase activity	-	--
BGIOSGA020739	1245	980	777	392	345	359	40.998	45.813	38.535	16.265	15.526	15.798	41.782	15.863	-1.39721591389606	1.04408499059568e-11	2.36029580025615e-10	CVA69.24	XP_015643806.1 V-type proton ATPase catalytic subunit A [Oryza sativa Japonica Group]	Metabolism;Metabolism;Cellular Processes	Global and overview maps;Energy metabolism;Transport and catabolism	ko01100//Metabolic pathways;ko00190//Oxidative phosphorylation;ko04145//Phagosome	K02145;K02145;K02145	GO:0005737//cytoplasm;GO:0033180//proton-transporting V-type ATPase, V1 domain	GO:0000166//nucleotide binding;GO:0005524//ATP binding;GO:0046933//proton-transporting ATP synthase activity, rotational mechanism;GO:0046961//proton-transporting ATPase activity, rotational mechanism	GO:0006811//ion transport;GO:0015986//ATP synthesis coupled proton transport;GO:0046034//ATP metabolic process;GO:1902600//proton transmembrane transport	--
BGIOSGA024257	363	201	212	70	57	45	15.369	12.081	13.519	3.734	3.298	2.546	13.6563333333333	3.19266666666667	-2.09673633825204	1.06119481795924e-11	2.39312372850028e-10	DTX19	Protein DETOXIFICATION [Source:UniProtKB/TrEMBL;Acc:B8B6F4]	-	-	-	-	GO:0016020//membrane;GO:0016021//integral component of membrane	GO:0015297//antiporter activity;GO:0042910//xenobiotic transmembrane transporter activity	GO:0055085//transmembrane transport;GO:1990961//xenobiotic detoxification by transmembrane export across the plasma membrane	--
BGIOSGA017922	957	726	533	257	211	259	46.931	50.543	39.367	15.880	14.141	16.973	45.6136666666667	15.6646666666667	-1.54195207580245	1.08003862008441e-11	2.43364023102366e-10	--	EEC79345.1 hypothetical protein OsI_20207 [Oryza sativa Indica Group]	-	-	-	-	-	GO:0005515//protein binding	-	--
MSTRG.1956	329	183	178	55	51	41	11.708	9.245	9.540	2.466	2.480	1.950	10.1643333333333	2.29866666666667	-2.14464641479653	1.13207119664759e-11	2.54674702778676e-10	GT-2	Os01g0644500, partial [Oryza sativa Japonica Group]	-	-	-	-	-	-	-	--
BGIOSGA036623	41	24	29	81	82	72	2.368	1.968	2.523	5.896	6.474	5.558	2.28633333333333	5.976	1.38614439317964	1.14368718535339e-11	2.57079377206906e-10	At2g35615	XP_015618584.2 aspartyl protease family protein At5g10770 [Oryza sativa Japonica Group]	-	-	-	-	-	GO:0004190//aspartic-type endopeptidase activity	GO:0006508//proteolysis	--
BGIOSGA004179	49	49	52	107	103	122	4.090	5.806	6.537	11.253	11.749	13.608	5.47766666666667	12.2033333333333	1.15564189164831	1.17001490916885e-11	2.6278440121883e-10	RLT1	BAD73300.1 homeobox transcription factor-like [Oryza sativa Japonica Group]	-	-	-	-	GO:0005634//nucleus	GO:0003677//DNA binding	GO:0006357//regulation of transcription by RNA polymerase II	HB-other
BGIOSGA026656	58	37	39	91	97	97	2.540	2.300	2.572	5.021	5.805	5.676	2.47066666666667	5.50066666666667	1.15470609952199	1.17756342903332e-11	2.63838888485672e-10	--	XP_015649756.1 methyltransferase-like protein 13 [Oryza sativa Japonica Group]	-	-	-	-	-	-	-	--
BGIOSGA004055	418	305	239	92	53	87	19.516	20.215	16.806	5.412	3.382	5.428	18.8456666666667	4.74066666666667	-1.99107097067151	1.18702046128482e-11	2.65743127967057e-10	KING1	EAY75077.1 hypothetical protein OsI_02971 [Oryza sativa Indica Group]	-	-	-	-	-	-	-	--
BGIOSGA006257	305	232	180	65	50	52	25.773	27.831	22.909	6.921	5.774	5.872	25.5043333333333	6.189	-2.04296416306054	1.24705940836123e-11	2.78734358332988e-10	MPH1	XP_015625881.1 protein MAINTENANCE OF PSII UNDER HIGH LIGHT 1 [Oryza sativa Japonica Group]	-	-	-	-	GO:0009535//chloroplast thylakoid membrane	-	GO:0061635//regulation of protein complex stability	--
MSTRG.6771	585	440	354	156	135	87	33.890	36.186	30.887	11.387	10.688	6.735	33.6543333333333	9.60333333333333	-1.80918511849166	1.26764344245286e-11	2.8310703548114e-10	Os07g0232100	Os12g0236800 [Oryza sativa Japonica Group]	-	-	-	-	-	-	-	--
BGIOSGA031013	1427	996	844	398	428	340	50.575	50.112	45.052	17.773	20.731	16.103	48.5796666666667	18.2023333333333	-1.41622919136721	1.29840229936499e-11	2.89277774938041e-10	HMG3	3-hydroxy-3-methylglutaryl coenzyme A reductase [Source:UniProtKB/TrEMBL;Acc:A2Z2N2]	Metabolism;Metabolism;Metabolism	Global and overview maps;Global and overview maps;Metabolism of terpenoids and polyketides	ko01100//Metabolic pathways;ko01110//Biosynthesis of secondary metabolites;ko00900//Terpenoid backbone biosynthesis	K00021;K00021;K00021	GO:0005783//endoplasmic reticulum;GO:0005789//endoplasmic reticulum membrane;GO:0016020//membrane;GO:0016021//integral component of membrane	GO:0004420//hydroxymethylglutaryl-CoA reductase (NADPH) activity;GO:0005515//protein binding;GO:0016491//oxidoreductase activity;GO:0016616//oxidoreductase activity, acting on the CH-OH group of donors, NAD or NADP as acceptor;GO:0050661//NADP binding	GO:0008299//isoprenoid biosynthetic process;GO:0015936//coenzyme A metabolic process	--
BGIOSGA030012	812	456	400	162	180	134	17.084	13.619	12.675	4.294	5.175	3.767	14.4593333333333	4.412	-1.71249634041957	1.31556194119346e-11	2.92865627005011e-10	PEP4	EAZ08566.1 hypothetical protein OsI_30839 [Oryza sativa Indica Group]	Metabolism;Metabolism;Metabolism;Metabolism	Global and overview maps;Global and overview maps;Carbohydrate metabolism;Energy metabolism	ko01100//Metabolic pathways;ko01200//Carbon metabolism;ko00620//Pyruvate metabolism;ko00710//Carbon fixation in photosynthetic organisms	K01595;K01595;K01595;K01595	GO:0005737//cytoplasm	GO:0003824//catalytic activity;GO:0008964//phosphoenolpyruvate carboxylase activity;GO:0016829//lyase activity	GO:0006099//tricarboxylic acid cycle;GO:0008152//metabolic process;GO:0015977//carbon fixation	--
BGIOSGA007064	781	541	470	178	168	212	26.530	26.089	24.046	7.619	7.799	9.624	25.555	8.34733333333333	-1.61421830315709	1.41043444048509e-11	3.13231629384912e-10	HPD	4-hydroxyphenylpyruvate dioxygenase [Source:Projected from Arabidopsis thaliana (AT1G06570) UniProtKB/Swiss-Prot;Acc:P93836]	Metabolism;Metabolism;Metabolism;Metabolism	Global and overview maps;Amino acid metabolism;Metabolism of cofactors and vitamins;Amino acid metabolism	ko01100//Metabolic pathways;ko00350//Tyrosine metabolism;ko00130//Ubiquinone and other terpenoid-quinone biosynthesis;ko00360//Phenylalanine metabolism	K00457;K00457;K00457;K00457	GO:0005634//nucleus	GO:0003677//DNA binding;GO:0003868//4-hydroxyphenylpyruvate dioxygenase activity;GO:0005506//iron ion binding;GO:0016701//oxidoreductase activity, acting on single donors with incorporation of molecular oxygen;GO:0042802//identical protein binding;GO:0046872//metal ion binding	GO:0009072//aromatic amino acid family metabolic process	G2-like
BGIOSGA033518	587	397	347	134	146	113	25.378	24.366	22.595	7.299	8.627	6.529	24.113	7.485	-1.68773693248371	1.47357566166667e-11	3.25949295879666e-10	GLC1	EEC68648.1 hypothetical protein OsI_37085 [Oryza sativa Indica Group]	-	-	-	-	-	GO:0004553//hydrolase activity, hydrolyzing O-glycosyl compounds;GO:0016787//hydrolase activity;GO:0016798//hydrolase activity, acting on glycosyl bonds;GO:0042973//glucan endo-1,3-beta-D-glucosidase activity	GO:0005975//carbohydrate metabolic process;GO:0008152//metabolic process	--
BGIOSGA011208	246	156	113	32	28	31	9.492	8.545	6.567	1.556	1.476	1.598	8.20133333333333	1.54333333333333	-2.40980878245601	1.49634583051341e-11	3.30722236229331e-10	DTX42	Protein DETOXIFICATION [Source:UniProtKB/TrEMBL;Acc:B8AQU3]	-	-	-	-	GO:0016020//membrane;GO:0016021//integral component of membrane	GO:0015297//antiporter activity;GO:0042910//xenobiotic transmembrane transporter activity	GO:0042908//xenobiotic transport;GO:0055085//transmembrane transport	--
BGIOSGA025575	443	271	348	72	76	100	29.997	26.051	35.491	6.143	7.033	9.049	30.513	7.40833333333333	-2.04220311252826	1.519511835197e-11	3.353080293134e-10	CHIB1	EAZ03635.1 hypothetical protein OsI_25770 [Oryza sativa Indica Group]	Metabolism;Metabolism	Global and overview maps;Carbohydrate metabolism	ko01100//Metabolic pathways;ko00520//Amino sugar and nucleotide sugar metabolism	K01183;K01183	-	GO:0004553//hydrolase activity, hydrolyzing O-glycosyl compounds;GO:0016787//hydrolase activity;GO:0016798//hydrolase activity, acting on glycosyl bonds	GO:0005975//carbohydrate metabolic process;GO:0008152//metabolic process	--
MSTRG.24314	18	21	22	62	64	73	1.562	2.587	2.875	6.779	7.590	8.465	2.34133333333333	7.61133333333333	1.70081885923413	1.68573193916301e-11	3.6992747253563e-10	--	Os11g0115532 [Oryza sativa Japonica Group]	-	-	-	-	-	-	-	--
BGIOSGA029371	993	739	571	274	262	266	66.579	70.340	57.661	23.147	24.007	23.833	64.86	23.6623333333333	-1.45473667951378	1.74645580219385e-11	3.82647638556501e-10	TPIP1	TIM [Source:Projected from Arabidopsis thaliana (AT2G21170) UniProtKB/TrEMBL;Acc:A0A178VN28]	Metabolism;Metabolism;Metabolism;Metabolism;Metabolism;Metabolism;Metabolism;Metabolism	Global and overview maps;Global and overview maps;Global and overview maps;Global and overview maps;Carbohydrate metabolism;Energy metabolism;Carbohydrate metabolism;Carbohydrate metabolism	ko01100//Metabolic pathways;ko01110//Biosynthesis of secondary metabolites;ko01200//Carbon metabolism;ko01230//Biosynthesis of amino acids;ko00010//Glycolysis / Gluconeogenesis;ko00710//Carbon fixation in photosynthetic organisms;ko00562//Inositol phosphate metabolism;ko00051//Fructose and mannose metabolism	K01803;K01803;K01803;K01803;K01803;K01803;K01803;K01803	GO:0005739//mitochondrion;GO:0005829//cytosol;GO:0009507//chloroplast;GO:0009570//chloroplast stroma;GO:0009579//thylakoid;GO:0009941//chloroplast envelope;GO:0048046//apoplast	GO:0004807//triose-phosphate isomerase activity;GO:0016853//isomerase activity	GO:0006096//glycolytic process;GO:0006642//triglyceride mobilization;GO:0009658//chloroplast organization;GO:0019563//glycerol catabolic process;GO:0032504//multicellular organism reproduction;GO:0046166//glyceraldehyde-3-phosphate biosynthetic process;GO:0080022//primary root development	--
BGIOSGA012984	11	15	11	51	42	68	0.701	1.357	1.055	4.094	3.657	5.789	1.03766666666667	4.51333333333333	2.12085025699317	1.81429002665609e-11	3.96570344833622e-10	CBBY	CBBY-like protein [Source:Projected from Arabidopsis thaliana (AT3G48420) UniProtKB/Swiss-Prot;Acc:Q94K71]	-	-	-	-	GO:0009570//chloroplast stroma;GO:0009941//chloroplast envelope	GO:0016787//hydrolase activity	-	--
BGIOSGA015138	842	559	463	203	211	197	21.991	20.726	18.212	6.680	7.531	6.876	20.3096666666667	7.029	-1.53077520149517	1.95313238181888e-11	4.25243218264459e-10	KIPK2	CAH66505.1 H0321H01.14 [Oryza sativa]	-	-	-	-	-	GO:0004672//protein kinase activity;GO:0005524//ATP binding	GO:0006468//protein phosphorylation	--
BGIOSGA005481	844	557	558	154	161	232	63.222	59.231	62.953	14.535	16.482	23.224	61.802	18.0803333333333	-1.77323225066627	1.97487993903175e-11	4.2930423000676e-10	dnaJ	EEC74123.1 hypothetical protein OsI_09185 [Oryza sativa Indica Group]	-	-	-	-	GO:0005783//endoplasmic reticulum	-	-	--
BGIOSGA019914	202	121	109	19	16	29	7.621	6.481	6.194	0.903	0.825	1.462	6.76533333333333	1.06333333333333	-2.66956709541171	2.12716787466405e-11	4.62046848139636e-10	ASE1	Amidophosphoribosyltransferase [Source:UniProtKB/TrEMBL;Acc:A2Y4Z1]	Metabolism;Metabolism;Metabolism;Metabolism	Global and overview maps;Global and overview maps;Nucleotide metabolism;Amino acid metabolism	ko01100//Metabolic pathways;ko01110//Biosynthesis of secondary metabolites;ko00230//Purine metabolism;ko00250//Alanine, aspartate and glutamate metabolism	K00764;K00764;K00764;K00764	-	GO:0004044//amidophosphoribosyltransferase activity;GO:0016740//transferase activity;GO:0016757//glycosyltransferase activity;GO:0046872//metal ion binding;GO:0051536//iron-sulfur cluster binding	GO:0006164//purine nucleotide biosynthetic process;GO:0006189//'de novo' IMP biosynthetic process;GO:0009113//purine nucleobase biosynthetic process;GO:0009116//nucleoside metabolic process	--
BGIOSGA037828	4307	2699	2241	1315	1183	1156	114.839	102.150	89.973	44.188	43.105	41.195	102.320666666667	42.8293333333333	-1.25642644316934	2.21465931249066e-11	4.79548946212849e-10	Os12g0623900	XP_015619819.1 5-methyltetrahydropteroyltriglutamate--homocysteine methyltransferase 1 [Oryza sativa Japonica Group]	Metabolism;Metabolism;Metabolism;Metabolism;Metabolism	Global and overview maps;Global and overview maps;Global and overview maps;Amino acid metabolism;Metabolism of other amino acids	ko01100//Metabolic pathways;ko01110//Biosynthesis of secondary metabolites;ko01230//Biosynthesis of amino acids;ko00270//Cysteine and methionine metabolism;ko00450//Selenocompound metabolism	K00549;K00549;K00549;K00549;K00549	-	GO:0003871//5-methyltetrahydropteroyltriglutamate-homocysteine S-methyltransferase activity;GO:0008168//methyltransferase activity;GO:0008172//S-methyltransferase activity;GO:0008270//zinc ion binding;GO:0016740//transferase activity;GO:0046872//metal ion binding	GO:0008652//cellular amino acid biosynthetic process;GO:0009086//methionine biosynthetic process;GO:0032259//methylation	--
MSTRG.2525	263	180	171	29	53	17	19.822	19.259	19.411	2.754	5.459	1.712	19.4973333333333	3.30833333333333	-2.55910031220703	2.25954386613753e-11	4.88886331972876e-10	--	Os08g0387050, partial [Oryza sativa Japonica Group]	-	-	-	-	-	-	-	--
BGIOSGA010733	2367	1611	1483	710	679	730	85.055	82.173	80.274	32.151	33.350	35.060	82.5006666666667	33.5203333333333	-1.29936928187777	2.26538217408676e-11	4.8976750385673e-10	NOP5-2	XP_015630758.1 probable nucleolar protein 5-2 [Oryza sativa Japonica Group]	Genetic Information Processing	Translation	ko03008//Ribosome biogenesis in eukaryotes	K14565	GO:0005634//nucleus;GO:0005730//nucleolus;GO:0031428//box C/D RNP complex;GO:0032040//small-subunit processome	GO:0030515//snoRNA binding	GO:0042254//ribosome biogenesis	--
BGIOSGA033319	347	274	266	79	84	60	30.586	34.286	35.313	8.774	10.119	7.068	33.395	8.65366666666667	-1.94824865890615	2.35651456228069e-11	5.09073215954376e-10	GSTU6	EAY79285.1 hypothetical protein OsI_34411 [Oryza sativa Indica Group]	Metabolism;Metabolism	Global and overview maps;Metabolism of other amino acids	ko01100//Metabolic pathways;ko00480//Glutathione metabolism	K00799;K00799	-	GO:0004364//glutathione transferase activity;GO:0016740//transferase activity	GO:0006749//glutathione metabolic process;GO:0042221//response to chemical	--
BGIOSGA015280	3049	2031	1347	826	732	574	44.127	41.728	29.361	15.062	14.478	11.101	38.4053333333333	13.547	-1.50333327100605	2.46138133679404e-11	5.30487921678267e-10	--	ATP-dependent DNA helicase [Source:UniProtKB/TrEMBL;Acc:B8ASQ6]	-	-	-	-	-	GO:0000166//nucleotide binding;GO:0003678//DNA helicase activity;GO:0004386//helicase activity;GO:0005524//ATP binding;GO:0016787//hydrolase activity;GO:0016887//ATP hydrolysis activity	GO:0000723//telomere maintenance;GO:0006281//DNA repair;GO:0006310//DNA recombination;GO:0006974//cellular response to DNA damage stimulus;GO:0032508//DNA duplex unwinding	--
BGIOSGA019592	2102	1305	1332	621	521	598	119.736	105.529	114.276	44.570	40.559	45.521	113.180333333333	43.55	-1.37787866755959	2.60265311327069e-11	5.60065105166038e-10	CATHB2	XP_015639550.1 cathepsin B-like protease 3 isoform X3 [Oryza sativa Japonica Group]	-	-	-	-	-	GO:0004197//cysteine-type endopeptidase activity;GO:0008233//peptidase activity;GO:0008234//cysteine-type peptidase activity;GO:0016787//hydrolase activity	GO:0006508//proteolysis;GO:0050790//regulation of catalytic activity	--
BGIOSGA014543	352	276	179	61	74	47	5.722	6.369	4.382	1.249	1.644	1.021	5.491	1.30466666666667	-2.07338765603861	2.633636484285e-11	5.66293091481374e-10	NPC1	EEC77806.1 hypothetical protein OsI_16991 [Oryza sativa Indica Group]	-	-	-	-	GO:0016020//membrane;GO:0016021//integral component of membrane	GO:0005319//lipid transporter activity	GO:0015918//sterol transport	--
BGIOSGA007787	458	252	160	66	63	44	16.967	13.258	8.940	3.074	3.192	2.198	13.055	2.82133333333333	-2.21015342580734	2.74374517809934e-11	5.89512035244923e-10	--	EAY85013.1 hypothetical protein OsI_06372 [Oryza sativa Indica Group]	-	-	-	-	-	GO:0005515//protein binding	-	--
MSTRG.18181	7	6	13	49	49	42	0.401	0.488	1.123	3.540	3.840	3.218	0.670666666666667	3.53266666666667	2.39708982223781	2.89523786202232e-11	6.21099055040796e-10	--	Os06g0607400 [Oryza sativa Japonica Group]	-	-	-	-	-	-	-	--
BGIOSGA001818	394	269	209	74	65	81	15.406	14.932	12.308	3.646	3.473	4.232	14.2153333333333	3.78366666666667	-1.90959102807223	2.9571390230268e-11	6.33398627187006e-10	At4g01990	EAY73658.1 hypothetical protein OsI_01545 [Oryza sativa Indica Group]	-	-	-	-	-	GO:0005515//protein binding	-	--
MSTRG.14522	2264	1719	1267	759	654	578	140.421	151.218	118.340	59.236	55.293	47.894	136.659666666667	54.141	-1.33579407307268	3.10207753137855e-11	6.62907754740973e-10	--	Os01g0391100 [Oryza sativa Japonica Group]	-	-	-	-	-	-	-	--
BGIOSGA012881	658	470	324	166	140	104	14.626	14.831	10.847	4.649	4.253	3.089	13.4346666666667	3.997	-1.74897104859264	3.70008140608405e-11	7.85255226028763e-10	LNG2	EAY90481.1 hypothetical protein OsI_12069 [Oryza sativa Indica Group]	-	-	-	-	-	-	GO:0051513//regulation of monopolar cell growth	--
BGIOSGA018735	427	293	247	91	88	88	13.971	13.610	12.172	3.752	3.935	3.848	13.251	3.845	-1.78504573491212	3.71818148044653e-11	7.88493256151574e-10	NET4B	EAY96692.1 hypothetical protein OsI_18613 [Oryza sativa Indica Group]	-	-	-	-	GO:0110165//cellular anatomical entity	GO:0003779//actin binding	-	--
BGIOSGA011708	34	44	27	96	88	74	3.494	6.419	4.179	12.430	12.359	10.162	4.69733333333333	11.6503333333333	1.31045735389273	3.79727197867469e-11	8.04036107973119e-10	--	EAY88270.1 hypothetical protein OsI_09724 [Oryza sativa Indica Group]	-	-	-	-	GO:0016020//membrane;GO:0016021//integral component of membrane	GO:0009055//electron transfer activity	GO:0022900//electron transport chain	--
BGIOSGA000276	2140	1336	994	581	503	377	60.113	53.276	42.053	20.563	19.310	14.152	51.814	18.0083333333333	-1.52467729644475	3.87302665863895e-11	8.18202691982689e-10	VP1	B3 domain-containing transcription factor ABI3 [Source:Projected from Arabidopsis thaliana (AT3G24650) UniProtKB/Swiss-Prot;Acc:Q01593]	-	-	-	-	GO:0005634//nucleus	GO:0003677//DNA binding;GO:0003700//DNA-binding transcription factor activity	GO:0006351//transcription, DNA-templated;GO:0006355//regulation of transcription, DNA-templated;GO:0009737//response to abscisic acid	B3
BGIOSGA012117	13	10	10	52	40	48	0.515	0.563	0.597	2.597	2.166	2.542	0.558333333333333	2.435	2.12472317745836	4.00508166036575e-11	8.4545627926351e-10	MAP70.4	Microtubule-associated protein 70-5 [Source:Projected from Arabidopsis thaliana (AT4G17220) UniProtKB/Swiss-Prot;Acc:Q8GYX3]	-	-	-	-	-	GO:0008017//microtubule binding	GO:0007010//cytoskeleton organization;GO:0009832//plant-type cell wall biogenesis;GO:0010051//xylem and phloem pattern formation	--
MSTRG.11527	9871	7591	5981	3578	3364	2903	248.290	271.061	226.583	113.396	115.640	97.580	248.644666666667	108.872	-1.19145252072836	4.26753157941602e-11	9.00173315207921e-10	--	Os03g0227800, partial [Oryza sativa Japonica Group]	-	-	-	-	-	-	-	--
BGIOSGA030192	596	395	431	150	130	147	30.546	28.740	33.270	9.687	9.106	10.068	30.852	9.62033333333333	-1.6812052283303	4.31560491019944e-11	9.09621952880791e-10	MORF8	EAZ08203.1 hypothetical protein OsI_30464 [Oryza sativa Indica Group]	-	-	-	-	-	-	GO:0006807//nitrogen compound metabolic process;GO:0016554//cytidine to uridine editing;GO:0043170//macromolecule metabolic process	--
BGIOSGA001233	539	348	244	108	108	72	7.560	6.929	5.154	1.909	2.070	1.350	6.54766666666667	1.77633333333333	-1.88207854554589	4.40274905155328e-11	9.25177675696856e-10	ABCG36	ABC transporter G family member 36 [Source:UniProtKB/Swiss-Prot;Acc:A2WSH0]	-	-	-	-	GO:0016020//membrane;GO:0016021//integral component of membrane	GO:0000166//nucleotide binding;GO:0005524//ATP binding;GO:0016887//ATP hydrolysis activity;GO:0140359//ABC-type transporter activity	GO:0055085//transmembrane transport	--
BGIOSGA019114	2475	1671	1367	730	748	573	102.654	98.390	85.416	38.173	42.388	31.780	95.4866666666667	37.447	-1.35044915133609	4.44684769327441e-11	9.33030720998831e-10	GSH1-1	Glutamate--cysteine ligase A, chloroplastic [Source:UniProtKB/Swiss-Prot;Acc:Q8GU95]	Metabolism;Metabolism;Metabolism	Global and overview maps;Amino acid metabolism;Metabolism of other amino acids	ko01100//Metabolic pathways;ko00270//Cysteine and methionine metabolism;ko00480//Glutathione metabolism	K01919;K01919;K01919	GO:0009507//chloroplast;GO:0009536//plastid	GO:0000166//nucleotide binding;GO:0003824//catalytic activity;GO:0004357//glutamate-cysteine ligase activity;GO:0005524//ATP binding;GO:0016874//ligase activity	GO:0006750//glutathione biosynthetic process;GO:0042398//cellular modified amino acid biosynthetic process	--
BGIOSGA018026	317	165	140	28	49	33	12.443	9.194	8.276	1.385	2.628	1.731	9.971	1.91466666666667	-2.38064495254213	4.49494014824044e-11	9.42408539923609e-10	CYP71C4	EAY98109.1 hypothetical protein OsI_20026 [Oryza sativa Indica Group]	-	-	-	-	GO:0016020//membrane	GO:0004497//monooxygenase activity;GO:0005506//iron ion binding;GO:0016491//oxidoreductase activity;GO:0016705//oxidoreductase activity, acting on paired donors, with incorporation or reduction of molecular oxygen;GO:0020037//heme binding;GO:0046872//metal ion binding	-	--
BGIOSGA026901	419	260	215	71	63	86	13.776	12.135	10.646	2.941	2.831	3.778	12.1856666666667	3.18333333333333	-1.93657504420534	4.54532336336474e-11	9.5225211067229e-10	PGDH2	D-3-phosphoglycerate dehydrogenase [Source:UniProtKB/TrEMBL;Acc:A2YVQ8]	Metabolism;Metabolism;Metabolism;Metabolism;Metabolism;Metabolism	Global and overview maps;Global and overview maps;Global and overview maps;Global and overview maps;Amino acid metabolism;Amino acid metabolism	ko01100//Metabolic pathways;ko01110//Biosynthesis of secondary metabolites;ko01200//Carbon metabolism;ko01230//Biosynthesis of amino acids;ko00270//Cysteine and methionine metabolism;ko00260//Glycine, serine and threonine metabolism	K00058;K00058;K00058;K00058;K00058;K00058	-	GO:0004617//phosphoglycerate dehydrogenase activity;GO:0016491//oxidoreductase activity;GO:0016616//oxidoreductase activity, acting on the CH-OH group of donors, NAD or NADP as acceptor;GO:0051287//NAD binding	GO:0006564//L-serine biosynthetic process;GO:0008652//cellular amino acid biosynthetic process	--
BGIOSGA026582	4685	2792	2125	1200	1205	894	311.062	263.162	212.497	100.387	109.340	79.321	262.240333333333	96.3493333333333	-1.44454300408147	4.66203505158981e-11	9.75966251026402e-10	SWEET11	Bidirectional sugar transporter SWEET11 [Source:UniProtKB/Swiss-Prot;Acc:Q19VE6]	-	-	-	-	GO:0005886//plasma membrane;GO:0005887//integral component of plasma membrane;GO:0016020//membrane;GO:0016021//integral component of membrane	GO:0008515//sucrose transmembrane transporter activity;GO:0051119//sugar transmembrane transporter activity	GO:0006825//copper ion transport;GO:0008643//carbohydrate transport;GO:0015770//sucrose transport;GO:0034219//carbohydrate transmembrane transport;GO:0042742//defense response to bacterium	--
MSTRG.14349	0	1	1	64	43	61	0.000	0.036	0.038	2.027	1.477	2.049	0.0246666666666667	1.851	6.22959831496278	4.66934673588678e-11	9.76759726697039e-10	--	protein FAR1-RELATED SEQUENCE 4-like [Triticum aestivum]	-	-	-	-	-	-	-	--
BGIOSGA033044	25	18	16	66	68	47	3.215	3.286	3.099	10.695	11.952	8.078	3.2	10.2416666666667	1.67830669965151	4.92657666938978e-11	1.02979188888872e-09	--	XP_015614648.1 uncharacterized protein LOC4348744 [Oryza sativa Japonica Group]	-	-	-	-	GO:0016020//membrane;GO:0016021//integral component of membrane	-	-	--
BGIOSGA000954	670	488	329	158	156	131	20.419	21.113	15.101	6.067	6.497	5.335	18.8776666666667	5.96633333333333	-1.66176396747717	5.021112406848e-11	1.04876216823155e-09	SFH6	EEC71343.1 hypothetical protein OsI_03412 [Oryza sativa Indica Group]	-	-	-	-	GO:0016020//membrane;GO:0016021//integral component of membrane	-	-	--
BGIOSGA020201	1151	904	617	330	294	307	27.497	30.659	22.200	9.933	9.599	9.801	26.7853333333333	9.77766666666667	-1.45388112201025	5.19289392544663e-11	1.08301121581984e-09	TPS1	AEB53177.1 trehalose-6-phosphate synthase 1 [Oryza sativa Indica Group]	Metabolism;Metabolism;Metabolism	Global and overview maps;Global and overview maps;Carbohydrate metabolism	ko01100//Metabolic pathways;ko01110//Biosynthesis of secondary metabolites;ko00500//Starch and sucrose metabolism	K16055;K16055;K16055	-	GO:0003824//catalytic activity;GO:0003825//alpha,alpha-trehalose-phosphate synthase (UDP-forming) activity;GO:0004805//trehalose-phosphatase activity;GO:0016740//transferase activity;GO:0016757//glycosyltransferase activity;GO:0016758//hexosyltransferase activity	GO:0005991//trehalose metabolic process;GO:0005992//trehalose biosynthetic process	--
BGIOSGA000155	57	34	21	84	105	72	2.743	2.322	1.522	5.093	6.905	4.630	2.19566666666667	5.54266666666667	1.33592119783823	5.20570147756269e-11	1.08486662347584e-09	CLP	EAY77146.1 hypothetical protein OsI_05111 [Oryza sativa Indica Group]	-	-	-	-	GO:0048046//apoplast	GO:0004190//aspartic-type endopeptidase activity;GO:0008843//endochitinase activity	GO:0006508//proteolysis;GO:0048364//root development;GO:0048367//shoot system development;GO:0050832//defense response to fungus	--
MSTRG.17647	7	5	15	56	41	50	0.189	0.192	0.611	1.907	1.514	1.806	0.330666666666667	1.74233333333333	2.39757113357301	5.34456003485592e-11	1.1104674625231e-09	--	hydroxyproline-rich glycoprotein-like [Oryza sativa Japonica Group]	-	-	-	-	-	-	-	--
BGIOSGA012172	2257	1366	1272	665	614	591	99.472	85.465	84.433	36.928	36.982	34.807	89.79	36.239	-1.30901163418809	5.73655633476808e-11	1.19013163510693e-09	SRO2	XP_015628077.1 probable inactive poly [ADP-ribose] polymerase SRO2 [Oryza sativa Japonica Group]	-	-	-	-	-	GO:0003950//NAD+ ADP-ribosyltransferase activity	-	--
BGIOSGA001172	364	233	223	76	74	59	14.206	12.909	13.107	3.737	3.947	3.077	13.4073333333333	3.587	-1.90217266891144	6.02220352725802e-11	1.24659613014241e-09	CYP72A15	XP_015615867.1 cytochrome P450 72A15 [Oryza sativa Japonica Group]	-	-	-	-	GO:0016020//membrane	GO:0004497//monooxygenase activity;GO:0005506//iron ion binding;GO:0016491//oxidoreductase activity;GO:0016705//oxidoreductase activity, acting on paired donors, with incorporation or reduction of molecular oxygen;GO:0020037//heme binding;GO:0046872//metal ion binding	-	--
BGIOSGA009816	442	304	221	90	81	88	42.636	41.629	32.107	10.917	10.678	11.344	38.7906666666667	10.9796666666667	-1.82087531460666	6.1899498636032e-11	1.27845740369788e-09	RAB28	ABF98858.1 Seed maturation protein [Oryza sativa Japonica Group]	-	-	-	-	-	-	-	--
BGIOSGA012305	954	611	399	171	218	132	36.949	33.594	23.275	8.345	11.539	6.832	31.2726666666667	8.90533333333333	-1.81216072664202	6.20891472847508e-11	1.28142021382769e-09	--	EAY89404.1 hypothetical protein OsI_10909 [Oryza sativa Indica Group]	-	-	-	-	GO:0016020//membrane;GO:0016021//integral component of membrane	-	-	--
BGIOSGA017964	45	21	9	88	66	65	5.029	3.331	1.515	12.390	10.079	9.707	3.29166666666667	10.7253333333333	1.70413233346616	6.29240805792593e-11	1.29672224896545e-09	DIVARICATA	XP_015638220.1 transcription factor DIVARICATA [Oryza sativa Japonica Group]	-	-	-	-	GO:0005634//nucleus	GO:0003677//DNA binding	-	MYB
BGIOSGA016300	246	204	137	35	39	46	13.204	15.544	11.075	2.367	2.861	3.299	13.2743333333333	2.84233333333333	-2.22349174646989	6.44645589455954e-11	1.32551366644398e-09	GDPD2	EEC77193.1 hypothetical protein OsI_15696 [Oryza sativa Indica Group]	Metabolism	Lipid metabolism	ko00564//Glycerophospholipid metabolism	K18696	-	GO:0008081//phosphoric diester hydrolase activity;GO:0008889//glycerophosphodiester phosphodiesterase activity	GO:0006071//glycerol metabolic process;GO:0006629//lipid metabolic process	--
BGIOSGA002284	468	337	305	111	110	108	30.646	31.367	30.145	9.135	9.832	9.471	30.7193333333333	9.47933333333333	-1.69628940191202	7.3053245427346e-11	1.50100068271387e-09	CBR2	NADH-cytochrome b5 reductase [Source:UniProtKB/TrEMBL;Acc:B8ADI1]	Metabolism	Carbohydrate metabolism	ko00520//Amino sugar and nucleotide sugar metabolism	K00326	GO:0005737//cytoplasm;GO:0005739//mitochondrion;GO:0005794//Golgi apparatus;GO:0009505//plant-type cell wall;GO:0031090//organelle membrane;GO:0043231//intracellular membrane-bounded organelle	GO:0004128//cytochrome-b5 reductase activity, acting on NAD(P)H;GO:0005507//copper ion binding;GO:0016491//oxidoreductase activity	GO:0009651//response to salt stress	--
MSTRG.23407	0	0	0	32	29	40	0.000	0.000	0.000	5.521	5.427	7.320	0.001	6.08933333333333	12.5720685736572	7.58074495800569e-11	1.55643748071919e-09	--	F-box domain containing protein-like [Oryza sativa Japonica Group]	-	-	-	-	-	-	-	--
BGIOSGA006452	2087	1687	1321	695	689	538	42.466	48.731	40.484	17.818	19.160	14.629	43.8936666666667	17.2023333333333	-1.35140852496794	7.76749682552209e-11	1.59242296338752e-09	SEC	EEC73199.1 hypothetical protein OsI_07263 [Oryza sativa Indica Group]	Metabolism	Glycan biosynthesis and metabolism	ko00514//Other types of O-glycan biosynthesis	K09667	GO:0043229//intracellular organelle	GO:0005515//protein binding;GO:0016757//glycosyltransferase activity	GO:0006493//protein O-linked glycosylation	--
BGIOSGA033452	811	518	497	218	208	185	80.508	73.000	74.308	27.267	28.219	24.542	75.9386666666667	26.676	-1.5092923140989	7.86380043497566e-11	1.61097560166436e-09	MSRA4	AAG60202.1 putative peptide methionine sulfoxide reductase [Oryza sativa Japonica Group]	-	-	-	-	GO:0009507//chloroplast	GO:0008113//peptide-methionine (S)-S-oxide reductase activity;GO:0016491//oxidoreductase activity	GO:0006979//response to oxidative stress;GO:0009651//response to salt stress	--
BGIOSGA016543	529	374	324	115	124	129	23.723	23.810	21.884	6.498	7.600	7.731	23.139	7.27633333333333	-1.6690429763579	7.89408497993816e-11	1.61598619316254e-09	AVT1I	KAF2934331.1 hypothetical protein DAI22_04g155300 [Oryza sativa Japonica Group]	-	-	-	-	GO:0005886//plasma membrane;GO:0016020//membrane;GO:0016021//integral component of membrane	-	GO:0006865//amino acid transport	--
BGIOSGA016912	889	474	448	194	192	123	62.906	47.614	47.745	17.296	18.567	11.631	52.755	15.8313333333333	-1.73652506963557	8.03088935252909e-11	1.64035941723455e-09	PIP1-2	XP_015635466.1 probable aquaporin PIP1-2 [Oryza sativa Japonica Group]	-	-	-	-	GO:0016020//membrane;GO:0016021//integral component of membrane	GO:0015267//channel activity	GO:0055085//transmembrane transport	--
MSTRG.7186	694	496	318	150	160	124	9.121	9.254	6.295	2.484	2.874	2.178	8.22333333333333	2.512	-1.7108868455747	8.06338663258278e-11	1.64578527163047e-09	--	Os12g0544600 [Oryza sativa Japonica Group]	-	-	-	-	-	-	-	--
BGIOSGA020326	1054	819	568	316	278	248	43.022	47.457	34.918	16.252	15.508	13.527	41.799	15.0956666666667	-1.46933395596991	8.430275037806e-11	1.71687936122366e-09	DTX14	Protein DETOXIFICATION [Source:UniProtKB/TrEMBL;Acc:B8AWG0]	-	-	-	-	GO:0016020//membrane;GO:0016021//integral component of membrane	GO:0015297//antiporter activity;GO:0042910//xenobiotic transmembrane transporter activity	GO:0055085//transmembrane transport;GO:1990961//xenobiotic detoxification by transmembrane export across the plasma membrane	--
BGIOSGA036920	3	1	0	26	44	39	0.159	0.075	0.000	1.731	3.178	2.754	0.078	2.55433333333333	5.03332887078082	8.70180314821157e-11	1.76828289908493e-09	NAC056	EAY82108.1 hypothetical protein OsI_37306 [Oryza sativa Indica Group]	-	-	-	-	GO:0005634//nucleus	GO:0003677//DNA binding	GO:0006355//regulation of transcription, DNA-templated	NAC
BGIOSGA019086	953	551	494	211	221	214	66.063	54.223	51.576	18.429	20.937	19.824	57.2873333333333	19.73	-1.53782522729573	9.04184110505657e-11	1.8360365195612e-09	TET4	XP_015639816.1 tetraspanin-3 [Oryza sativa Japonica Group]	-	-	-	-	GO:0016020//membrane;GO:0016021//integral component of membrane	-	GO:0009734//auxin-activated signaling pathway	--
BGIOSGA020667	1191	814	665	351	331	273	86.984	84.396	73.149	32.300	33.038	26.644	81.5096666666667	30.6606666666667	-1.41058209998885	9.27828526575464e-11	1.88129442033262e-09	At4g27520	XP_015641945.1 early nodulin-like protein 1 [Oryza sativa Japonica Group]	-	-	-	-	GO:0016020//membrane;GO:0016021//integral component of membrane	GO:0009055//electron transfer activity	GO:0022900//electron transport chain	--
BGIOSGA017714	9716	5685	4309	2567	2488	2213	217.385	180.569	145.203	72.365	76.076	66.166	181.052333333333	71.5356666666667	-1.33967213621276	9.58866012334138e-11	1.94138871898718e-09	CLPB1	EEC79542.1 hypothetical protein OsI_20656 [Oryza sativa Indica Group]	-	-	-	-	-	GO:0000166//nucleotide binding;GO:0005524//ATP binding;GO:0016887//ATP hydrolysis activity	GO:0019538//protein metabolic process;GO:0034605//cellular response to heat	--
BGIOSGA036022	514	372	316	128	123	119	18.060	18.556	16.723	5.667	5.906	5.588	17.7796666666667	5.72033333333333	-1.63605715395873	1.00829043388011e-10	2.0369963623428e-09	ctps	CTP synthase [Source:UniProtKB/TrEMBL;Acc:B8BMG5]	Metabolism;Metabolism	Global and overview maps;Nucleotide metabolism	ko01100//Metabolic pathways;ko00240//Pyrimidine metabolism	K01937;K01937	-	GO:0000166//nucleotide binding;GO:0003883//CTP synthase activity;GO:0005524//ATP binding;GO:0016874//ligase activity	GO:0006221//pyrimidine nucleotide biosynthetic process;GO:0006241//CTP biosynthetic process;GO:0006541//glutamine metabolic process;GO:0044210//'de novo' CTP biosynthetic process	--
MSTRG.5939	22	13	11	52	51	51	2.385	2.000	1.796	7.102	7.555	7.387	2.06033333333333	7.348	1.83447386212644	1.05811378041754e-10	2.12989550371711e-09	--	GRF zinc finger family protein [Oryza sativa Japonica Group]	-	-	-	-	GO:0043231//intracellular membrane-bounded organelle	-	-	--
BGIOSGA002481	1032	701	724	255	240	309	85.442	82.391	90.279	26.601	27.156	34.187	86.0373333333333	29.3146666666667	-1.5533401580088	1.14703031856032e-10	2.30219442664445e-09	RBBI3.3	BAD52867.1 putative Bowman Birk trypsin inhibitor [Oryza sativa Japonica Group]	-	-	-	-	GO:0005576//extracellular region	GO:0004867//serine-type endopeptidase inhibitor activity;GO:0030414//peptidase inhibitor activity	GO:0010466//negative regulation of peptidase activity;GO:0010951//negative regulation of endopeptidase activity	--
BGIOSGA027565	819	571	402	222	180	170	16.196	16.026	11.961	5.529	4.857	4.502	14.7276666666667	4.96266666666667	-1.56934141966339	1.16475304376062e-10	2.33270179984347e-09	Os08g0175300	EAZ05778.1 hypothetical protein OsI_28011 [Oryza sativa Indica Group]	Genetic Information Processing;Genetic Information Processing;Genetic Information Processing;Genetic Information Processing	Replication and repair;Replication and repair;Replication and repair;Replication and repair	ko03420//Nucleotide excision repair;ko03440//Homologous recombination;ko03030//DNA replication;ko03410//Base excision repair	K02335;K02335;K02335;K02335	GO:0009507//chloroplast	GO:0003676//nucleic acid binding;GO:0003677//DNA binding;GO:0003887//DNA-directed DNA polymerase activity;GO:0008408//3'-5' exonuclease activity	GO:0006139//nucleobase-containing compound metabolic process;GO:0006260//DNA replication;GO:0006261//DNA-dependent DNA replication;GO:0071897//DNA biosynthetic process;GO:0090305//nucleic acid phosphodiester bond hydrolysis	--
MSTRG.21650	538	400	249	119	115	90	6.721	7.288	4.982	1.915	2.086	1.606	6.33033333333333	1.869	-1.76001489987316	1.23268322755838e-10	2.46518870699455e-09	--	Os07g0296000, partial [Oryza sativa Japonica Group]	-	-	-	-	-	-	-	--
BGIOSGA018971	79	59	69	127	106	173	7.804	8.274	10.267	15.808	14.311	22.839	8.78166666666667	17.6526666666667	1.00731945896385	1.27524590769058e-10	2.54847053224217e-09	YPTM1	XP_015639166.1 GTP-binding protein YPTM1 isoform X1 [Oryza sativa Japonica Group]	-	-	-	-	-	GO:0003924//GTPase activity;GO:0005525//GTP binding	-	--
BGIOSGA031780	25	47	26	86	89	88	2.293	6.119	3.591	9.937	11.154	10.784	4.001	10.625	1.40903030745419	1.29360180056423e-10	2.58132868822652e-09	RABC2A	XP_015614518.1 ras-related protein RABC2a [Oryza sativa Japonica Group]	-	-	-	-	-	GO:0003924//GTPase activity;GO:0005525//GTP binding	-	--
BGIOSGA000997	26	13	27	81	68	54	1.022	0.726	1.599	4.014	3.655	2.838	1.11566666666667	3.50233333333333	1.65041034799176	1.32878620684597e-10	2.64783561821075e-09	NPR4	EAY75428.1 hypothetical protein OsI_03331 [Oryza sativa Indica Group]	-	-	-	-	GO:0016020//membrane;GO:0016021//integral component of membrane	GO:0005515//protein binding	-	--
MSTRG.17429	1215	862	502	303	246	171	20.409	20.560	12.709	6.403	5.647	3.844	17.8926666666667	5.298	-1.75584866931728	1.36714835714222e-10	2.72232312493976e-09	--	membrane-associated protein-like [Oryza sativa Japonica Group]	-	-	-	-	-	-	-	--
BGIOSGA000766	2562	1838	1761	690	694	851	242.557	247.030	251.102	82.308	89.794	107.666	246.896333333333	93.256	-1.40463695606467	1.41664263741757e-10	2.81481615162525e-09	GSTF2	XP_015614423.1 probable glutathione S-transferase GSTF2 [Oryza sativa Japonica Group]	Metabolism;Metabolism	Global and overview maps;Metabolism of other amino acids	ko01100//Metabolic pathways;ko00480//Glutathione metabolism	K00799;K00799	-	GO:0004364//glutathione transferase activity	GO:0042221//response to chemical	--
BGIOSGA033188	266	213	183	60	49	51	13.139	14.936	13.614	3.734	3.308	3.366	13.8963333333333	3.46933333333333	-2.0019738992609	1.44104053346204e-10	2.85919759064164e-09	AGAL1	Alpha-galactosidase [Source:UniProtKB/TrEMBL;Acc:B8BHM7]	Metabolism;Metabolism;Metabolism;Metabolism;Metabolism	Global and overview maps;Lipid metabolism;Carbohydrate metabolism;Lipid metabolism;Glycan biosynthesis and metabolism	ko01100//Metabolic pathways;ko00561//Glycerolipid metabolism;ko00052//Galactose metabolism;ko00600//Sphingolipid metabolism;ko00603//Glycosphingolipid biosynthesis - globo and isoglobo series	K07407;K07407;K07407;K07407;K07407	GO:0009505//plant-type cell wall;GO:0048046//apoplast	GO:0004553//hydrolase activity, hydrolyzing O-glycosyl compounds;GO:0004557//alpha-galactosidase activity;GO:0015925//galactosidase activity;GO:0016787//hydrolase activity;GO:0016798//hydrolase activity, acting on glycosyl bonds;GO:0052692//raffinose alpha-galactosidase activity	GO:0005975//carbohydrate metabolic process;GO:0008152//metabolic process;GO:0044275//cellular carbohydrate catabolic process	--
BGIOSGA022549	43	21	21	73	65	71	2.722	1.887	2.002	5.823	5.624	6.007	2.20366666666667	5.818	1.40061728247298	1.44217131068071e-10	2.85939584100512e-09	TCEA1	EAZ00143.1 hypothetical protein OsI_22147 [Oryza sativa Indica Group]	-	-	-	-	-	GO:0016787//hydrolase activity	-	--
BGIOSGA012110	539	364	259	111	119	99	11.282	10.816	8.165	2.927	3.404	2.769	10.0876666666667	3.03333333333333	-1.73361655995263	1.44414742247232e-10	2.86126865746695e-09	--	EEC74754.1 hypothetical protein OsI_10513 [Oryza sativa Indica Group]	-	-	-	-	-	-	-	--
BGIOSGA005446	1160	760	740	354	317	300	39.602	36.834	38.050	15.227	14.790	13.687	38.162	14.568	-1.38933395488227	1.45489393847502e-10	2.88050307390578e-09	Os02g0794700	Q6K669.1 RecName: Full=Leucine aminopeptidase 2, chloroplastic; AltName: Full=Leucyl aminopeptidase 2; Short=LAP 2; AltName: Full=Proline aminopeptidase 2; AltName: Full=Prolyl aminopeptidase 2; Flags: Precursor [Oryza sativa Japonica Group]	Metabolism;Metabolism	Global and overview maps;Metabolism of other amino acids	ko01100//Metabolic pathways;ko00480//Glutathione metabolism	K01255;K01255	GO:0005737//cytoplasm	GO:0004177//aminopeptidase activity;GO:0008233//peptidase activity;GO:0008235//metalloexopeptidase activity;GO:0016787//hydrolase activity;GO:0030145//manganese ion binding;GO:0046872//metal ion binding;GO:0070006//metalloaminopeptidase activity	GO:0006508//proteolysis;GO:0019538//protein metabolic process	--
BGIOSGA020432	53	45	37	102	105	73	1.751	2.110	1.841	4.246	4.741	3.223	1.90066666666667	4.07	1.09852325593681	1.48342640917744e-10	2.93280696634097e-09	SYN1	EEC79753.1 hypothetical protein OsI_21131 [Oryza sativa Indica Group]	-	-	-	-	GO:0000228//nuclear chromosome;GO:0005634//nucleus;GO:0008278//cohesin complex	GO:0005515//protein binding	GO:0007062//sister chromatid cohesion	--
BGIOSGA001322	202	109	103	19	28	17	3.825	2.930	2.937	0.453	0.725	0.430	3.23066666666667	0.536	-2.59152699827242	1.61958291863892e-10	3.19289203960245e-09	QKY	Protein QUIRKY [Source:Projected from Arabidopsis thaliana (AT1G74720) UniProtKB/Swiss-Prot;Acc:B8XCH5]	-	-	-	-	GO:0005829//cytosol;GO:0005886//plasma membrane;GO:0009506//plasmodesma;GO:0016020//membrane;GO:0016021//integral component of membrane	-	GO:0009911//positive regulation of flower development;GO:0099402//plant organ development	--
BGIOSGA015572	527	319	225	106	96	73	7.387	6.347	4.750	1.872	1.839	1.367	6.16133333333333	1.69266666666667	-1.86394469451903	1.63461357564278e-10	3.22023518190195e-09	ABCC4	EEC76786.1 hypothetical protein OsI_14889 [Oryza sativa Indica Group]	Environmental Information Processing	Membrane transport	ko02010//ABC transporters	K05665	GO:0016020//membrane;GO:0016021//integral component of membrane	GO:0000166//nucleotide binding;GO:0005524//ATP binding;GO:0042626//ATPase-coupled transmembrane transporter activity;GO:0140359//ABC-type transporter activity	GO:0055085//transmembrane transport	--
BGIOSGA004772	297	146	172	45	45	37	22.578	15.756	19.693	4.310	4.675	3.759	19.3423333333333	4.248	-2.18690617140788	1.71677050584197e-10	3.37489583919522e-09	--	EEC71768.1 hypothetical protein OsI_04378 [Oryza sativa Indica Group]	-	-	-	-	GO:0005794//Golgi apparatus;GO:0030136//clathrin-coated vesicle;GO:0031410//cytoplasmic vesicle	-	-	--
BGIOSGA011921	86	47	37	118	84	126	3.589	2.785	2.326	6.205	4.791	7.027	2.9	6.00766666666667	1.05075186739094	1.78169897184135e-10	3.50005425502375e-09	KCS20	3-ketoacyl-CoA synthase [Source:UniProtKB/TrEMBL;Acc:A2XCU5]	Metabolism;Metabolism;Organismal Systems;Metabolism	Global and overview maps;Global and overview maps;Environmental adaptation;Lipid metabolism	ko01100//Metabolic pathways;ko01110//Biosynthesis of secondary metabolites;ko04626//Plant-pathogen interaction;ko00062//Fatty acid elongation	K15397;K15397;K15397;K15397	GO:0016020//membrane	GO:0016740//transferase activity;GO:0016746//acyltransferase activity;GO:0016747//acyltransferase activity, transferring groups other than amino-acyl groups	GO:0006633//fatty acid biosynthetic process	--
BGIOSGA003901	3	2	0	28	37	32	0.126	0.120	0.000	1.488	2.132	1.803	0.082	1.80766666666667	4.46236094967597	1.78597297410106e-10	3.50596732877674e-09	--	EEC71008.1 hypothetical protein OsI_02688 [Oryza sativa Indica Group]	-	-	-	-	-	-	-	--
BGIOSGA027353	863	603	521	248	240	211	47.188	46.806	42.905	17.086	17.934	15.417	45.633	16.8123333333333	-1.4405575366218	1.80918900362307e-10	3.54903002705068e-09	CCP1	XP_015624643.1 cysteine proteinase 1 [Oryza sativa Japonica Group]	Organismal Systems	Environmental adaptation	ko04626//Plant-pathogen interaction	K01373	-	GO:0008233//peptidase activity;GO:0008234//cysteine-type peptidase activity;GO:0016787//hydrolase activity	GO:0006508//proteolysis	--
BGIOSGA034054	252	214	197	58	54	46	33.854	40.857	39.991	9.817	9.960	8.270	38.234	9.349	-2.03197217834725	1.83238947064195e-10	3.58742868989656e-09	RAB16D	Dehydrin Rab16D [Source:UniProtKB/Swiss-Prot;Acc:A2ZDX4]	-	-	-	-	-	-	GO:0009415//response to water	--
BGIOSGA008094	345	280	178	68	74	55	69.168	79.692	53.748	17.177	20.276	14.736	67.536	17.3963333333333	-1.95687347656745	1.86239874090931e-10	3.63541282725844e-09	--	EAY85629.1 hypothetical protein OsI_07002 [Oryza sativa Indica Group]	-	-	-	-	-	-	GO:0009793//embryo development ending in seed dormancy	--
BGIOSGA020760	477	355	226	94	92	101	26.293	27.779	18.762	6.528	6.930	7.440	24.278	6.966	-1.80124720051981	2.05105787382565e-10	3.98963838037699e-09	COL5	EAZ01930.1 hypothetical protein OsI_23956 [Oryza sativa Indica Group]	-	-	-	-	GO:0005634//nucleus	GO:0005515//protein binding;GO:0008270//zinc ion binding	GO:0009909//regulation of flower development	CO-like
BGIOSGA014866	286	207	158	46	53	53	11.414	11.737	9.513	2.307	2.880	2.819	10.888	2.66866666666667	-2.02854795183761	2.15150229615166e-10	4.1762330784223e-09	CYP71A9	EAY94561.1 hypothetical protein OsI_16339 [Oryza sativa Indica Group]	-	-	-	-	GO:0016020//membrane	GO:0004497//monooxygenase activity;GO:0005506//iron ion binding;GO:0016491//oxidoreductase activity;GO:0016705//oxidoreductase activity, acting on paired donors, with incorporation or reduction of molecular oxygen;GO:0020037//heme binding;GO:0046872//metal ion binding	-	--
BGIOSGA015573	591	402	274	128	121	121	7.802	7.534	5.448	2.129	2.183	2.135	6.928	2.149	-1.68877344729894	2.18962795855794e-10	4.24726575625735e-09	ABCC14	EEC76785.1 hypothetical protein OsI_14888 [Oryza sativa Indica Group]	Environmental Information Processing	Membrane transport	ko02010//ABC transporters	K05665	GO:0016020//membrane;GO:0016021//integral component of membrane	GO:0000166//nucleotide binding;GO:0005524//ATP binding;GO:0042626//ATPase-coupled transmembrane transporter activity;GO:0140359//ABC-type transporter activity	GO:0055085//transmembrane transport	--
BGIOSGA018301	953	668	507	266	249	231	38.899	38.708	31.168	13.680	13.890	12.600	36.2583333333333	13.39	-1.43715665038242	2.21656285125277e-10	4.293507008942e-09	CYP73A2	EAY97535.1 hypothetical protein OsI_19463 [Oryza sativa Indica Group]	Metabolism;Metabolism;Metabolism;Metabolism;Metabolism;Metabolism	Global and overview maps;Global and overview maps;Biosynthesis of other secondary metabolites;Metabolism of cofactors and vitamins;Biosynthesis of other secondary metabolites;Biosynthesis of other secondary metabolites	ko01100//Metabolic pathways;ko01110//Biosynthesis of secondary metabolites;ko00940//Phenylpropanoid biosynthesis;ko00130//Ubiquinone and other terpenoid-quinone biosynthesis;ko00941//Flavonoid biosynthesis;ko00945//Stilbenoid, diarylheptanoid and gingerol biosynthesis	K00487;K00487;K00487;K00487;K00487;K00487	GO:0016020//membrane	GO:0004497//monooxygenase activity;GO:0005506//iron ion binding;GO:0016491//oxidoreductase activity;GO:0016705//oxidoreductase activity, acting on paired donors, with incorporation or reduction of molecular oxygen;GO:0020037//heme binding;GO:0046872//metal ion binding	-	--
BGIOSGA009429	1020	573	629	276	210	241	45.944	36.640	42.672	15.664	12.927	14.507	41.752	14.366	-1.53918688643679	2.24060868168396e-10	4.33403093532425e-09	TUFA	Elongation factor Tu [Source:UniProtKB/TrEMBL;Acc:A2XP46]	Organismal Systems	Environmental adaptation	ko04626//Plant-pathogen interaction	K02358	GO:0005622//intracellular anatomical structure	GO:0000166//nucleotide binding;GO:0003746//translation elongation factor activity;GO:0003924//GTPase activity;GO:0005525//GTP binding	GO:0006412//translation;GO:0006414//translational elongation	--
BGIOSGA011426	469	336	304	88	102	121	38.059	38.708	37.155	8.998	11.312	13.122	37.974	11.144	-1.76874481052252	2.25472812713318e-10	4.355268021617e-09	COR413PM2	EAY88597.1 hypothetical protein OsI_10073 [Oryza sativa Indica Group]	-	-	-	-	GO:0016020//membrane;GO:0016021//integral component of membrane	-	-	--
BGIOSGA025420	634	441	402	154	159	166	30.506	30.124	29.133	9.336	10.456	10.674	29.921	10.1553333333333	-1.55892079816057	2.31724740848134e-10	4.4698058843154e-09	ANT1	EAZ03293.1 hypothetical protein OsI_25437 [Oryza sativa Indica Group]	-	-	-	-	GO:0005886//plasma membrane;GO:0016020//membrane;GO:0016021//integral component of membrane	-	GO:0006865//amino acid transport	--
BGIOSGA020040	7798	5674	5618	2263	2109	2733	499.897	516.365	542.420	182.786	184.769	234.127	519.560666666667	200.560666666667	-1.37325351887856	2.35389522656245e-10	4.53734161184082e-09	AKR4C11	XP_015639340.1 aldose reductase [Oryza sativa Japonica Group]	Metabolism;Metabolism;Metabolism;Metabolism;Metabolism;Metabolism;Metabolism	Global and overview maps;Global and overview maps;Carbohydrate metabolism;Carbohydrate metabolism;Carbohydrate metabolism;Lipid metabolism;Carbohydrate metabolism	ko01100//Metabolic pathways;ko01110//Biosynthesis of secondary metabolites;ko00010//Glycolysis / Gluconeogenesis;ko00620//Pyruvate metabolism;ko00040//Pentose and glucuronate interconversions;ko00561//Glycerolipid metabolism;ko00053//Ascorbate and aldarate metabolism	K00002;K00002;K00002;K00002;K00002;K00002;K00002	-	GO:0016491//oxidoreductase activity	-	--
BGIOSGA027577	19	13	13	62	41	50	0.288	0.280	0.297	1.185	0.850	1.014	0.288333333333333	1.01633333333333	1.81756411248566	2.36434053703294e-10	4.55431095945971e-09	NRPD2	DNA-directed RNA polymerase subunit beta [Source:UniProtKB/TrEMBL;Acc:A2YRP1]	Genetic Information Processing	Transcription	ko03020//RNA polymerase	K16252	GO:0000428//DNA-directed RNA polymerase complex	GO:0003677//DNA binding;GO:0003899//DNA-directed 5'-3' RNA polymerase activity;GO:0016740//transferase activity;GO:0016779//nucleotidyltransferase activity;GO:0032549//ribonucleoside binding;GO:0046872//metal ion binding	GO:0006351//transcription, DNA-templated	--
BGIOSGA031458	773	445	383	177	174	146	15.667	12.803	11.691	4.520	4.819	3.954	13.387	4.431	-1.59512845986508	2.41354635527873e-10	4.64264554803893e-09	TOC132	EAY79428.1 hypothetical protein OsI_34561 [Oryza sativa Indica Group]	-	-	-	-	GO:0009527//plastid outer membrane;GO:0009707//chloroplast outer membrane;GO:0016020//membrane	GO:0000166//nucleotide binding;GO:0003924//GTPase activity;GO:0005525//GTP binding;GO:0016787//hydrolase activity;GO:0016817//hydrolase activity, acting on acid anhydrides;GO:0046872//metal ion binding	GO:0015031//protein transport;GO:0045036//protein targeting to chloroplast	--
BGIOSGA010103	273751	157024	134414	76941	74956	73773	10744.987	8749.558	7946.058	3805.126	4020.801	3869.569	9146.86766666667	3898.49866666667	-1.23035913775524	2.46274418631645e-10	4.72417691839873e-09	Os03g0663800	EAY91281.1 hypothetical protein OsI_12896 [Oryza sativa Indica Group]	-	-	-	-	-	GO:0045735//nutrient reservoir activity	-	--
MSTRG.14686	667	397	432	136	144	167	43.063	36.990	41.932	10.772	13.592	13.472	40.6616666666667	12.612	-1.68887227537723	2.4762075048554e-10	4.74672037109047e-09	--	Os04g0345500 [Oryza sativa Japonica Group]	-	-	-	-	-	-	-	--
BGIOSGA014388	1293	1011	921	307	359	416	62.806	69.715	67.379	18.789	23.832	27.003	66.6333333333333	23.208	-1.5216218656002	2.75886342171389e-10	5.26201244121047e-09	--	EEC77953.1 hypothetical protein OsI_17306 [Oryza sativa Indica Group]	-	-	-	-	-	-	-	--
BGIOSGA011635	11569	7887	6013	3836	3579	3105	578.443	559.817	452.807	241.660	244.558	207.463	530.355666666667	231.227	-1.19765031433158	2.94475680365551e-10	5.59803221822977e-09	HIPP07	EEC74317.1 hypothetical protein OsI_09595 [Oryza sativa Indica Group]	-	-	-	-	-	GO:0046872//metal ion binding	GO:0030001//metal ion transport	--
BGIOSGA018777	1083	780	775	338	310	316	60.346	61.700	65.040	23.730	23.607	23.530	62.362	23.6223333333333	-1.40051572092174	3.07172867092682e-10	5.82788029235075e-09	PDIL2-1	XP_015640375.1 protein disulfide isomerase-like 2-1 isoform X2 [Oryza sativa Japonica Group]	Genetic Information Processing	Folding, sorting and degradation	ko04141//Protein processing in endoplasmic reticulum	K09584	GO:0005783//endoplasmic reticulum	GO:0003756//protein disulfide isomerase activity;GO:0016853//isomerase activity	GO:0045454//cell redox homeostasis	--
MSTRG.25261	1877	1519	994	613	522	437	107.519	123.523	85.756	44.243	40.864	33.452	105.599333333333	39.5196666666667	-1.4179580432409	3.12228766200672e-10	5.91571141862994e-09	--	Os09g0388101 [Oryza sativa Japonica Group]	-	-	-	-	-	-	-	--
BGIOSGA011571	316	268	268	74	64	82	27.152	32.690	34.682	8.011	7.515	9.415	31.508	8.31366666666667	-1.92216137091385	3.25822245252437e-10	6.16484136344617e-09	PEX11-1	Peroxisomal protein, Response to salt and low nitrogen stresse [Source: Projected from Oryza sativa (Os03g0117100)]	-	-	-	-	GO:0005777//peroxisome;GO:0005778//peroxisomal membrane;GO:0005779//integral component of peroxisomal membrane;GO:0016020//membrane	GO:0042802//identical protein binding	GO:0007031//peroxisome organization;GO:0016559//peroxisome fission;GO:0044375//regulation of peroxisome size	--
BGIOSGA001521	1527	1043	837	450	451	391	49.099	47.609	40.533	18.231	19.818	16.801	45.747	18.2833333333333	-1.323148017434	3.36293700881403e-10	6.35863304365941e-09	--	Alpha-galactosidase [Source:UniProtKB/TrEMBL;Acc:B8A990]	-	-	-	-	GO:0005618//cell wall	GO:0004553//hydrolase activity, hydrolyzing O-glycosyl compounds;GO:0004557//alpha-galactosidase activity;GO:0015925//galactosidase activity;GO:0016787//hydrolase activity;GO:0016798//hydrolase activity, acting on glycosyl bonds;GO:0030247//polysaccharide binding;GO:0052692//raffinose alpha-galactosidase activity	GO:0005975//carbohydrate metabolic process;GO:0008152//metabolic process;GO:0010405//arabinogalactan protein metabolic process;GO:0044275//cellular carbohydrate catabolic process	--
BGIOSGA011698	1258	778	540	332	250	214	14.316	12.569	9.255	4.760	3.888	3.254	12.0466666666667	3.96733333333333	-1.60239248328785	3.41849658845473e-10	6.45049376670458e-09	Os03g0112700	EEC74379.1 hypothetical protein OsI_09704 [Oryza sativa Indica Group]	-	-	-	-	-	GO:0003677//DNA binding;GO:0005515//protein binding;GO:0046872//metal ion binding	-	C3H
BGIOSGA014399	3851	2856	2141	1252	1264	1070	72.316	76.136	60.553	29.623	32.439	26.851	69.6683333333333	29.6376666666667	-1.23307117960589	3.46916703409929e-10	6.54165568945248e-09	ACA5	Calcium-transporting ATPase [Source:UniProtKB/TrEMBL;Acc:B8ATU2]	-	-	-	-	GO:0005886//plasma membrane;GO:0016020//membrane;GO:0016021//integral component of membrane	GO:0000166//nucleotide binding;GO:0005215//transporter activity;GO:0005388//P-type calcium transporter activity;GO:0005516//calmodulin binding;GO:0005524//ATP binding;GO:0016887//ATP hydrolysis activity	GO:0006811//ion transport;GO:0006816//calcium ion transport;GO:0009409//response to cold;GO:0009414//response to water deprivation;GO:0070588//calcium ion transmembrane transport	--
BGIOSGA010929	76	37	33	94	95	93	9.714	6.713	6.352	15.138	16.594	15.884	7.593	15.872	1.06374201755504	3.51108789463415e-10	6.60747388071751e-09	--	EEC75040.1 hypothetical protein OsI_11139 [Oryza sativa Indica Group]	-	-	-	-	-	-	-	--
BGIOSGA017473	929	599	501	234	221	244	53.365	48.847	43.344	16.936	17.349	18.730	48.5186666666667	17.6716666666667	-1.45710179343984	3.87523506109855e-10	7.26292365707782e-09	ADNT1	Adenine nucleotide transporter 1 [Source:Projected from Arabidopsis thaliana (AT4G01100) UniProtKB/TrEMBL;Acc:F4JHS4]	-	-	-	-	GO:0016020//membrane;GO:0016021//integral component of membrane	GO:0022857//transmembrane transporter activity	GO:0015711//organic anion transport;GO:0015748//organophosphate ester transport;GO:0055085//transmembrane transport;GO:0071705//nitrogen compound transport	--
BGIOSGA006961	431	372	300	123	112	97	18.061	22.132	18.934	6.494	6.414	5.432	19.709	6.11333333333333	-1.68882344021727	4.26773087010723e-10	7.97697566543358e-09	CSY4	Citrate synthase [Source:UniProtKB/TrEMBL;Acc:B8AJA8]	Metabolism;Metabolism;Metabolism;Metabolism;Metabolism;Metabolism;Metabolism	Global and overview maps;Global and overview maps;Global and overview maps;Global and overview maps;Carbohydrate metabolism;Global and overview maps;Carbohydrate metabolism	ko01100//Metabolic pathways;ko01110//Biosynthesis of secondary metabolites;ko01200//Carbon metabolism;ko01230//Biosynthesis of amino acids;ko00630//Glyoxylate and dicarboxylate metabolism;ko01210//2-Oxocarboxylic acid metabolism;ko00020//Citrate cycle (TCA cycle)	K01647;K01647;K01647;K01647;K01647;K01647;K01647	-	GO:0004108//citrate (Si)-synthase activity;GO:0016740//transferase activity;GO:0046912//acyltransferase, acyl groups converted into alkyl on transfer	GO:0006099//tricarboxylic acid cycle;GO:0006101//citrate metabolic process	--
MSTRG.1333	39	22	9	61	71	62	1.567	1.166	0.503	2.851	3.863	3.360	1.07866666666667	3.358	1.6383531232282	4.38754863553519e-10	8.18438628463181e-09	GSTT3	OO_Ba0005L10-OO_Ba0081K17.16 [Oryza officinalis]	-	-	-	-	-	-	-	--
BGIOSGA018112	938	668	609	237	238	286	57.951	58.588	56.668	18.449	20.095	23.611	57.7356666666667	20.7183333333333	-1.47855487913035	5.1074232123735e-10	9.46357415262632e-09	PNC1	EAY97930.1 hypothetical protein OsI_19846 [Oryza sativa Indica Group]	-	-	-	-	GO:0005777//peroxisome;GO:0005778//peroxisomal membrane;GO:0016020//membrane;GO:0016021//integral component of membrane	GO:0005347//ATP transmembrane transporter activity;GO:0015217//ADP transmembrane transporter activity	GO:0006635//fatty acid beta-oxidation;GO:0015711//organic anion transport;GO:0015748//organophosphate ester transport;GO:0015866//ADP transport;GO:0015867//ATP transport;GO:0055085//transmembrane transport;GO:0071705//nitrogen compound transport	--
BGIOSGA023299	737	442	424	169	136	190	64.684	55.071	56.047	18.689	16.313	22.284	58.6006666666667	19.0953333333333	-1.61769697320969	5.28857043441484e-10	9.78614854635083e-09	PRXIIE-1	XP_015640940.1 peroxiredoxin-2E-1, chloroplastic [Oryza sativa Japonica Group]	-	-	-	-	-	GO:0004601//peroxidase activity;GO:0016209//antioxidant activity;GO:0016491//oxidoreductase activity	GO:0045454//cell redox homeostasis;GO:0098869//cellular oxidant detoxification	--
BGIOSGA004456	4356	2675	2868	1229	1022	1366	352.091	306.945	349.143	125.164	112.895	147.548	336.059666666667	128.535666666667	-1.38654866251647	5.29714126801123e-10	9.78894766769457e-09	OBAP2A	XP_015634785.1 oil body-associated protein 2A [Oryza sativa Japonica Group]	-	-	-	-	-	-	-	--
BGIOSGA009672	445	303	355	90	102	112	6.732	6.503	8.083	1.708	2.110	2.265	7.106	2.02766666666667	-1.80921718518037	5.37454024928624e-10	9.92249922390697e-09	Os03g0790700	EEC76311.1 hypothetical protein OsI_13843 [Oryza sativa Indica Group]	Metabolism;Metabolism	Global and overview maps;Amino acid metabolism	ko01100//Metabolic pathways;ko00380//Tryptophan metabolism	K11817;K11817	-	GO:0005506//iron ion binding;GO:0009055//electron transfer activity;GO:0016491//oxidoreductase activity;GO:0046872//metal ion binding;GO:0050660//flavin adenine dinucleotide binding;GO:0051536//iron-sulfur cluster binding;GO:0051537//2 iron, 2 sulfur cluster binding;GO:0071949//FAD binding	-	--
BGIOSGA011133	500	332	200	94	80	91	18.259	17.211	11.000	4.325	3.993	4.441	15.49	4.253	-1.86478438405117	5.44544278454467e-10	1.0029594419502e-08	SBT1.6	Subtilisin-like protease SBT1.6 [Source:Projected from Arabidopsis thaliana (AT4G34980) UniProtKB/Swiss-Prot;Acc:O49607]	-	-	-	-	GO:0016020//membrane	GO:0004252//serine-type endopeptidase activity;GO:0008233//peptidase activity;GO:0008236//serine-type peptidase activity;GO:0016787//hydrolase activity	GO:0006508//proteolysis	--
BGIOSGA029180	1134	878	683	321	359	304	184.048	202.293	166.953	65.642	79.628	65.933	184.431333333333	70.401	-1.38941595169419	5.46709933620633e-10	1.0062800357511e-08	DRM1	BBD82305.1 putative auxin-repressed protein [Oryza sativa Indica Group]	-	-	-	-	-	-	-	--
BGIOSGA028895	507	369	269	116	126	98	8.662	8.949	6.922	2.497	2.942	2.237	8.17766666666667	2.55866666666667	-1.67629704694724	5.59533322909689e-10	1.02851791324513e-08	--	EEC83790.1 hypothetical protein OsI_29699 [Oryza sativa Indica Group]	-	-	-	-	GO:0005634//nucleus;GO:0005737//cytoplasm;GO:0005819//spindle;GO:0005856//cytoskeleton;GO:0043232//intracellular non-membrane-bounded organelle	-	GO:0006996//organelle organization	--
MSTRG.20219	4343	3208	3228	1377	1418	1470	79.674	83.538	89.189	31.835	35.552	36.034	84.1336666666667	34.4736666666667	-1.28718846648507	5.60638384077999e-10	1.02986672169242e-08	--	Os02g0616600, partial [Oryza sativa Japonica Group]	-	-	-	-	-	-	-	--
BGIOSGA029453	10385	6667	5726	3342	3265	3161	405.287	369.366	336.562	164.333	174.139	164.853	370.405	167.775	-1.14257581617358	6.02252041839308e-10	1.103386204527e-08	BGLU31	EEC84871.1 hypothetical protein OsI_32014 [Oryza sativa Indica Group]	Metabolism;Metabolism;Metabolism;Metabolism;Metabolism	Global and overview maps;Global and overview maps;Carbohydrate metabolism;Biosynthesis of other secondary metabolites;Metabolism of other amino acids	ko01100//Metabolic pathways;ko01110//Biosynthesis of secondary metabolites;ko00500//Starch and sucrose metabolism;ko00999//Biosynthesis of various plant secondary metabolites;ko00460//Cyanoamino acid metabolism	K01188;K01188;K01188;K01188;K01188	-	GO:0004553//hydrolase activity, hydrolyzing O-glycosyl compounds;GO:0004565//beta-galactosidase activity;GO:0008422//beta-glucosidase activity;GO:0016787//hydrolase activity;GO:0033907//beta-D-fucosidase activity	GO:0005975//carbohydrate metabolic process	--
BGIOSGA031095	637	363	355	132	155	118	16.510	13.356	13.858	4.311	5.490	4.087	14.5746666666667	4.62933333333333	-1.65458653613381	6.2370044467334e-10	1.14117433603886e-08	FH15	Formin-like protein [Source:UniProtKB/TrEMBL;Acc:A2Z354]	-	-	-	-	GO:0016020//membrane;GO:0016021//integral component of membrane	GO:0003779//actin binding;GO:0051015//actin filament binding	GO:0030036//actin cytoskeleton organization;GO:0045010//actin nucleation	--
[truncated: 2,713 more rows]
