# Supplementary material for: Molecular Mechanisms of Grain Chalkiness Variation in Rice Panicles
Source: Plants (Basel). 2025 Jan 16;14(2):244. doi: 10.3390/plants14020244 (PMC11768284; doi:10.3390/plants14020244)
Supplement: Supplementary file 1 [file plants-14-00244-s001.zip › plants-3325917-supplementary/supplement/Y2-vs-Y3.path.xls]

KEGG_A_class	KEGG_B_class	Pathway	Y2-vs-Y3 (845)	All (7020)	Pvalue	Qvalue	Pathway ID	Genes	K_IDs
Metabolism	Global and overview maps	Carbon metabolism	88	421	6.56E-08	8.53E-06	ko01200	BGIOSGA030815(ALAAT1);BGIOSGA032846(ALAAT2);BGIOSGA016582(PFK2);BGIOSGA029883(SDH2-2);BGIOSGA023636(CATB);BGIOSGA008337(ACS);BGIOSGA026901(PGDH2);BGIOSGA016632(G6PDH);BGIOSGA033233(NAD-ME2);BGIOSGA030864(THFS);BGIOSGA002537(PPC4);BGIOSGA020885(Os06g0617800);BGIOSGA030012(PEP4);BGIOSGA022167(G6PGH1);BGIOSGA025745(NAD-ME1);BGIOSGA003432(LPD1);BGIOSGA018007(SHM7);BGIOSGA019844(FBA1);BGIOSGA027638(ta…	K00814+K00814+K00850+K00235+K03781+K01895+K00058+K00036+K00028+K01938+K01595+K00948+K01595+K00033+K00028+K00382+K00600+K01623+K00616+K01803+K05298+K00033+K01810+K01681+K00162+K00036+K00627+K15633+K00831+K01681+K00873+K00844+K01783+K11517+K01803+K00850+K01647+K00616+K00074+K15893+K01637+K00029+K01006+K00036+K00232+K00927+K01595+K01057+K02437+K00161+K01738+K00026+K00627+K01681+K03781+K00615+K00640+…
Metabolism	Metabolism of terpenoids and polyketides	Terpenoid backbone biosynthesis	25	79	2.99E-06	1.94E-04	ko00900	BGIOSGA006093(ISPG);BGIOSGA031013(HMG3);BGIOSGA017419(FLCY);BGIOSGA011998(SPAC513.07);BGIOSGA009042(CHLP);BGIOSGA031086(FTA);BGIOSGA018065(CLA1);BGIOSGA020680(SPS1);BGIOSGA026103(At2g17570);BGIOSGA021950(TKT2);BGIOSGA011096(PMK);BGIOSGA028986(HMG3);BGIOSGA005843(ISPF);BGIOSGA011729(HMGS);BGIOSGA029108(HMGS);BGIOSGA011279(NUS1);BGIOSGA009868(ISPH);BGIOSGA004282(FPS);BGIOSGA028132(SPS1);BGIOSGA0007…	K03526+K00021+K05906+K15891+K10960+K05955+K01662+K14066+K11778+K01662+K00938+K00021+K01770+K01641+K01641+K11778+K03527+K00787+K14066+K06981+K15889+K00626+K00626+K11778+K00099
Metabolism	Carbohydrate metabolism	Starch and sucrose metabolism	53	241	6.67E-06	2.89E-04	ko00500	BGIOSGA011222(BGLU6);BGIOSGA009780(PHO1);BGIOSGA019723(BGLU22);BGIOSGA007514(SPP2);BGIOSGA030372(CIN7);BGIOSGA026328(DPE2);BGIOSGA030904(AMY1.2);BGIOSGA024540(AGPL4);BGIOSGA021739(SUS2);BGIOSGA007245(UGPA);BGIOSGA011829(BAMY2);BGIOSGA013652(Os03g0776000);BGIOSGA026976(TPS10);BGIOSGA026185(DPE1);BGIOSGA026650(ISA1);BGIOSGA023458(Os06g0675700);BGIOSGA016328(AMY2);BGIOSGA030715(TPS6);BGIOSGA000827(T…	K01188+K00688+K01188+K07024+K01193+K00705+K01176+K00975+K00695+K00963+K01177+K01810+K16055+K00705+K01214+K01187+K01176+K16055+K16055+K00844+K00696+K07024+K00847+K01214+K01177+K05349+K16055+K00695+K00703+K00703+K01214+K01188+K01176+K01194+K01176+K05350+K00975+K00844+K00700+K01179+K16055+K00696+K01087+K01087+K01176+K00688+K01087+K19892+K00975+K01179+K01187+K05350+K01188
Metabolism	Global and overview maps	Metabolic pathways	486	3571	2.15E-05	6.97E-04	ko01100	BGIOSGA001652(THIM);BGIOSGA011915(ARD2);BGIOSGA006141(--);BGIOSGA032771(ACC1);BGIOSGA009667(Os03g0790900);BGIOSGA037059(LACS9);BGIOSGA009672(Os03g0790700);BGIOSGA009948(Mgst3);BGIOSGA030815(ALAAT1);BGIOSGA025213(OsI_25032);BGIOSGA032846(ALAAT2);BGIOSGA016582(PFK2);BGIOSGA020251(At5g11770);BGIOSGA011222(BGLU6);BGIOSGA019250(TAR1);BGIOSGA028917(GAUT4);BGIOSGA004922(OsI_04666);BGIOSGA029883(SDH2-2);…	K00878+K08967+K01113+K11262+K11817+K01897+K11817+K00799+K00814+K01950+K00814+K00850+K03940+K01188+K16903+K13648+K03921+K00235+K06001+K01555+K03542+K00002+K08232+K00688+K01897+K17761+K00914+K00454+K03781+K00434+K00837+K00763+K15397+K09840+K01240+K03526+K00130+K00858+K01895+K01188+K09755+K01103+K05953+K00940+K00058+K00827+K06617+K00383+K01640+K00434+K21797+K00021+K24405+K00451+K01193+K00036+K00012+…
Metabolism	Carbohydrate metabolism	Pyruvate metabolism	39	167	2.68E-05	6.97E-04	ko00620	BGIOSGA032771(ACC1);BGIOSGA004799(AKR4C10);BGIOSGA008337(ACS);BGIOSGA033233(NAD-ME2);BGIOSGA002537(PPC4);BGIOSGA030012(PEP4);BGIOSGA025745(NAD-ME1);BGIOSGA003432(LPD1);BGIOSGA004800(AKR4C10);BGIOSGA029064(Os08g0536000);BGIOSGA024430(At1g54220);BGIOSGA036963(IPMSA);BGIOSGA000482(PKP2);BGIOSGA034312(ADH1);BGIOSGA020040(AKR4C11);BGIOSGA022671(ALDH2B7);BGIOSGA027518(GLYI-11);BGIOSGA004441(ME1);BGIOSG…	K11262+K00002+K01895+K00028+K01595+K01595+K00028+K00382+K00002+K00162+K00627+K01649+K00873+K18857+K00002+K00128+K01759+K00029+K01006+K01069+K01595+K00161+K00026+K00627+K18881+K00873+K01638+K00626+K00026+K00873+K00626+K00026+K00051+K01006+K01913+K00128+K00873+K01595+K00121
Metabolism	Energy metabolism	Carbon fixation in photosynthetic organisms	28	114	0.000144524	3.13E-03	ko00710	BGIOSGA030815(ALAAT1);BGIOSGA032846(ALAAT2);BGIOSGA033233(NAD-ME2);BGIOSGA002537(PPC4);BGIOSGA030012(PEP4);BGIOSGA025745(NAD-ME1);BGIOSGA019844(FBA1);BGIOSGA029371(TPIP1);BGIOSGA016539(GAPA);BGIOSGA031047(Os09g0505700);BGIOSGA004775(TPIP1);BGIOSGA004441(ME1);BGIOSGA010483(PPDK2);BGIOSGA004619(PGK1);BGIOSGA006806(PEPC);BGIOSGA026932(At3g47520);BGIOSGA016021(TKL-2);BGIOSGA016111(RPI1);BGIOSGA027913…	K00814+K00814+K00028+K01595+K01595+K00028+K01623+K01803+K05298+K01783+K01803+K00029+K01006+K00927+K01595+K00026+K00615+K01807+K00134+K00026+K00026+K00051+K01006+K01602+K14455+K00927+K01595+K00814
Metabolism	Carbohydrate metabolism	Ascorbate and aldarate metabolism	21	83	0.000624444	1.16E-02	ko00053	BGIOSGA004799(AKR4C10);BGIOSGA005765(MDAR2);BGIOSGA012372(APX1);BGIOSGA023662(APX2);BGIOSGA037342(UGD5);BGIOSGA032923(OsI_032456);BGIOSGA027993(MDAR5);BGIOSGA004800(AKR4C10);BGIOSGA020040(AKR4C11);BGIOSGA036533(APX5);BGIOSGA022671(ALDH2B7);BGIOSGA020587(USP);BGIOSGA007211(GULLO2);BGIOSGA021601(DHAR2);BGIOSGA034514(GLDH1);BGIOSGA031289(MDAR3);BGIOSGA015065(APX7);BGIOSGA016194(GULLO5);BGIOSGA023108…	K00002+K08232+K00434+K00434+K00012+K10046+K08232+K00002+K00002+K00434+K00128+K12447+K00103+K21888+K00225+K08232+K00434+K00103+K00423+K14190+K00128
Metabolism	Carbohydrate metabolism	Glycolysis / Gluconeogenesis	40	204	0.001086324	1.59E-02	ko00010	BGIOSGA016582(PFK2);BGIOSGA004799(AKR4C10);BGIOSGA008337(ACS);BGIOSGA002345(PDC1);BGIOSGA003432(LPD1);BGIOSGA019844(FBA1);BGIOSGA029371(TPIP1);BGIOSGA013652(Os03g0776000);BGIOSGA004800(AKR4C10);BGIOSGA029064(Os08g0536000);BGIOSGA024430(At1g54220);BGIOSGA012554(PGM1);BGIOSGA000482(PKP2);BGIOSGA002224(HXK8);BGIOSGA004775(TPIP1);BGIOSGA002932(PFK3);BGIOSGA008482(Galm);BGIOSGA034312(ADH1);BGIOSGA0200…	K00850+K00002+K01895+K01568+K00382+K01623+K01803+K01810+K00002+K00162+K00627+K15633+K00873+K00844+K01803+K00850+K01785+K18857+K00002+K00128+K01006+K00927+K00161+K00627+K00850+K00844+K00895+K00873+K00134+K00873+K03103+K00131+K01689+K01006+K00927+K01913+K01792+K00128+K00873+K00121
Metabolism	Carbohydrate metabolism	Galactose metabolism	19	75	0.001097889	1.59E-02	ko00052	BGIOSGA016582(PFK2);BGIOSGA013792(RFS2);BGIOSGA030372(CIN7);BGIOSGA007245(UGPA);BGIOSGA012500(GOLS1);BGIOSGA037573(RFS2);BGIOSGA024622(RFS2);BGIOSGA023458(Os06g0675700);BGIOSGA002302(RFS);BGIOSGA002224(HXK8);BGIOSGA002932(PFK3);BGIOSGA008482(Galm);BGIOSGA020587(USP);BGIOSGA020219(PFK3);BGIOSGA004368(HXK9);BGIOSGA024743(At5g18200);BGIOSGA033188(AGAL1);BGIOSGA021815(RFS6);BGIOSGA020689(Os06g0675700)	K00850+K06617+K01193+K00963+K18819+K06617+K06617+K01187+K06617+K00844+K00850+K01785+K12447+K00850+K00844+K00965+K07407+K06617+K01187
Environmental Information Processing	Signal transduction	MAPK signaling pathway - plant	42	221	0.001566708	2.04E-02	ko04016	BGIOSGA006276(SAPK6);BGIOSGA023636(CATB);BGIOSGA021253(MKK3);BGIOSGA024281(NDKR);BGIOSGA021705(ER1);BGIOSGA017524(PP2C51);BGIOSGA009964(O10);BGIOSGA031386(SAPK3);BGIOSGA026164(SAPK2);BGIOSGA023694(EIL2);BGIOSGA012535(EIL1A);BGIOSGA006930(EBF2);BGIOSGA019646(WRKY24);BGIOSGA006347(CTR1);BGIOSGA028018(MPK2);BGIOSGA030517(Os09g0325700);BGIOSGA008478(EIL1);BGIOSGA011193(MKK9);BGIOSGA024506(ETR4);BGIOS…	K14498+K03781+K20607+K00940+K20718+K14497+K13414+K14498+K14498+K14514+K14514+K14515+K13424+K14510+K20600+K14497+K14514+K20604+K14509+K17686+K14514+K20535+K13447+K14498+K20547+K14497+K13447+K03781+K13413+K03781+K20716+K13447+K17686+K20718+K14513+K20714+K20716+K20547+K14498+K20553+K14497+K14497
Metabolism	Carbohydrate metabolism	Pentose phosphate pathway	19	82	0.003338784	3.95E-02	ko00030	BGIOSGA016582(PFK2);BGIOSGA016632(G6PDH);BGIOSGA020885(Os06g0617800);BGIOSGA022167(G6PGH1);BGIOSGA019844(FBA1);BGIOSGA027638(tal);BGIOSGA035272(G6PGH2);BGIOSGA013652(Os03g0776000);BGIOSGA008556(G6PDH);BGIOSGA031047(Os09g0505700);BGIOSGA002932(PFK3);BGIOSGA000215(tal);BGIOSGA024440(G6PD2);BGIOSGA029114(OsI_30141);BGIOSGA016021(TKL-2);BGIOSGA016111(RPI1);BGIOSGA020219(PFK3);BGIOSGA022810(PFP-ALPHA)…	K00850+K00036+K00948+K00033+K01623+K00616+K00033+K01810+K00036+K01783+K00850+K00616+K00036+K01057+K00615+K01807+K00850+K00895+K00131
Metabolism	Lipid metabolism	Glycerolipid metabolism	23	108	0.004167612	4.51E-02	ko00561	BGIOSGA004799(AKR4C10);BGIOSGA003369(CSE);BGIOSGA000468(GPAT6);BGIOSGA004800(AKR4C10);BGIOSGA029809(Rv0183);BGIOSGA020040(AKR4C11);BGIOSGA022671(ALDH2B7);BGIOSGA019979(GPAT5);BGIOSGA019783(SQD1);BGIOSGA020135(LPAT5);BGIOSGA009908(DDB_G0269086);BGIOSGA019324(DGAT1-1);BGIOSGA012913(DGK1);BGIOSGA016384(DGD1);BGIOSGA033188(AGAL1);BGIOSGA005741(DGAT2D);BGIOSGA017202(DGK5);BGIOSGA027109(LPP2);BGIOSGA03…	K00002+K01054+K13508+K00002+K01054+K00002+K00128+K13508+K06118+K13513+K01054+K11155+K00901+K09480+K07407+K22848+K00901+K18693+K00128+K18693+K13519+K22848+K11155
Cellular Processes	Transport and catabolism	Peroxisome	27	134	0.004528807	4.53E-02	ko04146	BGIOSGA012617(SODCC1);BGIOSGA037059(LACS9);BGIOSGA009453(AAE16);BGIOSGA023636(CATB);BGIOSGA001923(HMGCL);BGIOSGA003605(Os01g0505400);BGIOSGA013686(GLO1);BGIOSGA025399(SODCC.2);BGIOSGA013023(--);BGIOSGA021280(ACX3);BGIOSGA012924(XDH);BGIOSGA012774(--);BGIOSGA013856(ephA);BGIOSGA011520(OsI_09857);BGIOSGA003138(CICDH);BGIOSGA007252(CATA);BGIOSGA018751(ACX4);BGIOSGA019625(SODA);BGIOSGA022130(ACX1);BG…	K04565+K01897+K01897+K03781+K01640+K12261+K11517+K04565+K13348+K00232+K00106+K12663+K08726+K03781+K00031+K03781+K00232+K04564+K00232+K01897+K07513+K13354+K13343+K00031+K13356+K11517+K13348
Metabolism	Carbohydrate metabolism	Amino sugar and nucleotide sugar metabolism	37	204	0.006477918	5.46E-02	ko00520	BGIOSGA028917(GAUT4);BGIOSGA037342(UGD5);BGIOSGA032923(OsI_032456);BGIOSGA024540(AGPL4);BGIOSGA018203(UXS2);BGIOSGA028457(GAUT4);BGIOSGA034563(GFPT2);BGIOSGA007245(UGPA);BGIOSGA036025(CSLD4);BGIOSGA013878(GAL1);BGIOSGA013652(Os03g0776000);BGIOSGA001790(UXS4);BGIOSGA006429(GAUT8);BGIOSGA002224(HXK8);BGIOSGA027875(FRK2);BGIOSGA036685(GFPT2);BGIOSGA025575(CHIB1);BGIOSGA020587(USP);BGIOSGA017137(UEL-…	K13648+K00012+K10046+K00975+K08678+K13648+K00820+K00963+K00770+K18674+K01810+K08678+K13648+K00844+K00847+K00820+K01183+K12447+K12448+K20547+K08678+K06118+K01711+K00975+K00844+K08678+K00965+K12373+K01183+K01209+K12373+K13379+K20547+K00326+K00975+K13379+K01183
Metabolism	Carbohydrate metabolism	Glyoxylate and dicarboxylate metabolism	26	131	0.006488641	5.46E-02	ko00630	BGIOSGA023636(CATB);BGIOSGA008337(ACS);BGIOSGA003432(LPD1);BGIOSGA018007(SHM7);BGIOSGA011492(Os08g0191100);BGIOSGA027522(Os08g0191100);BGIOSGA013686(GLO1);BGIOSGA006961(CSY4);BGIOSGA023784(GLU);BGIOSGA005667(GLN1-1);BGIOSGA007314(HPR-A);BGIOSGA024190(ICL);BGIOSGA014182(GLN2);BGIOSGA007624(GDH2);BGIOSGA026932(At3g47520);BGIOSGA027521(Os08g0191100);BGIOSGA011520(OsI_09857);BGIOSGA007252(CATA);BGIOS…	K03781+K01895+K00382+K00600+K01681+K01681+K11517+K01647+K00284+K01915+K15893+K01637+K01915+K02437+K00026+K01681+K03781+K03781+K01638+K00626+K00026+K00626+K00026+K01602+K11517+K01913
Metabolism	Carbohydrate metabolism	Citrate cycle (TCA cycle)	18	81	0.006719216	5.46E-02	ko00020	BGIOSGA029883(SDH2-2);BGIOSGA003432(LPD1);BGIOSGA011492(Os08g0191100);BGIOSGA029064(Os08g0536000);BGIOSGA024430(At1g54220);BGIOSGA027522(Os08g0191100);BGIOSGA006961(CSY4);BGIOSGA022620(Os06g0246500);BGIOSGA026932(At3g47520);BGIOSGA022101(At1g54220);BGIOSGA027521(Os08g0191100);BGIOSGA003138(CICDH);BGIOSGA001820(ACLB-1);BGIOSGA037610(ACLA-3);BGIOSGA035778(Os12g0632700);BGIOSGA009738(Os12g0632700);B…	K00235+K00382+K01681+K00162+K00627+K01681+K01647+K00161+K00026+K00627+K01681+K00031+K01648+K01648+K00026+K00026+K00031+K00164
Metabolism	Global and overview maps	Biosynthesis of secondary metabolites	287	2127	0.00788792	6.03E-02	ko01110	BGIOSGA032771(ACC1);BGIOSGA016582(PFK2);BGIOSGA011222(BGLU6);BGIOSGA029883(SDH2-2);BGIOSGA000724(CKX5);BGIOSGA020832(trpB2);BGIOSGA004799(AKR4C10);BGIOSGA009780(PHO1);BGIOSGA016491(Os04g0447100);BGIOSGA023636(CATB);BGIOSGA011921(KCS20);BGIOSGA013214(NCED3);BGIOSGA006093(ISPG);BGIOSGA008337(ACS);BGIOSGA019723(BGLU22);BGIOSGA011586(CYP84A1);BGIOSGA007514(SPP2);BGIOSGA010884(NAS2);BGIOSGA024281(NDKR…	K11262+K00850+K01188+K00235+K00279+K06001+K00002+K00688+K00454+K03781+K15397+K09840+K03526+K01895+K01188+K09755+K07024+K05953+K00940+K00058+K00827+K01640+K00021+K05906+K01193+K00036+K14036+K10046+K22588+K00705+K09840+K13496+K14043+K00606+K00815+K01568+K02291+K01176+K00975+K00264+K00948+K09843+K00033+K00276+K00695+K13065+K00602+K01580+K01626+K15891+K14641+K00382+K00600+K10960+K00764+K00231+K00430+…
Metabolism	Metabolism of other amino acids	Glutathione metabolism	31	168	0.0094409	6.82E-02	ko00480	BGIOSGA009948(Mgst3);BGIOSGA012372(APX1);BGIOSGA009272(GRC2);BGIOSGA023662(APX2);BGIOSGA016632(G6PDH);BGIOSGA019114(GSH1-1);BGIOSGA022167(G6PGH1);BGIOSGA033326(GSTU6);BGIOSGA033682(GSTT1);BGIOSGA035272(G6PGH2);BGIOSGA008556(G6PDH);BGIOSGA030933(HSP26-A);BGIOSGA033319(GSTU6);BGIOSGA036533(APX5);BGIOSGA024440(G6PD2);BGIOSGA008765(CSA);BGIOSGA021907(GSH2);BGIOSGA021601(DHAR2);BGIOSGA024435(SPDSYN1);…	K00799+K00434+K00383+K00434+K00036+K01919+K00033+K00799+K00799+K00033+K00036+K00799+K00799+K00434+K00036+K00432+K21456+K21888+K00797+K11188+K00031+K00383+K00799+K00434+K01919+K01255+K00031+K00799+K00799+K01469+K00797
Metabolism	Amino acid metabolism	Tryptophan metabolism	20	103	0.01978282	1.35E-01	ko00380	BGIOSGA009667(Os03g0790900);BGIOSGA009672(Os03g0790700);BGIOSGA019250(TAR1);BGIOSGA023636(CATB);BGIOSGA002265(ISS1);BGIOSGA021563(ASMT1);BGIOSGA003432(LPD1);BGIOSGA036502(YUC11);BGIOSGA018523(CYP71P1);BGIOSGA015794(AMI1);BGIOSGA003244(YUC11);BGIOSGA022671(ALDH2B7);BGIOSGA009671(Os03g0790900);BGIOSGA011520(OsI_09857);BGIOSGA007252(CATA);BGIOSGA030366(AAT1);BGIOSGA002627(At5g47720);BGIOSGA003245(YU…	K11817+K11817+K16903+K03781+K00837+K22588+K00382+K11816+K24541+K01426+K11816+K00128+K11817+K03781+K03781+K00626+K00626+K11816+K00128+K01426
Metabolism	Amino acid metabolism	Cysteine and methionine metabolism	32	185	0.02093375	1.36E-01	ko00270	BGIOSGA011915(ARD2);BGIOSGA002265(ISS1);BGIOSGA010884(NAS2);BGIOSGA026901(PGDH2);BGIOSGA017874(At3g08860);BGIOSGA019114(GSH1-1);BGIOSGA008027(NAAT1);BGIOSGA034046(SAHH);BGIOSGA011897(PSAT1);BGIOSGA027143(AKHSDH1);BGIOSGA014130(MTK1);BGIOSGA033987(OsI_36120);BGIOSGA008025(NAAT1);BGIOSGA031908(ARD4);BGIOSGA035012(OsI_35550);BGIOSGA021907(GSH2);BGIOSGA022325(RCS3);BGIOSGA026932(At3g47520);BGIOSGA024…	K08967+K00837+K05953+K00058+K00827+K01919+K00815+K01251+K00831+K12524+K00899+K16054+K00815+K08967+K08963+K21456+K01738+K00026+K00797+K00640+K01611+K00026+K01919+K00026+K00928+K00789+K00826+K14455+K00826+K00549+K00797+K00547
Metabolism	Carbohydrate metabolism	Inositol phosphate metabolism	17	85	0.02310363	1.37E-01	ko00562	BGIOSGA027214(VPS34);BGIOSGA006266(SAC7);BGIOSGA010577(FAB1B);BGIOSGA029371(TPIP1);BGIOSGA012174(ITPK2);BGIOSGA002564(NPC6);BGIOSGA021738(SAC3);BGIOSGA004775(TPIP1);BGIOSGA017414(FAB1D);BGIOSGA029429(ITPK6);BGIOSGA008331(IPK2);BGIOSGA031319(PCMP-H12);BGIOSGA005339(PIP5K9);BGIOSGA032005(SAC2);BGIOSGA013824(mipp1);BGIOSGA011991(SAC2);BGIOSGA009843(MIK)	K00914+K21797+K00921+K01803+K00913+K01114+K22913+K01803+K00921+K01765+K00915+K24221+K00889+K22913+K03103+K22913+K19517
Metabolism	Carbohydrate metabolism	Butanoate metabolism	14	66	0.02329485	1.37E-01	ko00650	BGIOSGA007641(ALDH5F1);BGIOSGA001923(HMGCL);BGIOSGA026849(GAD);BGIOSGA027464(OsI_28220);BGIOSGA004607(hbdA);BGIOSGA015196(ALS2);BGIOSGA016495(GAD4);BGIOSGA011729(HMGS);BGIOSGA029108(HMGS);BGIOSGA030366(AAT1);BGIOSGA002627(At5g47720);BGIOSGA017114(OsI_17384);BGIOSGA017115(OsI_17385);BGIOSGA010892(AAE7)	K17761+K01640+K01580+K16871+K00074+K01652+K01580+K01641+K01641+K00626+K00626+K16871+K16871+K01913
Metabolism	Glycan biosynthesis and metabolism	Other glycan degradation	7	25	0.02442044	1.37E-01	ko00511	BGIOSGA032512(At5g66150);BGIOSGA024385(GBA2);BGIOSGA014555(Os04g0560400);BGIOSGA027769(Gba2);BGIOSGA018251(ENGASE1);BGIOSGA018932(HEXO1);BGIOSGA019873(HEXO3)	K01191+K17108+K01206+K17108+K01227+K12373+K12373
Metabolism	Amino acid metabolism	Alanine, aspartate and glutamate metabolism	20	106	0.02639278	1.37E-01	ko00250	BGIOSGA030815(ALAAT1);BGIOSGA032846(ALAAT2);BGIOSGA007641(ALDH5F1);BGIOSGA017874(At3g08860);BGIOSGA020330(Os05g0555600);BGIOSGA026849(GAD);BGIOSGA000410(ASE1);BGIOSGA034563(GFPT2);BGIOSGA027464(OsI_28220);BGIOSGA010942(Os03g0291500);BGIOSGA036685(GFPT2);BGIOSGA019914(ASE1);BGIOSGA005667(GLN1-1);BGIOSGA014182(GLN2);BGIOSGA016495(GAD4);BGIOSGA027368(PYRB);BGIOSGA017114(OsI_17384);BGIOSGA021074(ASP1…	K00814+K00814+K17761+K00827+K00264+K01580+K00764+K00820+K16871+K01953+K00820+K00764+K01915+K01915+K01580+K00609+K16871+K14455+K16871+K00814
Metabolism	Carbohydrate metabolism	Fructose and mannose metabolism	16	80	0.02701376	1.37E-01	ko00051	BGIOSGA016582(PFK2);BGIOSGA019239(FKFBP);BGIOSGA019844(FBA1);BGIOSGA029371(TPIP1);BGIOSGA002224(HXK8);BGIOSGA004775(TPIP1);BGIOSGA002932(PFK3);BGIOSGA027875(FRK2);BGIOSGA023742(XYLA);BGIOSGA036753(MAN8);BGIOSGA022260(MUR1);BGIOSGA020219(PFK3);BGIOSGA034608(MAN7);BGIOSGA004368(HXK9);BGIOSGA022810(PFP-ALPHA);BGIOSGA013860(MAN3)	K00850+K01103+K01623+K01803+K00844+K01803+K00850+K00847+K01805+K19355+K01711+K00850+K19355+K00844+K00895+K19355
Environmental Information Processing	Signal transduction	Plant hormone signal transduction	49	311	0.02738051	1.37E-01	ko04075	BGIOSGA022536(BZIP46);BGIOSGA006276(SAPK6);BGIOSGA013420(SLR1);BGIOSGA005436(RR23);BGIOSGA000304(RR26);BGIOSGA002262(IAA1);BGIOSGA018793(Os05g0150500);BGIOSGA003067(IAA3);BGIOSGA017524(PP2C51);BGIOSGA031386(SAPK3);BGIOSGA026164(SAPK2);BGIOSGA023694(EIL2);BGIOSGA012535(EIL1A);BGIOSGA006930(EBF2);BGIOSGA019953(COI1B);BGIOSGA006347(CTR1);BGIOSGA026428(TGA2.1);BGIOSGA030517(Os09g0325700);BGIOSGA00847…	K14432+K14498+K14494+K14491+K14491+K14484+K14485+K14484+K14497+K14498+K14498+K14514+K14514+K14515+K13463+K14510+K14431+K14497+K14514+K13464+K14487+K14509+K14431+K14494+K14514+K14492+K14431+K14498+K14497+K14488+K14489+K13413+K14487+K14489+K14486+K14513+K16189+K14493+K12126+K14486+K14488+K14431+K14494+K14484+K14508+K14498+K14497+K14497+K13463
Metabolism	Global and overview maps	Biosynthesis of amino acids	58	382	0.0341702	1.65E-01	ko01230	BGIOSGA030815(ALAAT1);BGIOSGA032846(ALAAT2);BGIOSGA016582(PFK2);BGIOSGA020832(trpB2);BGIOSGA026901(PGDH2);BGIOSGA020330(Os05g0555600);BGIOSGA020885(Os06g0617800);BGIOSGA031387(DHS2);BGIOSGA018007(SHM7);BGIOSGA011056(OsASA2);BGIOSGA019844(FBA1);BGIOSGA027638(tal);BGIOSGA029371(TPIP1);BGIOSGA011492(Os08g0191100);BGIOSGA012554(PGM1);BGIOSGA011897(PSAT1);BGIOSGA026688(Acy1);BGIOSGA036963(IPMSA);BGIOS…	K00814+K00814+K00850+K06001+K00058+K00264+K00948+K01626+K00600+K01657+K01623+K00616+K01803+K01681+K15633+K00831+K14677+K01649+K01681+K12524+K00873+K01783+K01953+K01803+K00850+K01647+K00616+K15849+K01915+K01652+K01915+K00927+K12657+K01738+K01681+K01850+K00615+K00640+K01807+K00031+K00053+K00850+K01438+K00873+K00134+K00873+K00928+K00789+K01689+K00031+K00826+K14455+K00826+K00927+K00873+K00549+K00814+…
Metabolism	Amino acid metabolism	Valine, leucine and isoleucine degradation	17	91	0.04197102	1.95E-01	ko00280	BGIOSGA017874(At3g08860);BGIOSGA001923(HMGCL);BGIOSGA003432(LPD1);BGIOSGA026381(IBR3);BGIOSGA000850(At4g29120);BGIOSGA037751(MCCA);BGIOSGA022671(ALDH2B7);BGIOSGA011729(HMGS);BGIOSGA029108(HMGS);BGIOSGA030366(AAT1);BGIOSGA018898(Os05g0125500);BGIOSGA002627(At5g47720);BGIOSGA023191(At4g13360);BGIOSGA005359(PED1);BGIOSGA012177(BCAT5);BGIOSGA011611(BCAT2);BGIOSGA034952(ALDH3H1)	K00827+K01640+K00382+K00249+K00020+K01968+K00128+K01641+K01641+K00626+K00253+K00626+K05605+K07513+K00826+K00826+K00128
Metabolism	Global and overview maps	2-Oxocarboxylic acid metabolism	18	99	0.04692017	2.10E-01	ko01210	BGIOSGA030815(ALAAT1);BGIOSGA032846(ALAAT2);BGIOSGA011492(Os08g0191100);BGIOSGA026688(Acy1);BGIOSGA036963(IPMSA);BGIOSGA027522(Os08g0191100);BGIOSGA006961(CSY4);BGIOSGA015196(ALS2);BGIOSGA027521(Os08g0191100);BGIOSGA003138(CICDH);BGIOSGA004125(Os05g0573700);BGIOSGA008844(At4g17830);BGIOSGA011634(AK1);BGIOSGA001099(CICDH);BGIOSGA012177(BCAT5);BGIOSGA021074(ASP1);BGIOSGA011611(BCAT2);BGIOSGA032845(…	K00814+K00814+K01681+K14677+K01649+K01681+K01647+K01652+K01681+K00031+K00053+K01438+K00928+K00031+K00826+K14455+K00826+K00814
Metabolism	Lipid metabolism	Fatty acid degradation	16	95	0.1019577	4.32E-01	ko00071	BGIOSGA037059(LACS9);BGIOSGA009453(AAE16);BGIOSGA026381(IBR3);BGIOSGA034312(ADH1);BGIOSGA022671(ALDH2B7);BGIOSGA021280(ACX3);BGIOSGA018751(ACX4);BGIOSGA022130(ACX1);BGIOSGA030366(AAT1);BGIOSGA007953(MFP);BGIOSGA002627(At5g47720);BGIOSGA036643(LACS6);BGIOSGA005359(PED1);BGIOSGA019704(MFP2);BGIOSGA034952(ALDH3H1);BGIOSGA011308(At1g22440)	K01897+K01897+K00249+K18857+K00128+K00232+K00232+K00232+K00626+K10527+K00626+K01897+K07513+K10527+K00128+K00121
Metabolism	Metabolism of cofactors and vitamins	Folate biosynthesis	9	47	0.1048724	4.32E-01	ko00790	BGIOSGA006141(--);BGIOSGA017721(GGH2);BGIOSGA037452(CNX2);BGIOSGA018450(DAAT);BGIOSGA017298(CNX1);BGIOSGA014804(SDR1);BGIOSGA006744(CNX2);BGIOSGA023550(ADCS);BGIOSGA028865(RIBA1)	K01113+K01307+K03639+K18482+K15376+K00079+K03639+K13950+K14652
Metabolism	Metabolism of cofactors and vitamins	Thiamine metabolism	7	34	0.1063833	4.32E-01	ko00730	BGIOSGA001652(THIM);BGIOSGA013327(THIC);BGIOSGA018065(CLA1);BGIOSGA025849(THI1-2);BGIOSGA021950(TKT2);BGIOSGA030542(NIFS1);BGIOSGA010885(TENA2)	K00878+K03147+K01662+K03146+K01662+K04487+K20896
Metabolism	Amino acid metabolism	Phenylalanine metabolism	11	62	0.1195857	4.71E-01	ko00360	BGIOSGA008027(NAAT1);BGIOSGA016027(At1g62810);BGIOSGA015794(AMI1);BGIOSGA014703(PAL);BGIOSGA008025(NAAT1);BGIOSGA004607(hbdA);BGIOSGA004889(AAT);BGIOSGA007064(HPD);BGIOSGA021074(ASP1);BGIOSGA006000(ZB8);MSTRG.5139(At4g34880)	K00815+K00276+K01426+K10775+K00815+K00074+K15849+K00457+K14455+K10775+K01426
Metabolism	Metabolism of other amino acids	Taurine and hypotaurine metabolism	6	29	0.1275365	4.88E-01	ko00430	BGIOSGA029321(FMO1);BGIOSGA026849(GAD);BGIOSGA015543(FMO1);BGIOSGA016495(GAD4);BGIOSGA015545(FMO1);BGIOSGA029326(FMO1)	K00485+K01580+K00485+K01580+K00485+K00485
Metabolism	Metabolism of cofactors and vitamins	Nicotinate and nicotinamide metabolism	7	36	0.1343382	4.99E-01	ko00760	BGIOSGA025213(OsI_25032);BGIOSGA013898(NAPRT2);BGIOSGA029243(URH2);BGIOSGA034972(Os11g0191400);BGIOSGA036526(SRT2);BGIOSGA010497(URH2);BGIOSGA023852(--)	K01950+K00763+K01240+K00858+K11414+K01240+K18551
Metabolism	Nucleotide metabolism	Pyrimidine metabolism	16	101	0.1515784	5.47E-01	ko00240	BGIOSGA029243(URH2);BGIOSGA024281(NDKR);BGIOSGA005177(UMPS2);BGIOSGA004131(ctps2);BGIOSGA034711(APY3);BGIOSGA005176(UMPS1);BGIOSGA026406(APY2);BGIOSGA017521(ctps);BGIOSGA029043(UKL1);BGIOSGA022162(Os06g0109600);BGIOSGA027368(PYRB);BGIOSGA036022(ctps);BGIOSGA028725(APY6);BGIOSGA017538(ctps2);BGIOSGA005240(pyrH);BGIOSGA010497(URH2)	K01240+K00940+K13421+K01937+K14641+K13421+K14641+K01937+K00876+K13800+K00609+K01937+K01510+K01937+K09903+K01240
Metabolism	Lipid metabolism	Glycerophospholipid metabolism	22	147	0.164117	5.68E-01	ko00564	BGIOSGA016300(GDPD2);BGIOSGA001011(PSS3);BGIOSGA000468(GPAT6);BGIOSGA023223(PLD2);BGIOSGA031184(PLDDELTA);BGIOSGA002564(NPC6);BGIOSGA032507(LCAT3);BGIOSGA017121(LCAT4);BGIOSGA026429(Os07g0688000);BGIOSGA019979(GPAT5);BGIOSGA020135(LPAT5);BGIOSGA012913(DGK1);BGIOSGA017202(DGK5);BGIOSGA000192(Taz);BGIOSGA027109(LPP2);BGIOSGA002281(--);BGIOSGA014146(At1g78690);BGIOSGA002737(LPP3);BGIOSGA008798(LPLAT…	K18696+K08730+K13508+K01115+K01115+K01114+K22389+K22389+K01517+K13508+K13513+K00901+K00901+K13511+K18693+K06130+K13511+K18693+K13519+K05929+K01115+K00111
Metabolism	Energy metabolism	Nitrogen metabolism	10	59	0.1659753	5.68E-01	ko00910	BGIOSGA026834(ACA7);BGIOSGA020330(Os05g0555600);BGIOSGA032693(NIA1);BGIOSGA023784(GLU);BGIOSGA005667(GLN1-1);BGIOSGA014182(GLN2);BGIOSGA026830(ACA5);BGIOSGA003498(Os01g0357100);BGIOSGA026840(NIA1);BGIOSGA004285(NRT2.3)	K01674+K00264+K10534+K00284+K01915+K01915+K01674+K00366+K10534+K02575
Metabolism	Lipid metabolism	alpha-Linolenic acid metabolism	13	83	0.1937383	6.41E-01	ko00592	BGIOSGA016491(Os04g0447100);BGIOSGA011778(4CLL4);BGIOSGA034312(ADH1);BGIOSGA010465(AOC);BGIOSGA032507(LCAT3);BGIOSGA017121(LCAT4);BGIOSGA021280(ACX3);BGIOSGA018751(ACX4);BGIOSGA022130(ACX1);BGIOSGA007953(MFP);BGIOSGA005359(PED1);BGIOSGA031036(CEQORH);BGIOSGA019704(MFP2)	K00454+K10526+K18857+K10525+K22389+K22389+K00232+K00232+K00232+K10527+K07513+K00224+K10527
Metabolism	Glycan biosynthesis and metabolism	Glycosphingolipid biosynthesis - globo and isoglobo series	3	13	0.1996266	6.41E-01	ko00603	BGIOSGA033188(AGAL1);BGIOSGA018932(HEXO1);BGIOSGA019873(HEXO3)	K07407+K12373+K12373
Metabolism	Biosynthesis of other secondary metabolites	Glucosinolate biosynthesis	2	7	0.2021578	6.41E-01	ko00966	BGIOSGA012177(BCAT5);BGIOSGA011611(BCAT2)	K00826+K00826
Genetic Information Processing	Translation	Ribosome biogenesis in eukaryotes	18	123	0.2211371	6.84E-01	ko03008	BGIOSGA009503(At5g22100);BGIOSGA012435(--);BGIOSGA010733(NOP5-2);BGIOSGA037067(At1g10490);BGIOSGA014445(Tbl3);BGIOSGA031351(nmd3);BGIOSGA024952(At1g50920);BGIOSGA025196(RIOK1);BGIOSGA023851(CBF5);BGIOSGA010732(NOP5-2);BGIOSGA017715(PWP2);BGIOSGA014209(SDN3);BGIOSGA013847(RBM28);BGIOSGA037054(NOL6);BGIOSGA009310(FIB2);BGIOSGA010143(LSG1-2);BGIOSGA035693(--);MSTRG.19302(At1g50920)	K11108+K14546+K14565+K14521+K14555+K07562+K06943+K07178+K11131+K14565+K14558+K14570+K14573+K14544+K14563+K14539+K01164+K06943
Metabolism	Biosynthesis of other secondary metabolites	Isoquinoline alkaloid biosynthesis	6	35	0.2398125	7.25E-01	ko00950	BGIOSGA008027(NAAT1);BGIOSGA016027(At1g62810);BGIOSGA008025(NAAT1);BGIOSGA004889(AAT);BGIOSGA000667(PPO);BGIOSGA021074(ASP1)	K00815+K00276+K00815+K15849+K00422+K14455
Organismal Systems	Environmental adaptation	Circadian rhythm - plant	8	50	0.24884	7.26E-01	ko04712	BGIOSGA026452(PRR37);BGIOSGA028019(LHY);BGIOSGA012476(PHYB);BGIOSGA010964(PRR73);BGIOSGA001870(PIL15);BGIOSGA008648(CRY2);BGIOSGA009906(PHYA);BGIOSGA033831(Os11g0547000)	K12129+K12133+K12121+K12129+K12126+K12119+K12120+K12116
Metabolism	Metabolism of terpenoids and polyketides	Diterpenoid biosynthesis	10	65	0.2514553	7.26E-01	ko00904	BGIOSGA008467(KSL7);BGIOSGA015502(CPS4);BGIOSGA008469(CPS2);BGIOSGA015980(KSL4);BGIOSGA015504(CYP99A2);BGIOSGA002149(GA2OX3);BGIOSGA008466(CYP76M7);BGIOSGA002270(GA3OX2);BGIOSGA034768(CYP92C5);BGIOSGA021011(CYP701A8)	K14036+K14043+K04120+K14046+K16085+K04125+K16084+K04124+K22640+K21719
Genetic Information Processing	Folding, sorting and degradation	RNA degradation	22	158	0.2636274	7.45E-01	ko03018	BGIOSGA016582(PFK2);BGIOSGA020076(VIP2);BGIOSGA011582(HSP1);BGIOSGA037266(exosc7);BGIOSGA031461(SKI3);BGIOSGA002932(PFK3);BGIOSGA016669(At3g25440);BGIOSGA014697(RRP4);BGIOSGA007089(SKI2);BGIOSGA006650(rcd1);BGIOSGA031462(--);BGIOSGA020957(PAB5);BGIOSGA006404(LSM6B);BGIOSGA029532(HSP70-9);BGIOSGA017649(CPN60-2);BGIOSGA005513(HSP70-9);BGIOSGA020219(PFK3);BGIOSGA006032(PNP2);BGIOSGA009699(CNOT9);BGI…	K00850+K12605+K04043+K12589+K12600+K00850+K01148+K03679+K12599+K12606+K12600+K13126+K12625+K04043+K04077+K04043+K00850+K00962+K12606+K12591+K01689+K04077
Metabolism	Glycan biosynthesis and metabolism	Glycosphingolipid biosynthesis - ganglio series	2	9	0.2964148	8.14E-01	ko00604	BGIOSGA018932(HEXO1);BGIOSGA019873(HEXO3)	K12373+K12373
Metabolism	Amino acid metabolism	Tyrosine metabolism	11	76	0.3040812	8.14E-01	ko00350	BGIOSGA006951(FAH);BGIOSGA022113(HGO);BGIOSGA008027(NAAT1);BGIOSGA016027(At1g62810);BGIOSGA008025(NAAT1);BGIOSGA034312(ADH1);BGIOSGA004889(AAT);BGIOSGA000667(PPO);BGIOSGA007064(HPD);BGIOSGA021074(ASP1);BGIOSGA011308(At1g22440)	K01555+K00451+K00815+K00276+K00815+K18857+K15849+K00422+K00457+K14455+K00121
Metabolism	Metabolism of terpenoids and polyketides	Carotenoid biosynthesis	7	46	0.3144059	8.14E-01	ko00906	BGIOSGA013214(NCED3);BGIOSGA037804(NCED5);BGIOSGA035794(PSY2);BGIOSGA008883(CYP707A5);BGIOSGA005357(CYP97A3);BGIOSGA020499(PSY1);BGIOSGA005777(NCED1)	K09840+K09840+K02291+K09843+K15747+K02291+K09840
Metabolism	Metabolism of cofactors and vitamins	Riboflavin metabolism	5	31	0.3149615	8.14E-01	ko00740	BGIOSGA001652(THIM);BGIOSGA033829(PAP17);BGIOSGA032440(PAP3);BGIOSGA000796(FHY);BGIOSGA028865(RIBA1)	K00878+K14379+K14379+K20884+K14652
Metabolism	Biosynthesis of other secondary metabolites	Aflatoxin biosynthesis	1	3	0.3194279	8.14E-01	ko00254	BGIOSGA032771(ACC1)	K11262
Genetic Information Processing	Folding, sorting and degradation	Sulfur relay system	4	24	0.3258328	8.15E-01	ko04122	BGIOSGA037452(CNX2);BGIOSGA001286(NCS6);BGIOSGA006744(CNX2);BGIOSGA030542(NIFS1)	K03639+K14168+K03639+K04487
Metabolism	Amino acid metabolism	Arginine and proline metabolism	13	94	0.3403018	8.26E-01	ko00330	BGIOSGA015794(AMI1);BGIOSGA031934(P4H7);BGIOSGA022671(ALDH2B7);BGIOSGA008362(CPA);BGIOSGA002283(Os01g0174600);BGIOSGA004801(P5CS2);BGIOSGA024435(SPDSYN1);BGIOSGA029738(SAMDC);BGIOSGA024672(P4H7);BGIOSGA021074(ASP1);BGIOSGA034952(ALDH3H1);BGIOSGA023029(SPMS);MSTRG.5139(At4g34880)	K01426+K00472+K00128+K12251+K00472+K12657+K00797+K01611+K00472+K14455+K00128+K00797+K01426
Metabolism	Biosynthesis of other secondary metabolites	Neomycin, kanamycin and gentamicin biosynthesis	2	10	0.3431863	8.26E-01	ko00524	BGIOSGA002224(HXK8);BGIOSGA004368(HXK9)	K00844+K00844
Metabolism	Lipid metabolism	Arachidonic acid metabolism	4	25	0.3546262	8.38E-01	ko00590	BGIOSGA014804(SDR1);BGIOSGA008765(CSA);BGIOSGA013856(ephA);BGIOSGA013827(LKHA4)	K00079+K00432+K08726+K01254
Metabolism	Nucleotide metabolism	Purine metabolism	19	144	0.3706	8.60E-01	ko00230	BGIOSGA024281(NDKR);BGIOSGA020885(Os06g0617800);BGIOSGA028183(purH);BGIOSGA034711(APY3);BGIOSGA000410(ASE1);BGIOSGA026406(APY2);BGIOSGA000359(At1g74260);BGIOSGA009509(PUR5);BGIOSGA017365(ALN);BGIOSGA028795(RSH2);BGIOSGA019914(ASE1);BGIOSGA026429(Os07g0688000);BGIOSGA012924(XDH);BGIOSGA035916(APT1);BGIOSGA013663(At1g16350);BGIOSGA030846(RSH3);BGIOSGA002950(PURKE);BGIOSGA030932(PUR7);BGIOSGA028725(…	K00940+K00948+K00602+K14641+K00764+K14641+K01952+K01933+K01466+K00951+K00764+K01517+K00106+K00759+K00088+K00951+K11808+K01923+K01510
Genetic Information Processing	Replication and repair	Non-homologous end-joining	2	11	0.3889051	8.87E-01	ko03450	BGIOSGA013980(KU80);BGIOSGA006432(RAD50)	K10885+K10866
Metabolism	Biosynthesis of other secondary metabolites	Caffeine metabolism	1	4	0.4013836	9.00E-01	ko00232	BGIOSGA012924(XDH)	K00106
Metabolism	Lipid metabolism	Biosynthesis of unsaturated fatty acids	7	51	0.4172652	9.06E-01	ko01040	BGIOSGA004922(OsI_04666);BGIOSGA016909(Acot8);BGIOSGA017913(Hacd2);BGIOSGA021280(ACX3);BGIOSGA018751(ACX4);BGIOSGA022130(ACX1);BGIOSGA005359(PED1)	K03921+K01068+K10703+K00232+K00232+K00232+K07513
Environmental Information Processing	Signal transduction	Phosphatidylinositol signaling system	11	84	0.4316004	9.06E-01	ko04070	BGIOSGA027214(VPS34);BGIOSGA006266(SAC7);BGIOSGA010577(FAB1B);BGIOSGA000718(VIP1);BGIOSGA012174(ITPK2);BGIOSGA013359(VIP2);BGIOSGA017414(FAB1D);BGIOSGA008331(IPK2);BGIOSGA005339(PIP5K9);BGIOSGA012913(DGK1);BGIOSGA017202(DGK5)	K00914+K21797+K00921+K13024+K00913+K13024+K00921+K00915+K00889+K00901+K00901
Metabolism	Amino acid metabolism	Arginine biosynthesis	8	60	0.4364156	9.06E-01	ko00220	BGIOSGA030815(ALAAT1);BGIOSGA032846(ALAAT2);BGIOSGA026688(Acy1);BGIOSGA005667(GLN1-1);BGIOSGA014182(GLN2);BGIOSGA008844(At4g17830);BGIOSGA021074(ASP1);BGIOSGA032845(ALAAT2)	K00814+K00814+K14677+K01915+K01915+K01438+K14455+K00814
Cellular Processes	Transport and catabolism	Autophagy - other	7	52	0.4378834	9.06E-01	ko04136	BGIOSGA027214(VPS34);BGIOSGA028123(ATG8C);BGIOSGA014639(ATG13A);BGIOSGA034769(TAP46);BGIOSGA005947(ATG13A);BGIOSGA034764(TAP46);BGIOSGA040481(PP2A4)	K00914+K08341+K08331+K17606+K08331+K17606+K04382
Metabolism	Lipid metabolism	Linoleic acid metabolism	3	20	0.4390581	9.06E-01	ko00591	BGIOSGA016491(Os04g0447100);BGIOSGA013392(Os03g0700400);BGIOSGA013525(LOX1.1)	K00454+K15718+K15718
Metabolism	Lipid metabolism	Fatty acid elongation	8	62	0.4744745	9.64E-01	ko00062	BGIOSGA011921(KCS20);BGIOSGA016909(Acot8);BGIOSGA017913(Hacd2);BGIOSGA011985(FDH);BGIOSGA017513(KCS11);BGIOSGA011202(CUT1);BGIOSGA036833(At3g45770);BGIOSGA012764(KCS12)	K15397+K01068+K10703+K15397+K15397+K15397+K07512+K15397
Metabolism	Lipid metabolism	Ether lipid metabolism	5	38	0.4890469	9.68E-01	ko00565	BGIOSGA023223(PLD2);BGIOSGA031184(PLDDELTA);BGIOSGA002564(NPC6);BGIOSGA008798(LPLAT2);BGIOSGA002291(PLD1)	K01115+K01115+K01114+K13519+K01115
Metabolism	Biosynthesis of other secondary metabolites	Biosynthesis of various plant secondary metabolites	12	97	0.5064459	9.68E-01	ko00999	BGIOSGA011222(BGLU6);BGIOSGA019723(BGLU22);BGIOSGA010884(NAS2);BGIOSGA000737(DRB1);BGIOSGA018534(PLR_Lp1);BGIOSGA029453(BGLU31);BGIOSGA032431(Os10g0113000);BGIOSGA008343(BGLU7);BGIOSGA004227(UGT84A13);BGIOSGA001851(METK3);BGIOSGA026304(BGLU26);MSTRG.20695(BGLU25)	K01188+K01188+K05953+K05349+K21568+K01188+K22374+K05350+K23279+K00789+K05350+K01188
Metabolism	Metabolism of terpenoids and polyketides	Limonene and pinene degradation	2	14	0.5160682	9.68E-01	ko00903	BGIOSGA022671(ALDH2B7);BGIOSGA034952(ALDH3H1)	K00128+K00128
Genetic Information Processing	Replication and repair	Homologous recombination	13	106	0.5162446	9.68E-01	ko03440	BGIOSGA008907(RECG);BGIOSGA033164(NBS1);BGIOSGA022639(DRD1);BGIOSGA020290(brcc3);BGIOSGA019810(CLSY3);BGIOSGA000313(At2g19490);BGIOSGA017210(Os08g0175300);BGIOSGA027565(Os08g0175300);BGIOSGA006432(RAD50);BGIOSGA019037(RPA1C);BGIOSGA031033(TOP3B);BGIOSGA005984(RPA2B);BGIOSGA024397(DRD1)	K03655+K10867+K10875+K11864+K10875+K03553+K02335+K02335+K10866+K07466+K03165+K10739+K10875
Metabolism	Amino acid metabolism	Lysine degradation	8	65	0.5302919	9.68E-01	ko00310	BGIOSGA004668(SUVH1);BGIOSGA003432(LPD1);BGIOSGA022686(CLF);BGIOSGA012517(SUVH3);BGIOSGA022671(ALDH2B7);BGIOSGA030366(AAT1);BGIOSGA002627(At5g47720);BGIOSGA034952(ALDH3H1)	K24405+K00382+K11430+K24405+K00128+K00626+K00626+K00128
Metabolism	Global and overview maps	Fatty acid metabolism	18	149	0.5318351	9.68E-01	ko01212	BGIOSGA032771(ACC1);BGIOSGA037059(LACS9);BGIOSGA004922(OsI_04666);BGIOSGA009453(AAE16);BGIOSGA026381(IBR3);BGIOSGA017913(Hacd2);BGIOSGA021280(ACX3);BGIOSGA018751(ACX4);BGIOSGA022130(ACX1);BGIOSGA023195(FATB1);BGIOSGA030366(AAT1);BGIOSGA007953(MFP);BGIOSGA002627(At5g47720);BGIOSGA012826(KAS2);BGIOSGA036643(LACS6);BGIOSGA005359(PED1);BGIOSGA036833(At3g45770);BGIOSGA019704(MFP2)	K11262+K01897+K03921+K01897+K00249+K10703+K00232+K00232+K00232+K10781+K00626+K10527+K00626+K09458+K01897+K07513+K07512+K10527
Metabolism	Glycan biosynthesis and metabolism	Glycosaminoglycan degradation	3	23	0.5351663	9.68E-01	ko00531	BGIOSGA012097(At5g07830);BGIOSGA018932(HEXO1);BGIOSGA019873(HEXO3)	K07964+K12373+K12373
Metabolism	Amino acid metabolism	Valine, leucine and isoleucine biosynthesis	5	40	0.536351	9.68E-01	ko00290	BGIOSGA036963(IPMSA);BGIOSGA015196(ALS2);BGIOSGA004125(Os05g0573700);BGIOSGA012177(BCAT5);BGIOSGA011611(BCAT2)	K01649+K01652+K00053+K00826+K00826
Metabolism	Metabolism of other amino acids	beta-Alanine metabolism	9	76	0.574102	1.00E+00	ko00410	BGIOSGA016027(At1g62810);BGIOSGA026849(GAD);BGIOSGA022671(ALDH2B7);BGIOSGA021280(ACX3);BGIOSGA016495(GAD4);BGIOSGA018751(ACX4);BGIOSGA022130(ACX1);BGIOSGA023191(At4g13360);BGIOSGA034952(ALDH3H1)	K00276+K01580+K00128+K00232+K01580+K00232+K00232+K05605+K00128
Metabolism	Carbohydrate metabolism	Propanoate metabolism	7	59	0.5764624	1.00E+00	ko00640	BGIOSGA032771(ACC1);BGIOSGA008337(ACS);BGIOSGA003432(LPD1);BGIOSGA021280(ACX3);BGIOSGA018751(ACX4);BGIOSGA022130(ACX1);BGIOSGA023191(At4g13360)	K11262+K01895+K00382+K00232+K00232+K00232+K05605
Metabolism	Amino acid metabolism	Phenylalanine, tyrosine and tryptophan biosynthesis	8	68	0.5837777	1.00E+00	ko00400	BGIOSGA020832(trpB2);BGIOSGA008027(NAAT1);BGIOSGA031387(DHS2);BGIOSGA011056(OsASA2);BGIOSGA008025(NAAT1);BGIOSGA004889(AAT);BGIOSGA037664(CM1);BGIOSGA021074(ASP1)	K06001+K00815+K01626+K01657+K00815+K15849+K01850+K14455
Organismal Systems	Environmental adaptation	Plant-pathogen interaction	37	316	0.5997891	1.00E+00	ko04626	BGIOSGA000697(CNGC4);BGIOSGA005462(CNGC17);BGIOSGA011921(KCS20);BGIOSGA029574(WRKY34);BGIOSGA009964(O10);BGIOSGA036094(HSP90-6);BGIOSGA021870(PIK-2);BGIOSGA026734(WRKY2);BGIOSGA019646(WRKY24);BGIOSGA018154(CML15);BGIOSGA028018(MPK2);BGIOSGA029074(CERK1);BGIOSGA034766(CML36);BGIOSGA024062(CPK20);BGIOSGA001257(CML12);BGIOSGA033858(RBOHC);BGIOSGA011985(FDH);BGIOSGA031253(CNGC17);BGIOSGA027353(CCP1);…	K05391+K05391+K15397+K18835+K13414+K09487+K13457+K18835+K13424+K13448+K20600+K13429+K13448+K13412+K13448+K13447+K15397+K05391+K01373+K13447+K13412+K13413+K13447+K13448+K02358+K15397+K01373+K13457+K13457+K15397+K04079+K05391+K15397+K13448+K05391+K13412+K13448
Metabolism	Biosynthesis of other secondary metabolites	Tropane, piperidine and pyridine alkaloid biosynthesis	5	44	0.6242673	1.00E+00	ko00960	BGIOSGA008027(NAAT1);BGIOSGA016027(At1g62810);BGIOSGA008025(NAAT1);BGIOSGA004889(AAT);BGIOSGA021074(ASP1)	K00815+K00276+K00815+K15849+K14455
Metabolism	Metabolism of cofactors and vitamins	Vitamin B6 metabolism	2	17	0.6244256	1.00E+00	ko00750	BGIOSGA011897(PSAT1);BGIOSGA007821(At1g17710)	K00831+K13248
Metabolism	Amino acid metabolism	Histidine metabolism	4	36	0.6446831	1.00E+00	ko00340	BGIOSGA017740(Carnmt1);BGIOSGA022671(ALDH2B7);BGIOSGA034952(ALDH3H1);BGIOSGA017134(CAMPLR22A2D_LOCUS4590)	K19787+K00128+K00128+K01693
Metabolism	Lipid metabolism	Sphingolipid metabolism	4	36	0.6446831	1.00E+00	ko00600	BGIOSGA024385(GBA2);BGIOSGA000200(Os01g0928800);BGIOSGA027769(Gba2);BGIOSGA033188(AGAL1)	K17108+K00654+K17108+K07407
Metabolism	Metabolism of cofactors and vitamins	Ubiquinone and other terpenoid-quinone biosynthesis	8	72	0.6502471	1.00E+00	ko00130	BGIOSGA008027(NAAT1);BGIOSGA023407(HPT1);BGIOSGA008025(NAAT1);BGIOSGA008503(PHYLLO);BGIOSGA009810(At4g36750);BGIOSGA007064(HPD);BGIOSGA018301(CYP73A2);BGIOSGA011432(4CLL1)	K00815+K09833+K00815+K14759+K03809+K00457+K00487+K01904
Metabolism	Metabolism of terpenoids and polyketides	Sesquiterpenoid and triterpenoid biosynthesis	3	28	0.6721891	1.00E+00	ko00909	BGIOSGA011998(SPAC513.07);BGIOSGA011175(SQE1);BGIOSGA007156(Os11g0285000)	K15891+K00511+K19011
Genetic Information Processing	Replication and repair	Base excision repair	6	56	0.6812848	1.00E+00	ko03410	BGIOSGA029368(APE2);BGIOSGA006335(PARP3);BGIOSGA029754(guaA);BGIOSGA017210(Os08g0175300);BGIOSGA027565(Os08g0175300);BGIOSGA004625(NSFBx)	K10772+K10798+K01246+K02335+K02335+K01142
Metabolism	Amino acid metabolism	Glycine, serine and threonine metabolism	13	120	0.7003027	1.00E+00	ko00260	BGIOSGA020832(trpB2);BGIOSGA028697(BADH2);BGIOSGA026901(PGDH2);BGIOSGA017874(At3g08860);BGIOSGA016027(At1g62810);BGIOSGA003432(LPD1);BGIOSGA018007(SHM7);BGIOSGA012554(PGM1);BGIOSGA011897(PSAT1);BGIOSGA027143(AKHSDH1);BGIOSGA007314(HPR-A);BGIOSGA007624(GDH2);BGIOSGA011634(AK1)	K06001+K00130+K00058+K00827+K00276+K00382+K00600+K15633+K00831+K12524+K15893+K02437+K00928
Metabolism	Metabolism of cofactors and vitamins	Pantothenate and CoA biosynthesis	7	67	0.7116291	1.00E+00	ko00770	BGIOSGA002092(KPHMT1);BGIOSGA015196(ALS2);BGIOSGA022671(ALDH2B7);BGIOSGA004125(Os05g0573700);BGIOSGA012177(BCAT5);BGIOSGA011611(BCAT2);BGIOSGA034952(ALDH3H1)	K00606+K01652+K00128+K00053+K00826+K00826+K00128
Metabolism	Biosynthesis of other secondary metabolites	Monobactam biosynthesis	2	20	0.7130074	1.00E+00	ko00261	BGIOSGA027143(AKHSDH1);BGIOSGA011634(AK1)	K12524+K00928
Metabolism	Biosynthesis of other secondary metabolites	Betalain biosynthesis	1	10	0.7229123	1.00E+00	ko00965	BGIOSGA000393(LIGB)	K15777
Genetic Information Processing	Transcription	RNA polymerase	8	78	0.7374493	1.00E+00	ko03020	BGIOSGA031619(NRPA2);BGIOSGA017220(NRPD2);BGIOSGA031240(NRPD1);BGIOSGA012829(NRPC2);BGIOSGA027577(NRPD2);BGIOSGA023261(NRPA1);BGIOSGA013221(RPB2);BGIOSGA016665(NRPC1)	K03002+K16252+K16250+K03021+K16252+K02999+K03010+K03018
Metabolism	Biosynthesis of other secondary metabolites	Benzoxazinoid biosynthesis	1	11	0.7563131	1.00E+00	ko00402	BGIOSGA009640(BX1)	K13222
Metabolism	Glycan biosynthesis and metabolism	Other types of O-glycan biosynthesis	1	11	0.7563131	1.00E+00	ko00514	BGIOSGA006452(SEC)	K09667
Metabolism	Metabolism of cofactors and vitamins	One carbon pool by folate	3	32	0.7585798	1.00E+00	ko00670	BGIOSGA030864(THFS);BGIOSGA028183(purH);BGIOSGA018007(SHM7)	K01938+K00602+K00600
Genetic Information Processing	Translation	Nucleocytoplasmic transport	13	126	0.764559	1.00E+00	ko03013	BGIOSGA032547(--);BGIOSGA012153(NUP133);BGIOSGA006922(NUP205);BGIOSGA003572(NUP98A);BGIOSGA031351(nmd3);BGIOSGA000465(NUP62);BGIOSGA010736(NUP93A);BGIOSGA011957(NUP96);BGIOSGA031281(GB210);BGIOSGA003166(Os01g0253300);BGIOSGA029901(THO6);BGIOSGA010939(--);BGIOSGA013795(Y14B)	K14311+K14300+K14310+K14297+K07562+K14306+K14309+K14297+K14314+K15042+K13175+K25201+K12876
Metabolism	Lipid metabolism	Steroid biosynthesis	5	52	0.7667947	1.00E+00	ko00100	BGIOSGA030261(LIP1);BGIOSGA026594(LIP2);BGIOSGA007157(Os02g0139700);BGIOSGA011175(SQE1);BGIOSGA024630(Smt1-1)	K01052+K01052+K01853+K00511+K00559
Cellular Processes	Transport and catabolism	Phagosome	10	99	0.7687676	1.00E+00	ko04145	BGIOSGA027214(VPS34);BGIOSGA000333(CRT3);BGIOSGA010577(FAB1B);BGIOSGA012245(VHA-a3);BGIOSGA017414(FAB1D);BGIOSGA017451(VHA-C);BGIOSGA012106(sec61a);BGIOSGA034426(VATP-P1);BGIOSGA020739(CVA69.24);BGIOSGA037921(VHA-D)	K00914+K08057+K00921+K02154+K00921+K02148+K10956+K02155+K02145+K02149
Genetic Information Processing	Folding, sorting and degradation	Protein processing in endoplasmic reticulum	31	292	0.8018644	1.00E+00	ko04141	BGIOSGA018448(--);BGIOSGA035736(HSC-2);BGIOSGA000333(CRT3);BGIOSGA004294(CUL1);BGIOSGA025295(PHF1);BGIOSGA002444(HSP16.9A);BGIOSGA027822(SUD1);BGIOSGA009860(AERO1);BGIOSGA018777(PDIL2-1);BGIOSGA036094(HSP90-6);BGIOSGA016881(DJA6);BGIOSGA014099(STT3B);BGIOSGA009154(HSP18.6);BGIOSGA034220(HSP21.9);BGIOSGA012293(HSP17.9A);BGIOSGA012333(HSP70);BGIOSGA011002(HSP70);BGIOSGA004771(HSP70-4);BGIOSGA007319…	K10950+K03283+K08057+K03347+K14003+K13993+K10661+K10950+K09584+K09487+K09503+K07151+K13993+K13993+K13993+K03283+K03283+K03283+K09580+K06689+K13250+K10666+K08852+K10956+K03283+K09580+K09503+K13993+K13993+K04079+K13993
Metabolism	Lipid metabolism	Fatty acid biosynthesis	8	85	0.8187425	1.00E+00	ko00061	BGIOSGA032771(ACC1);BGIOSGA037059(LACS9);BGIOSGA004922(OsI_04666);BGIOSGA009453(AAE16);BGIOSGA023195(FATB1);BGIOSGA012826(KAS2);BGIOSGA036643(LACS6);BGIOSGA036833(At3g45770)	K11262+K01897+K03921+K01897+K10781+K09458+K01897+K07512
Metabolism	Lipid metabolism	Cutin, suberine and wax biosynthesis	4	46	0.8212081	1.00E+00	ko00073	BGIOSGA014736(SOP1);BGIOSGA012142(PXG);BGIOSGA029184(FAR1);BGIOSGA035318(HHT1)	K17991+K17991+K13356+K15400
Genetic Information Processing	Replication and repair	DNA replication	8	86	0.8285921	1.00E+00	ko03030	BGIOSGA024439(At1g67320);BGIOSGA005509(RFC3);BGIOSGA005432(MCM5);BGIOSGA017210(Os08g0175300);BGIOSGA027565(Os08g0175300);BGIOSGA035270(OsI_36121);BGIOSGA019037(RPA1C);BGIOSGA005984(RPA2B)	K02685+K10756+K02209+K02335+K02335+K02540+K07466+K10739
Environmental Information Processing	Membrane transport	ABC transporters	11	115	0.8326989	1.00E+00	ko02010	BGIOSGA014245(ABCB19);BGIOSGA015573(ABCC14);BGIOSGA019148(ABCB4);BGIOSGA004262(ABCB11);BGIOSGA001681(ABCC4);BGIOSGA034401(ABCG25);BGIOSGA019320(ABCC8);BGIOSGA014966(ABCB19);BGIOSGA015572(ABCC4);BGIOSGA001680(ABCC4);BGIOSGA002872(ABCC3)	K05658+K05665+K05658+K05658+K05665+K05681+K05665+K05658+K05665+K05665+K05665
Metabolism	Metabolism of terpenoids and polyketides	Brassinosteroid biosynthesis	2	27	0.8533877	1.00E+00	ko00905	BGIOSGA036662(CYP90A4);BGIOSGA002945(CYP90D2)	K09588+K09589
Metabolism	Biosynthesis of other secondary metabolites	Flavone and flavonol biosynthesis	1	15	0.8542503	1.00E+00	ko00944	BGIOSGA014689(UGT73C7)	K22771
Metabolism	Glycan biosynthesis and metabolism	Various types of N-glycan biosynthesis	3	39	0.8647902	1.00E+00	ko00513	BGIOSGA014099(STT3B);BGIOSGA018932(HEXO1);BGIOSGA019873(HEXO3)	K07151+K12373+K12373
Metabolism	Carbohydrate metabolism	Pentose and glucuronate interconversions	10	111	0.8748227	1.00E+00	ko00040	BGIOSGA004799(AKR4C10);BGIOSGA037342(UGD5);BGIOSGA031946(PME31);BGIOSGA007245(UGPA);BGIOSGA004800(AKR4C10);BGIOSGA031047(Os09g0505700);BGIOSGA023742(XYLA);BGIOSGA020040(AKR4C11);BGIOSGA020587(USP);BGIOSGA020293(At1g80170)	K00002+K00012+K01051+K00963+K00002+K01783+K01805+K00002+K12447+K01213
Metabolism	Metabolism of terpenoids and polyketides	Zeatin biosynthesis	3	41	0.8864133	1.00E+00	ko00908	BGIOSGA000724(CKX5);BGIOSGA012657(UGT73C5);BGIOSGA014574(SB20O07.14)	K00279+K13496+K13495
Metabolism	Carbohydrate metabolism	C5-Branched dibasic acid metabolism	1	17	0.8872947	1.00E+00	ko00660	BGIOSGA015196(ALS2)	K01652
Cellular Processes	Transport and catabolism	Endocytosis	19	200	0.893479	1.00E+00	ko04144	BGIOSGA035736(HSC-2);BGIOSGA007738(AGD12);BGIOSGA020525(ERD7);BGIOSGA023285(BIG1);BGIOSGA023223(PLD2);BGIOSGA031184(PLDDELTA);BGIOSGA011135(ERD7);BGIOSGA012333(HSP70);BGIOSGA011002(HSP70);BGIOSGA004771(HSP70-4);BGIOSGA008544(ARP3);BGIOSGA005339(PIP5K9);BGIOSGA017916(HSP70-4);BGIOSGA013829(RABE1C);BGIOSGA004425(EPSIN1);BGIOSGA005175(AGD11);BGIOSGA023352(CHMP1);BGIOSGA010174(VPS2.2);BGIOSGA002291(P…	K03283+K12486+K19366+K18442+K01115+K01115+K19366+K03283+K03283+K03283+K18584+K00889+K03283+K07901+K12471+K12486+K12197+K12191+K01115
Genetic Information Processing	Folding, sorting and degradation	Protein export	6	74	0.8951584	1.00E+00	ko03060	BGIOSGA019563(Sec11a);BGIOSGA036263(At2g22425);BGIOSGA013926(ALB4);BGIOSGA021511(SRP9);BGIOSGA012106(sec61a);BGIOSGA017746(SRP54-2)	K13280+K12946+K03217+K03109+K10956+K03106
Genetic Information Processing	Replication and repair	Mismatch repair	6	74	0.8951584	1.00E+00	ko03430	BGIOSGA006140(PMS1);BGIOSGA005509(RFC3);BGIOSGA029309(MLH3);BGIOSGA019037(RPA1C);BGIOSGA005984(RPA2B);BGIOSGA017366(mutS2)	K10858+K10756+K08739+K07466+K10739+K07456
Metabolism	Metabolism of other amino acids	Cyanoamino acid metabolism	8	95	0.8994286	1.00E+00	ko00460	BGIOSGA011222(BGLU6);BGIOSGA019723(BGLU22);BGIOSGA018007(SHM7);BGIOSGA000737(DRB1);BGIOSGA029453(BGLU31);BGIOSGA008343(BGLU7);BGIOSGA026304(BGLU26);MSTRG.20695(BGLU25)	K01188+K01188+K00600+K05349+K01188+K05350+K05350+K01188
Metabolism	Metabolism of cofactors and vitamins	Porphyrin metabolism	5	67	0.9188578	1.00E+00	ko00860	BGIOSGA009042(CHLP);BGIOSGA003290(PPOX1);BGIOSGA031378(CAO);BGIOSGA029383(SGR);BGIOSGA020927(HO1)	K10960+K00231+K13600+K22013+K21480
Genetic Information Processing	Translation	mRNA surveillance pathway	12	139	0.9211997	1.00E+00	ko03015	BGIOSGA037640(CSTF77);BGIOSGA006530(Gspt1);BGIOSGA027018(CFIS1);BGIOSGA036560(SSU72);BGIOSGA004681(--);BGIOSGA020957(PAB5);BGIOSGA019747(ERF1-2);BGIOSGA006974(B''DELTA);BGIOSGA009419(CPSF73-I);BGIOSGA029341(B'ALPHA);BGIOSGA013795(Y14B);BGIOSGA040481(PP2A4)	K14408+K03267+K14397+K15544+K14404+K13126+K03265+K11583+K14403+K11584+K12876+K04382
Metabolism	Amino acid metabolism	Lysine biosynthesis	2	34	0.9282872	1.00E+00	ko00300	BGIOSGA027143(AKHSDH1);BGIOSGA011634(AK1)	K12524+K00928
Genetic Information Processing	Folding, sorting and degradation	SNARE interactions in vesicular transport	3	50	0.9500716	1.00E+00	ko04130	BGIOSGA030294(SYP132);BGIOSGA032278(VAMP714);BGIOSGA000055(YKT61)	K08486+K08515+K08516
Metabolism	Energy metabolism	Oxidative phosphorylation	14	170	0.9576304	1.00E+00	ko00190	BGIOSGA020251(At5g11770);BGIOSGA029883(SDH2-2);BGIOSGA017272(Os04g0656100);BGIOSGA023893(COX6B-1);BGIOSGA012245(VHA-a3);BGIOSGA000433(IPP);BGIOSGA037870(LHA1);BGIOSGA005123(CYC1-2);BGIOSGA017451(VHA-C);BGIOSGA034426(VATP-P1);BGIOSGA020739(CVA69.24);BGIOSGA037921(VHA-D);MSTRG.1058(IPP);MSTRG.9851(At4g02580)	K03940+K00235+K01535+K02267+K02154+K01507+K01535+K00413+K02148+K02155+K02145+K02149+K01507+K03943
Metabolism	Metabolism of cofactors and vitamins	Biotin metabolism	2	42	0.9694597	1.00E+00	ko00780	BGIOSGA012826(KAS2);BGIOSGA027374(BIO3-BIO1)	K09458+K19562
Metabolism	Glycan biosynthesis and metabolism	Glycosylphosphatidylinositol (GPI)-anchor biosynthesis	1	33	0.9856315	1.00E+00	ko00563	BGIOSGA032597(PIGO)	K05288
Genetic Information Processing	Translation	Aminoacyl-tRNA biosynthesis	6	100	0.985686	1.00E+00	ko00970	BGIOSGA009137(OVA2);BGIOSGA006302(EMB2761);BGIOSGA022131(EDD1);BGIOSGA022618(OsI_22356);BGIOSGA036245(At3g62120);BGIOSGA002238(OVA9)	K01870+K01868+K14164+K01872+K01881+K01886
Metabolism	Biosynthesis of other secondary metabolites	Flavonoid biosynthesis	3	63	0.9860002	1.00E+00	ko00941	BGIOSGA034385(PHT2);BGIOSGA026791(ANR);BGIOSGA018301(CYP73A2)	K13065+K08695+K00487
Metabolism	Energy metabolism	Photosynthesis	3	64	0.987346	1.00E+00	ko00195	BGIOSGA004881(PSBS1);BGIOSGA004842(FDX6);BGIOSGA024823(Os07g0147900)	K03542+K02639+K02641
Metabolism	Biosynthesis of other secondary metabolites	Stilbenoid, diarylheptanoid and gingerol biosynthesis	2	52	0.9898889	1.00E+00	ko00945	BGIOSGA034385(PHT2);BGIOSGA018301(CYP73A2)	K13065+K00487
Genetic Information Processing	Replication and repair	Nucleotide excision repair	6	106	0.9913752	1.00E+00	ko03420	BGIOSGA005509(RFC3);BGIOSGA011646(UVH1);BGIOSGA017210(Os08g0175300);BGIOSGA027565(Os08g0175300);BGIOSGA019037(RPA1C);BGIOSGA005984(RPA2B)	K10756+K10848+K02335+K02335+K07466+K10739
Metabolism	Metabolism of other amino acids	Selenocompound metabolism	1	37	0.991421	1.00E+00	ko00450	BGIOSGA037828(Os12g0623900)	K00549
Metabolism	Glycan biosynthesis and metabolism	N-Glycan biosynthesis	1	42	0.9954994	1.00E+00	ko00510	BGIOSGA014099(STT3B)	K07151
Genetic Information Processing	Transcription	Basal transcription factors	2	60	0.9959176	1.00E+00	ko03022	BGIOSGA023912(TAF9);BGIOSGA012036(TFIIB)	K03133+K03124
Genetic Information Processing	Folding, sorting and degradation	Proteasome	3	76	0.9963444	1.00E+00	ko03050	BGIOSGA014383(RPN2A);BGIOSGA020592(RPN1A);BGIOSGA030520(RPN1A)	K03032+K03028+K03028
Genetic Information Processing	Folding, sorting and degradation	Ubiquitin mediated proteolysis	13	200	0.9969581	1.00E+00	ko04120	BGIOSGA004294(CUL1);BGIOSGA021843(PIAL2);BGIOSGA016629(APC2);BGIOSGA007082(UBI11);BGIOSGA012197(APC6);BGIOSGA017588(UBC24);BGIOSGA017049(CDC20-1);BGIOSGA014143(UBC28);BGIOSGA009162(APC4);BGIOSGA019903(SKP2A);BGIOSGA000905(RZFP34);BGIOSGA019674(APC1);BGIOSGA008744(APC8)	K03347+K04706+K03349+K08770+K03353+K10581+K03363+K06689+K03351+K03875+K10144+K03348+K03355
Metabolism	Energy metabolism	Sulfur metabolism	2	64	0.9974215	1.00E+00	ko00920	BGIOSGA022325(RCS3);BGIOSGA017671(SAT5)	K01738+K00640
Genetic Information Processing	Transcription	Spliceosome	15	242	0.9992715	1.00E+00	ko03040	BGIOSGA035736(HSC-2);BGIOSGA003370(SR30);BGIOSGA012333(HSP70);BGIOSGA018755(PRP8A);BGIOSGA021833(PRP8A);BGIOSGA011002(HSP70);BGIOSGA004771(HSP70-4);BGIOSGA026201(SCL30A);BGIOSGA006404(LSM6B);BGIOSGA017916(HSP70-4);BGIOSGA009336(SF3B2);BGIOSGA037441(RBG3);BGIOSGA007486(SAP130A);BGIOSGA031012(U2AF35A);BGIOSGA013795(Y14B)	K03283+K12890+K03283+K12856+K12856+K03283+K03283+K12900+K12625+K03283+K12829+K12741+K12830+K12836+K12876
Metabolism	Biosynthesis of other secondary metabolites	Phenylpropanoid biosynthesis	13	265	0.9999835	1.00E+00	ko00940	BGIOSGA011586(CYP84A1);BGIOSGA034385(PHT2);BGIOSGA014042(PER12);BGIOSGA014038(Sb03g046810);BGIOSGA014703(PAL);BGIOSGA014207(GSVIVT00023967001);BGIOSGA009262(CCR1);BGIOSGA026225(OsI_27030);BGIOSGA018301(CYP73A2);BGIOSGA006898(CSE);BGIOSGA011432(4CLL1);BGIOSGA019710(CSE);BGIOSGA006000(ZB8)	K09755+K13065+K00430+K00430+K10775+K00430+K09753+K11188+K00487+K18368+K01904+K18368+K10775
Genetic Information Processing	Translation	Ribosome	8	371	1	1.00E+00	ko03010	BGIOSGA008081(RPL10A);BGIOSGA009075(RPL29);BGIOSGA000633(RPL34);BGIOSGA010856(RPS1);BGIOSGA019732(RPS4);BGIOSGA008264(RPL35);BGIOSGA020659(RPL24);BGIOSGA019789(RPL1)	K02865+K02904+K02914+K02945+K02987+K02918+K02895+K02863
